# Supplementary material for: Automatic correction of performance drift under acquisition shift in medical image classification
Source: Nat Commun. 2023 Oct 19;14:6608. doi: 10.1038/s41467-023-42396-y (PMC10587231; doi:10.1038/s41467-023-42396-y)
Supplement: Supplementary file 5 — Supplementary Code [file 41467_2023_42396_MOESM5_ESM.zip]

Archive with 19 entries (15 files):
- upa-code/
- upa-code/upa-main/
- upa-code/upa-main/analysis_breast_screening.ipynb
- upa-code/upa-main/analysis_histopathology.ipynb
- upa-code/upa-main/breast_outputs/
- upa-code/upa-main/breast_outputs/A.csv
- upa-code/upa-main/breast_outputs/A_after_update.csv
- upa-code/upa-main/breast_outputs/B.csv
- upa-code/upa-main/breast_outputs/C.csv
- upa-code/upa-main/breast_outputs/D.csv
- upa-code/upa-main/camelyon/
- upa-code/upa-main/camelyon/id_val_outputs.csv
- upa-code/upa-main/camelyon/test_outputs.csv
- upa-code/upa-main/camelyon/val_outputs.csv
- upa-code/upa-main/experiment_utils.py
- upa-code/upa-main/metrics_utils.py
- upa-code/upa-main/plotting_utils.py
- upa-code/upa-main/readme.md
- upa-code/upa-main/upa.py
