# Supplementary material for: Automatic correction of performance drift under acquisition shift in medical image classification
Source: Nat Commun. 2023 Oct 19;14:6608. doi: 10.1038/s41467-023-42396-y (PMC10587231; doi:10.1038/s41467-023-42396-y)
Supplement: Supplementary file 5 — Supplementary Code [file 41467_2023_42396_MOESM5_ESM.zip › upa-code/upa-main/breast_outputs/A.csv]

malignant	pred1	logit0	logit1	vendor	id
0	0.051086158	1.4635166	-1.4582878	A	A_0
0	0.117063485	1.0186491	-1.0018877	A	A_0
0	0.033027753	1.6898973	-1.6869242	A	A_0
0	0.024594767	1.8403571	-1.8399622	A	A_0
0	0.11487731	1.0199256	-1.0219359	A	A_1
1	0.8751699	-0.96823305	0.97923046	A	A_1
0	0.474963	0.046482883	-0.05374893	A	A_1
1	0.18249686	0.75061333	-0.74890846	A	A_1
0	0.09112545	1.1598253	-1.1401446	A	A_2
0	0.2429576	0.58288944	-0.5536429	A	A_2
0	0.28390437	0.48751605	-0.43766013	A	A_2
0	0.15254046	0.8749404	-0.8398728	A	A_2
0	0.5090304	-0.022077192	0.014048338	A	A_3
0	0.5136526	-0.022864066	0.031760085	A	A_3
0	0.14128293	0.897972	-0.9067031	A	A_3
0	0.12678222	0.9660854	-0.9636288	A	A_3
1	0.9064245	-1.1225379	1.148201	A	A_4
0	0.17239147	0.78359884	-0.7851735	A	A_4
1	0.99828595	-3.1768565	3.1903079	A	A_4
0	0.23593235	0.598943	-0.5761682	A	A_4
0	0.087977104	1.1617801	-1.1768084	A	A_5
0	0.04209407	1.5606911	-1.5641515	A	A_5
0	0.15588467	0.83611965	-0.85305315	A	A_5
0	0.08292765	1.1996415	-1.2035762	A	A_5
1	0.09709473	1.1140289	-1.1159017	A	A_6
0	0.07514084	1.2491045	-1.2611728	A	A_6
0	0.032623116	1.6940643	-1.6955029	A	A_6
1	0.12956345	0.9454617	-0.95936257	A	A_6
0	0.10813338	1.0543377	-1.0556133	A	A_7
1	0.9656685	-1.6465936	1.6901634	A	A_7
1	0.47303754	0.05285702	-0.055097602	A	A_7
0	0.17767866	0.7699826	-0.7621719	A	A_7
1	0.54056853	-0.07515842	0.08747324	A	A_8
0	0.09059015	1.1518549	-1.1545954	A	A_8
1	0.3091539	0.39266837	-0.41140953	A	A_8
0	0.14624935	0.8770416	-0.88728446	A	A_8
0	0.05281284	1.4485946	-1.4381478	A	A_9
0	0.025461776	1.8250834	-1.8197019	A	A_9
0	0.35847938	0.30774897	-0.2742212	A	A_9
0	0.0475332	1.5044646	-1.4931623	A	A_9
0	0.03837557	1.6118574	-1.6093456	A	A_10
0	0.035084054	1.6547899	-1.6595044	A	A_10
0	0.03745032	1.6328509	-1.6137195	A	A_10
0	0.024314964	1.8464882	-1.8455596	A	A_10
0	0.06165127	1.3726281	-1.3499998	A	A_11
0	0.720981	-0.45303226	0.49630073	A	A_11
0	0.8488421	-0.8389504	0.88659734	A	A_11
0	0.07967091	1.2266154	-1.2202113	A	A_11
0	0.057269167	1.399997	-1.4010215	A	A_12
0	0.037677843	1.6273268	-1.6129502	A	A_12
0	0.033538625	1.6861374	-1.6748061	A	A_12
0	0.029866938	1.7375246	-1.7431566	A	A_12
0	0.19614111	0.7060714	-0.70451814	A	A_13
0	0.14601609	0.877602	-0.8885935	A	A_13
0	0.25644517	0.541074	-0.52345353	A	A_13
0	0.05324784	1.4369421	-1.441138	A	A_13
0	0.26037988	0.5216301	-0.5223648	A	A_14
0	0.19182938	0.7317529	-0.70641404	A	A_14
0	0.153389	0.86418974	-0.84407437	A	A_14
0	0.11278826	1.0377812	-1.02479	A	A_14
0	0.6400764	-0.28275847	0.29293734	A	A_15
0	0.11340445	1.0253143	-1.0311139	A	A_15
0	0.07155527	1.2852833	-1.2777574	A	A_15
0	0.17254221	0.79285175	-0.7748645	A	A_15
0	0.07735561	1.2339416	-1.2448891	A	A_16
1	0.26194507	0.52558005	-0.5103035	A	A_16
1	0.15538156	0.84645915	-0.84654206	A	A_16
0	0.088157795	1.1710193	-1.1653192	A	A_16
0	0.041348208	1.5741874	-1.5693116	A	A_17
0	0.8123411	-0.7268001	0.7384944	A	A_17
0	0.09158518	1.1577399	-1.1366918	A	A_17
0	0.08727139	1.185939	-1.1614771	A	A_17
0	0.04980976	1.4711219	-1.4773294	A	A_18
0	0.024154166	1.8530761	-1.8457718	A	A_18
0	0.039576713	1.5911632	-1.5979701	A	A_18
0	0.036524218	1.639785	-1.6327868	A	A_18
0	0.13736688	0.9102059	-0.9271284	A	A_19
0	0.055940717	1.407774	-1.4181225	A	A_19
1	0.8103469	-0.72012746	0.73213816	A	A_19
1	0.20264088	0.67909294	-0.6907769	A	A_19
0	0.09922659	1.1042984	-1.1015494	A	A_20
0	0.05263532	1.4490311	-1.4412656	A	A_20
0	0.038160075	1.6141124	-1.6129458	A	A_20
0	0.08337952	1.2007251	-1.1965657	A	A_20
0	0.026496438	1.8077317	-1.7961594	A	A_21
0	0.063634045	1.3577714	-1.3310864	A	A_21
0	0.016756775	2.0380285	-2.0340257	A	A_21
0	0.08179394	1.2183992	-1.1998193	A	A_21
1	0.06922588	1.3090407	-1.2896012	A	A_22
0	0.24273527	0.57576877	-0.56197286	A	A_22
1	0.97831434	-1.8848355	1.9243413	A	A_22
0	0.8183204	-0.7335139	0.7714954	A	A_22
1	0.67062575	-0.35742933	0.35358733	A	A_23
0	0.08655958	1.1759168	-1.1804686	A	A_23
0	0.10866973	1.045382	-1.0590198	A	A_23
1	0.8575721	-0.8973246	0.89794475	A	A_23
1	0.9410998	-1.3877834	1.3834207	A	A_24
0	0.2480286	0.5523914	-0.55676275	A	A_24
0	0.1826816	0.7408416	-0.75744236	A	A_24
1	0.57860804	-0.15412797	0.16293383	A	A_24
0	0.12834144	0.9492978	-0.9664059	A	A_25
1	0.99984014	-4.3355837	4.4059224	A	A_25
0	0.4331328	0.13639347	-0.13268727	A	A_25
1	0.99998295	-5.450263	5.5324235	A	A_25
1	0.65502685	-0.31568074	0.3255289	A	A_26
1	0.2806745	0.4872564	-0.4538621	A	A_26
0	0.550707	-0.08217157	0.12135592	A	A_26
0	0.29745305	0.43702072	-0.42243513	A	A_26
0	0.43968078	0.12549275	-0.11696489	A	A_27
0	0.033775076	1.6754445	-1.678229	A	A_27
0	0.1181066	0.9995177	-1.0109658	A	A_27
0	0.04681199	1.5050457	-1.5086273	A	A_27
0	0.28900987	0.4459731	-0.45422456	A	A_28
0	0.7627691	-0.56580675	0.6021145	A	A_28
0	0.7942127	-0.66625047	0.6842575	A	A_28
0	0.7123389	-0.45502037	0.45175052	A	A_28
0	0.65826315	-0.31418586	0.34137785	A	A_29
1	0.4283685	0.14319621	-0.1453145	A	A_29
0	0.69580925	-0.41055876	0.4168618	A	A_29
1	0.9898515	-2.2740083	2.306218	A	A_29
1	0.36751717	0.27871162	-0.26417142	A	A_30
0	0.5794183	-0.15625353	0.16413248	A	A_30
0	0.019145003	1.9708312	-1.9655516	A	A_30
1	0.07908663	1.232977	-1.221845	A	A_30
0	0.024028491	1.8546779	-1.8495152	A	A_31
0	0.019843148	1.9527974	-1.9470565	A	A_31
1	0.9999447	-4.8614902	4.94015	A	A_31
1	0.9962838	-2.7813702	2.8099601	A	A_31
1	0.22608232	0.61355627	-0.61701006	A	A_32
0	0.122547574	0.9911468	-0.9773766	A	A_32
0	0.09173374	1.1447766	-1.1478709	A	A_32
1	0.4609882	0.08839957	-0.06796545	A	A_32
1	0.059765056	1.3902527	-1.3654561	A	A_33
1	0.75736606	-0.54140913	0.5968836	A	A_33
0	0.008890771	2.364661	-2.3491497	A	A_33
0	0.014501345	2.1216063	-2.0972998	A	A_33
1	0.9992467	-3.576426	3.6138022	A	A_34
0	0.059499014	1.3795493	-1.3809037	A	A_34
0	0.12247823	0.98431456	-0.9848539	A	A_34
1	0.99914217	-3.514052	3.5462413	A	A_34
0	0.32285985	0.37534517	-0.3653147	A	A_35
0	0.037258036	1.6246955	-1.6272223	A	A_35
1	0.8161782	-0.7395403	0.75112593	A	A_35
1	0.4639858	0.076153584	-0.06815324	A	A_35
1	0.99474865	-2.6035404	2.640471	A	A_36
0	0.04850859	1.4893117	-1.486978	A	A_36
1	0.64941	-0.2946605	0.32178608	A	A_36
0	0.06688803	1.3239108	-1.3115945	A	A_36
0	0.029589312	1.7526426	-1.7376635	A	A_37
0	0.13716196	0.91913784	-0.9199267	A	A_37
0	0.056655124	1.4015796	-1.4108697	A	A_37
0	0.04690599	1.5126518	-1.4989164	A	A_37
1	0.54103476	-0.08210115	0.08240795	A	A_38
0	0.27827942	0.48831624	-0.4646961	A	A_38
1	0.47304633	0.050132304	-0.05778714	A	A_38
0	0.8228157	-0.7638656	0.77167636	A	A_38
0	0.06921144	1.298658	-1.3002081	A	A_39
1	0.58824795	-0.18019432	0.176533	A	A_39
1	0.75432134	-0.5599717	0.5618225	A	A_39
0	0.12197833	0.9791076	-0.99472034	A	A_39
1	0.95323336	-1.4922907	1.5224001	A	A_40
0	0.1866554	0.7343351	-0.7375557	A	A_40
1	0.18545711	0.74583685	-0.73396665	A	A_40
0	0.22014157	0.629306	-0.63553554	A	A_40
1	0.948308	-1.4464805	1.4628948	A	A_41
0	0.26987746	0.50055814	-0.49468634	A	A_41
1	0.040451854	1.5773187	-1.5890315	A	A_41
0	0.05915011	1.3738216	-1.3928833	A	A_41
0	0.043949593	1.5388083	-1.540959	A	A_42
0	0.151419	0.86774045	-0.8557742	A	A_42
0	0.09001797	1.1493002	-1.1641153	A	A_42
0	0.22155198	0.6238483	-0.6327967	A	A_42
0	0.026589999	1.8117896	-1.7884808	A	A_43
0	0.05929809	1.38188	-1.3821692	A	A_43
0	0.037171934	1.6319711	-1.6223497	A	A_43
0	0.04833304	1.502138	-1.4779615	A	A_43
1	0.11851334	1.0006337	-1.0059507	A	A_44
0	0.012311044	2.196187	-2.188684	A	A_44
1	0.4056198	0.19965911	-0.18244378	A	A_44
0	0.031045344	1.72119	-1.719579	A	A_44
0	0.5063526	0.003744863	0.029156618	A	A_45
0	0.18520619	0.7533208	-0.72814447	A	A_45
0	0.26782823	0.51283735	-0.49283192	A	A_45
0	0.7773043	-0.6007424	0.6492831	A	A_45
1	0.9694782	-1.7191261	1.7391906	A	A_46
0	0.02682437	1.796673	-1.7945807	A	A_46
0	0.06359173	1.346951	-1.3426169	A	A_46
1	0.97348714	-1.7949927	1.8082618	A	A_46
1	0.6888313	-0.3965658	0.39809546	A	A_47
0	0.20184943	0.6831361	-0.6916392	A	A_47
1	0.061269127	1.3694129	-1.35984	A	A_47
0	0.021028535	1.9272039	-1.9134183	A	A_47
0	0.0518709	1.4493376	-1.4563949	A	A_48
0	0.49050617	0.021117348	-0.016862556	A	A_48
0	0.22252803	0.6237814	-0.62721306	A	A_48
0	0.047136392	1.4982244	-1.508202	A	A_48
1	0.8643691	-0.92082834	0.9312342	A	A_49
0	0.12873709	0.952313	-0.9598585	A	A_49
1	0.18689333	0.72595525	-0.7443689	A	A_49
0	0.7571681	-0.56526333	0.5719524	A	A_49
1	0.43135595	0.13866411	-0.13765693	A	A_50
0	0.050280575	1.4634936	-1.4750543	A	A_50
1	0.10028966	1.105721	-1.0882894	A	A_50
0	0.03528253	1.6527625	-1.6556847	A	A_50
0	0.997104	-2.888947	2.9525924	A	A_51
0	0.027773185	1.7979307	-1.7575874	A	A_51
0	0.9961649	-2.737053	2.8226638	A	A_51
0	0.016229399	2.0687814	-2.0357873	A	A_51
1	0.07217371	1.2743326	-1.2794359	A	A_52
0	0.10692938	1.059305	-1.0631921	A	A_52
1	0.6582493	-0.3299001	0.32560223	A	A_52
0	0.117590435	1.0021617	-1.013287	A	A_52
1	0.025315521	1.8241055	-1.8265905	A	A_53
1	0.120321356	0.99603534	-0.9933552	A	A_53
0	0.081545144	1.2086852	-1.2128508	A	A_53
0	0.1037071	1.0821037	-1.0745931	A	A_53
0	0.44291165	0.13158947	-0.09776409	A	A_54
1	0.9414975	-1.3720378	1.4063646	A	A_54
0	0.2788237	0.49037695	-0.459927	A	A_54
1	0.99417675	-2.5473406	2.5927243	A	A_54
0	0.06874323	1.3037271	-1.3024296	A	A_55
0	0.27087402	0.49457115	-0.4956216	A	A_55
0	0.18011187	0.7626747	-0.752915	A	A_55
0	0.13690498	0.91617584	-0.9250618	A	A_55
0	0.5018849	0.01306279	0.020602405	A	A_56
0	0.0725575	1.292894	-1.2551572	A	A_56
0	0.22163749	0.6459389	-0.6102105	A	A_56
0	0.14729024	0.89021814	-0.86579597	A	A_56
0	0.41234645	0.18285368	-0.17141992	A	A_57
0	0.076158345	1.2561113	-1.239615	A	A_57
0	0.305366	0.4109066	-0.41096744	A	A_57
0	0.16910118	0.7912861	-0.8007247	A	A_57
1	0.14332773	0.8948543	-0.8930673	A	A_58
1	0.9963282	-2.7876346	2.8157496	A	A_58
0	0.3181506	0.385064	-0.3772199	A	A_58
0	0.07562572	1.255477	-1.2478436	A	A_58
0	0.07919106	1.2201719	-1.2332172	A	A_59
0	0.068219066	1.302799	-1.3115748	A	A_59
0	0.19266798	0.72044224	-0.7123243	A	A_59
0	0.07835296	1.2337084	-1.2312303	A	A_59
0	0.051609747	1.4478462	-1.4632094	A	A_60
0	0.28442457	0.46289074	-0.45972827	A	A_60
1	0.9796637	-1.9293666	1.9454391	A	A_60
1	0.16605592	0.80641514	-0.80742675	A	A_60
0	0.09018484	1.1527388	-1.1586413	A	A_61
0	0.08201061	1.210571	-1.2047659	A	A_61
1	0.99866164	-3.2972455	3.3177004	A	A_61
1	0.92886	-1.2746484	1.2946596	A	A_61
1	0.9988248	-3.3458066	3.3993125	A	A_62
0	0.079594694	1.2334797	-1.2143869	A	A_62
1	0.9978283	-3.0529795	3.077114	A	A_62
0	0.06482866	1.3401916	-1.3287905	A	A_62
1	0.6356637	-0.27042317	0.28616908	A	A_63
1	0.43298987	0.14372256	-0.1259402	A	A_63
0	0.025896862	1.8103185	-1.8170769	A	A_63
0	0.02553634	1.82379	-1.8179948	A	A_63
0	0.07583477	1.2475164	-1.2528176	A	A_64
0	0.28420275	0.47186136	-0.45184782	A	A_64
0	0.040869843	1.5799968	-1.5756376	A	A_64
0	0.10787306	1.0645071	-1.0481462	A	A_64
0	0.063468084	1.3513329	-1.3403134	A	A_65
0	0.10326507	1.0720624	-1.0893987	A	A_65
0	0.03145058	1.7163358	-1.7110461	A	A_65
0	0.09028172	1.1487925	-1.1614075	A	A_65
0	0.106684186	1.069375	-1.0556922	A	A_66
0	0.054687433	1.4265025	-1.4233792	A	A_66
0	0.33380926	0.36367977	-0.32732645	A	A_66
0	0.09898083	1.1069565	-1.1016438	A	A_66
0	0.25115597	0.55382824	-0.5386283	A	A_67
0	0.9382649	-1.3448431	1.3763359	A	A_67
0	0.049697276	1.4797274	-1.4711032	A	A_67
0	0.066992715	1.3259027	-1.3079264	A	A_67
0	0.14666028	0.888749	-0.8722898	A	A_68
1	0.9999212	-4.695429	4.7532387	A	A_68
0	0.058701076	1.3901993	-1.3846035	A	A_68
1	0.9999963	-6.2083483	6.2978015	A	A_68
0	0.79620486	-0.6724316	0.69030946	A	A_69
0	0.82801586	-0.76589537	0.80573493	A	A_69
0	0.98621947	-2.1145577	2.1560597	A	A_69
0	0.07929542	1.2245833	-1.2273756	A	A_69
0	0.043975163	1.5363479	-1.542811	A	A_70
1	0.45129758	0.10995448	-0.08547477	A	A_70
0	0.124808334	0.97289944	-0.9747642	A	A_70
1	0.9256381	-1.2486204	1.2729192	A	A_70
0	0.034251463	1.6849266	-1.6542475	A	A_71
0	0.10261232	1.1009634	-1.0675666	A	A_71
0	0.0298117	1.7514122	-1.731177	A	A_71
0	0.04847913	1.5108626	-1.4660655	A	A_71
0	0.12190098	0.98744833	-0.9871019	A	A_72
0	0.70950264	-0.4463442	0.44662556	A	A_72
0	0.45667833	0.09808135	-0.075640865	A	A_72
0	0.3917451	0.21468633	-0.22529638	A	A_72
0	0.16379757	0.81727314	-0.8129662	A	A_73
1	0.9265417	-1.2675769	1.2671635	A	A_73
1	0.7696238	-0.59801924	0.6081689	A	A_73
0	0.107281305	1.0567948	-1.0620223	A	A_73
1	0.23838955	0.5720519	-0.5894771	A	A_74
1	0.5421648	-0.07752563	0.09153511	A	A_74
0	0.097575046	1.1056564	-1.1188073	A	A_74
0	0.34971574	0.3113693	-0.3089196	A	A_74
1	0.4666406	0.068942726	-0.06469328	A	A_75
1	0.14835978	0.8662033	-0.88132066	A	A_75
1	0.12270822	0.97730696	-0.9897233	A	A_75
1	0.07305484	1.2706974	-1.2699866	A	A_75
0	0.24321328	0.582251	-0.5528918	A	A_76
0	0.04565832	1.5274191	-1.5124168	A	A_76
0	0.019980963	1.9527655	-1.9400265	A	A_76
0	0.06001165	1.3751659	-1.3761628	A	A_76
1	0.84475404	-0.83682096	0.85721374	A	A_77
0	0.27645412	0.4841205	-0.47799858	A	A_77
0	0.09234005	1.1425917	-1.1428001	A	A_77
1	0.31968743	0.38217616	-0.37303236	A	A_77
0	0.067997895	1.3027985	-1.3150599	A	A_78
0	0.035262797	1.6591634	-1.649864	A	A_78
1	0.29876614	0.42735583	-0.42582446	A	A_78
1	0.3361883	0.3435266	-0.33680066	A	A_78
1	0.94638586	-1.4329468	1.4378903	A	A_79
1	0.8375295	-0.82249004	0.8174701	A	A_79
1	0.13172473	0.94450194	-0.9412926	A	A_79
1	0.62713945	-0.25371784	0.26624665	A	A_79
1	0.9999522	-4.946169	5.00252	A	A_80
0	0.073702954	1.2629989	-1.2681531	A	A_80
0	0.062589146	1.34939	-1.3571398	A	A_80
1	0.99922967	-3.5746536	3.5931995	A	A_80
0	0.16321945	0.818322	-0.81614417	A	A_81
0	0.13966389	0.923612	-0.8944724	A	A_81
0	0.20512512	0.6812099	-0.67335474	A	A_81
0	0.25238264	0.5591091	-0.52683574	A	A_81
0	0.10556158	1.0780125	-1.0588892	A	A_82
0	0.0610802	1.3700569	-1.3624854	A	A_82
0	0.06698838	1.3214746	-1.312424	A	A_82
0	0.08417015	1.2007966	-1.1861937	A	A_82
0	0.27378273	0.48887146	-0.4866431	A	A_83
0	0.22088273	0.6391843	-0.62134534	A	A_83
0	0.08911186	1.1671039	-1.1574237	A	A_83
0	0.18850124	0.7339784	-0.72579986	A	A_83
0	0.027612554	1.7938794	-1.7676046	A	A_84
0	0.0524235	1.4535197	-1.441033	A	A_84
0	0.59789515	-0.182533	0.21416964	A	A_84
0	0.032382548	1.6989348	-1.6982824	A	A_84
1	0.99914324	-3.5127816	3.548696	A	A_85
0	0.08840426	1.1766138	-1.1566627	A	A_85
1	0.9385486	-1.3427775	1.383311	A	A_85
0	0.014591817	2.1091242	-2.1034708	A	A_85
1	0.9909027	-2.314717	2.3759274	A	A_86
1	0.13499808	0.9402277	-0.9172434	A	A_86
0	0.083362065	1.2084856	-1.1890335	A	A_86
0	0.0787047	1.2411859	-1.2188919	A	A_86
0	0.06977373	1.289824	-1.3003461	A	A_87
1	0.9910256	-2.3441048	2.360259	A	A_87
1	0.06259157	1.3492569	-1.3572317	A	A_87
0	0.063062795	1.3415914	-1.3568939	A	A_87
0	0.1246908	0.96838576	-0.98035437	A	A_88
1	0.84308314	-0.8420955	0.83925366	A	A_88
0	0.17030329	0.7846421	-0.79883736	A	A_88
1	0.33896977	0.32601458	-0.34187403	A	A_88
1	0.35826442	0.32080185	-0.26210323	A	A_89
1	0.96971714	-1.6810699	1.785353	A	A_89
0	0.7440937	-0.5073815	0.5599741	A	A_89
0	0.43895566	0.15613917	-0.08926252	A	A_89
0	0.9200559	-1.1915331	1.2515738	A	A_90
0	0.26232266	0.53900826	-0.49492303	A	A_90
0	0.44859856	0.11302294	-0.09331173	A	A_90
0	0.99014777	-2.2746816	2.3354754	A	A_90
0	0.08932262	1.1566318	-1.1653022	A	A_91
0	0.06142105	1.3558772	-1.3707373	A	A_91
0	0.057521295	1.3935062	-1.402852	A	A_91
0	0.17273042	0.7780012	-0.7883975	A	A_91
0	0.07177195	1.2855954	-1.2741883	A	A_92
1	0.99845946	-3.2111633	3.262891	A	A_92
1	0.99837613	-3.1810913	3.240273	A	A_92
0	0.020632854	1.9325347	-1.9274874	A	A_92
1	0.99898285	-3.4280975	3.461677	A	A_93
1	0.99974877	-4.1177034	4.1710696	A	A_93
0	0.068634234	1.2986917	-1.3091689	A	A_93
0	0.06667141	1.3234103	-1.3155708	A	A_93
0	0.062408585	1.3612024	-1.3484089	A	A_94
0	0.014686629	2.1100328	-2.0959892	A	A_94
0	0.20623176	0.67997026	-0.66782063	A	A_94
0	0.052992083	1.4391595	-1.4440055	A	A_94
1	0.9975509	-2.9737523	3.0358117	A	A_95
1	0.99149865	-2.3537524	2.405243	A	A_95
0	0.04244634	1.5652072	-1.5509338	A	A_95
0	0.03475194	1.6625297	-1.66162	A	A_95
0	0.49216127	0.020228624	-0.011128686	A	A_96
0	0.41094294	0.1950519	-0.16501671	A	A_96
0	0.07185828	1.2873907	-1.2710979	A	A_96
0	0.0544681	1.4236715	-1.4304609	A	A_96
0	0.04843729	1.4912083	-1.4866275	A	A_97
0	0.13684528	0.9210005	-0.9207425	A	A_97
0	0.09969033	1.105006	-1.095664	A	A_97
0	0.07839758	1.2271817	-1.2371392	A	A_97
0	0.03427539	1.676121	-1.6623302	A	A_98
0	0.01726634	2.0205185	-2.0210605	A	A_98
0	0.024483366	1.8463966	-1.8385768	A	A_98
0	0.14231327	0.895211	-0.90099716	A	A_98
0	0.0558478	1.4196339	-1.4080234	A	A_99
0	0.1213962	0.9888376	-0.9904369	A	A_99
0	0.025241084	1.82477	-1.8289473	A	A_99
0	0.12247945	0.9918761	-0.9772808	A	A_99
0	0.06804367	1.3100352	-1.307101	A	A_100
0	0.08083935	1.2107191	-1.220278	A	A_100
0	0.076750815	1.236108	-1.2512271	A	A_100
0	0.03718686	1.6253637	-1.62854	A	A_100
1	0.5655844	-0.11734386	0.14651415	A	A_101
0	0.020438274	1.943514	-1.9261819	A	A_101
1	0.037642263	1.6222572	-1.6190016	A	A_101
0	0.066608906	1.3236566	-1.3163295	A	A_101
1	0.99620855	-2.7674415	2.8037643	A	A_102
0	0.31432775	0.39173293	-0.3882306	A	A_102
0	0.038643654	1.6018193	-1.6121433	A	A_102
1	0.2979023	0.42504728	-0.43225983	A	A_102
0	0.9594484	-1.5721829	1.5916	A	A_103
0	0.120289885	0.9872956	-1.0023923	A	A_103
0	0.025916532	1.8214321	-1.8051839	A	A_103
0	0.26936036	0.49427682	-0.5035933	A	A_103
0	0.07998452	1.2190065	-1.2235508	A	A_104
0	0.051063336	1.4673219	-1.4549534	A	A_104
0	0.83625346	-0.8155408	0.81507117	A	A_104
0	0.18960194	0.73558044	-0.7170184	A	A_104
0	0.03617042	1.6472785	-1.6353943	A	A_105
0	0.024611032	1.8472848	-1.8323567	A	A_105
0	0.37390777	0.28024012	-0.23524849	A	A_105
0	0.02650844	1.8136892	-1.7897367	A	A_105
0	0.21244653	0.6789288	-0.6313122	A	A_106
0	0.015198453	2.0955267	-2.0757198	A	A_106
0	0.5344729	-0.028312609	0.10979807	A	A_106
0	0.035961967	1.6583297	-1.6303391	A	A_106
0	0.44626883	0.10557562	-0.11018213	A	A_107
0	0.047864594	1.4903494	-1.4999819	A	A_107
0	0.08641111	1.1762799	-1.1819844	A	A_107
0	0.10672775	1.0610286	-1.0635816	A	A_107
1	0.87701434	-0.9846656	0.97979	A	A_108
1	0.8548296	-0.87698054	0.8960137	A	A_108
0	0.1224632	0.9808841	-0.9884243	A	A_108
0	0.07201182	1.282629	-1.2735598	A	A_108
1	0.97129154	-1.7555461	1.7658899	A	A_109
0	0.054335997	1.4262524	-1.430448	A	A_109
0	0.06194497	1.35235	-1.3652122	A	A_109
1	0.7506226	-0.5441552	0.5577805	A	A_109
1	0.055858564	1.4148496	-1.4126036	A	A_110
1	0.9995894	-3.868824	3.9286423	A	A_110
1	0.78578067	-0.6405925	0.65908474	A	A_110
1	0.99972063	-4.0573354	4.125396	A	A_110
1	0.23263165	0.59997845	-0.59353215	A	A_111
0	0.11576619	1.0239744	-1.0091746	A	A_111
1	0.03446516	1.6713067	-1.6614265	A	A_111
0	0.013346838	2.1526213	-2.1504178	A	A_111
0	0.06985201	1.3002408	-1.2887242	A	A_112
0	0.10628336	1.0757728	-1.0535074	A	A_112
0	0.24684125	0.5615953	-0.5539353	A	A_112
0	0.11755826	1.0093732	-1.0063856	A	A_112
1	0.49413207	0.010005821	-0.013467014	A	A_113
1	0.22292198	0.6253175	-0.62340146	A	A_113
0	0.06485278	1.33251	-1.3360741	A	A_113
0	0.05540775	1.4135183	-1.4225156	A	A_113
0	0.043480344	1.5448081	-1.5461843	A	A_114
0	0.0801869	1.2139593	-1.2258509	A	A_114
1	0.07699364	1.2324848	-1.2514286	A	A_114
1	0.9643449	-1.6364655	1.6610932	A	A_114
0	0.20624772	0.6671972	-0.68049616	A	A_115
0	0.07420035	1.2622014	-1.2616875	A	A_115
1	0.17955078	0.751601	-0.767793	A	A_115
1	0.99558914	-2.6998572	2.7194118	A	A_115
0	0.037904456	1.6160953	-1.6179498	A	A_116
0	0.16940199	0.7980467	-0.79182464	A	A_116
0	0.0582442	1.3993163	-1.3837852	A	A_116
0	0.01786667	2.0049157	-2.0018747	A	A_116
0	0.16379422	0.8267747	-0.8034892	A	A_117
0	0.037211046	1.6264592	-1.6267695	A	A_117
0	0.04086885	1.5832183	-1.5724413	A	A_117
0	0.025835814	1.8129508	-1.8168674	A	A_117
0	0.06961827	1.2953006	-1.2972674	A	A_118
0	0.09567088	1.1179477	-1.1283318	A	A_118
0	0.9545922	-1.5032392	1.5423625	A	A_118
0	0.12747076	0.96699864	-0.95651054	A	A_118
0	0.04328129	1.54728	-1.5485089	A	A_119
0	0.030547306	1.7323391	-1.7251161	A	A_119
0	0.04506578	1.526962	-1.5265571	A	A_119
0	0.057675425	1.3948177	-1.3987007	A	A_119
0	0.045885246	1.5129845	-1.5216558	A	A_120
0	0.049532477	1.4729617	-1.4813638	A	A_120
0	0.042040557	1.5643837	-1.561787	A	A_120
0	0.046506643	1.5091869	-1.5113505	A	A_120
1	0.32934564	0.3633271	-0.34781888	A	A_121
1	0.24391288	0.56659555	-0.5647499	A	A_121
0	0.03336877	1.6881258	-1.6780708	A	A_121
0	0.015061512	2.0907621	-2.0896745	A	A_121
0	0.26190433	0.532613	-0.50348115	A	A_122
0	0.67698175	-0.33919102	0.40074447	A	A_122
0	0.013988024	2.137066	-2.118401	A	A_122
0	0.02714441	1.7920276	-1.787037	A	A_122
0	0.20380922	0.6817223	-0.6809323	A	A_123
0	0.064265706	1.3410599	-1.3372455	A	A_123
0	0.10549903	1.0656022	-1.0719621	A	A_123
0	0.07637693	1.2482984	-1.2443249	A	A_123
0	0.15691698	0.83822757	-0.843121	A	A_124
1	0.9967218	-2.8472028	2.8699732	A	A_124
0	0.21353546	0.6516193	-0.6521254	A	A_124
1	0.99950874	-3.7869694	3.83111	A	A_124
0	0.1200234	0.9885862	-1.0036224	A	A_125
0	0.06954156	1.29179	-1.3019629	A	A_125
1	0.24700417	0.55301845	-0.561636	A	A_125
1	0.99811894	-3.121186	3.1528673	A	A_125
0	0.11003375	1.0437875	-1.0466089	A	A_126
0	0.074354164	1.2646098	-1.2570422	A	A_126
1	0.05642795	1.4048129	-1.411895	A	A_126
1	0.10281443	1.0888414	-1.0774955	A	A_126
1	0.4165487	0.1752591	-0.16169856	A	A_127
0	0.103221826	1.0729365	-1.0889916	A	A_127
1	0.099094756	1.1012805	-1.1060432	A	A_127
0	0.18513867	0.73685837	-0.7450544	A	A_127
0	0.74753267	-0.54617345	0.53932244	A	A_128
1	0.9803766	-1.9463325	1.9648819	A	A_128
1	0.98604935	-2.1291163	2.1290703	A	A_128
0	0.2715095	0.4938134	-0.49316415	A	A_128
0	0.054983184	1.4274757	-1.4166996	A	A_129
0	0.33086026	0.35552394	-0.34877297	A	A_129
0	0.064018354	1.3453457	-1.3370801	A	A_129
0	0.2374748	0.58042914	-0.58614486	A	A_129
0	0.06458705	1.33506	-1.337914	A	A_130
0	0.10047595	1.1008471	-1.0911002	A	A_130
0	0.2966336	0.43903285	-0.4243473	A	A_130
0	0.22970931	0.60855675	-0.6013965	A	A_130
0	0.016160665	2.0604682	-2.0484142	A	A_131
0	0.015894663	2.0672216	-2.058528	A	A_131
0	0.21783291	0.65331435	-0.62502575	A	A_131
0	0.008984704	2.3675919	-2.3356147	A	A_131
0	0.022113513	1.899096	-1.8901088	A	A_132
0	0.05858063	1.3887925	-1.3881922	A	A_132
0	0.07183775	1.2875029	-1.2712936	A	A_132
0	0.07023158	1.290102	-1.2930356	A	A_132
1	0.99987733	-4.4487495	4.557271	A	A_133
0	0.901744	-1.08945	1.127305	A	A_133
1	0.9999411	-4.813592	4.9258733	A	A_133
0	0.8292962	-0.7816694	0.7989778	A	A_133
0	0.9667838	-1.672479	1.6984593	A	A_134
0	0.04601689	1.5137691	-1.5178683	A	A_134
0	0.06635133	1.3224673	-1.3216692	A	A_134
0	0.018911451	1.978472	-1.9704231	A	A_134
0	0.77526975	-0.6096194	0.62869066	A	A_135
0	0.49604666	-0.002592944	-0.018406518	A	A_135
0	0.39858183	0.19582187	-0.2155557	A	A_135
0	0.18428087	0.73980284	-0.7478062	A	A_135
1	0.7971097	-0.6766454	0.6916816	A	A_136
0	0.059631497	1.3771152	-1.3809726	A	A_136
0	0.035081018	1.6585567	-1.6558272	A	A_136
1	0.8119255	-0.72817594	0.7343947	A	A_136
0	0.83918655	-0.81218535	0.8400026	A	A_137
1	0.99282396	-2.4475431	2.4822683	A	A_137
0	0.03335443	1.6860628	-1.6805785	A	A_137
1	0.90116394	-1.1013013	1.1089239	A	A_137
1	0.9996075	-3.88681	3.9557047	A	A_138
0	0.27522996	0.49309713	-0.47515026	A	A_138
0	0.5904064	-0.17658052	0.18906513	A	A_138
1	0.99937683	-3.663938	3.7161074	A	A_138
0	0.09948636	1.0947552	-1.1081895	A	A_139
0	0.5827651	-0.16527744	0.16885734	A	A_139
0	0.067730084	1.3100619	-1.3120301	A	A_139
0	0.14502421	0.8835091	-0.8906633	A	A_139
0	0.073366314	1.267339	-1.2687545	A	A_140
0	0.31287095	0.4004804	-0.38625085	A	A_140
0	0.06851384	1.3189597	-1.2907857	A	A_140
0	0.032268174	1.7157956	-1.6850781	A	A_140
1	0.5989892	-0.19670197	0.20455343	A	A_141
1	0.6937192	-0.41288322	0.40468156	A	A_141
0	0.10750654	1.0522796	-1.064188	A	A_141
0	0.13066706	0.9462847	-0.9487888	A	A_141
1	0.8730246	-0.9362818	0.9916889	A	A_142
0	0.012688063	2.190825	-2.1634994	A	A_142
0	0.20363985	0.6953776	-0.668321	A	A_142
1	0.98760545	-2.1614456	2.216578	A	A_142
0	0.03737119	1.6167283	-1.6320395	A	A_143
0	0.99926764	-3.6017413	3.6167781	A	A_143
0	0.99264354	-2.443277	2.4615152	A	A_143
0	0.10150755	1.0930607	-1.0875244	A	A_143
0	0.11082972	1.0431638	-1.03913	A	A_144
0	0.8311045	-0.783001	0.8104747	A	A_144
0	0.057480488	1.3962661	-1.400845	A	A_144
0	0.99600583	-2.7450123	2.77391	A	A_144
0	0.6546095	-0.3094455	0.32991764	A	A_145
1	0.75015295	-0.5432351	0.55619293	A	A_145
1	0.99727875	-2.9342756	2.9696472	A	A_145
0	0.38642648	0.23694368	-0.22541483	A	A_145
1	0.13455547	0.9399824	-0.9212844	A	A_146
0	0.02765658	1.7793982	-1.7804471	A	A_146
1	0.049531005	1.4787134	-1.4756432	A	A_146
0	0.024370072	1.8456024	-1.8441252	A	A_146
0	0.21233313	0.6606592	-0.6502597	A	A_147
1	0.9705034	-1.7374012	1.7561357	A	A_147
1	0.56837267	-0.1280729	0.1471419	A	A_147
0	0.11137939	1.0412462	-1.0354819	A	A_147
0	0.02804354	1.7762198	-1.7693329	A	A_148
0	0.030840904	1.7207369	-1.72685	A	A_148
0	0.16584644	0.817482	-0.7978732	A	A_148
0	0.03332976	1.6849624	-1.6824446	A	A_148
0	0.18523945	0.7394694	-0.74177563	A	A_149
0	0.102440104	1.0812733	-1.0891283	A	A_149
0	0.07254579	1.2752848	-1.2729408	A	A_149
0	0.058376268	1.3945267	-1.3861697	A	A_149
0	0.053636566	1.4371374	-1.4332583	A	A_150
1	0.95704025	-1.5291945	1.5743876	A	A_150
0	0.031315897	1.7165899	-1.7152228	A	A_150
1	0.93630517	-1.3202574	1.3675799	A	A_150
1	0.9957982	-2.7060258	2.7620087	A	A_151
0	0.057473704	1.4143748	-1.3828614	A	A_151
0	0.026355572	1.8159685	-1.793398	A	A_151
1	0.9984237	-3.1984794	3.2525737	A	A_151
0	0.037560765	1.6339734	-1.6095376	A	A_152
0	0.10777247	1.066853	-1.0468459	A	A_152
1	0.8875981	-1.0102984	1.05614	A	A_152
1	0.99986315	-4.405515	4.491344	A	A_152
0	0.09957874	1.1031969	-1.0987172	A	A_153
0	0.05522027	1.4186776	-1.4209442	A	A_153
0	0.029943593	1.7442842	-1.7337548	A	A_153
0	0.06530258	1.3274705	-1.3337207	A	A_153
0	0.060834754	1.366236	-1.3705941	A	A_154
1	0.83479387	-0.79765534	0.8223357	A	A_154
1	0.9609753	-1.5953674	1.6083858	A	A_154
0	0.042388614	1.5535008	-1.5640616	A	A_154
1	0.08546344	1.1831183	-1.1872103	A	A_155
1	0.15356629	0.8478614	-0.8590382	A	A_155
0	0.11459623	1.0197054	-1.0249234	A	A_155
0	0.14300832	0.88679796	-0.9037275	A	A_155
1	0.20036535	0.705732	-0.6782804	A	A_156
0	0.4815543	0.04214167	-0.03167454	A	A_156
1	0.9710151	-1.7505705	1.7609966	A	A_156
0	0.40202042	0.2045301	-0.19252351	A	A_156
0	0.07375709	1.2702253	-1.2601342	A	A_157
0	0.7990335	-0.6749737	0.70529115	A	A_157
0	0.44269365	0.12765138	-0.10258559	A	A_157
0	0.58599377	-0.15931374	0.1881144	A	A_157
0	0.12722228	0.9550803	-0.97066486	A	A_158
0	0.15796335	0.82337725	-0.8500833	A	A_158
0	0.14864431	0.865492	-0.8797817	A	A_158
0	0.16106693	0.8129039	-0.8374072	A	A_158
0	0.15895154	0.8422736	-0.8237764	A	A_159
0	0.044638414	1.5322192	-1.531276	A	A_159
0	0.09231664	1.1383526	-1.1473186	A	A_159
0	0.6613733	-0.31940317	0.35001707	A	A_159
0	0.17825714	0.76175684	-0.76644355	A	A_160
0	0.11378576	1.0285912	-1.0240501	A	A_160
0	0.34133646	0.32594788	-0.3313964	A	A_160
0	0.04582035	1.5160613	-1.5200622	A	A_160
1	0.11135251	1.046886	-1.0301136	A	A_161
0	0.87619245	-0.9625958	0.99426204	A	A_161
1	0.99106956	-2.3286695	2.3806474	A	A_161
0	0.055035908	1.4263642	-1.416797	A	A_161
1	0.99996865	-5.139517	5.2289715	A	A_162
0	0.05439179	1.4376389	-1.4179764	A	A_162
1	0.99995995	-5.0216513	5.1029115	A	A_162
0	0.023643643	1.8621929	-1.8585405	A	A_162
0	0.02194551	1.9034739	-1.8935289	A	A_163
0	0.018458283	1.9843602	-1.9892511	A	A_163
0	0.03257823	1.6917148	-1.6992755	A	A_163
0	0.23445317	0.6033772	-0.57995725	A	A_163
0	0.06577792	1.3211502	-1.3322799	A	A_164
0	0.108897276	1.057049	-1.0450056	A	A_164
0	0.09875107	1.0966784	-1.114501	A	A_164
0	0.05526462	1.4248381	-1.413934	A	A_164
1	0.0889138	1.1638925	-1.1630776	A	A_165
0	0.6704496	-0.3526817	0.35753754	A	A_165
1	0.70980597	-0.43823004	0.45621178	A	A_165
0	0.52820575	-0.044134255	0.06880875	A	A_165
0	0.13874733	0.90676177	-0.9189717	A	A_166
1	0.9997781	-4.1931596	4.219726	A	A_166
1	0.69304127	-0.39201868	0.4223576	A	A_166
0	0.026167572	1.8087322	-1.8079863	A	A_166
1	0.9997713	-4.145069	4.237735	A	A_167
0	0.0907791	1.1676325	-1.1365265	A	A_167
0	0.026297072	1.8259193	-1.7857294	A	A_167
1	0.9393232	-1.3283017	1.4112968	A	A_167
1	0.9996588	-3.9857447	3.996848	A	A_168
0	0.41349548	0.17639479	-0.17313915	A	A_168
0	0.079826035	1.2142613	-1.2304518	A	A_168
1	0.99998724	-5.6006727	5.6653266	A	A_168
0	0.027902327	1.7740223	-1.7767239	A	A_169
0	0.27425689	0.498837	-0.47429392	A	A_169
1	0.018959332	1.9727798	-1.9735379	A	A_169
1	0.07056843	1.2951472	-1.2828431	A	A_169
0	0.08203091	1.2047898	-1.210278	A	A_170
1	0.9955852	-2.6943057	2.7240696	A	A_170
1	0.110633746	1.0407364	-1.0435476	A	A_170
0	0.058204737	1.3876404	-1.3961809	A	A_170
1	0.044522878	1.5338781	-1.5323296	A	A_171
1	0.036710877	1.6334844	-1.6337961	A	A_171
0	0.07754262	1.2365369	-1.2396767	A	A_171
0	0.26658908	0.5107534	-0.50124425	A	A_171
0	0.016593471	2.066804	-2.0152092	A	A_172
0	0.012069269	2.218358	-2.1865919	A	A_172
1	0.07701729	1.2744681	-1.2091126	A	A_172
1	0.12652536	1.0024816	-0.9295549	A	A_172
1	0.35440072	0.30637372	-0.29337716	A	A_173
0	0.105068676	1.071366	-1.0707667	A	A_173
0	0.07366798	1.2663653	-1.265299	A	A_173
1	0.99710244	-2.9117358	2.9292445	A	A_173
0	0.13046922	0.93631124	-0.9605051	A	A_174
0	0.17749493	0.7669678	-0.7664449	A	A_174
0	0.31680298	0.3864869	-0.38201618	A	A_174
0	0.77880335	-0.63611066	0.6225959	A	A_174
0	0.08503484	1.1891067	-1.1867182	A	A_175
1	0.29659536	0.43564576	-0.42791766	A	A_175
0	0.1882253	0.7316685	-0.7299148	A	A_175
1	0.6668547	-0.3445875	0.34940597	A	A_175
0	0.041409492	1.580019	-1.5619347	A	A_176
0	0.04076733	1.586741	-1.5715117	A	A_176
0	0.8025234	-0.66858006	0.73356044	A	A_176
0	0.08224692	1.224143	-1.1880593	A	A_176
0	0.3512552	0.31431162	-0.29921463	A	A_177
0	0.273408	0.48996127	-0.4874387	A	A_177
0	0.9516695	-1.4800577	1.5000976	A	A_177
0	0.108293295	1.0660294	-1.0422646	A	A_177
0	0.15720858	0.8465703	-0.83257574	A	A_178
0	0.20102409	0.6925843	-0.68732184	A	A_178
1	0.63103706	-0.25284505	0.28382325	A	A_178
1	0.31648943	0.39062065	-0.3793317	A	A_178
0	0.07752383	1.2460922	-1.2303839	A	A_179
0	0.07803203	1.2464045	-1.2229866	A	A_179
0	0.020247178	1.9493954	-1.9298894	A	A_179
0	0.075410254	1.2663937	-1.240013	A	A_179
0	0.06785691	1.3179699	-1.3021151	A	A_180
0	0.08787801	1.1713004	-1.1685239	A	A_180
0	0.034563802	1.6615779	-1.6681952	A	A_180
0	0.41764003	0.16932668	-0.16314222	A	A_180
0	0.14076222	0.90290046	-0.90607315	A	A_181
0	0.5372997	-0.06547427	0.08400239	A	A_181
0	0.07289528	1.2730398	-1.2700028	A	A_181
0	0.14130129	0.90754116	-0.8969826	A	A_181
0	0.75243795	-0.5464329	0.56522447	A	A_182
0	0.74050736	-0.5067182	0.541889	A	A_182
0	0.5155802	-0.014375832	0.04796499	A	A_182
0	0.23099406	0.60454637	-0.59816045	A	A_182
0	0.023298424	1.876124	-1.8596716	A	A_183
0	0.44308096	0.13257441	-0.096092924	A	A_183
0	0.07418892	1.2806829	-1.2433726	A	A_183
0	0.047085684	1.5198369	-1.487719	A	A_183
1	0.37087977	0.26495278	-0.26349178	A	A_184
0	0.9136688	-1.1745543	1.1847229	A	A_184
0	0.55946654	-0.10750125	0.13149613	A	A_184
1	0.38460892	0.22937624	-0.24065477	A	A_184
0	0.23863743	0.58331573	-0.5768487	A	A_185
0	0.18984684	0.73462427	-0.7163814	A	A_185
0	0.31126872	0.40694416	-0.38725048	A	A_185
0	0.4005304	0.21929468	-0.1839609	A	A_185
0	0.05139327	1.4562261	-1.459261	A	A_186
0	0.066551425	1.3192127	-1.3216982	A	A_186
0	0.11962122	0.9998548	-0.99616724	A	A_186
0	0.08880279	1.1691769	-1.1591643	A	A_186
0	0.077111945	1.2449052	-1.2373445	A	A_187
0	0.023573268	1.8631568	-1.8606297	A	A_187
0	0.0481977	1.4896057	-1.4934403	A	A_187
0	0.08617793	1.176347	-1.1848747	A	A_187
0	0.052184727	1.4545851	-1.4447845	A	A_188
0	0.05635977	1.4259157	-1.3920736	A	A_188
0	0.620047	-0.2219183	0.26782927	A	A_188
0	0.020075988	1.955824	-1.9321266	A	A_188
1	0.078776225	1.2229823	-1.2361095	A	A_189
1	0.2632246	0.50879717	-0.5204782	A	A_189
0	0.083413064	1.1962633	-1.2005887	A	A_189
0	0.1481538	0.87009954	-0.87905544	A	A_189
0	0.58548063	-0.15449609	0.19081713	A	A_190
0	0.43856353	0.13574469	-0.11124916	A	A_190
1	0.99311405	-2.4755225	2.4958386	A	A_190
1	0.9954947	-2.6904383	2.7075415	A	A_190
0	0.05752781	1.4087198	-1.387518	A	A_191
0	0.12772019	0.9847894	-0.936479	A	A_191
0	0.007047616	2.484343	-2.46365	A	A_191
0	0.015834983	2.0838697	-2.045702	A	A_191
0	0.056407057	1.4203222	-1.3967785	A	A_192
0	0.15140085	0.89018005	-0.8334759	A	A_192
0	0.54943913	-0.07476671	0.123638034	A	A_192
0	0.9073953	-1.1206865	1.1615515	A	A_192
1	0.990311	-2.3099837	2.3170469	A	A_193
0	0.8189387	-0.75638103	0.75279206	A	A_193
1	0.79104924	-0.6693213	0.66194016	A	A_193
0	0.91390073	-1.1748631	1.1873574	A	A_193
1	0.9997545	-4.123648	4.1883388	A	A_194
1	0.40165073	0.21333951	-0.18525225	A	A_194
0	0.750226	-0.53502965	0.5647883	A	A_194
0	0.18718709	0.7557682	-0.71262413	A	A_194
0	0.45569927	0.08490378	-0.09276516	A	A_195
1	0.99923074	-3.5711374	3.5982196	A	A_195
1	0.9660388	-1.6777704	1.6702173	A	A_195
0	0.25737303	0.530199	-0.52946836	A	A_195
0	0.24676928	0.57116824	-0.54474944	A	A_196
0	0.10132398	1.1004708	-1.0821286	A	A_196
0	0.9207335	-1.2012908	1.2510645	A	A_196
0	0.21260798	0.666661	-0.64261526	A	A_196
0	0.05359766	1.4372194	-1.433943	A	A_197
0	0.17176948	0.78966105	-0.7834771	A	A_197
0	0.020159565	1.951153	-1.9325578	A	A_197
0	0.08355831	1.1991572	-1.1957964	A	A_197
0	0.14484705	0.8778538	-0.89774805	A	A_198
0	0.081417195	1.2080361	-1.2152095	A	A_198
0	0.0826144	1.1980497	-1.2092943	A	A_198
0	0.2482269	0.5438443	-0.56424713	A	A_198
1	0.99997175	-5.1964293	5.2767644	A	A_199
0	0.269648	0.49947155	-0.49693766	A	A_199
1	0.9999751	-5.276233	5.324966	A	A_199
0	0.16395761	0.80948323	-0.8195881	A	A_199
0	0.10869903	1.0510129	-1.0530864	A	A_200
1	0.4226958	0.15991633	-0.15180032	A	A_200
1	0.63432723	-0.2727105	0.27811566	A	A_200
0	0.20923305	0.66509926	-0.6644554	A	A_200
1	0.5979444	-0.18782583	0.20908147	A	A_201
0	0.13641208	0.92317003	-0.9222453	A	A_201
0	0.6956592	-0.40574092	0.42097098	A	A_201
1	0.5613178	-0.12016258	0.12634955	A	A_201
0	0.09327232	1.1282802	-1.1460385	A	A_202
0	0.08430487	1.1903577	-1.1948861	A	A_202
0	0.07640398	1.2414998	-1.25074	A	A_202
0	0.11995453	0.9890466	-1.0038142	A	A_202
0	0.17731027	0.7632444	-0.77143353	A	A_203
0	0.10104903	1.0972842	-1.0883386	A	A_203
0	0.053123828	1.4359754	-1.4445673	A	A_203
0	0.06699686	1.3210049	-1.3127581	A	A_203
0	0.4092468	0.18824677	-0.1788332	A	A_204
0	0.03558671	1.6540341	-1.6455134	A	A_204
0	0.13617156	0.9291957	-0.9182628	A	A_204
0	0.0982952	1.1095452	-1.1067667	A	A_204
0	0.38227654	0.24018086	-0.23971581	A	A_205
1	0.4526596	0.094589345	-0.09534113	A	A_205
0	0.19730884	0.69257903	-0.7106209	A	A_205
1	0.9239877	-1.2518852	1.2459178	A	A_205
1	0.42262167	0.16990471	-0.1421157	A	A_206
0	0.061976958	1.3540993	-1.3629127	A	A_206
1	0.98977125	-2.26612	2.3061457	A	A_206
0	0.06474046	1.3422194	-1.3282183	A	A_206
1	0.8064623	-0.6985197	0.7286654	A	A_207
0	0.30371597	0.41475815	-0.4149064	A	A_207
1	0.099314824	1.1000991	-1.1047618	A	A_207
0	0.10694969	1.0701547	-1.0521297	A	A_207
0	0.056353208	1.4174737	-1.4006393	A	A_208
0	0.011056118	2.2542815	-2.2393723	A	A_208
0	0.01683305	2.0399945	-2.0274403	A	A_208
0	0.04583831	1.524889	-1.510824	A	A_208
0	0.13884361	0.91424316	-0.91068494	A	A_209
0	0.12455612	0.9805932	-0.96938145	A	A_209
0	0.07442062	1.2549641	-1.2657228	A	A_209
0	0.0980412	1.100349	-1.1188322	A	A_209
0	0.13278432	0.94026035	-0.9363013	A	A_210
1	0.9995096	-3.784769	3.834975	A	A_210
0	0.23882172	0.58308566	-0.57606477	A	A_210
1	0.99984026	-4.352964	4.389045	A	A_210
1	0.08465471	1.1929182	-1.1878026	A	A_211
0	0.1969535	0.70265573	-0.70278925	A	A_211
0	0.6993905	-0.409365	0.4350318	A	A_211
1	0.99873227	-3.3225265	3.346723	A	A_211
0	0.015524251	2.0799134	-2.0697927	A	A_212
0	0.015650399	2.0725422	-2.0689425	A	A_212
0	0.022990214	1.8783238	-1.8711042	A	A_212
0	0.039059117	1.6011226	-1.6017139	A	A_212
0	0.1451111	0.8847936	-0.8886783	A	A_213
0	0.12648997	0.9588033	-0.9735534	A	A_213
0	0.17380702	0.77612484	-0.78275794	A	A_213
0	0.0796323	1.2197597	-1.2275939	A	A_213
0	0.06345892	1.3393626	-1.352438	A	A_214
1	0.081440546	1.2027352	-1.2201982	A	A_214
1	0.36689797	0.2825988	-0.26294893	A	A_214
0	0.1399147	0.90723264	-0.90876585	A	A_214
1	0.92764515	-1.2658138	1.2852533	A	A_215
0	0.27896115	0.47841108	-0.4712095	A	A_215
0	0.23395175	0.59955347	-0.58657676	A	A_215
1	0.6345071	-0.2609293	0.29067242	A	A_215
0	0.41359702	0.18576063	-0.16335446	A	A_216
1	0.99922144	-3.565702	3.5916514	A	A_216
0	0.30117875	0.434861	-0.40683	A	A_216
1	0.985601	-2.0966678	2.129425	A	A_216
0	0.08875361	1.1557181	-1.1732311	A	A_217
0	0.95760083	-1.5486482	1.5686522	A	A_217
0	0.19133471	0.71856433	-0.7227965	A	A_217
0	0.9543547	-1.5042295	1.5359062	A	A_217
1	0.74403954	-0.5113247	0.55574656	A	A_218
0	0.063251674	1.3460422	-1.349251	A	A_218
0	0.070939	1.2926505	-1.2797036	A	A_218
1	0.9974343	-2.9770799	2.9858804	A	A_218
0	0.024996335	1.8292751	-1.8344369	A	A_219
0	0.032857276	1.6907043	-1.6914685	A	A_219
0	0.17801231	0.77003205	-0.75984055	A	A_219
0	0.19572553	0.7126277	-0.7005996	A	A_219
0	0.12699099	0.95621014	-0.97161967	A	A_220
0	0.40315914	0.19845231	-0.19386679	A	A_220
0	0.08797328	1.1729045	-1.1657317	A	A_220
0	0.076739304	1.2425817	-1.2449158	A	A_220
1	0.9966383	-2.8351529	2.8567848	A	A_221
0	0.26917335	0.50416434	-0.4946563	A	A_221
0	0.062329795	1.3554101	-1.3555486	A	A_221
1	0.99860364	-3.2666163	3.3058813	A	A_221
0	0.12558737	0.9709904	-0.96956027	A	A_222
0	0.051623423	1.4696149	-1.4411612	A	A_222
1	0.6157105	-0.21781096	0.2535698	A	A_222
1	0.92659783	-1.2549145	1.2806524	A	A_222
0	0.1025155	1.0988396	-1.0707422	A	A_223
0	0.012669656	2.1841834	-2.1716113	A	A_223
1	0.32079047	0.3916316	-0.35850984	A	A_223
1	0.19685885	0.71559525	-0.6904482	A	A_223
0	0.031263772	1.7212722	-1.7122602	A	A_224
0	0.30261672	0.43073165	-0.4041366	A	A_224
0	0.084945686	1.1957123	-1.181259	A	A_224
0	0.011866353	2.2173405	-2.2047706	A	A_224
0	0.086130865	1.1777825	-1.184037	A	A_225
0	0.14882755	0.86350214	-0.8803242	A	A_225
0	0.15460517	0.8374681	-0.8614611	A	A_225
0	0.29236415	0.4393136	-0.44461605	A	A_225
1	0.5449963	-0.08833888	0.0921347	A	A_226
1	0.98829055	-2.20547	2.230111	A	A_226
0	0.16342008	0.81774133	-0.81525666	A	A_226
0	0.22716221	0.6141863	-0.6102186	A	A_226
0	0.3827734	0.24079604	-0.23699704	A	A_227
0	0.17111841	0.7908623	-0.78685915	A	A_227
1	0.74462175	-0.5254957	0.5446348	A	A_227
1	0.89260787	-1.0610753	1.0565851	A	A_227
1	0.89916754	-1.0705509	1.1174581	A	A_228
0	0.058085334	1.4051242	-1.3808773	A	A_228
0	0.4812004	0.046735406	-0.028498463	A	A_228
1	0.8260845	-0.7546718	0.80345553	A	A_228
0	0.34601706	0.33249378	-0.30409932	A	A_229
0	0.8391004	-0.80613375	0.84541667	A	A_229
0	0.053122018	1.4424036	-1.4381752	A	A_229
0	0.281883	0.4797334	-0.4554071	A	A_229
1	0.84966326	-0.8692671	0.8626953	A	A_230
0	0.2252196	0.622739	-0.6127647	A	A_230
1	0.92573637	-1.2526989	1.2702694	A	A_230
0	0.12391355	0.9723034	-0.9835772	A	A_230
1	0.049451802	1.4819397	-1.4741007	A	A_231
1	0.10947352	1.0421712	-1.0539589	A	A_231
0	0.17556494	0.76796436	-0.77872485	A	A_231
0	0.2886958	0.45707363	-0.44465294	A	A_231
1	0.41987458	0.16044512	-0.16284323	A	A_232
0	0.21543804	0.6469356	-0.64551663	A	A_232
1	0.38842165	0.23293273	-0.22101885	A	A_232
0	0.32197616	0.37419868	-0.3705063	A	A_232
0	0.03665144	1.6405828	-1.6283798	A	A_233
0	0.0800836	1.2297661	-1.2114457	A	A_233
0	0.58530444	-0.16512002	0.17946732	A	A_233
0	0.048694063	1.4840773	-1.4882011	A	A_233
1	0.58183855	-0.17105202	0.15927316	A	A_234
1	0.9904587	-2.303462	2.339081	A	A_234
0	0.12270203	0.9781195	-0.98896825	A	A_234
0	0.3930158	0.212099	-0.22255394	A	A_234
1	0.85607433	-0.8894193	0.893641	A	A_235
0	0.12206386	0.9958476	-0.9771821	A	A_235
0	0.07895185	1.2300671	-1.2266068	A	A_235
1	0.4893084	0.029092606	-0.013680451	A	A_235
1	0.99985933	-4.3926587	4.4764934	A	A_236
0	0.05839889	1.3978531	-1.3824317	A	A_236
1	0.9983053	-3.1603446	3.2182608	A	A_236
0	0.07234145	1.2866566	-1.2646098	A	A_236
0	0.1391009	0.9239122	-0.89886564	A	A_237
1	0.902316	-1.0927304	1.1304967	A	A_237
0	0.041019443	1.5836847	-1.56814	A	A_237
1	0.8308847	-0.7808347	0.81107575	A	A_237
0	0.027919332	1.7736285	-1.7764908	A	A_238
1	0.99961436	-3.903599	3.9568076	A	A_238
0	0.06032024	1.373884	-1.3719877	A	A_238
1	0.8147117	-0.7363515	0.74456966	A	A_238
0	0.23749341	0.580178	-0.5862932	A	A_239
1	0.99975747	-4.123212	4.200858	A	A_239
0	0.20675442	0.66888165	-0.67571956	A	A_239
1	0.99981076	-4.254506	4.317353	A	A_239
0	0.025450898	1.829382	-1.8158419	A	A_240
0	0.0580275	1.4021564	-1.3849027	A	A_240
0	0.060753714	1.3733454	-1.3649042	A	A_240
0	0.05483929	1.4251196	-1.4218284	A	A_240
1	0.99856937	-3.2589433	3.2892525	A	A_241
0	0.5017775	0.013796035	0.020906031	A	A_241
1	0.9993457	-3.6457195	3.6856232	A	A_241
0	0.3005589	0.426862	-0.4177759	A	A_241
1	0.6907097	-0.39183468	0.41160467	A	A_242
1	0.8192619	-0.73730403	0.77405095	A	A_242
0	0.1449699	0.8885343	-0.8860763	A	A_242
0	0.052684333	1.445216	-1.4440982	A	A_242
1	0.97839296	-1.8888413	1.9240499	A	A_243
0	0.07324311	1.2696573	-1.2682498	A	A_243
1	0.9998796	-4.4903526	4.5342064	A	A_243
0	0.09180027	1.1450546	-1.1467946	A	A_243
1	0.99624664	-2.7688346	2.8125021	A	A_244
0	0.43377352	0.1519011	-0.11457048	A	A_244
1	0.99163026	-2.372774	2.4019544	A	A_244
0	0.83239186	-0.78650343	0.816171	A	A_244
1	0.6978644	-0.41703874	0.42011008	A	A_245
1	0.98054516	-1.9397819	1.9802299	A	A_245
0	0.24235018	0.5694985	-0.57033914	A	A_245
0	0.068036765	1.307936	-1.3093092	A	A_245
0	0.045789875	1.5194232	-1.5173976	A	A_246
0	0.078974694	1.2259786	-1.2303815	A	A_246
0	0.093758695	1.1383469	-1.1302342	A	A_246
0	0.494813	0.020598456	-0.000150486	A	A_246
0	0.060066536	1.3724368	-1.3779196	A	A_247
1	0.04421015	1.5343983	-1.5391853	A	A_247
1	0.072051354	1.2698001	-1.2857971	A	A_247
0	0.11251512	1.0283654	-1.0369383	A	A_247
0	0.043213774	1.5449654	-1.5524552	A	A_248
1	0.9732623	-1.7902929	1.8042846	A	A_248
0	0.19748744	0.6995529	-0.70251966	A	A_248
1	0.37061724	0.26885802	-0.2607118	A	A_248
0	0.34205028	0.34299356	-0.31117725	A	A_249
1	0.9437992	-1.4061155	1.4148676	A	A_249
0	0.10641094	1.0641985	-1.0637391	A	A_249
1	0.4808498	0.053037822	-0.023600318	A	A_249
1	0.99949944	-3.787449	3.8117993	A	A_250
1	0.99982965	-4.3122034	4.3654323	A	A_250
0	0.06261132	1.3520427	-1.3541093	A	A_250
0	0.36755732	0.2767908	-0.2659196	A	A_250
1	0.09118694	1.1408174	-1.1584103	A	A_251
0	0.081969984	1.2047126	-1.2111645	A	A_251
0	0.080165945	1.2128338	-1.2272608	A	A_251
1	0.9406359	-1.3736727	1.3891935	A	A_251
0	0.058015354	1.3871117	-1.4001696	A	A_252
0	0.10047887	1.0989399	-1.092975	A	A_252
0	0.9043663	-1.1218468	1.1248627	A	A_252
0	0.94560325	-1.418667	1.436851	A	A_252
0	0.40629715	0.1954632	-0.18383099	A	A_253
0	0.48898163	0.023946643	-0.020133942	A	A_253
0	0.09710733	1.1082348	-1.121552	A	A_253
0	0.24444702	0.56875384	-0.55969757	A	A_253
1	0.6147323	-0.23537107	0.23187757	A	A_254
0	0.9083285	-1.1442057	1.1491885	A	A_254
0	0.6834321	-0.38283163	0.38675782	A	A_254
1	0.5798873	-0.16420235	0.1581083	A	A_254
1	0.99952364	-3.780967	3.8679626	A	A_255
0	0.5933039	-0.1702563	0.20738432	A	A_255
0	0.40069494	0.21729395	-0.18527648	A	A_255
1	0.9999894	-5.6651764	5.793258	A	A_255
1	0.19263163	0.71019757	-0.7228028	A	A_256
1	0.10940928	1.0440092	-1.0527803	A	A_256
0	0.23136474	0.5966997	-0.60392135	A	A_256
0	0.33870596	0.3321079	-0.33695838	A	A_256
0	0.1705898	0.7953786	-0.78607434	A	A_257
0	0.120731406	0.99824834	-0.98727363	A	A_257
0	0.6930053	-0.41284776	0.4013598	A	A_257
0	0.39702	0.2070628	-0.21083447	A	A_257
1	0.4109679	0.18732384	-0.17264175	A	A_258
0	0.88394153	-1.0065423	1.0237548	A	A_258
1	0.8438885	-0.8337687	0.8536812	A	A_258
0	0.3806143	0.24584405	-0.24109761	A	A_258
0	0.08318279	1.2061276	-1.19374	A	A_259
0	0.13638313	0.92199945	-0.92366177	A	A_259
0	0.0676622	1.3055718	-1.3175957	A	A_259
0	0.21639395	0.6535529	-0.63325304	A	A_259
0	0.3575187	0.28959686	-0.29655313	A	A_260
1	0.14061143	0.9017617	-0.90845925	A	A_260
1	0.42198592	0.16448309	-0.15014306	A	A_260
0	0.29242954	0.44079953	-0.44281402	A	A_260
0	0.05296665	1.4524556	-1.4312161	A	A_261
1	0.20097464	0.69347477	-0.68673927	A	A_261
0	0.07168278	1.2866862	-1.2744367	A	A_261
1	0.1391886	0.91922677	-0.9028188	A	A_261
0	0.5567302	-0.10639834	0.12150377	A	A_262
1	0.76701593	-0.5867199	0.6048178	A	A_262
0	0.28343457	0.4830097	-0.44447863	A	A_262
1	0.9996126	-3.9186292	3.9370308	A	A_262
1	0.49730307	0.015695218	0.004907385	A	A_263
0	0.2568933	0.537995	-0.52418375	A	A_263
1	0.39210364	0.22964056	-0.20883763	A	A_263
0	0.0610179	1.377649	-1.3559804	A	A_263
0	0.12843087	0.96543676	-0.9494677	A	A_264
0	0.06503398	1.3422924	-1.323308	A	A_264
1	0.053504057	1.440894	-1.4321153	A	A_264
1	0.99575484	-2.6980338	2.7596686	A	A_264
0	0.08467311	1.1892457	-1.1912376	A	A_265
0	0.14880972	0.87174034	-0.8722269	A	A_265
0	0.08397152	1.1880188	-1.201551	A	A_265
0	0.2516653	0.547231	-0.5425194	A	A_265
0	0.124514334	0.9718195	-0.9785385	A	A_266
0	0.11418097	1.0142891	-1.034439	A	A_266
0	0.11008357	1.0332472	-1.0566404	A	A_266
0	0.11679815	1.0055717	-1.0175347	A	A_266
0	0.11555757	1.0232246	-1.0119641	A	A_267
0	0.28777373	0.44933826	-0.45688292	A	A_267
0	0.06362409	1.3490778	-1.3399472	A	A_267
0	0.06157691	1.3615754	-1.3623385	A	A_267
1	0.99987125	-4.447644	4.509824	A	A_268
0	0.1933571	0.709744	-0.7185983	A	A_268
0	0.36537912	0.278405	-0.27368733	A	A_268
1	0.69181144	-0.40153402	0.4070675	A	A_268
0	0.091479786	1.163346	-1.1323531	A	A_269
0	0.044899005	1.5422732	-1.5151283	A	A_269
0	0.7237107	-0.45445573	0.50848734	A	A_269
0	0.10500075	1.0795164	-1.063339	A	A_269
0	0.312245	0.41666734	-0.37297717	A	A_270
0	0.94690377	-1.4064746	1.474616	A	A_270
1	0.97371215	-1.7814713	1.8305366	A	A_270
1	0.87797046	-0.96276057	1.0105886	A	A_270
0	0.53768384	-0.05162373	0.09939806	A	A_271
1	0.42962605	0.16845736	-0.11491965	A	A_271
1	0.16201243	0.8399707	-0.8033595	A	A_271
0	0.16214633	0.8297677	-0.8125766	A	A_271
1	0.9828446	-2.0094504	2.0386882	A	A_272
0	0.125785	0.9703275	-0.9684248	A	A_272
0	0.36686376	0.27837706	-0.267318	A	A_272
1	0.8521537	-0.86946774	0.8821263	A	A_272
1	0.2615331	0.52005804	-0.5179573	A	A_273
0	0.29810074	0.44445795	-0.41190043	A	A_273
0	0.5641055	-0.116671756	0.14116947	A	A_273
1	0.28257504	0.48501414	-0.44671002	A	A_273
0	0.07793987	1.2328982	-1.2377746	A	A_274
0	0.059697483	1.369827	-1.3870846	A	A_274
0	0.14713676	0.871759	-0.8854776	A	A_274
0	0.680472	-0.37492883	0.38101307	A	A_274
0	0.46932614	0.08998246	-0.03286729	A	A_275
0	0.13936608	0.92195225	-0.89861286	A	A_275
0	0.033061806	1.695873	-1.6798828	A	A_275
0	0.99608326	-2.7332392	2.8053284	A	A_275
1	0.9928444	-2.4434762	2.4892073	A	A_276
0	0.68343544	-0.37867916	0.3909258	A	A_276
1	0.99819857	-3.1319256	3.1854258	A	A_276
0	0.08157761	1.2122633	-1.2088394	A	A_276
0	0.09266903	1.1474819	-1.133991	A	A_277
0	0.14453717	0.89798754	-0.8801184	A	A_277
0	0.35972393	0.29708672	-0.27947587	A	A_277
0	0.40731198	0.18825875	-0.18682986	A	A_277
0	0.03658036	1.6394407	-1.631537	A	A_278
0	0.07109096	1.2890314	-1.2810192	A	A_278
0	0.04369255	1.53757	-1.5483317	A	A_278
0	0.046005297	1.5122175	-1.5196841	A	A_278
0	0.14802907	0.86723256	-0.8829112	A	A_279
0	0.1829416	0.7413525	-0.755191	A	A_279
0	0.18609409	0.7301248	-0.7454676	A	A_279
0	0.19676758	0.69441783	-0.71220297	A	A_279
0	0.053331282	1.4395928	-1.4368335	A	A_280
0	0.093621954	1.1424788	-1.1277127	A	A_280
0	0.13083424	0.948928	-0.9446747	A	A_280
0	0.02960637	1.7548246	-1.7348876	A	A_280
1	0.119687855	1.0171666	-0.97822285	A	A_281
0	0.03923795	1.6137244	-1.584358	A	A_281
0	0.41953224	0.1770465	-0.14764738	A	A_281
1	0.61277556	-0.22509222	0.23390186	A	A_281
0	0.0472537	1.4966049	-1.5072126	A	A_282
0	0.09483049	1.1186203	-1.137411	A	A_282
0	0.076963186	1.2384367	-1.2459052	A	A_282
0	0.1505756	0.8579372	-0.87215656	A	A_282
0	0.06047062	1.3882325	-1.354989	A	A_283
0	0.08231563	1.2290542	-1.1822385	A	A_283
0	0.03476072	1.673382	-1.650506	A	A_283
0	0.060393218	1.3848096	-1.3597748	A	A_283
0	0.64933074	-0.30044162	0.31565723	A	A_284
0	0.037752807	1.6145978	-1.6236136	A	A_284
0	0.049264487	1.4770848	-1.4829478	A	A_284
0	0.027204683	1.7869774	-1.7898073	A	A_284
0	0.13856365	0.91121495	-0.9160566	A	A_285
0	0.12160109	0.982324	-0.995031	A	A_285
0	0.26691929	0.49936634	-0.51094306	A	A_285
0	0.046503086	1.5039234	-1.5166941	A	A_285
0	0.07366513	1.2653495	-1.2663567	A	A_286
0	0.14648838	0.8816947	-0.88071835	A	A_286
0	0.5054089	-0.005973566	0.015662871	A	A_286
0	0.8344949	-0.7977694	0.8200548	A	A_286
0	0.12119321	0.9836788	-0.99750024	A	A_287
0	0.048400223	1.487735	-1.490905	A	A_287
0	0.40904728	0.18963188	-0.17827336	A	A_287
0	0.1597608	0.8205389	-0.83947	A	A_287
0	0.19300954	0.7171546	-0.71341765	A	A_288
0	0.1188666	0.998857	-1.0043503	A	A_288
0	0.24654138	0.5676113	-0.54953295	A	A_288
0	0.3768995	0.2605182	-0.24221092	A	A_288
0	0.9695858	-1.7298603	1.7320971	A	A_289
0	0.08745338	1.164553	-1.1805801	A	A_289
0	0.9956623	-2.69762	2.738434	A	A_289
0	0.07333472	1.2641295	-1.2724288	A	A_289
0	0.14975733	0.8662078	-0.87029797	A	A_290
0	0.14646442	0.87683785	-0.885767	A	A_290
0	0.9077774	-1.1384434	1.1483506	A	A_290
0	0.13804182	0.9131521	-0.918498	A	A_290
0	0.08533859	1.1802483	-1.191679	A	A_291
0	0.91219884	-1.1681949	1.1725883	A	A_291
0	0.0752723	1.2468827	-1.2615045	A	A_291
0	0.12718423	0.9610572	-0.96503067	A	A_291
0	0.23933351	0.5799651	-0.5763719	A	A_292
0	0.05620419	1.4044769	-1.4164417	A	A_292
0	0.05625894	1.4175475	-1.4023395	A	A_292
0	0.037578955	1.6226285	-1.6203794	A	A_292
0	0.103484355	1.081887	-1.0772083	A	A_293
0	0.6228664	-0.22927208	0.2724604	A	A_293
0	0.43760428	0.13120328	-0.1196875	A	A_293
0	0.05960828	1.3825996	-1.3759024	A	A_293
0	0.1722838	0.77900964	-0.79051775	A	A_294
0	0.5818723	-0.16388164	0.16658255	A	A_294
0	0.07392072	1.2610803	-1.2668865	A	A_294
0	0.1332714	0.9281415	-0.94419676	A	A_294
0	0.05754158	1.3949392	-1.4010448	A	A_295
0	0.2221709	0.62549853	-0.6275613	A	A_295
0	0.078167826	1.2313802	-1.2361248	A	A_295
0	0.18409602	0.74927646	-0.7395627	A	A_295
0	0.15516569	0.8485656	-0.8460814	A	A_296
0	0.06680587	1.3164747	-1.3203477	A	A_296
0	0.16852087	0.80038404	-0.79576266	A	A_296
0	0.06818197	1.3017515	-1.3132057	A	A_296
0	0.6912581	-0.3983518	0.40765575	A	A_297
0	0.4432735	0.12693797	-0.100949004	A	A_297
0	0.085965395	1.1799003	-1.1840231	A	A_297
0	0.088169344	1.1738087	-1.1623864	A	A_297
0	0.043591958	1.545881	-1.5424309	A	A_298
0	0.2167994	0.646406	-0.6380105	A	A_298
0	0.05254894	1.4534602	-1.43857	A	A_298
0	0.056857508	1.4112318	-1.3974373	A	A_298
0	0.19084612	0.7201228	-0.7243989	A	A_299
0	0.25780168	0.5168226	-0.54060346	A	A_299
0	0.062581465	1.3462362	-1.3604245	A	A_299
0	0.1597497	0.8170178	-0.8430738	A	A_299
0	0.5306836	-0.04995611	0.07293271	A	A_300
0	0.16131414	0.8249626	-0.8235199	A	A_300
0	0.55946237	-0.11391111	0.1250694	A	A_300
0	0.58762115	-0.15772547	0.19641447	A	A_300
0	0.98166317	-1.9704202	2.009912	A	A_301
0	0.30144158	0.43250751	-0.40793505	A	A_301
0	0.48548833	0.04004448	-0.018018529	A	A_301
0	0.65880656	-0.32432944	0.33365074	A	A_301
0	0.15211701	0.8530408	-0.8650517	A	A_302
0	0.099963464	1.0913994	-1.1062312	A	A_302
0	0.11262149	1.025606	-1.0386329	A	A_302
0	0.43072665	0.1398993	-0.13898773	A	A_302
0	0.076715454	1.2539952	-1.233839	A	A_303
0	0.025927076	1.8113513	-1.814847	A	A_303
0	0.03540046	1.6573472	-1.647641	A	A_303
0	0.038599297	1.6090064	-1.6061509	A	A_303
0	0.038076982	1.6223197	-1.6070046	A	A_304
0	0.030368859	1.7356998	-1.7277985	A	A_304
0	0.11555678	1.0266736	-1.0085227	A	A_304
0	0.0360662	1.6479983	-1.6376681	A	A_304
0	0.48255494	0.053656235	-0.016152292	A	A_305
0	0.6778146	-0.35401076	0.38973597	A	A_305
0	0.38123444	0.27156234	-0.21274957	A	A_305
0	0.07511581	1.2696557	-1.2409818	A	A_305
0	0.04360129	1.5413561	-1.5467322	A	A_306
0	0.47695667	0.056381665	-0.03585688	A	A_306
0	0.014798917	2.1036167	-2.0946753	A	A_306
0	0.3359352	0.34491587	-0.33654562	A	A_306
0	0.9590372	-1.5545267	1.5987372	A	A_307
0	0.63105994	-0.262802	0.27396473	A	A_307
0	0.7766813	-0.61091757	0.6355128	A	A_307
0	0.81422925	-0.724938	0.7527904	A	A_307
0	0.035476606	1.6553957	-1.6473649	A	A_308
0	0.056350995	1.4087086	-1.4094456	A	A_308
0	0.122745626	0.9896922	-0.97699064	A	A_308
0	0.085014604	1.1989212	-1.1771638	A	A_308
0	0.049847078	1.4741704	-1.4734926	A	A_309
0	0.19418119	0.72043383	-0.70263356	A	A_309
0	0.084097706	1.1938279	-1.1941026	A	A_309
0	0.15314788	0.86185205	-0.84827	A	A_309
0	0.078663945	1.2407265	-1.2199135	A	A_310
0	0.034607895	1.668383	-1.6600697	A	A_310
0	0.05892459	1.3892441	-1.3815207	A	A_310
0	0.759798	-0.54357845	0.6079937	A	A_310
0	0.05745123	1.4137108	-1.3839405	A	A_311
0	0.019353153	1.9656255	-1.9597316	A	A_311
0	0.0675386	1.324775	-1.3003535	A	A_311
0	0.028684432	1.7703807	-1.751916	A	A_311
0	0.020704573	1.9350541	-1.9214245	A	A_312
0	0.28115132	0.4881795	-0.45057842	A	A_312
0	0.029664524	1.7529511	-1.7347388	A	A_312
0	0.2093774	0.68095756	-0.6477249	A	A_312
0	0.052328847	1.4434321	-1.4530277	A	A_313
0	0.07627598	1.2517093	-1.242346	A	A_313
0	0.11736152	1.0075059	-1.0101507	A	A_313
0	0.5437501	-0.076907605	0.0985415	A	A_313
0	0.07162321	1.2714531	-1.2905653	A	A_314
0	0.04741834	1.4947076	-1.5054591	A	A_314
0	0.08844694	1.1682525	-1.1644944	A	A_314
0	0.80441433	-0.71028244	0.7038335	A	A_314
0	0.03679842	1.6402249	-1.6245828	A	A_315
0	0.08347632	1.208869	-1.187156	A	A_315
0	0.29357004	0.4497683	-0.42833945	A	A_315
0	0.2898841	0.45006746	-0.44587958	A	A_315
0	0.05519255	1.4283755	-1.4117779	A	A_316
0	0.010606296	2.270265	-2.2653792	A	A_316
0	0.3263562	0.38246572	-0.34224644	A	A_316
0	0.049804512	1.4788252	-1.4697369	A	A_316
0	0.056596745	1.4224017	-1.3911406	A	A_317
0	0.05815904	1.3987381	-1.385917	A	A_317
0	0.113256186	1.0419745	-1.0159291	A	A_317
0	0.2172291	0.648085	-0.6338026	A	A_317
0	0.10811508	1.045722	-1.064419	A	A_318
0	0.41067928	0.18022858	-0.1809294	A	A_318
0	0.36033815	0.29458165	-0.27931508	A	A_318
0	0.09808201	1.1026187	-1.1161009	A	A_318
0	0.054055367	1.4276567	-1.4345186	A	A_319
0	0.13892776	0.91363573	-0.9105886	A	A_319
0	0.16066487	0.83133817	-0.8219511	A	A_319
0	0.11273026	1.0348763	-1.0282748	A	A_319
0	0.15154289	0.8584183	-0.8641326	A	A_320
0	0.2188271	0.63254035	-0.63997424	A	A_320
0	0.45058718	0.09459581	-0.103702776	A	A_320
0	0.112159945	1.0284375	-1.0404282	A	A_320
0	0.12038081	0.9915941	-0.9972349	A	A_321
0	0.05499597	1.4164321	-1.4274971	A	A_321
0	0.3534154	0.30738282	-0.29667684	A	A_321
0	0.15138492	0.86347985	-0.8603001	A	A_321
0	0.07539672	1.2565413	-1.2500598	A	A_322
0	0.05834567	1.3839648	-1.3972883	A	A_322
0	0.09405901	1.1329675	-1.1320844	A	A_322
0	0.072594896	1.271285	-1.2762108	A	A_322
0	0.2723116	0.49918735	-0.4837385	A	A_323
0	0.0656862	1.3325263	-1.322397	A	A_323
0	0.25675556	0.5391282	-0.5237723	A	A_323
0	0.027873196	1.7806872	-1.7711337	A	A_323
0	0.12623674	0.9632971	-0.97135323	A	A_324
0	0.07336215	1.269426	-1.2667286	A	A_324
0	0.065601535	1.3261156	-1.3301883	A	A_324
0	0.17662834	0.7730433	-0.7663167	A	A_324
0	0.35319868	0.3347271	-0.27028129	A	A_325
0	0.14685504	0.89927316	-0.8602105	A	A_325
0	0.41505653	0.1957486	-0.14735189	A	A_325
0	0.22737172	0.63241106	-0.59080064	A	A_325
0	0.17146821	0.7804323	-0.79482496	A	A_326
0	0.2745184	0.4817263	-0.4900911	A	A_326
0	0.40899628	0.18432353	-0.18379271	A	A_326
0	0.11255819	1.0238252	-1.0410477	A	A_326
0	0.047206156	1.4995018	-1.5053723	A	A_327
0	0.116817504	1.0174973	-1.0054216	A	A_327
0	0.07013902	1.2902944	-1.2942615	A	A_327
0	0.019341016	1.9601431	-1.9658537	A	A_327
0	0.25174832	0.5470271	-0.5422824	A	A_328
0	0.4970853	0.018475574	0.00681676	A	A_328
0	0.45941752	0.089596234	-0.0730917	A	A_328
0	0.37370044	0.2605667	-0.25580767	A	A_328
0	0.14038183	0.8956968	-0.9164254	A	A_329
0	0.16947488	0.78686965	-0.80248374	A	A_329
0	0.06742366	1.3070108	-1.3199444	A	A_329
0	0.1446514	0.8857293	-0.89145297	A	A_329
0	0.033646837	1.6840816	-1.6735286	A	A_330
0	0.020849705	1.9280626	-1.9212829	A	A_330
0	0.15181558	0.872594	-0.8478376	A	A_330
0	0.08284181	1.2140378	-1.1903094	A	A_330
0	0.03282698	1.6945643	-1.6885625	A	A_331
0	0.027723078	1.781795	-1.7755804	A	A_331
0	0.18277067	0.7583687	-0.73931897	A	A_331
0	0.46681044	0.06525607	-0.06769774	A	A_331
0	0.6879823	-0.39061898	0.40008414	A	A_332
0	0.046173695	1.5180184	-1.5100529	A	A_332
0	0.16079572	0.8193575	-0.8329619	A	A_332
0	0.0830529	1.1908984	-1.2106736	A	A_332
0	0.31790823	0.38655722	-0.37684432	A	A_333
0	0.01202384	2.2131543	-2.195613	A	A_333
0	0.020990007	1.9272611	-1.9152344	A	A_333
0	0.1639029	0.8269016	-0.8025689	A	A_333
0	0.057955086	1.3956139	-1.3927708	A	A_334
0	0.07429756	1.2651014	-1.2573732	A	A_334
0	0.037607826	1.6282992	-1.6139107	A	A_334
0	0.5615974	-0.1112058	0.13644175	A	A_334
0	0.03705502	1.627619	-1.6299734	A	A_335
0	0.042197138	1.5620756	-1.560214	A	A_335
0	0.4110656	0.1897545	-0.16980754	A	A_335
0	0.061129235	1.3621576	-1.3695301	A	A_335
0	0.5132021	-0.027759932	0.02506075	A	A_336
0	0.076408155	1.2377031	-1.2544776	A	A_336
0	0.06760188	1.3082122	-1.315912	A	A_336
0	0.08924981	1.1581062	-1.1647232	A	A_336
0	0.044627447	1.5311553	-1.5325971	A	A_337
0	0.045831032	1.5186083	-1.517271	A	A_337
0	0.049050633	1.4779522	-1.4866554	A	A_337
0	0.06947503	1.3001928	-1.2945884	A	A_337
0	0.033835683	1.6793844	-1.6724336	A	A_338
0	0.04241055	1.5636226	-1.5533996	A	A_338
0	0.029030226	1.7589972	-1.7509606	A	A_338
0	0.02814843	1.7711983	-1.7705133	A	A_338
0	0.6588141	-0.32452178	0.33349207	A	A_339
0	0.066870965	1.3186319	-1.3171468	A	A_339
0	0.08755508	1.1774566	-1.1664029	A	A_339
0	0.08901939	1.1670163	-1.1586511	A	A_339
0	0.07510682	1.2500203	-1.2607465	A	A_340
0	0.22194542	0.62372863	-0.6306366	A	A_340
0	0.18488123	0.7324859	-0.75113446	A	A_340
0	0.11823811	0.99560165	-1.0136199	A	A_340
0	0.03163632	1.7109643	-1.7103376	A	A_341
0	0.11355075	1.0255172	-1.029457	A	A_341
0	0.075449646	1.2520075	-1.2538345	A	A_341
0	0.08452633	1.1912677	-1.1911108	A	A_341
0	0.031218806	1.7271984	-1.7078198	A	A_342
0	0.0691141	1.30989	-1.290488	A	A_342
0	0.024180437	1.8592457	-1.8384881	A	A_342
0	0.046021424	1.5233281	-1.508206	A	A_342
0	0.10555085	1.0634592	-1.0735563	A	A_343
0	0.0786111	1.2246388	-1.2367305	A	A_343
0	0.14198446	0.8967122	-0.90219253	A	A_343
0	0.092640676	1.1338924	-1.1479177	A	A_343
0	0.03588525	1.6438158	-1.6470681	A	A_344
0	0.07328468	1.2698147	-1.2674801	A	A_344
0	0.09597286	1.1208901	-1.121904	A	A_344
0	0.05050793	1.4628774	-1.4709194	A	A_344
0	0.038165897	1.612912	-1.6139877	A	A_345
0	0.22116545	0.63960576	-0.61928177	A	A_345
0	0.06495804	1.3342196	-1.3326303	A	A_345
0	0.049586996	1.4820935	-1.4710745	A	A_345
0	0.05110345	1.4654922	-1.4559555	A	A_346
0	0.78563684	-0.62591684	0.6729061	A	A_346
0	0.16247521	0.8315539	-0.8083715	A	A_346
0	0.07260954	1.277093	-1.2701852	A	A_346
0	0.18057445	0.75726867	-0.75519174	A	A_347
0	0.11855167	1.0036083	-1.0026093	A	A_347
0	0.664859	-0.34802258	0.33700123	A	A_347
0	0.19268423	0.70888144	-0.7237807	A	A_347
0	0.092130765	1.1342529	-1.1536384	A	A_348
0	0.13066985	0.93395495	-0.9610942	A	A_348
0	0.96861935	-1.7076933	1.721989	A	A_348
0	0.9779935	-1.9012895	1.8928727	A	A_348
0	0.04075646	1.578513	-1.5800178	A	A_349
0	0.40541744	0.19479977	-0.18814269	A	A_349
0	0.232595	0.5980331	-0.5956829	A	A_349
0	0.54477966	-0.0938424	0.085757636	A	A_349
0	0.03800364	1.6182976	-1.6130311	A	A_350
0	0.105382144	1.0720146	-1.0667889	A	A_350
0	0.08977398	1.1599226	-1.156475	A	A_350
0	0.048828192	1.4850624	-1.4843245	A	A_350
0	0.04745408	1.5047545	-1.4946213	A	A_351
0	0.10956186	1.0500795	-1.0451448	A	A_351
0	0.06637071	1.3241048	-1.3197188	A	A_351
0	0.027453847	1.7897873	-1.7776239	A	A_351
0	0.016739814	2.0391707	-2.0339131	A	A_352
0	0.02008286	1.9547977	-1.9328036	A	A_352
0	0.48376864	0.05313138	-0.011816874	A	A_352
0	0.015200344	2.0903523	-2.0807679	A	A_352
0	0.065719835	1.3246698	-1.3297057	A	A_353
0	0.057149746	1.4027264	-1.400506	A	A_353
0	0.04471243	1.5256277	-1.5361333	A	A_353
0	0.044406336	1.5369352	-1.5320153	A	A_353
0	0.32716373	0.36397684	-0.35706446	A	A_354
0	0.066897936	1.309747	-1.3255993	A	A_354
0	0.116964996	1.009919	-1.0115709	A	A_354
0	0.23193511	0.59408385	-0.6033327	A	A_354
0	0.104333065	1.0652225	-1.0847578	A	A_355
0	0.78605497	-0.6628221	0.6384854	A	A_355
0	0.11175265	1.0276519	-1.0453105	A	A_355
0	0.4270439	0.14540245	-0.14851978	A	A_355
0	0.12863667	0.95570856	-0.9573586	A	A_356
0	0.03302209	1.6971743	-1.6798246	A	A_356
0	0.03696326	1.631263	-1.628904	A	A_356
0	0.08643093	1.1907113	-1.1673021	A	A_356
0	0.028516311	1.7645199	-1.7638283	A	A_357
0	0.2727926	0.4988891	-0.48161083	A	A_357
0	0.06593295	1.3252604	-1.3256496	A	A_357
0	0.052892603	1.4458556	-1.4392934	A	A_357
0	0.043297958	1.5501837	-1.545203	A	A_358
0	0.42262772	0.1739526	-0.13804296	A	A_358
0	0.23792817	0.5924176	-0.5716545	A	A_358
0	0.0866086	1.1774387	-1.1783267	A	A_358
0	0.035087273	1.6649504	-1.6492488	A	A_359
0	0.053126667	1.4500468	-1.4304395	A	A_359
0	0.025608225	1.826127	-1.8127728	A	A_359
0	0.44333968	0.12713857	-0.10048048	A	A_359
0	0.21248882	0.6718918	-0.6380965	A	A_360
0	0.76701504	-0.5859823	0.6055503	A	A_360
0	0.028829452	1.7660878	-1.7510167	A	A_360
0	0.066334024	1.3351107	-1.3093051	A	A_360
0	0.02548352	1.8245585	-1.819351	A	A_361
0	0.067335896	1.323149	-1.3052028	A	A_361
0	0.0847181	1.1942577	-1.1856452	A	A_361
0	0.060328122	1.3707399	-1.3749924	A	A_361
0	0.37001184	0.2656095	-0.2665565	A	A_362
0	0.985378	-2.0952451	2.115257	A	A_362
0	0.07749424	1.2333663	-1.243524	A	A_362
0	0.5844226	-0.16458724	0.1763683	A	A_362
0	0.21629107	0.6354611	-0.6519515	A	A_363
0	0.25010863	0.54885423	-0.5491789	A	A_363
0	0.07199311	1.2670538	-1.2894149	A	A_363
0	0.108759984	1.047779	-1.0556914	A	A_363
0	0.24497338	0.5548898	-0.5707136	A	A_364
0	0.2514005	0.5412272	-0.5499297	A	A_364
0	0.32928023	0.35099632	-0.3604459	A	A_364
0	0.2211717	0.62713075	-0.6317206	A	A_364
0	0.029168785	1.7589359	-1.7461176	A	A_365
0	0.40505004	0.20793688	-0.17652981	A	A_365
0	0.14502597	0.8947735	-0.8793847	A	A_365
0	0.01852249	1.9899175	-1.980156	A	A_365
0	0.09039169	1.1464801	-1.1623816	A	A_366
0	0.09919991	1.094508	-1.1116381	A	A_366
0	0.05563992	1.416024	-1.4155827	A	A_366
0	0.117007606	1.0130757	-1.0080018	A	A_366
0	0.24358475	0.56093526	-0.57219034	A	A_367
0	0.12813179	0.9597192	-0.9578598	A	A_367
0	0.07858577	1.233897	-1.2278221	A	A_367
0	0.08833352	1.1674571	-1.1666976	A	A_367
0	0.090954185	1.1529394	-1.1491002	A	A_368
0	0.10015426	1.1029017	-1.0926102	A	A_368
0	0.9242868	-1.2396036	1.2624663	A	A_368
0	0.11214116	1.0378671	-1.0311873	A	A_368
0	0.2077084	0.6663961	-0.67239827	A	A_369
0	0.6167603	-0.22442132	0.2513985	A	A_369
0	0.09272774	1.148607	-1.1321678	A	A_369
0	0.7592145	-0.5803475	0.56803054	A	A_369
0	0.080418184	1.2100736	-1.226605	A	A_370
0	0.22405203	0.6193851	-0.62282205	A	A_370
0	0.06823107	1.3022639	-1.3119211	A	A_370
0	0.28232226	0.46813816	-0.46483335	A	A_370
0	0.99536926	-2.655745	2.7146525	A	A_371
0	0.9460623	-1.4239537	1.4405265	A	A_371
0	0.9456187	-1.415961	1.4398587	A	A_371
0	0.6192232	-0.2270014	0.2592511	A	A_371
0	0.04989063	1.4747868	-1.4719573	A	A_372
0	0.0653003	1.3268356	-1.334393	A	A_372
0	0.07282958	1.2750788	-1.2689364	A	A_372
0	0.34010845	0.32983017	-0.33298093	A	A_372
0	0.793704	-0.6571106	0.69028765	A	A_373
0	0.3743898	0.2521596	-0.26127028	A	A_373
0	0.3704879	0.26968354	-0.2604407	A	A_373
0	0.606983	-0.21102668	0.22362104	A	A_373
0	0.20078038	0.6977388	-0.68368536	A	A_374
0	0.20848708	0.67236125	-0.661708	A	A_374
0	0.2088233	0.6695219	-0.6625111	A	A_374
0	0.10638816	1.0733602	-1.054817	A	A_374
0	0.047021326	1.5029516	-1.5060395	A	A_375
0	0.07117044	1.2755955	-1.293252	A	A_375
1	0.97404194	-1.8036187	1.8213519	A	A_375
1	0.9907319	-2.319573	2.3522954	A	A_375
0	0.55054617	-0.07318035	0.12969723	A	A_376
0	0.62751764	-0.22566326	0.29591894	A	A_376
0	0.39580226	0.23813124	-0.18485554	A	A_376
0	0.18460624	0.77161634	-0.71382964	A	A_376
0	0.12613398	0.9637158	-0.97186655	A	A_377
0	0.123429045	0.97415984	-0.98619145	A	A_377
0	0.6076443	-0.22006607	0.217355	A	A_377
0	0.337553	0.33772427	-0.33649364	A	A_377
0	0.2234896	0.6297674	-0.6156779	A	A_378
0	0.04318115	1.5463591	-1.551851	A	A_378
0	0.037295405	1.6254404	-1.625436	A	A_378
0	0.42249805	0.16002375	-0.15250322	A	A_378
0	0.6183902	-0.23448248	0.24823871	A	A_379
0	0.09171812	1.1378827	-1.154952	A	A_379
0	0.12914391	0.95237744	-0.9561718	A	A_379
0	0.90782374	-1.1415204	1.1458272	A	A_379
0	0.13866515	0.90968287	-0.91673833	A	A_380
0	0.0794211	1.2232245	-1.2270143	A	A_380
0	0.10010072	1.0971338	-1.0989723	A	A_380
0	0.15936667	0.8293111	-0.8336369	A	A_380
0	0.36587507	0.27734375	-0.27261028	A	A_381
0	0.038766496	1.6062758	-1.604385	A	A_381
0	0.09153521	1.1555051	-1.1395274	A	A_381
0	0.413824	0.18544422	-0.16273525	A	A_381
0	0.026430657	1.8076105	-1.7988338	A	A_382
0	0.33144093	0.3515454	-0.35012975	A	A_382
0	0.03045119	1.7296087	-1.731097	A	A_382
0	0.12102795	0.9911406	-0.99159104	A	A_382
0	0.08841784	1.1570957	-1.1760124	A	A_383
0	0.17021517	0.79293084	-0.7911723	A	A_383
0	0.19221735	0.71194094	-0.7237253	A	A_383
0	0.06892214	1.2986703	-1.3046951	A	A_383
0	0.10443436	1.0694973	-1.0793995	A	A_384
0	0.07700109	1.2334104	-1.2503982	A	A_384
0	0.09758398	1.1010863	-1.123276	A	A_384
0	0.104828216	1.0614629	-1.0832298	A	A_384
0	0.06386273	1.3414744	-1.3435516	A	A_385
0	0.09893579	1.106309	-1.1027963	A	A_385
0	0.19059221	0.730693	-0.7154738	A	A_385
0	0.05339731	1.4451774	-1.4299417	A	A_385
0	0.5838785	-0.15539265	0.18332309	A	A_386
0	0.121702366	0.9927609	-0.9836462	A	A_386
0	0.050436996	1.4679732	-1.4673038	A	A_386
0	0.9286461	-1.2652626	1.3008132	A	A_386
0	0.061005432	1.365911	-1.3679357	A	A_387
0	0.16542491	0.81046104	-0.80794436	A	A_387
0	0.16495413	0.8153586	-0.8064606	A	A_387
0	0.060250714	1.3752798	-1.3718189	A	A_387
0	0.34307697	0.3239622	-0.3256496	A	A_388
0	0.05055883	1.4662888	-1.4664471	A	A_388
0	0.24040253	0.57859683	-0.57187694	A	A_388
0	0.037951287	1.6120095	-1.6207521	A	A_388
0	0.07951001	1.2217796	-1.2272437	A	A_389
0	0.24473776	0.5595982	-0.56727964	A	A_389
0	0.045038696	1.5240681	-1.5300807	A	A_389
0	0.34986812	0.3048067	-0.31481215	A	A_389
0	0.09250038	1.1354527	-1.1480277	A	A_390
0	0.13043405	0.9375154	-0.9596111	A	A_390
0	0.13466688	0.9186002	-0.9417101	A	A_390
0	0.07476526	1.2520242	-1.2636698	A	A_390
0	0.05334238	1.4485661	-1.4276404	A	A_391
0	0.091435835	1.1610394	-1.1351886	A	A_391
0	0.082514554	1.2134354	-1.1952267	A	A_391
0	0.024917351	1.8455355	-1.8214225	A	A_391
0	0.18284826	0.7459431	-0.75122523	A	A_392
0	0.23050837	0.60000944	-0.6054335	A	A_392
0	0.12395552	0.9688684	-0.98662585	A	A_392
0	0.10929152	1.0402205	-1.0577779	A	A_392
0	0.06917488	1.3097215	-1.2897122	A	A_393
0	0.031045452	1.7310464	-1.709719	A	A_393
0	0.29164037	0.4528851	-0.43454552	A	A_393
0	0.023281192	1.8710122	-1.8655407	A	A_393
0	0.060983792	1.3814447	-1.3527799	A	A_394
0	0.9048733	-1.114219	1.1383666	A	A_394
0	0.08112412	1.2277286	-1.1994421	A	A_394
0	0.4585358	0.09832522	-0.06791354	A	A_394
0	0.89548016	-1.0505306	1.0974522	A	A_395
0	0.040589403	1.5936619	-1.5691502	A	A_395
0	0.97332245	-1.7699316	1.826963	A	A_395
0	0.021199957	1.924804	-1.9075243	A	A_395
0	0.35793594	0.28911275	-0.29522124	A	A_396
0	0.031580027	1.7074969	-1.7156441	A	A_396
0	0.93681806	-1.3341002	1.3623698	A	A_396
0	0.024146346	1.8524503	-1.8467295	A	A_396
0	0.09454336	1.1247025	-1.1346784	A	A_397
0	0.08439747	1.1962295	-1.1878154	A	A_397
0	0.06585761	1.3200843	-1.3320495	A	A_397
0	0.067369156	1.3156533	-1.3121688	A	A_397
0	0.14643934	0.896387	-0.86641824	A	A_398
0	0.30518508	0.4301647	-0.39256242	A	A_398
0	0.19932991	0.7064273	-0.6840604	A	A_398
0	0.562473	-0.10820602	0.14299865	A	A_398
0	0.06903117	1.3029213	-1.2987463	A	A_399
0	0.01602842	2.063537	-2.0536969	A	A_399
0	0.08389246	1.199655	-1.190943	A	A_399
0	0.5317461	-0.050953783	0.07620156	A	A_399
0	0.13220061	0.94378054	-0.93785936	A	A_400
0	0.22781117	0.61281776	-0.6078941	A	A_400
0	0.22083141	0.632915	-0.62791276	A	A_400
0	0.077690534	1.2395868	-1.2345605	A	A_400
0	0.26726776	0.5106684	-0.497861	A	A_401
0	0.11690335	1.0137124	-1.0083748	A	A_401
0	0.09183816	1.1467369	-1.1446579	A	A_401
0	0.16022624	0.83353233	-0.82301337	A	A_401
0	0.40957937	0.18214348	-0.18356109	A	A_402
0	0.16500764	0.8142998	-0.8071311	A	A_402
0	0.060129184	1.3681365	-1.3811104	A	A_402
0	0.06899185	1.2969213	-1.3053585	A	A_402
0	0.2023882	0.67696774	-0.69446665	A	A_403
0	0.33154738	0.3479784	-0.3532164	A	A_403
0	0.042148154	1.5584207	-1.5650816	A	A_403
0	0.09183094	1.1367116	-1.1547697	A	A_403
0	0.08650604	1.1987109	-1.1583517	A	A_404
0	0.12378618	0.99487543	-0.962179	A	A_404
0	0.07142387	1.3037894	-1.2612308	A	A_404
0	0.16993447	0.820348	-0.7657438	A	A_404
0	0.07765166	1.2306501	-1.2440401	A	A_405
0	0.26867133	0.50696063	-0.49441352	A	A_405
0	0.12498894	0.97243357	-0.9735778	A	A_405
0	0.44596955	0.1127148	-0.10425408	A	A_405
0	0.076147154	1.2473848	-1.2485003	A	A_406
0	0.14649609	0.88543415	-0.8769174	A	A_406
0	0.7478263	-0.5378025	0.54924995	A	A_406
0	0.037915785	1.6138761	-1.6198584	A	A_406
0	0.022999056	1.8949028	-1.8541315	A	A_407
0	0.42050102	0.19032462	-0.13039228	A	A_407
0	0.007728833	2.4408584	-2.4141805	A	A_407
0	0.040211856	1.6064161	-1.5661345	A	A_407
0	0.05184005	1.4522442	-1.4541159	A	A_408
0	0.16482876	0.8156309	-0.80709857	A	A_408
0	0.09284638	1.1336602	-1.1457053	A	A_408
0	0.077555224	1.231986	-1.2440512	A	A_408
0	0.3064422	0.41591185	-0.4008936	A	A_409
0	0.05727984	1.3996978	-1.4011232	A	A_409
0	0.50788283	-0.011980854	0.019553028	A	A_409
0	0.06779603	1.3123968	-1.3086512	A	A_409
0	0.040778253	1.5776306	-1.5803425	A	A_410
0	0.052703876	1.4468071	-1.4421155	A	A_410
0	0.08908336	1.1639197	-1.1609592	A	A_410
0	0.057585414	1.3970268	-1.3981493	A	A_410
0	0.89072114	-1.0455723	1.0525562	A	A_411
0	0.1806409	0.74714786	-0.7648634	A	A_411
0	0.1138998	1.0245624	-1.0269487	A	A_411
0	0.10062286	1.0834386	-1.1068842	A	A_411
0	0.15706442	0.84472173	-0.8355127	A	A_412
0	0.096507	1.1137596	-1.1228932	A	A_412
0	0.062438	1.3564135	-1.3526955	A	A_412
0	0.092348665	1.1408663	-1.1444228	A	A_412
0	0.044790234	1.5347085	-1.5252323	A	A_413
0	0.10330692	1.0875341	-1.0734754	A	A_413
0	0.030144764	1.7369987	-1.7341368	A	A_413
0	0.042560156	1.5537817	-1.5595627	A	A_413
0	0.038864892	1.6123993	-1.5956242	A	A_414
0	0.13901722	0.9127288	-0.9107478	A	A_414
0	0.07744247	1.2519736	-1.2256409	A	A_414
0	0.05341292	1.4343498	-1.4404604	A	A_414
0	0.053346027	1.4432971	-1.432837	A	A_415
0	0.059140105	1.3841822	-1.3827028	A	A_415
0	0.08455849	1.1909258	-1.1910372	A	A_415
0	0.029245226	1.7524202	-1.7499373	A	A_415
0	0.05619003	1.4179806	-1.4032049	A	A_416
0	0.033538315	1.679304	-1.6816491	A	A_416
0	0.085931875	1.1817302	-1.1826203	A	A_416
0	0.12257751	0.9831015	-0.9851436	A	A_416
0	0.051320825	1.4554849	-1.4614892	A	A_417
0	0.076025255	1.2473729	-1.2502463	A	A_417
0	0.153287	0.8451086	-0.86394125	A	A_417
0	0.14838721	0.86287683	-0.88443	A	A_417
0	0.13047121	0.9604408	-0.9363579	A	A_418
0	0.07893063	1.2313315	-1.2256343	A	A_418
0	0.041083053	1.5778198	-1.5723889	A	A_418
0	0.019649405	1.9631135	-1.9467497	A	A_418
0	0.27881512	0.48329931	-0.4670473	A	A_419
0	0.94051313	-1.3722169	1.3884542	A	A_419
0	0.11738711	1.0239873	-0.9934223	A	A_419
0	0.31626028	0.38525456	-0.38575712	A	A_419
0	0.26599112	0.51306057	-0.5019978	A	A_420
0	0.05111164	1.4577361	-1.4635427	A	A_420
0	0.074929796	1.2584646	-1.2548535	A	A_420
0	0.0797197	1.2174137	-1.2287478	A	A_420
0	0.17037663	0.7938788	-0.7890816	A	A_421
0	0.9600923	-1.5827708	1.5976896	A	A_421
0	0.047219995	1.494108	-1.5104587	A	A_421
0	0.10863553	1.0561804	-1.0485747	A	A_421
0	0.025377879	1.8281193	-1.8200526	A	A_422
0	0.027447196	1.7807345	-1.7869258	A	A_422
0	0.024442036	1.8427427	-1.8439624	A	A_422
0	0.033761915	1.6765004	-1.6775765	A	A_422
0	0.6097178	-0.18910502	0.2570211	A	A_423
0	0.5799685	-0.12271939	0.19992492	A	A_423
0	0.9396376	-1.3437241	1.401404	A	A_423
0	0.93372035	-1.3051348	1.3401592	A	A_423
0	0.031416222	1.7134111	-1.7150996	A	A_424
0	0.05668875	1.4104594	-1.401361	A	A_424
0	0.032998923	1.6939468	-1.6837779	A	A_424
0	0.034029037	1.6813263	-1.6645932	A	A_424
0	0.015280059	2.0787098	-2.087099	A	A_425
0	0.026139311	1.8071034	-1.8107245	A	A_425
0	0.025662156	1.8185331	-1.8182075	A	A_425
0	0.07210608	1.2761554	-1.2786236	A	A_425
1	0.99910307	-3.4626203	3.552987	A	A_426
0	0.12853222	0.9589023	-0.95509714	A	A_426
1	0.9997377	-4.0799074	4.1658263	A	A_426
0	0.075538196	1.2598088	-1.2447644	A	A_426
0	0.071130954	1.293812	-1.2756332	A	A_427
0	0.015372363	2.086934	-2.0727582	A	A_427
0	0.17844564	0.7744856	-0.75242853	A	A_427
0	0.042225868	1.562762	-1.5588169	A	A_427
0	0.038550038	1.6031206	-1.6133649	A	A_428
0	0.052261315	1.4470199	-1.4508023	A	A_428
0	0.157115	0.84130204	-0.8385505	A	A_428
0	0.070169695	1.2868245	-1.297261	A	A_428
0	0.120286025	0.9883244	-1.0014	A	A_429
0	0.17805988	0.7617948	-0.7677528	A	A_429
0	0.119708665	0.999609	-0.99558294	A	A_429
0	0.04151578	1.566385	-1.5728946	A	A_429
0	0.12666258	0.96232975	-0.96846557	A	A_430
0	0.16528396	0.8065544	-0.81287223	A	A_430
0	0.09506241	1.1291103	-1.124222	A	A_430
0	0.08131719	1.2103186	-1.2142649	A	A_430
0	0.07472587	1.2556779	-1.2605858	A	A_431
0	0.24363092	0.5649774	-0.5678976	A	A_431
0	0.060251147	1.3710406	-1.3760505	A	A_431
0	0.19923124	0.68764365	-0.70346254	A	A_431
0	0.33726126	0.34531748	-0.33020547	A	A_432
0	0.014671125	2.1018965	-2.1051977	A	A_432
0	0.24988572	0.5613823	-0.5378397	A	A_432
0	0.036221303	1.6454396	-1.6357746	A	A_432
0	0.046363533	1.5109358	-1.5128337	A	A_433
0	0.2792463	0.47127396	-0.47692934	A	A_433
0	0.048390336	1.4840312	-1.4948237	A	A_433
0	0.08667939	1.1723996	-1.1824712	A	A_433
0	0.078218564	1.2399077	-1.2268935	A	A_434
0	0.05888486	1.3911164	-1.3803653	A	A_434
0	0.87228984	-0.95829046	0.9630679	A	A_434
0	0.04903492	1.479991	-1.4849536	A	A_434
0	0.050083213	1.4712254	-1.4714632	A	A_435
0	0.2717286	0.49322337	-0.49264666	A	A_435
0	0.5081693	-0.011060867	0.021619335	A	A_435
0	0.08598007	1.1811523	-1.1825845	A	A_435
0	0.025098285	1.8413785	-1.8181586	A	A_436
0	0.08076437	1.2303	-1.2017066	A	A_436
0	0.019778484	1.9547611	-1.9484227	A	A_436
0	0.25572875	0.5376101	-0.5306781	A	A_436
0	0.11665626	1.0057524	-1.0187302	A	A_437
0	0.17080978	0.78826976	-0.7916294	A	A_437
0	0.20278352	0.6741906	-0.6947966	A	A_437
0	0.045939233	1.510169	-1.5232389	A	A_437
0	0.33664832	0.35279602	-0.3254704	A	A_438
0	0.1510105	0.8649987	-0.86169875	A	A_438
0	0.2928556	0.44763982	-0.43391535	A	A_438
0	0.07088576	1.2960021	-1.2771599	A	A_438
0	0.7919142	-0.64048517	0.69601744	A	A_439
0	0.099699475	1.1132098	-1.0873584	A	A_439
0	0.6181452	-0.22463669	0.25704658	A	A_439
0	0.02102479	1.9234968	-1.9173074	A	A_439
0	0.10530916	1.0697083	-1.0698695	A	A_440
0	0.07224188	1.2779185	-1.2748327	A	A_440
0	0.5761018	-0.14050165	0.16628931	A	A_440
0	0.053995393	1.4308015	-1.4325472	A	A_440
0	0.08530431	1.1917746	-1.1805918	A	A_441
0	0.102225386	1.0927893	-1.0799496	A	A_441
0	0.22461067	0.62337774	-0.615619	A	A_441
0	0.06567529	1.3268093	-1.3282921	A	A_441
0	0.3242279	0.37890363	-0.35550568	A	A_442
0	0.6844937	-0.37974656	0.39475432	A	A_442
0	0.21107899	0.65491354	-0.6635203	A	A_442
0	0.17466292	0.7770096	-0.77592427	A	A_442
0	0.28765786	0.45659566	-0.4501909	A	A_443
0	0.19298558	0.7103374	-0.7203887	A	A_443
0	0.09263222	1.1392835	-1.1426275	A	A_443
0	0.24645041	0.5520605	-0.5655735	A	A_443
0	0.26720044	0.5044262	-0.504447	A	A_444
0	0.23909105	0.5791403	-0.578529	A	A_444
0	0.14864814	0.86477065	-0.8804728	A	A_444
0	0.36852714	0.26768643	-0.27085415	A	A_444
0	0.085012436	1.1929185	-1.1831944	A	A_445
0	0.053522736	1.4390428	-1.4335976	A	A_445
0	0.06295982	1.3513474	-1.348882	A	A_445
0	0.047624227	1.4997463	-1.4958718	A	A_445
0	0.052584454	1.4441719	-1.4471455	A	A_446
0	0.21191226	0.6517551	-0.6616822	A	A_446
0	0.20905338	0.65499806	-0.6756428	A	A_446
0	0.055627454	1.41604	-1.4158039	A	A_446
0	0.07559149	1.2548645	-1.248946	A	A_447
0	0.093889154	1.1370811	-1.1299655	A	A_447
0	0.089793906	1.1516336	-1.1645205	A	A_447
0	0.8078234	-0.71527576	0.72065276	A	A_447
0	0.21911979	0.6331093	-0.637694	A	A_448
0	0.056342863	1.4182243	-1.400083	A	A_448
0	0.62169933	-0.2425216	0.2542456	A	A_448
0	0.094610475	1.1316953	-1.1269019	A	A_448
0	0.52952605	-0.040863227	0.0773787	A	A_449
0	0.08493888	1.2030369	-1.1740222	A	A_449
0	0.020325145	1.938544	-1.9368178	A	A_449
0	0.059272405	1.388788	-1.3757217	A	A_449
0	0.030365229	1.7356951	-1.7279263	A	A_450
0	0.03968379	1.5912457	-1.5950742	A	A_450
0	0.032290634	1.7072145	-1.69294	A	A_450
0	0.12076827	0.9940131	-0.99116176	A	A_450
0	0.07999593	1.2142633	-1.2281389	A	A_451
0	0.7997984	-0.69236135	0.6926736	A	A_451
0	0.074904315	1.2578695	-1.2558162	A	A_451
0	0.039173815	1.5999503	-1.5998347	A	A_451
0	0.0343638	1.6646584	-1.6711249	A	A_452
0	0.10432485	1.0675468	-1.0825214	A	A_452
0	0.26381174	0.51050174	-0.5157483	A	A_452
0	0.18073106	0.7574638	-0.7539386	A	A_452
0	0.06340916	1.3454392	-1.347199	A	A_453
0	0.098046765	1.1130968	-1.1060212	A	A_453
0	0.08211859	1.204518	-1.2093859	A	A_453
0	0.038053494	1.6160457	-1.6139202	A	A_453
0	0.9976883	-3.0327053	3.0347433	A	A_454
0	0.9999025	-4.584651	4.6512666	A	A_454
0	0.09249625	1.1366174	-1.1469121	A	A_454
0	0.064354375	1.3358961	-1.3409358	A	A_454
0	0.031947326	1.7111104	-1.7000875	A	A_455
0	0.06929114	1.3109139	-1.2867157	A	A_455
0	0.07491714	1.2573562	-1.2561445	A	A_455
0	0.27419963	0.49618626	-0.47723234	A	A_455
0	0.09523038	1.1219478	-1.1294336	A	A_456
0	0.40177384	0.2047319	-0.1933476	A	A_456
0	0.04942386	1.4840715	-1.4725634	A	A_456
0	0.052736454	1.4409187	-1.4473518	A	A_456
0	0.010612188	2.2771316	-2.2579517	A	A_457
0	0.042646557	1.5642651	-1.5469608	A	A_457
0	0.025851429	1.8182375	-1.8109605	A	A_457
0	0.023964878	1.8648471	-1.8420621	A	A_457
0	0.106831655	1.0711422	-1.0523785	A	A_458
0	0.13262242	0.9396287	-0.93833965	A	A_458
0	0.042644653	1.5566256	-1.5546473	A	A_458
0	0.021831378	1.9068031	-1.8955306	A	A_458
0	0.64446175	-0.2990697	0.29571292	A	A_459
0	0.06217551	1.3542404	-1.3593613	A	A_459
0	0.08941682	1.1578367	-1.1629399	A	A_459
0	0.11838982	0.99658406	-1.011183	A	A_459
0	0.028810274	1.774307	-1.7434828	A	A_460
0	0.080101825	1.237169	-1.2037953	A	A_460
0	0.04837838	1.5048082	-1.4743062	A	A_460
0	0.6888631	-0.38711262	0.40769684	A	A_460
0	0.05314451	1.4394498	-1.440682	A	A_461
0	0.093563296	1.1302054	-1.1406777	A	A_461
0	0.032089442	1.7094901	-1.6971226	A	A_461
0	0.043702047	1.5429423	-1.5427322	A	A_461
0	0.1395887	0.9063144	-0.912396	A	A_462
0	0.066838756	1.3182306	-1.3180642	A	A_462
0	0.05931867	1.3842568	-1.3794236	A	A_462
0	0.16052753	0.8352567	-0.8190515	A	A_462
0	0.1977004	0.6952399	-0.70548946	A	A_463
0	0.12991726	0.94761235	-0.9540781	A	A_463
0	0.7144862	-0.46570575	0.4515675	A	A_463
0	0.041702356	1.5637537	-1.5708472	A	A_463
0	0.04936652	1.4876246	-1.4702315	A	A_464
0	0.02325442	1.8733983	-1.8643327	A	A_464
0	0.025153494	1.828548	-1.8287355	A	A_464
0	0.6040391	-0.18973206	0.23259112	A	A_464
0	0.07730086	1.2294159	-1.2501823	A	A_465
0	0.22322299	0.6185191	-0.6284629	A	A_465
0	0.7196823	-0.46986198	0.4730243	A	A_465
0	0.13977559	0.90317136	-0.91398376	A	A_465
0	0.4027109	0.1991207	-0.19506146	A	A_466
0	0.030052276	1.7367258	-1.7375779	A	A_466
0	0.046796758	1.5011458	-1.5128683	A	A_466
0	0.06392619	1.3409908	-1.3429744	A	A_466
0	0.034786526	1.6600083	-1.6631107	A	A_467
0	0.031174276	1.7218573	-1.7146342	A	A_467
0	0.053048752	1.4409363	-1.4410998	A	A_467
0	0.050403103	1.467957	-1.4680278	A	A_467
0	0.11667765	1.002118	-1.0221574	A	A_468
0	0.045335986	1.5203645	-1.526894	A	A_468
0	0.040948257	1.5729783	-1.5806575	A	A_468
0	0.083582416	1.1864493	-1.2081897	A	A_468
0	0.14813405	0.8813399	-0.8679717	A	A_469
0	0.10040658	1.1051265	-1.0875885	A	A_469
0	0.13974363	0.92705536	-0.89036554	A	A_469
0	0.3167422	0.38452697	-0.3842571	A	A_469
0	0.019855382	1.9647799	-1.9344451	A	A_470
0	0.008074837	2.4100852	-2.4008095	A	A_470
0	0.20701136	0.6904385	-0.6525968	A	A_470
0	0.087990284	1.1847382	-1.1536862	A	A_470
0	0.28003478	0.49035358	-0.4539355	A	A_471
0	0.42886654	0.16488686	-0.12159027	A	A_471
0	0.015742362	2.0746207	-2.0609117	A	A_471
0	0.030907858	1.7340676	-1.7112815	A	A_471
0	0.017114272	2.0267866	-2.0237932	A	A_472
0	0.065078735	1.3316634	-1.3332012	A	A_472
0	0.015924614	2.0617847	-2.0620515	A	A_472
0	0.0891805	1.1707536	-1.1529286	A	A_472
0	0.19871496	0.70283103	-0.6915142	A	A_473
0	0.043326925	1.5434345	-1.5512528	A	A_473
0	0.03890704	1.604543	-1.6023531	A	A_473
0	0.06532129	1.3332636	-1.3276212	A	A_473
0	0.036154114	1.6547029	-1.6284378	A	A_474
0	0.006183849	2.5459428	-2.5336685	A	A_474
0	0.035416853	1.6686089	-1.6358993	A	A_474
0	0.011903137	2.217927	-2.2010517	A	A_474
0	0.11479092	1.0157249	-1.0269866	A	A_475
0	0.0403785	1.5860125	-1.5822291	A	A_475
0	0.044014137	1.5335712	-1.5446612	A	A_475
0	0.1918694	0.72368634	-0.71422243	A	A_475
0	0.076992415	1.2395399	-1.2443908	A	A_476
0	0.06084862	1.3651545	-1.371433	A	A_476
0	0.038109276	1.6104167	-1.6180264	A	A_476
0	0.09550938	1.1237969	-1.1243505	A	A_476
0	0.06056468	1.3662084	-1.3753586	A	A_477
0	0.0595854	1.37847	-1.3804402	A	A_477
0	0.056002993	1.407718	-1.4169998	A	A_477
0	0.05743937	1.3955526	-1.4023178	A	A_477
0	0.02763676	1.78123	-1.7793527	A	A_478
0	0.028802993	1.757508	-1.7605419	A	A_478
0	0.11115514	1.046922	-1.032074	A	A_478
0	0.024729861	1.8438979	-1.8308053	A	A_478
0	0.063290164	1.34056	-1.3540835	A	A_479
0	0.07979718	1.2136853	-1.2314208	A	A_479
0	0.039523464	1.5969417	-1.5935932	A	A_479
0	0.04225412	1.5636315	-1.5572491	A	A_479
0	0.09115956	1.1547402	-1.1448181	A	A_480
0	0.40392363	0.2186981	-0.17044483	A	A_480
0	0.24151115	0.596713	-0.54769945	A	A_480
0	0.053206448	1.4487898	-1.4301116	A	A_480
0	0.19002616	0.7196879	-0.7301525	A	A_481
0	0.124411374	0.9751668	-0.9761359	A	A_481
0	0.16302069	0.8108526	-0.8250697	A	A_481
0	0.27969158	0.47752738	-0.4684646	A	A_481
0	0.11471955	1.028248	-1.0151663	A	A_482
0	0.3914984	0.23875459	-0.20226356	A	A_482
0	0.09265033	1.1434854	-1.1382098	A	A_482
0	0.060065217	1.3804392	-1.3699405	A	A_482
0	0.43374893	0.1458696	-0.12070206	A	A_483
0	0.18624024	0.74691117	-0.7277165	A	A_483
0	0.5734673	-0.13473085	0.1612812	A	A_483
0	0.089946054	1.165827	-1.1484668	A	A_483
0	0.05687293	1.4149348	-1.3934469	A	A_484
0	0.048099138	1.5146589	-1.4705375	A	A_484
0	0.14966589	0.87513983	-0.8620841	A	A_484
0	0.063463055	1.3521172	-1.3396138	A	A_484
0	0.21307248	0.66111636	-0.6453875	A	A_485
0	0.05508643	1.4251568	-1.4170332	A	A_485
0	0.07149403	1.2764298	-1.287533	A	A_485
0	0.5239164	-0.04670704	0.049031608	A	A_485
0	0.01946029	1.9803934	-1.9393337	A	A_486
0	0.03223623	1.7231941	-1.6787028	A	A_486
0	0.020641565	1.9552299	-1.9043611	A	A_486
0	0.057387535	1.4255333	-1.3732948	A	A_486
0	0.071097225	1.2866573	-1.2832986	A	A_487
0	0.06896086	1.3087769	-1.2939854	A	A_487
0	0.053994678	1.4327728	-1.4305899	A	A_487
0	0.0989301	1.1087685	-1.1004009	A	A_487
0	0.73357445	-0.48860204	0.5242323	A	A_488
0	0.5574201	-0.10986138	0.120836705	A	A_488
0	0.055143356	1.4234126	-1.4176844	A	A_488
0	0.117028885	1.0128859	-1.0079858	A	A_488
0	0.024757601	1.8359753	-1.8375783	A	A_489
0	0.024234014	1.8591259	-1.8363398	A	A_489
0	0.17087252	0.79557455	-0.7838816	A	A_489
0	0.04378721	1.5534095	-1.5302293	A	A_489
0	0.038741734	1.6101742	-1.6011515	A	A_490
0	0.033532545	1.682961	-1.6781702	A	A_490
0	0.03856391	1.6085294	-1.6075817	A	A_490
0	0.09297345	1.1469538	-1.130904	A	A_490
0	0.040393077	1.5851128	-1.5827525	A	A_491
0	0.10044294	1.0899005	-1.1024123	A	A_491
0	0.049081337	1.480558	-1.4833918	A	A_491
0	0.20737816	0.67624474	-0.6645574	A	A_491
0	0.022607578	1.8925669	-1.8740361	A	A_492
0	0.11377979	1.0316075	-1.0210931	A	A_492
0	0.0427921	1.5613511	-1.5463159	A	A_492
0	0.013767004	2.1391993	-2.1324184	A	A_492
0	0.12273586	0.9912269	-0.97554666	A	A_493
0	0.91782874	-1.1992424	1.2139635	A	A_493
0	0.3426013	0.32417524	-0.32754818	A	A_493
0	0.38649395	0.23023047	-0.23184344	A	A_493
0	0.11558457	1.0159051	-1.0190194	A	A_494
0	0.090736665	1.1462518	-1.1584215	A	A_494
0	0.21186194	0.66149205	-0.65224653	A	A_494
0	0.18862166	0.72757137	-0.73142	A	A_494
0	0.022087712	1.9044011	-1.8859977	A	A_495
0	0.29467848	0.43998384	-0.432785	A	A_495
0	0.05278786	1.451783	-1.4354589	A	A_495
0	0.049175203	1.4849687	-1.4769717	A	A_495
0	0.10367331	1.0696996	-1.0873606	A	A_496
0	0.3790593	0.24198611	-0.25155666	A	A_496
0	0.3460287	0.3133257	-0.323216	A	A_496
0	0.09511593	1.1196473	-1.133063	A	A_496
0	0.06243457	1.3467903	-1.362377	A	A_497
0	0.35252193	0.3032784	-0.3046936	A	A_497
0	0.13409512	0.92990947	-0.9353164	A	A_497
0	0.122933365	0.97598004	-0.98896056	A	A_497
0	0.11345254	1.0288981	-1.0270522	A	A_498
0	0.036545575	1.6309721	-1.6409929	A	A_498
0	0.7491495	-0.5424574	0.55162394	A	A_498
0	0.14105701	0.910094	-0.8964443	A	A_498
0	0.07276914	1.2705624	-1.2743483	A	A_499
0	0.069093466	1.2970244	-1.3036743	A	A_499
0	0.07191634	1.2696004	-1.288018	A	A_499
[truncated: 10,885 more rows]
