# Supplementary material for: Automatic correction of performance drift under acquisition shift in medical image classification
Source: Nat Commun. 2023 Oct 19;14:6608. doi: 10.1038/s41467-023-42396-y (PMC10587231; doi:10.1038/s41467-023-42396-y)
Supplement: Supplementary file 5 — Supplementary Code [file 41467_2023_42396_MOESM5_ESM.zip › upa-code/upa-main/breast_outputs/A_after_update.csv]

malignant	pred1	logit0	logit1	id
0	0.13236597	0.9405745	-0.93962485	A_upd_0
0	0.19601381	0.7148038	-0.6965931	A_upd_0
0	0.06610236	1.3261979	-1.3219644	A_upd_0
0	0.060245898	1.3741739	-1.3730099	A_upd_0
0	0.40513572	0.19405133	-0.19005999	A_upd_1
1	0.90889114	-1.1412327	1.1589377	A_upd_1
0	0.8602206	-0.90804344	0.90908	A_upd_1
1	0.60002035	-0.19598372	0.20956624	A_upd_1
0	0.62402064	-0.23397852	0.27267054	A_upd_2
0	0.61230576	-0.21082969	0.24618515	A_upd_2
0	0.3834826	0.26366484	-0.21112736	A_upd_2
0	0.33753952	0.35896677	-0.3153115	A_upd_2
0	0.38403425	0.23524325	-0.23721631	A_upd_3
0	0.6778811	-0.36552578	0.3785255	A_upd_3
0	0.22979349	0.60157055	-0.6079071	A_upd_3
0	0.19448395	0.7147888	-0.70634466	A_upd_3
1	0.97396266	-1.7903144	1.8315258	A_upd_4
0	0.43248996	0.13789257	-0.13380665	A_upd_4
1	0.99873215	-3.3226666	3.3465319	A_upd_4
0	0.54990435	-0.078079864	0.122204244	A_upd_4
0	0.1761758	0.7635875	-0.7788872	A_upd_5
0	0.09235454	1.1429155	-1.1423035	A_upd_5
0	0.23002176	0.5960249	-0.61216336	A_upd_5
0	0.12870501	0.9519026	-0.96055496	A_upd_5
1	0.4241425	0.1554349	-0.15035576	A_upd_6
0	0.1590612	0.82711124	-0.8381185	A_upd_6
0	0.075492874	1.2502353	-1.2549872	A_upd_6
1	0.5763629	-0.15782258	0.1500377	A_upd_6
0	0.17866512	0.7633275	-0.76209027	A_upd_7
1	0.98059654	-1.935175	1.9875305	A_upd_7
1	0.843544	-0.8373724	0.8474649	A_upd_7
0	0.3497366	0.31543964	-0.3047575	A_upd_7
1	0.72675425	-0.47912645	0.49909028	A_upd_8
0	0.35896483	0.2930569	-0.28680298	A_upd_8
1	0.64921045	-0.31157345	0.30399716	A_upd_8
0	0.23784044	0.57775134	-0.58680457	A_upd_8
0	0.12805389	0.963983	-0.95429343	A_upd_9
0	0.042646617	1.5592778	-1.5519468	A_upd_9
0	0.8677175	-0.919261	0.96166533	A_upd_9
0	0.09916795	1.1090118	-1.0974922	A_upd_9
0	0.0613559	1.3650068	-1.3627381	A_upd_10
0	0.07925262	1.2265732	-1.2259719	A_upd_10
0	0.08746331	1.1846826	-1.1603262	A_upd_10
0	0.049494117	1.4825083	-1.4726323	A_upd_10
0	0.16556363	0.82430303	-0.7930979	A_upd_11
0	0.8442997	-0.8192992	0.8712751	A_upd_11
0	0.87330824	-0.93471867	0.9958134	A_upd_11
0	0.11975004	1.0072414	-0.987558	A_upd_11
0	0.09711753	1.1208199	-1.1088505	A_upd_12
0	0.13685612	0.9327216	-0.9089296	A_upd_12
0	0.19422793	0.7267561	-0.6960124	A_upd_12
0	0.05087365	1.4627087	-1.4634881	A_upd_12
0	0.24341927	0.57006264	-0.5639613	A_upd_13
0	0.34059253	0.3275259	-0.33312884	A_upd_13
0	0.31478512	0.3981648	-0.3796775	A_upd_13
0	0.2002295	0.69368577	-0.69117486	A_upd_13
0	0.33414704	0.35323358	-0.3362542	A_upd_14
0	0.2942255	0.453853	-0.42109635	A_upd_14
0	0.39184028	0.23777364	-0.20180953	A_upd_14
0	0.64495677	-0.29169983	0.30524364	A_upd_14
0	0.7174055	-0.4571942	0.474434	A_upd_15
0	0.29609516	0.43500048	-0.43096182	A_upd_15
0	0.12165209	0.99516773	-0.9817098	A_upd_15
0	0.2687354	0.5104663	-0.49058184	A_upd_15
0	0.16978732	0.788052	-0.7990833	A_upd_16
1	0.40472648	0.20312372	-0.1826858	A_upd_16
1	0.3567533	0.29771942	-0.2917644	A_upd_16
0	0.14915723	0.87632585	-0.86490065	A_upd_16
0	0.0950731	1.1268562	-1.1263521	A_upd_17
0	0.8219781	-0.760231	0.769576	A_upd_17
0	0.21739455	0.6526425	-0.62827224	A_upd_17
0	0.2508549	0.5623217	-0.5317363	A_upd_17
0	0.12710972	0.96082497	-0.96593416	A_upd_18
0	0.053947	1.4349165	-1.4293799	A_upd_18
0	0.10046593	1.0918846	-1.1001737	A_upd_18
0	0.2560387	0.538373	-0.5282874	A_upd_18
0	0.19913508	0.68958485	-0.70212406	A_upd_19
0	0.090211585	1.149462	-1.1615921	A_upd_19
1	0.6618165	-0.3337652	0.3376344	A_upd_19
1	0.32913962	0.3545586	-0.35752058	A_upd_19
0	0.16871382	0.7981971	-0.7965731	A_upd_20
0	0.14888082	0.8738539	-0.86955214	A_upd_20
0	0.0866811	1.1777989	-1.1770504	A_upd_20
0	0.2143729	0.6534582	-0.645307	A_upd_20
0	0.10203979	1.0959526	-1.0788103	A_upd_21
0	0.25586113	0.5556455	-0.51194733	A_upd_21
0	0.044271123	1.5382497	-1.5338919	A_upd_21
0	0.46680647	0.0840366	-0.04893306	A_upd_21
1	0.13067074	0.95445096	-0.9405903	A_upd_22
0	0.48130727	0.045160532	-0.029645257	A_upd_22
1	0.96077335	-1.5789065	1.6194737	A_upd_22
0	0.8894636	-1.0225508	1.0627236	A_upd_22
1	0.8560507	-0.8899325	0.8929358	A_upd_23
0	0.15075362	0.8621618	-0.86654073	A_upd_23
0	0.15489285	0.8411528	-0.85557705	A_upd_23
1	0.96886325	-1.7150025	1.7227334	A_upd_23
1	0.9699608	-1.735788	1.7389659	A_upd_24
0	0.45051348	0.09823619	-0.10036007	A_upd_24
0	0.35709828	0.28711396	-0.30086693	A_upd_24
1	0.96438694	-1.6373835	1.6613959	A_upd_24
0	0.26841384	0.4950583	-0.5076268	A_upd_25
1	0.999951	-4.9226217	5.0023284	A_upd_25
0	0.5870368	-0.17401911	0.17770998	A_upd_25
1	0.99997985	-5.364273	5.4493575	A_upd_25
1	0.8861465	-1.0149251	1.0370445	A_upd_26
1	0.48555282	0.047045693	-0.01075922	A_upd_26
0	0.7771891	-0.60144836	0.6479117	A_upd_26
0	0.37261745	0.27418464	-0.2468196	A_upd_26
0	0.47289076	0.060119264	-0.04842417	A_upd_27
0	0.08672901	1.1793222	-1.1749221	A_upd_27
0	0.21343806	0.64734733	-0.6569776	A_upd_27
0	0.089814864	1.1556697	-1.1602278	A_upd_27
0	0.5347089	-0.06798315	0.071076274	A_upd_28
0	0.8811902	-0.98021924	1.0235306	A_upd_28
0	0.9241407	-1.2406677	1.259316	A_upd_28
0	0.8841918	-1.0152397	1.017499	A_upd_28
0	0.9537451	-1.4904234	1.5358067	A_upd_29
1	0.56234056	-0.12187168	0.1287947	A_upd_29
0	0.48412704	0.037312537	-0.02620051	A_upd_29
1	0.98814243	-2.1870184	2.2358453	A_upd_29
1	0.9358211	-1.3178209	1.3619303	A_upd_30
0	0.9303435	-1.289404	1.3025743	A_upd_30
0	0.043305654	1.5488704	-1.5463303	A_upd_30
1	0.39994627	0.210819	-0.19487	A_upd_30
0	0.060645845	1.3695545	-1.3705869	A_upd_31
0	0.06156205	1.3681029	-1.3560683	A_upd_31
1	0.99999285	-5.879286	5.97431	A_upd_31
1	0.9998405	-4.3486285	4.3949075	A_upd_31
1	0.3939498	0.21870473	-0.21203448	A_upd_32
0	0.15293466	0.8625224	-0.84924465	A_upd_32
0	0.15550311	0.8472101	-0.8448652	A_upd_32
1	0.8350816	-0.7976309	0.8244477	A_upd_32
1	0.037285503	1.6391234	-1.6120288	A_upd_33
1	0.92241925	-1.2090014	1.2666783	A_upd_33
0	0.031161739	1.7263014	-1.7106054	A_upd_33
0	0.03160122	1.7209711	-1.7014769	A_upd_33
1	0.99982053	-4.289348	4.3357835	A_upd_34
0	0.14701036	0.8809315	-0.8773127	A_upd_34
0	0.3147796	0.38752395	-0.3903439	A_upd_34
1	0.99981445	-4.2719193	4.3196425	A_upd_34
0	0.5790187	-0.15076134	0.167985	A_upd_35
0	0.067456886	1.3133093	-1.3131175	A_upd_35
1	0.9067233	-1.1292782	1.1449895	A_upd_35
1	0.45064947	0.10281296	-0.09523398	A_upd_35
1	0.9991129	-3.4847007	3.5420027	A_upd_36
0	0.277488	0.48588848	-0.4710678	A_upd_36
1	0.89295465	-1.0425357	1.0787473	A_upd_36
0	0.25689584	0.5399461	-0.5222194	A_upd_36
0	0.08665777	1.1833559	-1.171788	A_upd_37
0	0.30422154	0.41786808	-0.4094071	A_upd_37
0	0.08932993	1.1558686	-1.1659756	A_upd_37
0	0.09468526	1.133477	-1.1242473	A_upd_37
1	0.9742241	-1.809372	1.8228283	A_upd_38
0	0.90815365	-1.1286265	1.1626699	A_upd_38
1	0.7047225	-0.43607628	0.43381235	A_upd_38
0	0.97935814	-1.9190006	1.940574	A_upd_38
0	0.22115362	0.62958384	-0.6293724	A_upd_39
1	0.83456844	-0.80446607	0.8138911	A_upd_39
1	0.88264596	-1.0061333	1.0115954	A_upd_39
0	0.24235266	0.56322217	-0.57660204	A_upd_39
1	0.99064064	-2.3144085	2.3475688	A_upd_40
0	0.27667335	0.4808147	-0.48020864	A_upd_40
1	0.5047391	0.002123147	0.021080062	A_upd_40
0	0.3423301	0.32735044	-0.32557717	A_upd_40
1	0.9871022	-2.1581714	2.1795444	A_upd_41
0	0.29558554	0.43726343	-0.4311451	A_upd_41
1	0.08393035	1.1920617	-1.1980433	A_upd_41
0	0.11601909	1.0072325	-1.0234482	A_upd_41
0	0.11326551	1.0291872	-1.0286238	A_upd_42
0	0.5226244	-0.03497752	0.055581897	A_upd_42
0	0.18148533	0.7468822	-0.7594343	A_upd_42
0	0.6689494	-0.35220104	0.35123637	A_upd_42
0	0.13668267	0.9350674	-0.9080529	A_upd_43
0	0.18735309	0.73495704	-0.7323447	A_upd_43
0	0.08686493	1.1841723	-1.168357	A_upd_43
0	0.117726	1.0169498	-0.9971929	A_upd_43
1	0.36401433	0.28005552	-0.2779271	A_upd_44
0	0.03720777	1.6295737	-1.6237463	A_upd_44
1	0.7988303	-0.6732594	0.7057403	A_upd_44
0	0.06401633	1.3445284	-1.3379314	A_upd_44
0	0.67463225	-0.3415426	0.38766897	A_upd_45
0	0.49085408	0.03153681	-0.005050979	A_upd_45
0	0.41829845	0.17750305	-0.15225929	A_upd_45
0	0.77647513	-0.5940386	0.65120333	A_upd_45
1	0.9905962	-2.3155038	2.341682	A_upd_46
0	0.073326856	1.2679704	-1.2687035	A_upd_46
0	0.065158404	1.3323271	-1.3312285	A_upd_46
1	0.99450606	-2.5902467	2.6083508	A_upd_46
1	0.6791726	-0.37055427	0.3794176	A_upd_47
0	0.22234972	0.6233439	-0.6286816	A_upd_47
1	0.12497893	0.9801897	-0.96591306	A_upd_47
0	0.058113504	1.3992467	-1.3862401	A_upd_47
0	0.10989719	1.0400844	-1.0517074	A_upd_48
0	0.45176753	0.0971968	-0.09633479	A_upd_48
0	0.42151722	0.1594915	-0.15705654	A_upd_48
0	0.12649791	0.96044564	-0.97183913	A_upd_48
1	0.9507193	-1.471902	1.4877846	A_upd_49
0	0.2270023	0.61041945	-0.6148965	A_upd_49
1	0.2801105	0.46578228	-0.4781312	A_upd_49
0	0.835857	-0.8061737	0.82154566	A_upd_49
1	0.69905716	-0.41585732	0.42695507	A_upd_50
0	0.19791962	0.69846284	-0.700885	A_upd_50
1	0.2629703	0.52848446	-0.50210255	A_upd_50
0	0.09802353	1.1083713	-1.1110096	A_upd_50
0	0.99961627	-3.8981261	3.9670572	A_upd_51
0	0.47108713	0.091613725	-0.024166986	A_upd_51
0	0.9980063	-3.0593987	3.156351	A_upd_51
0	0.16735908	0.8260331	-0.77842766	A_upd_51
1	0.15695415	0.83765393	-0.84341365	A_upd_52
0	0.22709562	0.6099444	-0.61483985	A_upd_52
1	0.70677954	-0.43933868	0.44045538	A_upd_52
0	0.20796038	0.6641679	-0.6730959	A_upd_52
1	0.05443546	1.4270647	-1.4277017	A_upd_53
1	0.41562787	0.17582251	-0.1649251	A_upd_53
0	0.14724645	0.8743441	-0.88201874	A_upd_53
0	0.2106787	0.6678314	-0.65300786	A_upd_53
0	0.63008136	-0.2457564	0.28680947	A_upd_54
1	0.9823444	-1.9898682	2.029021	A_upd_54
0	0.65611196	-0.29458112	0.35143402	A_upd_54
1	0.99799794	-3.0772328	3.1343296	A_upd_54
0	0.15408397	0.85168666	-0.8512358	A_upd_55
0	0.4336887	0.1334296	-0.13338745	A_upd_55
0	0.32296285	0.37447554	-0.36571333	A_upd_55
0	0.275633	0.47945988	-0.4867681	A_upd_55
0	0.62309754	-0.23404919	0.2686675	A_upd_56
0	0.31356382	0.42184114	-0.36166912	A_upd_56
0	0.34816304	0.33537638	-0.2917474	A_upd_56
0	0.29013836	0.46232748	-0.43238467	A_upd_56
0	0.8753163	-0.96261364	0.98619205	A_upd_57
0	0.15652823	0.85120285	-0.8330871	A_upd_57
0	0.2392218	0.58043647	-0.5765142	A_upd_57
0	0.2628302	0.5113899	-0.5199202	A_upd_57
1	0.43255323	0.13915195	-0.13228948	A_upd_58
1	0.9982836	-3.163542	3.2022974	A_upd_58
0	0.6357324	-0.27065986	0.28622907	A_upd_58
0	0.13122672	0.94557476	-0.9445809	A_upd_58
0	0.13157584	0.9415999	-0.9454971	A_upd_59
0	0.116057396	1.0137049	-1.0166025	A_upd_59
0	0.5386472	-0.068288416	0.08660932	A_upd_59
0	0.12958778	0.9566459	-0.94796246	A_upd_59
0	0.10063935	1.0876553	-1.1024855	A_upd_60
0	0.37025508	0.26685357	-0.26426914	A_upd_60
1	0.99139374	-2.3646655	2.3819628	A_upd_60
1	0.21199419	0.6568109	-0.6561358	A_upd_60
0	0.46028236	0.07854912	-0.08065669	A_upd_61
0	0.3006509	0.4268639	-0.41733631	A_upd_61
1	0.9998653	-4.439149	4.473626	A_upd_61
1	0.98643005	-2.1324785	2.1537597	A_upd_61
1	0.9991941	-3.5257096	3.5970368	A_upd_62
0	0.26098028	0.5376487	-0.503231	A_upd_62
1	0.999524	-3.806284	3.843188	A_upd_62
0	0.1483227	0.8827076	-0.8651097	A_upd_62
1	0.9072853	-1.1295726	1.1513567	A_upd_63
1	0.66548157	-0.33226037	0.3555586	A_upd_63
0	0.116486065	1.0131791	-1.0129564	A_upd_63
0	0.06586128	1.3252262	-1.326848	A_upd_63
0	0.15210673	0.8569986	-0.8611737	A_upd_64
0	0.36595544	0.2849887	-0.26461893	A_upd_64
0	0.118231595	1.0095072	-0.9997768	A_upd_64
0	0.3190925	0.3916511	-0.36629435	A_upd_64
0	0.10640378	1.0701959	-1.057817	A_upd_65
0	0.1276889	0.951823	-0.9697263	A_upd_65
0	0.050174233	1.4717658	-1.4690113	A_upd_65
0	0.13129617	0.9391397	-0.95040697	A_upd_65
0	0.30664492	0.41504282	-0.40080902	A_upd_66
0	0.066398226	1.3223886	-1.320991	A_upd_66
0	0.7727371	-0.5902265	0.633605	A_upd_66
0	0.35903072	0.29727447	-0.28229904	A_upd_66
0	0.37517756	0.2668243	-0.24324372	A_upd_67
0	0.9925661	-2.4272757	2.4669724	A_upd_67
0	0.251644	0.55243826	-0.53742516	A_upd_67
0	0.23613083	0.5968164	-0.57719404	A_upd_67
0	0.47402844	0.06371625	-0.040263623	A_upd_68
1	0.99998796	-5.6324034	5.6997705	A_upd_68
0	0.19278924	0.7188698	-0.71311754	A_upd_68
1	0.9999988	-6.7803636	6.8756027	A_upd_68
0	0.9049993	-1.1169575	1.1370927	A_upd_69
0	0.9056269	-1.1052518	1.1561193	A_upd_69
0	0.98795485	-2.177558	2.2294195	A_upd_69
0	0.38715082	0.23586427	-0.22344013	A_upd_69
0	0.09051939	1.1510481	-1.1562617	A_upd_70
1	0.6342941	-0.26041436	0.29026887	A_upd_70
0	0.23374447	0.59339535	-0.59389186	A_upd_70
1	0.9378585	-1.3461854	1.3679999	A_upd_70
0	0.18022443	0.77902716	-0.73580045	A_upd_71
0	0.344784	0.33812279	-0.30392405	A_upd_71
0	0.108784944	1.0661178	-1.0370952	A_upd_71
0	0.09123822	1.170775	-1.127834	A_upd_71
0	0.20196827	0.68925637	-0.6847815	A_upd_72
0	0.6332299	-0.26726246	0.278836	A_upd_72
0	0.55880713	-0.103317715	0.13300443	A_upd_72
0	0.57330424	-0.14909694	0.14624834	A_upd_72
0	0.29020295	0.45316076	-0.4412377	A_upd_73
1	0.96100295	-1.5990641	1.6054275	A_upd_73
1	0.9877828	-2.1839547	2.2086635	A_upd_73
0	0.2680496	0.50705224	-0.49748853	A_upd_73
1	0.2954237	0.43047678	-0.43870923	A_upd_74
1	0.96342456	-1.623034	1.6480824	A_upd_74
0	0.17378438	0.7740872	-0.78495324	A_upd_74
0	0.8569573	-0.8898771	0.90036815	A_upd_74
1	0.6442807	-0.29265958	0.30133298	A_upd_75
1	0.3644174	0.27586496	-0.28037715	A_upd_75
1	0.22160368	0.6245984	-0.63174695	A_upd_75
1	0.11632852	1.0150716	-1.0125954	A_upd_75
0	0.5110663	0.002223481	0.046495914	A_upd_76
0	0.09637524	1.1313689	-1.106796	A_upd_76
0	0.056591496	1.4157361	-1.3979044	A_upd_76
0	0.13978851	0.9122845	-0.9047632	A_upd_76
1	0.9383706	-1.3428266	1.3801792	A_upd_77
0	0.53166306	-0.054830395	0.071991555	A_upd_77
0	0.3618484	0.28927314	-0.27807724	A_upd_77
1	0.25565726	0.5421881	-0.52647585	A_upd_77
0	0.105915226	1.0603485	-1.072813	A_upd_78
0	0.1023178	1.0906442	-1.0810882	A_upd_78
1	0.66119474	-0.3310318	0.3375909	A_upd_78
1	0.5400111	-0.076836556	0.08355068	A_upd_78
1	0.9921842	-2.4125142	2.4312449	A_upd_79
1	0.8871979	-1.0327613	1.029672	A_upd_79
1	0.26051712	0.5241754	-0.51910704	A_upd_79
1	0.9122412	-1.1601896	1.1811227	A_upd_79
1	0.9999902	-5.7304683	5.8004894	A_upd_80
0	0.22210099	0.62395525	-0.6295093	A_upd_80
0	0.40514222	0.19192168	-0.19216263	A_upd_80
1	0.9994758	-3.7654896	3.7874758	A_upd_80
0	0.21647573	0.6449981	-0.6413254	A_upd_81
0	0.18215024	0.7621964	-0.7396504	A_upd_81
0	0.31576318	0.39171386	-0.38159773	A_upd_81
0	0.77224475	-0.5898293	0.6312005	A_upd_81
0	0.20746139	0.6826636	-0.6576324	A_upd_82
0	0.15609695	0.85112745	-0.8364328	A_upd_82
0	0.122515135	0.9946952	-0.97412986	A_upd_82
0	0.21268636	0.66381085	-0.6449972	A_upd_82
0	0.23362681	0.59493285	-0.59301126	A_upd_83
0	0.4789584	0.056263104	-0.02795297	A_upd_83
0	0.18345283	0.752601	-0.7405261	A_upd_83
0	0.42962432	0.15068117	-0.132703	A_upd_83
0	0.06275681	1.3660415	-1.3376341	A_upd_84
0	0.237245	0.595877	-0.5719666	A_upd_84
0	0.7007343	-0.4055078	0.4452891	A_upd_84
0	0.041681904	1.5672327	-1.5678799	A_upd_84
1	0.99997747	-5.319988	5.3810306	A_upd_85
0	0.40912935	0.19471072	-0.17285523	A_upd_85
1	0.9951479	-2.6373394	2.6861413	A_upd_85
0	0.040682364	1.5845706	-1.5758569	A_upd_85
1	0.99177164	-2.3639855	2.4279249	A_upd_86
1	0.27120274	0.50519615	-0.48333272	A_upd_86
0	0.07202185	1.2843583	-1.2716804	A_upd_86
0	0.12636642	0.97607994	-0.95739526	A_upd_86
0	0.107678674	1.0521777	-1.0624971	A_upd_87
1	0.9965063	-2.8168552	2.8364499	A_upd_87
1	0.07802352	1.2291083	-1.240401	A_upd_87
0	0.12175826	0.9823803	-0.9935039	A_upd_87
0	0.30850434	0.40016294	-0.406958	A_upd_88
1	0.9431995	-1.4071095	1.4026234	A_upd_88
0	0.21844345	0.6304014	-0.644359	A_upd_88
1	0.45790705	0.07848463	-0.09028666	A_upd_88
1	0.29961446	0.45981282	-0.38932163	A_upd_89
1	0.98594356	-2.056756	2.1937609	A_upd_89
0	0.57591885	-0.12616727	0.17987478	A_upd_89
0	0.561874	-0.07946658	0.16930433	A_upd_89
0	0.9695547	-1.6942829	1.7666224	A_upd_90
0	0.6102867	-0.1960575	0.25245994	A_upd_90
0	0.93766314	-1.3339942	1.3768435	A_upd_90
0	0.9905413	-2.2829838	2.3683293	A_upd_90
0	0.18027845	0.7539785	-0.7604838	A_upd_91
0	0.1557945	0.8389293	-0.8509287	A_upd_91
0	0.099245295	1.0973487	-1.1082898	A_upd_91
0	0.29590464	0.43107265	-0.43580392	A_upd_91
0	0.18496555	0.74787223	-0.73518854	A_upd_92
1	0.9995078	-3.777386	3.8386803	A_upd_92
1	0.99928087	-3.5836506	3.6531491	A_upd_92
0	0.07062233	1.2940483	-1.2831204	A_upd_92
1	0.9993544	-3.652048	3.6926723	A_upd_93
1	0.9999052	-4.594563	4.6691813	A_upd_93
0	0.19305266	0.71184886	-0.71844655	A_upd_93
0	0.14451514	0.8902724	-0.88801175	A_upd_93
0	0.39341092	0.2226743	-0.21032263	A_upd_94
0	0.08428369	1.203709	-1.1818093	A_upd_94
0	0.27555713	0.49086082	-0.4757472	A_upd_94
0	0.10152692	1.0918556	-1.0885172	A_upd_94
1	0.999566	-3.8303056	3.9117258	A_upd_95
1	0.9983461	-3.1731162	3.2298543	A_upd_95
0	0.10361638	1.0884659	-1.0692072	A_upd_95
0	0.043583475	1.547323	-1.5411925	A_upd_95
0	0.82039464	-0.74958503	0.7694382	A_upd_96
0	0.6053759	-0.1965695	0.23134646	A_upd_96
0	0.24614862	0.5688119	-0.550448	A_upd_96
0	0.17598107	0.7712152	-0.7726019	A_upd_96
0	0.1108367	1.0457704	-1.0364525	A_upd_97
0	0.17209296	0.7882311	-0.782635	A_upd_97
0	0.27765223	0.48503196	-0.4711052	A_upd_97
0	0.18307188	0.74524164	-0.75043064	A_upd_97
0	0.18937144	0.73516166	-0.7189379	A_upd_98
0	0.03919877	1.5984621	-1.6006601	A_upd_98
0	0.05976262	1.380307	-1.3754452	A_upd_98
0	0.1831862	0.7450265	-0.74988145	A_upd_98
0	0.28500292	0.46669352	-0.4530854	A_upd_99
0	0.5362474	-0.0718363	0.07340793	A_upd_99
0	0.0704909	1.2852519	-1.2939212	A_upd_99
0	0.27858743	0.4831295	-0.46834975	A_upd_99
0	0.19714853	0.7046656	-0.69954664	A_upd_100
0	0.11649199	1.008181	-1.0178969	A_upd_100
0	0.14565895	0.8789135	-0.89014894	A_upd_100
0	0.0809812	1.212219	-1.2168705	A_upd_100
1	0.73848367	-0.50144917	0.5366531	A_upd_101
0	0.054295287	1.439275	-1.4182179	A_upd_101
1	0.2308497	0.60577995	-0.5977395	A_upd_101
0	0.24963762	0.5602093	-0.5403367	A_upd_101
1	0.9991574	-3.5177352	3.5605013	A_upd_102
0	0.551021	-0.10013585	0.10466076	A_upd_102
0	0.075157054	1.2499237	-1.2601202	A_upd_102
1	0.5006675	-0.00266074	9.42e-06	A_upd_102
0	0.9718479	-1.7574662	1.7841108	A_upd_103
0	0.21253805	0.64677763	-0.6629165	A_upd_103
0	0.04558479	1.5281472	-1.5133774	A_upd_103
0	0.28538164	0.4547677	-0.46315345	A_upd_103
0	0.11731266	1.0069053	-1.011223	A_upd_104
0	0.17480364	0.78162	-0.7703381	A_upd_104
0	0.83591706	-0.81491697	0.81324047	A_upd_104
0	0.5736555	-0.13749267	0.15928844	A_upd_104
0	0.073159575	1.2767603	-1.262378	A_upd_105
0	0.05697056	1.4091218	-1.397441	A_upd_105
0	0.718712	-0.44363326	0.4944482	A_upd_105
0	0.12932633	0.9708855	-0.93604285	A_upd_105
0	0.70944905	-0.41136009	0.48134965	A_upd_106
0	0.06443902	1.35724	-1.3181871	A_upd_106
0	0.4205447	0.2124118	-0.10812594	A_upd_106
0	0.15714273	0.8617462	-0.817897	A_upd_106
0	0.56883556	-0.13972121	0.1373806	A_upd_107
0	0.092443496	1.1384311	-1.1457272	A_upd_107
0	0.2082403	0.66364086	-0.67192453	A_upd_107
0	0.2521473	0.5443212	-0.54287153	A_upd_107
1	0.9766698	-1.8583646	1.876037	A_upd_108
1	0.94965196	-1.4578795	1.4792558	A_upd_108
0	0.558498	-0.11312841	0.12194012	A_upd_108
0	0.20595472	0.6795187	-0.66996545	A_upd_108
1	0.98301977	-2.0205066	2.0380735	A_upd_109
0	0.115356095	1.0169837	-1.0201775	A_upd_109
0	0.1340762	0.92892945	-0.93645924	A_upd_109
1	0.93848073	-1.3554621	1.3694489	A_upd_109
1	0.17465147	0.77811897	-0.7748943	A_upd_110
1	0.99979347	-4.2107425	4.274003	A_upd_110
1	0.93418306	-1.3144146	1.3383805	A_upd_110
1	0.99985087	-4.3665247	4.4445267	A_upd_110
1	0.6210915	-0.24020685	0.25397664	A_upd_111
0	0.28838143	0.45961976	-0.4436382	A_upd_111
1	0.07683658	1.2456636	-1.2404617	A_upd_111
0	0.0466362	1.5097134	-1.507906	A_upd_111
0	0.28921795	0.4576705	-0.44151482	A_upd_112
0	0.34198165	0.34453744	-0.30993834	A_upd_112
0	0.3728241	0.2697568	-0.25036344	A_upd_112
0	0.15958628	0.83645207	-0.82485753	A_upd_112
1	0.57126886	-0.14366159	0.1433684	A_upd_113
1	0.60601014	-0.21079366	0.21977791	A_upd_113
0	0.19439702	0.70918405	-0.71250445	A_upd_113
0	0.09633326	1.1135256	-1.1251214	A_upd_113
0	0.115867876	1.013341	-1.0188152	A_upd_114
0	0.17656593	0.766256	-0.7735333	A_upd_114
1	0.12914473	0.9443965	-0.9641457	A_upd_114
1	0.99012405	-2.2894719	2.3182573	A_upd_114
0	0.41094947	0.17535867	-0.18468302	A_upd_115
0	0.19086987	0.7228938	-0.72147405	A_upd_115
1	0.29663634	0.42633253	-0.43703452	A_upd_115
1	0.9977672	-3.038103	3.0641785	A_upd_115
0	0.07092239	1.2900369	-1.282569	A_upd_116
0	0.36985475	0.27249694	-0.26034304	A_upd_116
0	0.29837748	0.44084144	-0.41419476	A_upd_116
0	0.054328475	1.4350697	-1.421777	A_upd_116
0	0.49721617	0.018711653	0.007576071	A_upd_117
0	0.075887874	1.2503026	-1.2492739	A_upd_117
0	0.21584314	0.6535604	-0.63649684	A_upd_117
0	0.05394977	1.4286914	-1.4355509	A_upd_117
0	0.16831288	0.7978884	-0.79974335	A_upd_118
0	0.24326538	0.5686199	-0.5662399	A_upd_118
0	0.9947482	-2.5933514	2.6505592	A_upd_118
0	0.31802288	0.39170182	-0.37117097	A_upd_118
0	0.08548546	1.1844084	-1.1856387	A_upd_119
0	0.051041365	1.4663496	-1.4563792	A_upd_119
0	0.08573097	1.1879196	-1.1789911	A_upd_119
0	0.10792928	1.0555522	-1.0565169	A_upd_119
0	0.1002673	1.094996	-1.0992622	A_upd_120
0	0.099214956	1.1015208	-1.1044571	A_upd_120
0	0.13431805	0.9346343	-0.92867273	A_upd_120
0	0.12338069	0.9804288	-0.9803695	A_upd_120
1	0.63070256	-0.25385374	0.28137842	A_upd_121
1	0.22563528	0.6160021	-0.6171209	A_upd_121
0	0.0773546	1.2458675	-1.2329774	A_upd_121
0	0.044643454	1.534792	-1.528585	A_upd_121
0	0.7222706	-0.44782197	0.50793064	A_upd_122
0	0.8539894	-0.84841216	0.91782755	A_upd_122
0	0.054409128	1.4411312	-1.4141467	A_upd_122
0	0.11322812	1.0337293	-1.024454	A_upd_122
0	0.49437732	0.018455744	-0.004035964	A_upd_123
0	0.28520113	0.46096975	-0.45783678	A_upd_123
0	0.26111516	0.52138805	-0.51879245	A_upd_123
0	0.37933713	0.25216407	-0.24019848	A_upd_123
0	0.29278433	0.44036496	-0.44153443	A_upd_124
1	0.9997807	-4.190634	4.2341175	A_upd_124
0	0.23156632	0.5968795	-0.60260844	A_upd_124
1	0.99980086	-4.2384024	4.2827134	A_upd_124
0	0.19695638	0.69741464	-0.70801204	A_upd_125
0	0.11980282	0.9935285	-1.0007702	A_upd_125
1	0.47719377	0.045268953	-0.046019293	A_upd_125
1	0.9995592	-3.8419476	3.8846803	A_upd_125
0	0.45932522	0.08451633	-0.078543276	A_upd_126
0	0.20925976	0.66841245	-0.66098076	A_upd_126
1	0.15150882	0.8627522	-0.8600637	A_upd_126
1	0.3177932	0.38993835	-0.3739937	A_upd_126
1	0.6983304	-0.40609348	0.43326643	A_upd_127
0	0.17701836	0.7614191	-0.77526134	A_upd_127
1	0.20328997	0.6846118	-0.6812457	A_upd_127
0	0.27110836	0.49237216	-0.49663424	A_upd_127
0	0.87526727	-0.9724121	0.97594374	A_upd_128
1	0.9916727	-2.3780103	2.4018438	A_upd_128
1	0.9847503	-2.0798168	2.088007	A_upd_128
0	0.3724076	0.26261854	-0.2592834	A_upd_128
0	0.11014452	1.0559585	-1.0333073	A_upd_129
0	0.30341858	0.43115836	-0.39991316	A_upd_129
0	0.1378272	0.9255791	-0.9078759	A_upd_129
0	0.4484316	0.107430354	-0.09957929	A_upd_129
0	0.11212174	1.0357597	-1.0334897	A_upd_130
0	0.2891431	0.4593693	-0.4401801	A_upd_130
0	0.41141406	0.19333996	-0.16478279	A_upd_130
0	0.24112594	0.58006865	-0.56644785	A_upd_130
0	0.06700831	1.3328893	-1.3006904	A_upd_131
0	0.051950943	1.4570272	-1.4470792	A_upd_131
0	0.45062122	0.12252937	-0.07563174	A_upd_131
0	0.040539887	1.5975842	-1.5665002	A_upd_131
0	0.062343024	1.3612561	-1.3494763	A_upd_132
0	0.11769578	1.0075434	-1.0068905	A_upd_132
0	0.1769213	0.7781561	-0.75919086	A_upd_132
0	0.13862807	0.9129353	-0.9137965	A_upd_132
1	0.99989796	-4.5335245	4.6570997	A_upd_133
0	0.9275504	-1.2556891	1.2939663	A_upd_133
1	0.9999727	-5.1914625	5.3183393	A_upd_133
0	0.9782785	-1.885057	1.9224324	A_upd_133
0	0.9982868	-3.1670012	3.200676	A_upd_134
0	0.12822975	0.9556242	-0.961078	A_upd_134
0	0.11818858	1.0055872	-1.0041095	A_upd_134
0	0.09010222	1.1585664	-1.153821	A_upd_134
0	0.94400203	-1.3987316	1.4260823	A_upd_135
0	0.88152105	-1.0103111	0.9966021	A_upd_135
0	0.74858266	-0.5479121	0.5431552	A_upd_135
0	0.32648998	0.3598923	-0.3642113	A_upd_135
1	0.8762153	-0.9677332	0.9893341	A_upd_136
0	0.14092997	0.9022889	-0.90529853	A_upd_136
0	0.073789224	1.2640555	-1.2658337	A_upd_136
1	0.909429	-1.1492281	1.1574553	A_upd_136
0	0.9808091	-1.9528551	1.9810883	A_upd_137
1	0.996988	-2.8803911	2.92174	A_upd_137
0	0.074189864	1.2632964	-1.2607452	A_upd_137
1	0.986118	-2.1228037	2.1403773	A_upd_137
1	0.99973863	-4.0819044	4.167641	A_upd_138
0	0.6958977	-0.40191782	0.42592055	A_upd_138
0	0.47888327	0.04666786	-0.037849322	A_upd_138
1	0.99971205	-4.0452685	4.1070457	A_upd_138
0	0.1423017	0.89381635	-0.90248674	A_upd_139
0	0.7384234	-0.51546866	0.52232146	A_upd_139
0	0.14337304	0.89563215	-0.89192057	A_upd_139
0	0.21748917	0.63638246	-0.64397633	A_upd_139
0	0.5086413	-0.008327663	0.026241057	A_upd_140
0	0.75901115	-0.5596657	0.5876	A_upd_140
0	0.37492764	0.27519053	-0.23594373	A_upd_140
0	0.2503671	0.56644535	-0.53020996	A_upd_140
1	0.42814308	0.1485788	-0.14085263	A_upd_141
1	0.911455	-1.1655029	1.1660287	A_upd_141
0	0.23725444	0.58013886	-0.5876525	A_upd_141
0	0.24328835	0.5654862	-0.56924874	A_upd_141
1	0.9752677	-1.8050017	1.8695979	A_upd_142
0	0.038268533	1.6299932	-1.5941142	A_upd_142
0	0.5673757	-0.11675756	0.15439448	A_upd_142
1	0.9960282	-2.728127	2.796431	A_upd_142
0	0.0641122	1.3333409	-1.34752	A_upd_143
0	0.99956673	-3.861371	3.8823395	A_upd_143
0	0.9987789	-3.3387542	3.3679898	A_upd_143
0	0.22085948	0.63154745	-0.6291172	A_upd_143
0	0.2289125	0.61014616	-0.6043158	A_upd_144
0	0.89477885	-1.0541115	1.0864005	A_upd_144
0	0.09232368	1.1433854	-1.1422017	A_upd_144
0	0.99896586	-3.414393	3.458768	A_upd_144
0	0.88840824	-1.028718	1.0458654	A_upd_145
1	0.7358864	-0.50101054	0.52368575	A_upd_145
1	0.999161	-3.520625	3.5618258	A_upd_145
0	0.5075528	-0.005352279	0.024861097	A_upd_145
1	0.5718118	-0.12765072	0.16159645	A_upd_146
0	0.07103663	1.2881364	-1.2827375	A_upd_146
1	0.08676349	1.1826631	-1.1711458	A_upd_146
0	0.049568467	1.4792647	-1.4742965	A_upd_146
0	0.19823743	0.7024263	-0.6949208	A_upd_147
1	0.99126714	-2.3524969	2.379395	A_upd_147
1	0.9162234	-1.1835928	1.2085137	A_upd_147
0	0.26932403	0.5034807	-0.4945741	A_upd_147
0	0.06827043	1.3082914	-1.3052744	A_upd_148
0	0.07035623	1.2891853	-1.292045	A_upd_148
0	0.5362292	-0.05998098	0.08519034	A_upd_148
0	0.08710554	1.1777812	-1.1717186	A_upd_148
0	0.2731969	0.49206704	-0.48639575	A_upd_149
0	0.22992711	0.6024922	-0.6062306	A_upd_149
0	0.14866032	0.87253875	-0.8726085	A_upd_149
0	0.10222534	1.0901058	-1.0826337	A_upd_149
0	0.074102364	1.2624098	-1.2629066	A_upd_150
1	0.982406	-1.9849653	2.0374842	A_upd_150
0	0.06567842	1.3305378	-1.3245125	A_upd_150
1	0.95880795	-1.5510261	1.5964211	A_upd_150
1	0.99868006	-3.282716	3.3461738	A_upd_151
0	0.35793456	0.31122845	-0.2731115	A_upd_151
0	0.10168684	1.1030918	-1.0755291	A_upd_151
1	0.99907994	-3.4629457	3.527276	A_upd_151
0	0.052860826	1.4577599	-1.4280236	A_upd_152
0	0.1163475	1.0243387	-1.0031437	A_upd_152
1	0.97356623	-1.7813052	1.8250177	A_upd_152
1	0.9999205	-4.6739016	4.765727	A_upd_152
0	0.46288085	0.07696826	-0.071782015	A_upd_153
0	0.19905747	0.7016159	-0.6905797	A_upd_153
0	0.082485005	1.2100863	-1.1989661	A_upd_153
0	0.120304786	0.9937813	-0.9957657	A_upd_153
0	0.14237475	0.8940456	-0.901659	A_upd_154
1	0.96803623	-1.6908934	1.7197717	A_upd_154
1	0.99191815	-2.395649	2.4143734	A_upd_154
0	0.09030228	1.1499238	-1.1600258	A_upd_154
1	0.16487457	0.81069875	-0.81169826	A_upd_155
1	0.21555981	0.6419054	-0.64982647	A_upd_155
0	0.15380235	0.85106117	-0.8540235	A_upd_155
0	0.16725904	0.7945566	-0.81062233	A_upd_155
1	0.5959105	-0.17466709	0.21378681	A_upd_156
0	0.46661195	0.07506007	-0.058691137	A_upd_156
1	0.9908284	-2.3321013	2.3503246	A_upd_156
0	0.56997555	-0.13270748	0.14904374	A_upd_156
0	0.1444228	0.89585197	-0.88317925	A_upd_157
0	0.85360336	-0.8662759	0.8968713	A_upd_157
0	0.7356313	-0.49795163	0.52543277	A_upd_157
0	0.70421904	-0.41290373	0.45456666	A_upd_157
0	0.28311887	0.4596209	-0.46942243	A_upd_158
0	0.24460174	0.5519922	-0.57562155	A_upd_158
0	0.20600148	0.66685	-0.68234843	A_upd_158
0	0.2633626	0.5044229	-0.524141	A_upd_158
0	0.37202355	0.2703756	-0.2531699	A_upd_159
0	0.12259634	0.989728	-0.978342	A_upd_159
0	0.23613875	0.585601	-0.58836573	A_upd_159
0	0.9781553	-1.8827446	1.9189636	A_upd_159
0	0.45337743	0.09805395	-0.08897965	A_upd_160
0	0.19171086	0.7234417	-0.71549004	A_upd_160
0	0.5756181	-0.14834195	0.15646875	A_upd_160
0	0.10896074	1.0489937	-1.0524071	A_upd_160
1	0.09422611	1.1399544	-1.1231378	A_upd_161
0	0.9762937	-1.8387616	1.8792584	A_upd_161
1	0.99770254	-3.0086117	3.0650272	A_upd_161
0	0.08438469	1.1966624	-1.1875479	A_upd_161
1	0.9999964	-6.2149878	6.3169456	A_upd_162
0	0.27030286	0.50634265	-0.48674387	A_upd_162
1	0.99996483	-5.085123	5.1694026	A_upd_162
0	0.035131622	1.658857	-1.6540332	A_upd_162
0	0.0664133	1.3272634	-1.3158733	A_upd_163
0	0.050647397	1.4650846	-1.465808	A_upd_163
0	0.07363381	1.2644963	-1.267669	A_upd_163
0	0.8101664	-0.7079246	0.74316716	A_upd_163
0	0.11064845	1.0350465	-1.049088	A_upd_164
0	0.22459933	0.62373346	-0.6153284	A_upd_164
0	0.22082455	0.62244403	-0.63842386	A_upd_164
0	0.12601522	0.9708612	-0.96579915	A_upd_164
1	0.12662505	0.96518403	-0.9659506	A_upd_165
0	0.77645594	-0.61678743	0.62834376	A_upd_165
1	0.86825216	-0.93085146	0.9547413	A_upd_165
0	0.76677394	-0.5791396	0.61104435	A_upd_165
0	0.25575152	0.53038114	-0.5377875	A_upd_166
1	0.9999937	-5.95924	6.008158	A_upd_166
1	0.99621874	-2.7688627	2.805029	A_upd_166
0	0.0542901	1.4276903	-1.4299039	A_upd_166
1	0.999863	-4.399729	4.4958434	A_upd_167
0	0.14647245	0.897429	-0.8651115	A_upd_167
0	0.023631081	1.8821503	-1.8391275	A_upd_167
1	0.98254687	-1.9660783	2.0645533	A_upd_167
1	0.99979895	-4.245184	4.2664037	A_upd_168
0	0.7978596	-0.6834283	0.6895419	A_upd_168
0	0.16213435	0.81590414	-0.82652825	A_upd_168
1	0.99998355	-5.475912	5.538275	A_upd_168
0	0.062426165	1.3566942	-1.3526168	A_upd_169
0	0.75912017	-0.54901874	0.59884316	A_upd_169
1	0.032742985	1.6926341	-1.6931416	A_upd_169
1	0.16309968	0.82620466	-0.8091388	A_upd_169
0	0.21377446	0.6496971	-0.652625	A_upd_170
1	0.9982809	-3.159649	3.204578	A_upd_170
1	0.28948903	0.44765615	-0.45021078	A_upd_170
0	0.12685387	0.96071815	-0.968349	A_upd_170
1	0.094151385	1.1321516	-1.1318166	A_upd_171
1	0.08007656	1.2214901	-1.2198172	A_upd_171
0	0.16953817	0.7917305	-0.79717344	A_upd_171
0	0.3052727	0.41596705	-0.40634686	A_upd_171
0	0.06468781	1.3633995	-1.3079082	A_upd_172
0	0.03709217	1.6497858	-1.606766	A_upd_172
1	0.672294	-0.325163	0.39341617	A_upd_172
1	0.23698118	0.6267855	-0.5425164	A_upd_172
1	0.8609545	-0.9018576	0.921383	A_upd_173
0	0.675588	-0.36321545	0.37035367	A_upd_173
0	0.16459084	0.81409633	-0.81036276	A_upd_173
1	0.9989178	-3.3992302	3.428409	A_upd_173
0	0.23247214	0.58672833	-0.60767597	A_upd_174
0	0.2632803	0.5145223	-0.514466	A_upd_174
0	0.5149963	-0.025866332	0.034136854	A_upd_174
0	0.9283485	-1.283911	1.2776821	A_upd_174
0	0.18000495	0.7611085	-0.7552054	A_upd_175
1	0.43270108	0.1396784	-0.13116075	A_upd_175
0	0.32608995	0.3643642	-0.36155918	A_upd_175
1	0.96027887	-1.5849327	1.6004082	A_upd_175
0	0.08841608	1.1780525	-1.1550772	A_upd_176
0	0.11832365	1.019363	-0.9890382	A_upd_176
0	0.9711217	-1.7165337	1.7988312	A_upd_176
0	0.082403205	1.2240437	-1.1860902	A_upd_176
0	0.6759992	-0.349841	0.38560495	A_upd_177
0	0.32843202	0.3649754	-0.35030997	A_upd_177
0	0.993764	-2.5176344	2.5535245	A_upd_177
0	0.1616003	0.83643466	-0.8099343	A_upd_177
0	0.5046455	0.010491353	0.029074132	A_upd_178
0	0.44638684	0.11301775	-0.1022625	A_upd_178
1	0.91439146	-1.1613076	1.2071657	A_upd_178
1	0.2905428	0.45515698	-0.43759236	A_upd_178
0	0.17650945	0.78060496	-0.7595727	A_upd_179
0	0.20251943	0.7000999	-0.6705218	A_upd_179
0	0.033121813	1.6964355	-1.677445	A_upd_179
0	0.08582446	1.1935318	-1.1721869	A_upd_179
0	0.37281355	0.27234876	-0.24781665	A_upd_180
0	0.4017708	0.20150317	-0.19658907	A_upd_180
0	0.10880293	1.0497892	-1.0532382	A_upd_180
0	0.45211366	0.10177691	-0.09035744	A_upd_180
0	0.3977022	0.2091241	-0.20592445	A_upd_181
0	0.5049217	0.001523353	0.021210633	A_upd_181
0	0.18757199	0.73893464	-0.7269299	A_upd_181
0	0.24230127	0.57531005	-0.56479406	A_upd_181
0	0.92556506	-1.2426295	1.2778499	A_upd_182
0	0.8415462	-0.81269616	0.8570814	A_upd_182
0	0.7346546	-0.48150617	0.53686213	A_upd_182
0	0.6458496	-0.28644687	0.31439817	A_upd_182
0	0.047944803	1.5054233	-1.4831492	A_upd_183
0	0.41648996	0.19090599	-0.14629336	A_upd_183
0	0.18054125	0.7780896	-0.7345952	A_upd_183
0	0.09144219	1.1604753	-1.1356764	A_upd_183
1	0.65047365	-0.3047995	0.31632245	A_upd_184
0	0.8784522	-0.9841181	0.9937358	A_upd_184
0	0.63615066	-0.2667715	0.2919239	A_upd_184
1	0.6501159	-0.31218338	0.30736536	A_upd_184
0	0.39368322	0.22460003	-0.20725599	A_upd_185
0	0.21486406	0.65999454	-0.63585675	A_upd_185
0	0.44579616	0.12786931	-0.08980152	A_upd_185
0	0.4893998	0.044145003	0.001737774	A_upd_185
0	0.29545173	0.43907535	-0.42997593	A_upd_186
0	0.11058458	1.0417476	-1.0430362	A_upd_186
0	0.17761981	0.7682196	-0.7643378	A_upd_186
0	0.19807391	0.70561165	-0.6927646	A_upd_186
0	0.12208694	0.9915582	-0.9812558	A_upd_187
0	0.08762478	1.1752601	-1.1677275	A_upd_187
0	0.15649956	0.83931005	-0.8451971	A_upd_187
0	0.35242444	0.30135137	-0.3070479	A_upd_187
0	0.2894015	0.45821375	-0.4400788	A_upd_188
0	0.29114738	0.47184813	-0.41797	A_upd_188
0	0.9348738	-1.3018365	1.3622491	A_upd_188
0	0.08044317	1.230348	-1.2059929	A_upd_188
1	0.320213	0.37130356	-0.38148963	A_upd_189
1	0.43707508	0.121565014	-0.13147622	A_upd_189
0	0.36571172	0.27717906	-0.2734793	A_upd_189
0	0.327674	0.35974145	-0.35898274	A_upd_189
0	0.82880354	-0.7631382	0.8140331	A_upd_190
0	0.8057285	-0.69502306	0.72746706	A_upd_190
1	0.9883413	-2.205898	2.2340796	A_upd_190
1	0.9980768	-3.1079612	3.143859	A_upd_190
0	0.4017536	0.21572746	-0.18243617	A_upd_191
0	0.72115	-0.44698584	0.5031874	A_upd_191
0	0.052434683	1.4604518	-1.4338757	A_upd_191
0	0.27089566	0.5167453	-0.47333774	A_upd_191
0	0.114961565	1.031512	-1.0095212	A_upd_192
0	0.4917083	0.054723956	0.021554202	A_upd_192
0	0.78508323	-0.6184514	0.6770878	A_upd_192
0	0.9900163	-2.275876	2.3208957	A_upd_192
1	0.99416685	-2.5614676	2.5768888	A_upd_193
0	0.84700996	-0.8539804	0.857359	A_upd_193
1	0.853128	-0.8791189	0.8802292	A_upd_193
0	0.9350282	-1.3233128	1.3433106	A_upd_193
1	0.9999316	-4.7567415	4.832716	A_upd_194
1	0.66841316	-0.33249986	0.36851698	A_upd_194
0	0.92496467	-1.2350485	1.2767482	A_upd_194
0	0.22291853	0.6469093	-0.6018296	A_upd_194
0	0.56345516	-0.12742949	0.1277672	A_upd_195
1	0.9994159	-3.7021868	3.7426324	A_upd_195
1	0.9819062	-1.9971071	1.996815	A_upd_195
0	0.4397322	0.124302566	-0.117946535	A_upd_195
0	0.3091741	0.41838485	-0.3855985	A_upd_196
0	0.1643658	0.8270271	-0.79906946	A_upd_196
0	0.8975808	-1.0534918	1.1171374	A_upd_196
0	0.29187694	0.45913994	-0.4271456	A_upd_196
0	0.078308806	1.2328928	-1.2326574	A_upd_197
0	0.40452477	0.20268197	-0.18396488	A_upd_197
0	0.15433596	0.8596045	-0.841386	A_upd_197
0	0.1593458	0.8339069	-0.8291969	A_upd_197
0	0.22747111	0.60160017	-0.62104607	A_upd_198
0	0.15235999	0.85354924	-0.8626607	A_upd_198
0	0.12252471	0.97572184	-0.9930143	A_upd_198
0	0.49162912	0.010336824	-0.023149926	A_upd_198
1	0.9999814	-5.397169	5.497293	A_upd_199
0	0.50544405	-0.007528704	0.014248289	A_upd_199
1	0.9999838	-5.485407	5.5476775	A_upd_199
0	0.44148877	0.11709912	-0.1180231	A_upd_199
0	0.3647722	0.28040254	-0.274308	A_upd_200
1	0.67298377	-0.35319042	0.36852103	A_upd_200
1	0.956788	-1.5376202	1.5598426	A_upd_200
0	0.55680346	-0.10806816	0.12013081	A_upd_200
1	0.7240922	-0.468642	0.4962097	A_upd_201
0	0.1723897	0.7872257	-0.78155905	A_upd_201
0	0.72588944	-0.47496945	0.49889675	A_upd_201
1	0.53586036	-0.06707639	0.07661179	A_upd_201
0	0.16313289	0.80877537	-0.82632476	A_upd_202
0	0.17646389	0.7690613	-0.77142984	A_upd_202
0	0.15882456	0.82853824	-0.8384619	A_upd_202
0	0.16302526	0.8101426	-0.8257461	A_upd_202
0	0.31598258	0.3858508	-0.38644555	A_upd_203
0	0.18605575	0.74930936	-0.72653615	A_upd_203
0	0.06545641	1.3239172	-1.3347566	A_upd_203
0	0.47369647	0.058604665	-0.046706647	A_upd_203
0	0.9137911	-1.1715896	1.1892393	A_upd_204
0	0.05373892	1.4397566	-1.4286245	A_upd_204
0	0.4151497	0.1789534	-0.16376328	A_upd_204
0	0.26038492	0.525631	-0.51833797	A_upd_204
0	0.83431804	-0.80491686	0.8116276	A_upd_205
1	0.651029	-0.30632216	0.3172432	A_upd_205
0	0.2997168	0.41664702	-0.43199974	A_upd_205
1	0.93785286	-1.3563124	1.357776	A_upd_205
1	0.8238913	-0.7550944	0.7878427	A_upd_206
0	0.19177689	0.72051466	-0.71799076	A_upd_206
1	0.9962447	-2.7648218	2.816033	A_upd_206
0	0.19646801	0.7113005	-0.6972169	A_upd_206
1	0.8386892	-0.80669415	0.8418135	A_upd_207
0	0.58526134	-0.16974552	0.17466423	A_upd_207
1	0.13826679	0.9129205	-0.91684026	A_upd_207
0	0.17991817	0.77021205	-0.74669	A_upd_207
0	0.16597702	0.81906796	-0.7953436	A_upd_208
0	0.019549947	1.9631083	-1.9519308	A_upd_208
0	0.034470383	1.6770612	-1.6555152	A_upd_208
0	0.10169882	1.0976245	-1.0808653	A_upd_208
0	0.18195048	0.7521734	-0.751015	A_upd_209
0	0.2677512	0.5111098	-0.49495238	A_upd_209
0	0.13307783	0.9350888	-0.93892634	A_upd_209
0	0.19023865	0.7158344	-0.7326258	A_upd_209
0	0.2994062	0.4295225	-0.42060456	A_upd_210
1	0.9999281	-4.740907	4.8003182	A_upd_210
0	0.5986746	-0.19042777	0.20951772	A_upd_210
1	0.9999244	-4.723297	4.7665553	A_upd_210
1	0.30639637	0.4097258	-0.40729538	A_upd_211
0	0.5114077	-0.01816034	0.027478382	A_upd_211
0	0.9746995	-1.8081207	1.8431864	A_upd_211
1	0.9996216	-3.921878	3.9573412	A_upd_211
0	0.04539644	1.5238407	-1.5220218	A_upd_212
0	0.03880778	1.606254	-1.6032999	A_upd_212
0	0.061254054	1.3666611	-1.3628538	A_upd_212
0	0.08177572	1.2098687	-1.2085927	A_upd_212
0	0.2509094	0.54536545	-0.54840267	A_upd_213
0	0.2062719	0.66892195	-0.67862386	A_upd_213
0	0.34330955	0.32288134	-0.32569894	A_upd_213
0	0.10746937	1.055332	-1.061523	A_upd_213
0	0.15489143	0.8457798	-0.85096085	A_upd_214
1	0.1484377	0.8658521	-0.8810554	A_upd_214
1	0.6113014	-0.21796718	0.23481865	A_upd_214
0	0.31666744	0.38411897	-0.3850105	A_upd_214
1	0.93864894	-1.3503308	1.3774986	A_upd_215
0	0.5321752	-0.056207236	0.0726715	A_upd_215
0	0.5285644	-0.045933712	0.068448484	A_upd_215
1	0.511707	-0.0037839	0.043052502	A_upd_215
0	0.48065817	0.057412975	-0.01999297	A_upd_216
1	0.99958104	-3.870328	3.9069328	A_upd_216
0	0.62308407	-0.23462631	0.268033	A_upd_216
1	0.9802713	-1.9323577	1.9733996	A_upd_216
0	0.17041889	0.7832419	-0.79941946	A_upd_217
0	0.97255623	-1.7717862	1.7960018	A_upd_217
0	0.38394764	0.24004002	-0.23278582	A_upd_217
0	0.9136046	-1.1629359	1.1955278	A_upd_217
1	0.8162876	-0.7263798	0.7650154	A_upd_218
0	0.07501659	1.2539537	-1.2581129	A_upd_218
0	0.20655671	0.68060994	-0.66519713	A_upd_218
1	0.9968759	-2.8759673	2.8895226	A_upd_218
0	0.102159716	1.0898664	-1.0835884	A_upd_219
0	0.08100803	1.2180895	-1.2106397	A_upd_219
0	0.2612649	0.52366793	-0.51573676	A_upd_219
0	0.306228	0.4148478	-0.40296558	A_upd_219
0	0.30920342	0.39470118	-0.40914485	A_upd_220
0	0.487087	0.0277479	-0.023915522	A_upd_220
0	0.19072263	0.7310997	-0.7142219	A_upd_220
0	0.17682278	0.7705234	-0.7675	A_upd_220
1	0.99823344	-3.1542368	3.1827154	A_upd_221
0	0.61680204	-0.22864045	0.24735588	A_upd_221
0	0.1147641	1.0238982	-1.0190773	A_upd_221
1	0.9990075	-3.4310656	3.483233	A_upd_221
0	0.16973303	0.79762906	-0.7898914	A_upd_222
0	0.13651055	0.93659806	-0.9079816	A_upd_222
1	0.32382366	0.38831675	-0.347938	A_upd_222
1	0.7710628	-0.59151196	0.62281024	A_upd_222
0	0.64479345	-0.27866507	0.3175654	A_upd_223
0	0.037150666	1.6369653	-1.61795	A_upd_223
1	0.41127935	0.19681376	-0.16186544	A_upd_223
1	0.6906676	-0.3806846	0.42255783	A_upd_223
0	0.094505444	1.13656	-1.1232637	A_upd_224
0	0.8538677	-0.86283433	0.9024297	A_upd_224
0	0.34445968	0.33179212	-0.3116907	A_upd_224
0	0.032542665	1.7045225	-1.687597	A_upd_224
0	0.15945353	0.8284801	-0.83381945	A_upd_225
0	0.28020364	0.46726543	-0.47618628	A_upd_225
0	0.24332216	0.55654424	-0.578007	A_upd_225
0	0.43940267	0.12103374	-0.122552834	A_upd_225
1	0.80795014	-0.71390396	0.7228415	A_upd_226
1	0.99606246	-2.7527814	2.7804742	A_upd_226
0	0.3546981	0.3021807	-0.29627055	A_upd_226
0	0.44285518	0.114431635	-0.1151509	A_upd_226
0	0.6615916	-0.3301217	0.34027332	A_upd_227
0	0.3447643	0.32516867	-0.31696537	A_upd_227
1	0.7979133	-0.67227817	0.7010251	A_upd_227
1	0.9581641	-1.559803	1.5714607	A_upd_227
1	0.9059909	-1.0996554	1.165982	A_upd_228
0	0.20784777	0.68487823	-0.6530693	A_upd_228
0	0.7941682	-0.65936154	0.6908743	A_upd_228
1	0.84559447	-0.8189986	0.88145894	A_upd_228
0	0.4889	0.036059596	-0.008347675	A_upd_229
0	0.6653569	-0.32164735	0.3656115	A_upd_229
0	0.10277076	1.0857452	-1.0810652	A_upd_229
0	0.46971157	0.07735498	-0.04394716	A_upd_229
1	0.9579629	-1.5609633	1.5652919	A_upd_230
0	0.6173066	-0.23143946	0.24669236	A_upd_230
1	0.99479467	-2.6071672	2.645684	A_upd_230
0	0.22853503	0.60455894	-0.61204284	A_upd_230
1	0.3978627	0.21635067	-0.19802791	A_upd_231
1	0.2173359	0.6351758	-0.6460837	A_upd_231
0	0.19956546	0.6900675	-0.69894505	A_upd_231
0	0.35121644	0.31192803	-0.30176848	A_upd_231
1	0.8807353	-0.996974	1.0024376	A_upd_232
0	0.49367478	0.016631126	-0.008671127	A_upd_232
1	0.56582296	-0.120994255	0.14383446	A_upd_232
0	0.62845147	-0.25691035	0.268669	A_upd_232
0	0.0581788	1.39625	-1.3880444	A_upd_233
0	0.5580689	-0.103580736	0.12974747	A_upd_233
0	0.7742521	-0.61011314	0.6223652	A_upd_233
0	0.0971473	1.1095147	-1.1198163	A_upd_233
1	0.8128493	-0.733554	0.7350774	A_upd_234
1	0.9922754	-2.408888	2.446703	A_upd_234
0	0.22767077	0.6072553	-0.614255	A_upd_234
0	0.39555785	0.20770009	-0.21630892	A_upd_234
1	0.7485923	-0.5444014	0.5467173	A_upd_235
0	0.22486398	0.6290994	-0.60844344	A_upd_235
0	0.13399346	0.9334372	-0.9326643	A_upd_235
1	0.35873753	0.2991311	-0.28171673	A_upd_235
1	0.9999362	-4.7846746	4.8758736	A_upd_236
0	0.18582205	0.753057	-0.72433233	A_upd_236
1	0.9982659	-3.1433077	3.2122064	A_upd_236
0	0.1599451	0.8390401	-0.81959647	A_upd_236
0	0.36994797	0.2822237	-0.25021622	A_upd_237
1	0.9375296	-1.3285954	1.3799596	A_upd_237
0	0.07296412	1.2799716	-1.2620531	A_upd_237
1	0.9059867	-1.1160595	1.149529	A_upd_237
0	0.05683598	1.4041038	-1.4049668	A_upd_238
1	0.9998118	-4.2574644	4.32024	A_upd_238
0	0.10105591	1.0919548	-1.0935922	A_upd_238
1	0.77770346	-0.6231234	0.6292098	A_upd_238
0	0.52161795	-0.045680225	0.04084547	A_upd_239
1	0.9996006	-3.8745809	3.9506164	A_upd_239
0	0.3739045	0.25475866	-0.26074392	A_upd_239
1	0.99965155	-3.9542708	4.007492	A_upd_239
0	0.053027537	1.4451686	-1.4372902	A_upd_240
0	0.16456382	0.8232412	-0.8014143	A_upd_240
0	0.1187209	1.0077193	-0.99687994	A_upd_240
0	0.12082091	0.9966036	-0.9880757	A_upd_240
1	0.99893016	-3.4028814	3.4363477	A_upd_241
0	0.59681624	-0.17765665	0.21456015	A_upd_241
1	0.999571	-3.8552203	3.8984015	A_upd_241
0	0.54703283	-0.083540365	0.10514882	A_upd_241
1	0.71718335	-0.45486307	0.47566953	A_upd_242
1	0.8371522	-0.7999251	0.83726424	A_upd_242
0	0.34599155	0.31809884	-0.318607	A_upd_242
0	0.13735653	0.92034185	-0.9170795	A_upd_242
1	0.99347275	-2.4887202	2.536503	A_upd_243
0	0.10374871	1.0803314	-1.0759175	A_upd_243
1	0.99991035	-4.6310716	4.6891465	A_upd_243
0	0.13345236	0.93597424	-0.9347984	A_upd_243
1	0.9962591	-2.7643387	2.820343	A_upd_244
0	0.41554844	0.19057004	-0.15050471	A_upd_244
1	0.98643935	-2.1254907	2.1614406	A_upd_244
0	0.86121976	-0.89055324	0.93490505	A_upd_244
1	0.86281	-0.9103949	0.9284324	A_upd_245
1	0.9909073	-2.3173666	2.3737843	A_upd_245
0	0.47487167	0.05094959	-0.049648575	A_upd_245
0	0.156613	0.84148514	-0.8421629	A_upd_245
0	0.111929476	1.035315	-1.0358671	A_upd_246
0	0.12393257	0.9782188	-0.97748667	A_upd_246
0	0.15980351	0.8307682	-0.8289227	A_upd_246
0	0.37483218	0.26688904	-0.24465272	A_upd_246
0	0.12737948	0.95860124	-0.96572894	A_upd_247
1	0.1265341	0.96200055	-0.96995676	A_upd_247
1	0.14993697	0.8590442	-0.87605125	A_upd_247
0	0.6966526	-0.41566312	0.41574514	A_upd_247
0	0.08017037	1.2170643	-1.2229702	A_upd_248
1	0.9949536	-2.624199	2.6598244	A_upd_248
0	0.7733804	-0.6094011	0.6180972	A_upd_248
1	0.8398282	-0.8217915	0.8351589	A_upd_248
0	0.28356	0.4774533	-0.44941738	A_upd_249
1	0.97726077	-1.8674712	1.8931905	A_upd_249
0	0.20450191	0.68080246	-0.6775887	A_upd_249
1	0.9570568	-1.5312134	1.5727723	A_upd_249
1	0.99986887	-4.4534297	4.4854674	A_upd_250
1	0.9999118	-4.6399302	4.695621	A_upd_250
0	0.14083575	0.90219235	-0.9061734	A_upd_250
0	0.55504644	-0.1058436	0.115238264	A_upd_250
1	0.14000587	0.8987018	-0.91653943	A_upd_251
0	0.13637328	0.91767883	-0.9280659	A_upd_251
0	0.113086194	1.0214238	-1.0381736	A_upd_251
1	0.9504445	-1.4693441	1.4844925	A_upd_251
0	0.15399233	0.8464071	-0.8572185	A_upd_252
0	0.30430263	0.41774827	-0.4091438	A_upd_252
0	0.9808506	-1.9606031	1.9755447	A_upd_252
0	0.98855644	-2.212492	2.2463207	A_upd_252
0	0.65983933	-0.31701505	0.3455633	A_upd_253
0	0.7170089	-0.45491976	0.4747527	A_upd_253
0	0.23039691	0.5969565	-0.60911494	A_upd_253
0	0.31162846	0.40164554	-0.39087155	A_upd_253
1	0.7535142	-0.5573918	0.56005126	A_upd_254
0	0.98117673	-1.9695754	1.9840876	A_upd_254
0	0.94836104	-1.4496241	1.4608355	A_upd_254
1	0.7101379	-0.44936305	0.44669113	A_upd_254
1	0.9997774	-4.156554	4.2530932	A_upd_255
0	0.8801429	-0.97364664	1.0201374	A_upd_255
0	0.45291921	0.111543596	-0.0773392	A_upd_255
1	0.9999776	-5.278905	5.4272366	A_upd_255
1	0.3509303	0.30527693	-0.30967548	A_upd_256
1	0.2843778	0.4612844	-0.4615642	A_upd_256
0	0.7575151	-0.56791246	0.57119143	A_upd_256
0	0.4766721	0.047926247	-0.04545308	A_upd_256
0	0.24088229	0.57830364	-0.56954485	A_upd_257
0	0.26606533	0.5147718	-0.4999064	A_upd_257
0	0.65642685	-0.32558924	0.32182202	A_upd_257
0	0.63125837	-0.26891625	0.26870278	A_upd_257
1	0.7888067	-0.6480844	0.669663	A_upd_258
0	0.9131359	-1.1684556	1.1840842	A_upd_258
1	0.89727443	-1.0700929	1.0972083	A_upd_258
0	0.43458712	0.13653736	-0.12662242	A_upd_258
0	0.08819373	1.1704266	-1.165465	A_upd_259
0	0.120625354	0.9939109	-0.99261063	A_upd_259
0	0.1624145	0.81499267	-0.82537884	A_upd_259
0	0.2724802	0.49864423	-0.4834312	A_upd_259
0	0.5099811	-0.02067605	0.01925359	A_upd_260
1	0.370342	0.26424342	-0.26650643	A_upd_260
1	0.72955424	-0.48711294	0.50524914	A_upd_260
0	0.52940136	-0.05604679	0.061694533	A_upd_260
0	0.3346736	0.35622346	-0.3308985	A_upd_261
1	0.63492775	-0.2670714	0.28634447	A_upd_261
0	0.39660752	0.21918681	-0.20043403	A_upd_261
1	0.3353805	0.34806418	-0.33588478	A_upd_261
0	0.9620584	-1.599404	1.6336247	A_upd_262
1	0.8634447	-0.9059456	0.9382548	A_upd_262
0	0.46629217	0.08688827	-0.048147768	A_upd_262
1	0.999385	-3.6781664	3.715165	A_upd_262
1	0.8491155	-0.84404683	0.8836339	A_upd_263
0	0.6209043	-0.23215179	0.26123664	A_upd_263
1	0.81960166	-0.7383307	0.7753202	A_upd_263
0	0.22723766	0.6280844	-0.59589076	A_upd_263
0	0.25967398	0.5356782	-0.5119854	A_upd_264
0	0.08194143	1.2179787	-1.1982778	A_upd_264
1	0.09024145	1.1635604	-1.14713	A_upd_264
1	0.99712116	-2.8949852	2.9525008	A_upd_264
0	0.22292274	0.62786865	-0.62084585	A_upd_265
0	0.35931975	0.2954461	-0.28287166	A_upd_265
0	0.16942382	0.79278576	-0.7969305	A_upd_265
0	0.341571	0.3328796	-0.3234215	A_upd_265
0	0.38800365	0.22984524	-0.22586635	A_upd_266
0	0.18781309	0.7244239	-0.7398593	A_upd_266
0	0.37094468	0.25303745	-0.2751287	A_upd_266
0	0.2327965	0.5918108	-0.6007766	A_upd_266
0	0.3243659	0.37838733	-0.35539207	A_upd_267
0	0.3118935	0.39769733	-0.3935845	A_upd_267
0	0.20173511	0.69925797	-0.676227	A_upd_267
0	0.19995931	0.70137244	-0.6851762	A_upd_267
1	0.9997769	-4.165985	4.241408	A_upd_268
0	0.2826386	0.4627126	-0.4686981	A_upd_268
0	0.39757302	0.21569918	-0.19988857	A_upd_268
1	0.78185624	-0.6331182	0.64339834	A_upd_268
0	0.45044598	0.12626256	-0.07260646	A_upd_269
0	0.2674655	0.5252288	-0.4822912	A_upd_269
0	0.8685474	-0.9119397	0.97623634	A_upd_269
0	0.34206152	0.34259635	-0.3115243	A_upd_269
0	0.34639865	0.34177524	-0.29313207	A_upd_270
0	0.92267597	-1.2012056	1.2780678	A_upd_270
1	0.9600208	-1.5609962	1.6175995	A_upd_270
1	0.85463095	-0.8578003	0.9135937	A_upd_270
0	0.7475538	-0.5167762	0.56883234	A_upd_271
1	0.511474	0.005580127	0.051484212	A_upd_271
1	0.21792254	0.66055965	-0.6172545	A_upd_271
0	0.22977056	0.61478937	-0.594818	A_upd_271
1	0.99881685	-3.3479476	3.3904455	A_upd_272
0	0.3913905	0.22279747	-0.2186736	A_upd_272
0	0.6910223	-0.39301974	0.411883	A_upd_272
1	0.9714527	-1.7509815	1.7762511	A_upd_272
1	0.64114803	-0.28415692	0.29619336	A_upd_273
0	0.32667857	0.3793447	-0.34390143	A_upd_273
0	0.40048343	0.21050823	-0.19294313	A_upd_273
1	0.55497354	-0.08379752	0.13698927	A_upd_273
0	0.19835483	0.6963711	-0.70023745	A_upd_274
0	0.11954628	0.98919415	-1.0075396	A_upd_274
0	0.25010607	0.5426487	-0.55539817	A_upd_274
0	0.94950134	-1.4618158	1.4721738	A_upd_274
0	0.59710664	-0.16512969	0.22829397	A_upd_275
0	0.18705283	0.74616265	-0.7231123	A_upd_275
0	0.18490055	0.7587167	-0.72477543	A_upd_275
0	0.9947634	-2.5859518	2.66089	A_upd_275
1	0.9960485	-2.7331228	2.7965865	A_upd_276
0	0.91658384	-1.1898558	1.2069552	A_upd_276
1	0.99957186	-3.8349543	3.9207401	A_upd_276
0	0.2198054	0.63923633	-0.6275644	A_upd_276
0	0.20213078	0.70124793	-0.67178184	A_upd_277
0	0.50118774	0.015402325	0.020153306	A_upd_277
0	0.42710006	0.15890297	-0.13478981	A_upd_277
0	0.7456936	-0.53139305	0.5443821	A_upd_277
0	0.06443483	1.3388814	-1.3366153	A_upd_278
0	0.12648064	0.97058874	-0.9618524	A_upd_278
0	0.080710344	1.20983	-1.2229043	A_upd_278
0	0.075404204	1.2499001	-1.2565933	A_upd_278
0	0.19998394	0.6870131	-0.6993816	A_upd_279
0	0.24775927	0.5508651	-0.55973375	A_upd_279
0	0.21048117	0.6537574	-0.6682701	A_upd_279
0	0.26213002	0.50961125	-0.5253156	A_upd_279
0	0.2319287	0.60202706	-0.5954254	A_upd_280
0	0.55293685	-0.099057056	0.11348699	A_upd_280
0	0.73806155	-0.5116475	0.5242699	A_upd_280
0	0.18795043	0.7425374	-0.7208459	A_upd_280
1	0.46181226	0.09945412	-0.053594932	A_upd_281
0	0.088614166	1.1790851	-1.1515894	A_upd_281
0	0.6485496	-0.28838038	0.3242897	A_upd_281
1	0.7085112	-0.43619442	0.4519699	A_upd_281
0	0.09707658	1.1074708	-1.1226668	A_upd_282
0	0.15556616	0.83614796	-0.85544723	A_upd_282
0	0.25519314	0.53283894	-0.5382654	A_upd_282
0	0.403121	0.19127937	-0.20119831	A_upd_282
0	0.1538737	0.8730055	-0.83153105	A_upd_283
0	0.062873386	1.3764896	-1.3252058	A_upd_283
0	0.058869336	1.3973498	-1.3744118	A_upd_283
0	0.21267493	0.675107	-0.63376933	A_upd_283
0	0.9276309	-1.2668724	1.283982	A_upd_284
0	0.111006364	1.0375173	-1.0429851	A_upd_284
0	0.114567906	1.019656	-1.0252521	A_upd_284
0	0.04748019	1.4973736	-1.5014248	A_upd_284
0	0.21522987	0.6439558	-0.64972836	A_upd_285
0	0.30570588	0.4095825	-0.41068986	A_upd_285
0	0.3328474	0.3436858	-0.35164902	A_upd_285
0	0.085999735	1.1742785	-1.1892084	A_upd_285
0	0.3000508	0.42961985	-0.4174361	A_upd_286
0	0.18479598	0.7468297	-0.73735625	A_upd_286
0	0.7831574	-0.63781774	0.646344	A_upd_286
0	0.9342303	-1.3092463	1.3443173	A_upd_286
0	0.17197171	0.7807789	-0.79093844	A_upd_287
0	0.0888973	1.163018	-1.1641556	A_upd_287
0	0.7362582	-0.5013382	0.52527225	A_upd_287
0	0.231064	0.5937841	-0.60852885	A_upd_287
0	0.44271344	0.1173995	-0.112757504	A_upd_288
0	0.3568779	0.2974251	-0.29151574	A_upd_288
0	0.67048424	-0.33831525	0.37206066	A_upd_288
0	0.6222739	-0.23943755	0.25977367	A_upd_288
0	0.9919503	-2.3985262	2.415504	A_upd_289
0	0.15511319	0.8410329	-0.8540146	A_upd_289
0	0.9966792	-2.8264747	2.877749	A_upd_289
0	0.122608095	0.97865915	-0.98930156	A_upd_289
0	0.26326722	0.5137254	-0.51533043	A_upd_290
0	0.26365498	0.5122973	-0.5147601	A_upd_290
0	0.976182	-1.8507271	1.8624783	A_upd_290
0	0.24331518	0.56395113	-0.5706381	A_upd_290
0	0.16073118	0.8207435	-0.8320543	A_upd_291
0	0.9451801	-1.4196417	1.4276823	A_upd_291
0	0.17923047	0.7537513	-0.76781857	A_upd_291
0	0.29642814	0.42958742	-0.4347777	A_upd_291
0	0.26595053	0.510784	-0.50448203	A_upd_292
0	0.10569466	1.0604961	-1.0749968	A_upd_292
0	0.17323929	0.7900015	-0.77283996	A_upd_292
0	0.084784396	1.1895597	-1.1894884	A_upd_292
0	0.19183208	0.72351027	-0.71463925	A_upd_293
0	0.87871426	-0.9592751	1.0210357	A_upd_293
0	0.34631634	0.32851666	-0.30675414	A_upd_293
0	0.09701046	1.1247641	-1.106128	A_upd_293
0	0.27688852	0.47477758	-0.4851708	A_upd_294
0	0.70256686	-0.42709637	0.43245456	A_upd_294
0	0.17215228	0.78210515	-0.78834456	A_upd_294
0	0.26177838	0.51116145	-0.5255844	A_upd_294
0	0.088389024	1.1638211	-1.1696446	A_upd_295
0	0.5097897	-0.01671464	0.022449046	A_upd_295
0	0.14600354	0.8816309	-0.88466525	A_upd_295
0	0.19038872	0.72349703	-0.7239893	A_upd_295
0	0.5972188	-0.19044688	0.20344312	A_upd_296
0	0.23071042	0.59999514	-0.60430914	A_upd_296
0	0.37427673	0.26190913	-0.25200343	A_upd_296
0	0.1322291	0.93830997	-0.9430817	A_upd_296
0	0.7674308	-0.58357936	0.6102811	A_upd_297
0	0.8154389	-0.72281545	0.7629308	A_upd_297
0	0.17598051	0.7721654	-0.7716556	A_upd_297
0	0.30917278	0.40767348	-0.39631602	A_upd_297
0	0.111688726	1.0380726	-1.0355339	A_upd_298
0	0.49713233	0.013236649	0.001765885	A_upd_298
0	0.23693009	0.59341097	-0.57617354	A_upd_298
0	0.13728474	0.92582333	-0.9122041	A_upd_298
0	0.2519156	0.54230434	-0.54611725	A_upd_299
0	0.357304	0.2852584	-0.30182636	A_upd_299
0	0.119704984	0.9902961	-1.0049307	A_upd_299
0	0.25144804	0.5342839	-0.5566204	A_upd_299
0	0.641963	-0.2782116	0.3056828	A_upd_300
0	0.17936483	0.7631265	-0.7575302	A_upd_300
0	0.6355038	-0.26869595	0.2872062	A_upd_300
0	0.76437664	-0.5679749	0.6088513	A_upd_300
0	0.9809291	-1.9484959	1.9918405	A_upd_301
0	0.4285605	0.15998542	-0.12774111	A_upd_301
0	0.55844533	-0.10509345	0.12976131	A_upd_301
0	0.51490426	-0.023713365	0.035921305	A_upd_301
0	0.30942002	0.40058368	-0.40224853	A_upd_302
0	0.18808284	0.7263839	-0.73613185	A_upd_302
0	0.1609357	0.8212465	-0.830036	A_upd_302
0	0.5584949	-0.11383275	0.12122321	A_upd_302
0	0.201741	0.6974862	-0.6779622	A_upd_303
0	0.050160058	1.4686365	-1.4724379	A_upd_303
0	0.08983458	1.1611094	-1.154547	A_upd_303
0	0.07907242	1.2270105	-1.2280068	A_upd_303
0	0.12511735	0.9802642	-0.96457356	A_upd_304
0	0.090180844	1.1605687	-1.1508601	A_upd_304
0	0.22476293	0.62552416	-0.6125985	A_upd_304
0	0.21987101	0.64009225	-0.62632596	A_upd_304
0	0.6164618	-0.20807503	0.26648217	A_upd_305
0	0.65488124	-0.2977972	0.34276816	A_upd_305
0	0.45598748	0.122497156	-0.054009825	A_upd_305
0	0.108175665	1.0774575	-1.0320551	A_upd_305
0	0.17684288	0.76762015	-0.7702653	A_upd_306
0	0.8901651	-1.0336115	1.058817	A_upd_306
0	0.045552555	1.5224718	-1.5197942	A_upd_306
0	0.82481545	-0.76907265	0.78024673	A_upd_306
0	0.98015106	-1.9243566	1.975201	A_upd_307
0	0.80321574	-0.6908108	0.7157046	A_upd_307
0	0.99022853	-2.2832937	2.3351798	A_upd_307
0	0.9084411	-1.1183296	1.176418	A_upd_307
0	0.16260101	0.8259077	-0.81309366	A_upd_308
0	0.13881454	0.9147137	-0.91045743	A_upd_308
0	0.21312813	0.6606183	-0.6455536	A_upd_308
0	0.4264157	0.16372588	-0.13276422	A_upd_308
0	0.09919164	1.1035001	-1.1027385	A_upd_309
0	0.3789822	0.25745702	-0.23641354	A_upd_309
0	0.130236	0.95290947	-0.94596434	A_upd_309
0	0.22677125	0.62243843	-0.60419476	A_upd_309
0	0.25318664	0.55528694	-0.52640134	A_upd_310
0	0.04040637	1.5897923	-1.5777303	A_upd_310
0	0.14298475	0.9006221	-0.8900957	A_upd_310
0	0.69376636	-0.37748444	0.44030252	A_upd_310
0	0.17927143	0.776561	-0.7447304	A_upd_311
0	0.050178327	1.4772484	-1.4634426	A_upd_311
0	0.3029004	0.4317004	-0.40182382	A_upd_311
0	0.07970487	1.2309129	-1.2154508	A_upd_311
0	0.07239593	1.2841203	-1.2663348	A_upd_312
0	0.89710706	-1.0601323	1.1053538	A_upd_312
0	0.15371382	0.862633	-0.8431321	A_upd_312
0	0.43922284	0.14242427	-0.10189232	A_upd_312
0	0.11396735	1.0221318	-1.0287101	A_upd_313
0	0.1876673	0.7385238	-0.7267155	A_upd_313
0	0.16474861	0.8111435	-0.8121685	A_upd_313
0	0.71890265	-0.45802945	0.48099533	A_upd_313
0	0.14557855	0.8751231	-0.89458567	A_upd_314
0	0.1795286	0.7553216	-0.7642229	A_upd_314
0	0.16963547	0.79766476	-0.79054826	A_upd_314
0	0.86829954	-0.94299686	0.9430099	A_upd_314
0	0.082147904	1.2193266	-1.1941882	A_upd_315
0	0.20689037	0.687454	-0.65631837	A_upd_315
0	0.42868087	0.15653645	-0.13069887	A_upd_315
0	0.73673683	-0.5067054	0.5223714	A_upd_315
0	0.49016905	0.03254477	-0.006784111	A_upd_316
0	0.021646999	1.9073522	-1.9036515	A_upd_316
0	0.6891551	-0.3739152	0.42225692	A_upd_316
0	0.115279526	1.0233079	-1.0146041	A_upd_316
0	0.18555164	0.75599885	-0.723179	A_upd_317
0	0.10312992	1.0916619	-1.0712594	A_upd_317
0	0.29397509	0.45678544	-0.41937006	A_upd_317
0	0.54166746	-0.07416545	0.0928919	A_upd_317
0	0.17797206	0.7562089	-0.77393895	A_upd_318
0	0.85561895	-0.8859229	0.8934465	A_upd_318
0	0.7815789	-0.62319344	0.6516978	A_upd_318
0	0.14081672	0.89648	-0.91204315	A_upd_318
0	0.13493636	0.9296608	-0.92833906	A_upd_319
0	0.20024553	0.6943749	-0.6903855	A_upd_319
0	0.43561623	0.13501848	-0.123954356	A_upd_319
0	0.36064023	0.29026318	-0.28232327	A_upd_319
0	0.5912285	-0.18439604	0.18465011	A_upd_320
0	0.5161176	-0.029427718	0.035065062	A_upd_320
0	0.48499066	0.030001339	-0.0300541	A_upd_320
0	0.33187068	0.34746587	-0.35227045	A_upd_320
0	0.3386705	0.33616692	-0.33305764	A_upd_321
0	0.07881324	1.2231681	-1.2354139	A_upd_321
0	0.6932856	-0.39940202	0.4161229	A_upd_321
0	0.41282457	0.17796409	-0.1743368	A_upd_321
0	0.16760466	0.80612576	-0.7965738	A_upd_322
0	0.12954855	0.94847876	-0.9564775	A_upd_322
0	0.2585034	0.5299718	-0.5237899	A_upd_322
0	0.17803083	0.76294416	-0.7668019	A_upd_322
0	0.78390074	-0.6347394	0.6538053	A_upd_323
0	0.2610799	0.52681935	-0.51354396	A_upd_323
0	0.6324298	-0.26144454	0.28121018	A_upd_323
0	0.069275655	1.3003889	-1.2974807	A_upd_323
0	0.19756542	0.7008158	-0.70076483	A_upd_324
0	0.13413173	0.9335198	-0.9313906	A_upd_324
0	0.12760212	0.96220505	-0.96012354	A_upd_324
0	0.21379802	0.6580025	-0.64417946	A_upd_324
0	0.41512138	0.21688896	-0.12594447	A_upd_325
0	0.22408405	0.64516515	-0.59685785	A_upd_325
0	0.93234676	-1.2781972	1.3451114	A_upd_325
0	0.38681874	0.26157993	-0.19912452	A_upd_325
0	0.3320779	0.34475982	-0.35404205	A_upd_326
0	0.47580355	0.04634431	-0.05051702	A_upd_326
0	0.67731845	-0.3691314	0.37234426	A_upd_326
0	0.18853737	0.7208544	-0.7386876	A_upd_326
0	0.07838631	1.2276621	-1.2368147	A_upd_327
0	0.16417989	0.8198546	-0.807596	A_upd_327
0	0.11548583	1.0138586	-1.022032	A_upd_327
0	0.033706866	1.6749297	-1.6808358	A_upd_327
0	0.500211	0.004912339	0.005756531	A_upd_328
0	0.844802	-0.8292259	0.865175	A_upd_328
0	0.7754543	-0.607371	0.6319989	A_upd_328
0	0.7214082	-0.47247756	0.47897992	A_upd_328
0	0.20231143	0.67595947	-0.6959507	A_upd_329
0	0.28640825	0.45003664	-0.46285614	A_upd_329
0	0.1417088	0.8934097	-0.9077595	A_upd_329
0	0.27711365	0.47849023	-0.48033407	A_upd_329
0	0.28257236	0.4761095	-0.45562795	A_upd_330
0	0.07097705	1.2954154	-1.2763615	A_upd_330
0	0.72239536	-0.45770735	0.4986674	A_upd_330
0	0.57440484	-0.13424863	0.16559719	A_upd_330
0	0.09086926	1.1533207	-1.1497467	A_upd_331
0	0.07512082	1.2592463	-1.2513189	A_upd_331
0	0.7505276	-0.53921974	0.5622083	A_upd_331
0	0.95689744	-1.5452809	1.554834	A_upd_331
0	0.83392644	-0.8032855	0.810429	A_upd_332
0	0.12610231	0.97047293	-0.96539664	A_upd_332
0	0.31280607	0.3886069	-0.3984262	A_upd_332
0	0.16717374	0.7953193	-0.8104721	A_upd_332
0	0.7910499	-0.65714	0.6741254	A_upd_333
0	0.023190044	1.8789604	-1.8616087	A_upd_333
0	0.063941084	1.3509586	-1.3327577	A_upd_333
0	0.31179675	0.40850794	-0.38322467	A_upd_333
0	0.12101248	0.99315774	-0.9897192	A_upd_334
0	0.17775686	0.770777	-0.76084244	A_upd_334
0	0.101435274	1.0957053	-1.0856725	A_upd_334
0	0.68995863	-0.38706523	0.41286066	A_upd_334
0	0.09098757	1.1534939	-1.1481421	A_upd_335
0	0.10467115	1.0793403	-1.0670273	A_upd_335
0	0.7470266	-0.5294881	0.5533286	A_upd_335
0	0.121925324	0.98374104	-0.9905817	A_upd_335
0	0.85720456	-0.89058083	0.9016828	A_upd_336
0	0.18819045	0.7268708	-0.7349406	A_upd_336
0	0.13193451	0.9367584	-0.94720304	A_upd_336
0	0.24500714	0.5614889	-0.563932	A_upd_336
0	0.12559885	0.96774954	-0.9726967	A_upd_337
0	0.10927897	1.0500065	-1.048121	A_upd_337
0	0.08635282	1.1754161	-1.1835868	A_upd_337
0	0.23516324	0.59443414	-0.5849485	A_upd_337
0	0.060792945	1.371956	-1.3656063	A_upd_338
0	0.0973532	1.1173817	-1.109604	A_upd_338
0	0.15564062	0.85037047	-0.840658	A_upd_338
0	0.12743856	0.9645858	-0.959213	A_upd_338
0	0.611004	-0.22089846	0.23063588	A_upd_339
0	0.11971618	0.9980923	-0.9970282	A_upd_339
0	0.17709222	0.77115464	-0.7650188	A_upd_339
0	0.46849206	0.06887002	-0.057328906	A_upd_339
0	0.15511335	0.84103537	-0.8540109	A_upd_340
0	0.41407782	0.17080538	-0.17632774	A_upd_340
0	0.39484134	0.20698702	-0.22001955	A_upd_340
0	0.19660099	0.6937716	-0.7139037	A_upd_340
0	0.097387314	1.1163883	-1.1102092	A_upd_341
0	0.30828586	0.4054641	-0.40268117	A_upd_341
0	0.20634462	0.6756958	-0.671406	A_upd_341
0	0.36551508	0.28167623	-0.26982978	A_upd_341
0	0.07163945	1.2885022	-1.273272	A_upd_342
0	0.12577797	0.97624576	-0.9625703	A_upd_342
0	0.065100536	1.3434068	-1.3210994	A_upd_342
0	0.12235411	0.98987913	-0.9804447	A_upd_342
0	0.18625706	0.7327863	-0.74173045	A_upd_343
0	0.12844065	0.9517315	-0.9630856	A_upd_343
0	0.31322247	0.39176577	-0.39333093	A_upd_343
0	0.19613542	0.70024014	-0.7103853	A_upd_343
0	0.064324275	1.3373787	-1.3399531	A_upd_344
0	0.23735377	0.5880488	-0.5791938	A_upd_344
0	0.19714722	0.7029278	-0.70129275	A_upd_344
0	0.112055615	1.0319498	-1.0379641	A_upd_344
0	0.096166104	1.122086	-1.1184826	A_upd_345
0	0.46597522	0.08411272	-0.052197143	A_upd_345
0	0.23913258	0.5817868	-0.5756543	A_upd_345
0	0.14071041	0.9119692	-0.89743274	A_upd_345
0	0.23563525	0.5963194	-0.58044064	A_upd_346
0	0.9561064	-1.5145068	1.5665939	A_upd_346
0	0.38942385	0.24110259	-0.20863211	A_upd_346
0	0.12158826	0.9952383	-0.98223674	A_upd_346
0	0.30521685	0.4143877	-0.40818962	A_upd_347
0	0.24100041	0.5750838	-0.5721187	A_upd_347
0	0.82277936	-0.7718089	0.7634832	A_upd_347
0	0.24062476	0.5685106	-0.5807469	A_upd_347
0	0.24928197	0.5446025	-0.55784315	A_upd_348
0	0.17356901	0.76758385	-0.79295725	A_upd_348
0	0.9431519	-1.3965466	1.412298	A_upd_348
0	0.9868346	-2.1608229	2.1560836	A_upd_348
0	0.11341566	1.0284375	-1.0278792	A_upd_349
0	0.6117616	-0.21858926	0.23613404	A_upd_349
0	0.55097103	-0.099633716	0.104961134	A_upd_349
0	0.78830063	-0.6588657	0.65584654	A_upd_349
0	0.10085838	1.1003387	-1.0873845	A_upd_350
0	0.5235253	-0.04015673	0.05401407	A_upd_350
0	0.5820003	-0.16006304	0.17092721	A_upd_350
0	0.24945046	0.5526913	-0.5488541	A_upd_350
0	0.20212795	0.69485056	-0.6781968	A_upd_351
0	0.28354895	0.47113776	-0.4557873	A_upd_351
0	0.27600223	0.4885633	-0.47581616	A_upd_351
0	0.27153942	0.50084734	-0.48597875	A_upd_351
0	0.09438813	1.1364675	-1.124728	A_upd_352
0	0.054918703	1.4321125	-1.4133046	A_upd_352
0	0.77138966	-0.5897939	0.626381	A_upd_352
0	0.04103397	1.5830623	-1.5683932	A_upd_352
0	0.12503226	0.9719616	-0.97365373	A_upd_353
0	0.09868039	1.1075878	-1.1043857	A_upd_353
0	0.07920546	1.2203602	-1.2328317	A_upd_353
0	0.076365165	1.2483437	-1.2444465	A_upd_353
0	0.66829216	-0.34419233	0.35627854	A_upd_354
0	0.11567282	1.0084257	-1.0256358	A_upd_354
0	0.19316107	0.7124253	-0.7171745	A_upd_354
0	0.27729744	0.4728989	-0.48500803	A_upd_354
0	0.15489398	0.8405145	-0.8562069	A_upd_355
0	0.9116233	-1.1772488	1.1563694	A_upd_355
0	0.13691302	0.9128878	-0.92828184	A_upd_355
0	0.40093115	0.20107442	-0.20051253	A_upd_355
0	0.24277413	0.57158923	-0.5659408	A_upd_356
0	0.13602231	0.9348572	-0.9138707	A_upd_356
0	0.04829785	1.4920299	-1.4888352	A_upd_356
0	0.18957776	0.736503	-0.7162532	A_upd_356
0	0.08018169	1.2214227	-1.2184584	A_upd_357
0	0.653553	-0.3092305	0.32546338	A_upd_357
0	0.15631212	0.8462081	-0.8397197	A_upd_357
0	0.11435858	1.0243299	-1.0226432	A_upd_357
0	0.09646707	1.1190622	-1.1180487	A_upd_358
0	0.6487333	-0.28109336	0.33238265	A_upd_358
0	0.4707708	0.07188476	-0.045165554	A_upd_358
0	0.38017136	0.24874409	-0.24007681	A_upd_358
0	0.073563516	1.2714951	-1.2617011	A_upd_359
0	0.15752918	0.84875536	-0.8279732	A_upd_359
0	0.05311464	1.4476595	-1.4330659	A_upd_359
0	0.7358391	-0.49890316	0.5255501	A_upd_359
0	0.59809357	-0.1785164	0.21901146	A_upd_360
0	0.84264225	-0.8231538	0.8548668	A_upd_360
0	0.06690074	1.3253695	-1.3099321	A_upd_360
0	0.21280374	0.66696537	-0.64114195	A_upd_360
0	0.07536724	1.2570292	-1.2499949	A_upd_361
0	0.3353475	0.354185	-0.329912	A_upd_361
0	0.24913521	0.5602174	-0.5430127	A_upd_361
0	0.14501612	0.8873775	-0.8868603	A_upd_361
0	0.374797	0.25692272	-0.2547692	A_upd_362
0	0.995414	-2.6748166	2.705335	A_upd_362
0	0.13583414	0.92017114	-0.93015903	A_upd_362
0	0.82896084	-0.78513277	0.7931476	A_upd_362
0	0.30593964	0.40343958	-0.41573158	A_upd_363
0	0.26473758	0.5111605	-0.510328	A_upd_363
0	0.10447576	1.0636368	-1.0848174	A_upd_363
0	0.2660796	0.50438815	-0.5102169	A_upd_363
0	0.3920124	0.21373881	-0.22512218	A_upd_364
0	0.4923969	0.013328441	-0.017086405	A_upd_364
0	0.6113718	-0.22140281	0.23167944	A_upd_364
0	0.4214379	0.15737253	-0.15950094	A_upd_364
0	0.094924696	1.1333044	-1.12163	A_upd_365
0	0.55141777	-0.085991	0.12040979	A_upd_365
0	0.17321837	0.79196125	-0.7710263	A_upd_365
0	0.050384447	1.4770347	-1.4593399	A_upd_365
0	0.20902486	0.6589233	-0.6718901	A_upd_366
0	0.29325667	0.43205315	-0.4475662	A_upd_366
0	0.17269428	0.7832225	-0.78342897	A_upd_366
0	0.5418914	-0.079330996	0.08862826	A_upd_366
0	0.5547285	-0.11335901	0.10643557	A_upd_367
0	0.34147927	0.3326432	-0.32406572	A_upd_367
0	0.16411403	0.819415	-0.8085156	A_upd_367
0	0.15887274	0.83628595	-0.8303536	A_upd_367
0	0.17308797	0.78588533	-0.77801305	A_upd_368
0	0.24298379	0.5754548	-0.5609351	A_upd_368
0	0.99213	-2.4043136	2.4324756	A_upd_368
0	0.17851451	0.7686948	-0.7577495	A_upd_368
0	0.44175217	0.11705537	-0.11699879	A_upd_369
0	0.7189286	-0.45679516	0.48235813	A_upd_369
0	0.4350768	0.14519282	-0.11597441	A_upd_369
0	0.8018566	-0.7022406	0.69569784	A_upd_369
0	0.44185588	0.11269359	-0.120939866	A_upd_370
0	0.77303445	-0.61359227	0.6119328	A_upd_370
0	0.11408951	1.018893	-1.0307395	A_upd_370
0	0.7953802	-0.6754461	0.68222016	A_upd_370
0	0.99344593	-2.471962	2.5491447	A_upd_371
0	0.88668233	-1.0191531	1.0381389	A_upd_371
0	0.929611	-1.2717888	1.3089409	A_upd_371
0	0.6285635	-0.24651477	0.27954444	A_upd_371
0	0.08375962	1.1949271	-1.1974008	A_upd_372
0	0.12128459	0.98811674	-0.99220455	A_upd_372
0	0.11062091	1.0419449	-1.0424695	A_upd_372
0	0.48025408	0.039073363	-0.03995146	A_upd_372
0	0.8628304	-0.8983481	0.94065166	A_upd_373
0	0.7214353	-0.4722196	0.4793728	A_upd_373
0	0.56398773	-0.12347147	0.13389072	A_upd_373
0	0.771685	-0.599277	0.61857325	A_upd_373
0	0.41570413	0.17971216	-0.16072148	A_upd_374
0	0.19012836	0.7335403	-0.71563596	A_upd_374
0	0.35092533	0.31740016	-0.29757425	A_upd_374
0	0.27953938	0.4852714	-0.4614762	A_upd_374
0	0.06843304	1.3042293	-1.3067831	A_upd_375
0	0.1124802	1.0259006	-1.039753	A_upd_375
1	0.98637956	-2.126481	2.1559942	A_upd_375
1	0.9905033	-2.3025336	2.34474	A_upd_375
0	0.9321809	-1.2740035	1.3466796	A_upd_376
0	0.68540704	-0.35172778	0.42700574	A_upd_376
0	0.47458753	0.074154526	-0.027583063	A_upd_376
0	0.24840233	0.5927112	-0.5144401	A_upd_376
0	0.27163753	0.49602187	-0.49030825	A_upd_377
0	0.35436922	0.30164665	-0.29824176	A_upd_377
0	0.8043123	-0.7071423	0.70632535	A_upd_377
0	0.66653657	-0.33902764	0.353534	A_upd_377
0	0.5166661	-0.023798948	0.042890195	A_upd_378
0	0.10922383	1.0466692	-1.0520246	A_upd_378
0	0.10540866	1.0697055	-1.0688168	A_upd_378
0	0.2872485	0.45845914	-0.45032597	A_upd_378
0	0.56332666	-0.120991044	0.13368317	A_upd_379
0	0.22517471	0.61133444	-0.62442654	A_upd_379
0	0.3358845	0.33902836	-0.3426603	A_upd_379
0	0.9668369	-1.6801019	1.6924917	A_upd_379
0	0.33794662	0.3318056	-0.34065256	A_upd_380
0	0.36242998	0.2871617	-0.2776711	A_upd_380
0	0.2181782	0.63915044	-0.6371642	A_upd_380
0	0.89356333	-1.0573609	1.0703065	A_upd_380
0	0.50164574	0.001695147	0.008278042	A_upd_381
0	0.08395626	1.1982998	-1.1914685	A_upd_381
0	0.25741056	0.53990483	-0.51956606	A_upd_381
0	0.49623308	0.01687602	0.001807832	A_upd_381
0	0.13865757	0.91961163	-0.90687317	A_upd_382
0	0.61993814	-0.24218807	0.24709755	A_upd_382
0	0.06891238	1.301517	-1.3020005	A_upd_382
0	0.3085762	0.4043966	-0.40238756	A_upd_382
0	0.15360083	0.8453727	-0.8612612	A_upd_383
0	0.5759726	-0.14871953	0.1575425	A_upd_383
0	0.46829912	0.061414927	-0.06555893	A_upd_383
0	0.19506435	0.70666736	-0.7107654	A_upd_383
0	0.18282025	0.74374294	-0.7536128	A_upd_384
0	0.14722385	0.8706213	-0.88592166	A_upd_384
0	0.14912093	0.8596335	-0.88187903	A_upd_384
0	0.21748096	0.6330533	-0.6473536	A_upd_384
0	0.24475934	0.5684273	-0.55833375	A_upd_385
0	0.14418407	0.89299333	-0.88797134	A_upd_385
0	0.22768088	0.6211821	-0.6002708	A_upd_385
0	0.09122912	1.1595594	-1.1391597	A_upd_385
0	0.9410559	-1.3693149	1.4010972	A_upd_386
0	0.2177545	0.646559	-0.63224125	A_upd_386
0	0.09924485	1.1057686	-1.0998749	A_upd_386
0	0.96474296	-1.636369	1.672827	A_upd_386
0	0.16549915	0.809425	-0.80844265	A_upd_387
0	0.27826747	0.47635275	-0.476719	A_upd_387
0	0.32510728	0.36879492	-0.36160365	A_upd_387
0	0.16666907	0.80830884	-0.8011118	A_upd_387
0	0.7685537	-0.5956815	0.60448104	A_upd_388
0	0.17290072	0.7830664	-0.78214073	A_upd_388
0	0.3269083	0.36852616	-0.35367584	A_upd_388
0	0.088471934	1.1642483	-1.1681886	A_upd_388
0	0.19197978	0.7192488	-0.7179482	A_upd_389
0	0.30426288	0.41261023	-0.41446963	A_upd_389
0	0.12655696	0.961902	-0.96984833	A_upd_389
0	0.64385504	-0.29849744	0.29363844	A_upd_389
0	0.11741464	1.001936	-1.015208	A_upd_390
0	0.18341547	0.7354692	-0.7579072	A_upd_390
0	0.1915372	0.70912015	-0.73093235	A_upd_390
0	0.11578906	1.0117681	-1.0211576	A_upd_390
0	0.17734502	0.7761556	-0.7582843	A_upd_391
0	0.33094707	0.36351615	-0.3403885	A_upd_391
0	0.33996347	0.3449111	-0.31854597	A_upd_391
0	0.10701866	1.0761473	-1.0454152	A_upd_391
0	0.43823823	0.122835875	-0.1254793	A_upd_392
0	0.4635527	0.07297597	-0.073072135	A_upd_392
0	0.22214021	0.6168945	-0.63634294	A_upd_392
0	0.2097362	0.65674585	-0.6697704	A_upd_392
0	0.16522264	0.8236811	-0.79618996	A_upd_393
0	0.1183301	1.0139959	-0.9943437	A_upd_393
0	0.801708	-0.6819073	0.7150961	A_upd_393
0	0.048423976	1.4939764	-1.4841483	A_upd_393
0	0.2907992	0.46135873	-0.4301469	A_upd_394
0	0.97755057	-1.8650019	1.9087837	A_upd_394
0	0.53950083	-0.058722544	0.09961061	A_upd_394
0	0.6310718	-0.24296394	0.29385382	A_upd_394
0	0.9675812	-1.6694769	1.7265832	A_upd_395
0	0.10179465	1.1051174	-1.0723237	A_upd_395
0	0.94828063	-1.4212096	1.4876087	A_upd_395
0	0.043500077	1.5528913	-1.5376267	A_upd_395
0	0.80278456	-0.7005006	0.70328885	A_upd_396
0	0.11181307	1.0336335	-1.0387204	A_upd_396
0	0.905799	-1.1189244	1.1444616	A_upd_396
0	0.0777416	1.239862	-1.233573	A_upd_396
0	0.17844044	0.7591085	-0.76784104	A_upd_397
0	0.23436132	0.5956713	-0.58817506	A_upd_397
0	0.11951915	0.99439216	-1.0025995	A_upd_397
0	0.19116347	0.72452974	-0.7179382	A_upd_397
0	0.33136326	0.37443918	-0.32758662	A_upd_398
0	0.5096197	0.006211363	0.04469499	A_upd_398
0	0.22753032	0.6287801	-0.5935291	A_upd_398
0	0.6283298	-0.23582965	0.28922865	A_upd_398
0	0.095513985	1.1268253	-1.1212687	A_upd_399
0	0.033680685	1.6822956	-1.6742741	A_upd_399
0	0.2846978	0.46922326	-0.45205364	A_upd_399
0	0.7465236	-0.52516615	0.5549903	A_upd_399
0	0.31154522	0.39985383	-0.39305124	A_upd_400
0	0.46041235	0.0857578	-0.072924845	A_upd_400
0	0.39274386	0.22228871	-0.21350433	A_upd_400
0	0.14731403	0.8784344	-0.87739044	A_upd_400
0	0.4156652	0.17681265	-0.16378134	A_upd_401
0	0.27538884	0.48813152	-0.47931954	A_upd_401
0	0.16932176	0.7993112	-0.7911305	A_upd_401
0	0.3301503	0.3586437	-0.34886158	A_upd_401
0	0.45385948	0.094035216	-0.09105365	A_upd_402
0	0.3030387	0.42239004	-0.4104794	A_upd_402
0	0.102796525	1.0773423	-1.0891889	A_upd_402
0	0.16238263	0.81666696	-0.8239389	A_upd_402
0	0.41768405	0.15975927	-0.17252871	A_upd_403
0	0.6572188	-0.3257602	0.32516444	A_upd_403
0	0.060924165	1.3641279	-1.3711386	A_upd_403
0	0.13759625	0.90939033	-0.9260095	A_upd_403
0	0.24412523	0.5922415	-0.53795296	A_upd_404
0	0.6291083	-0.24481016	0.28358305	A_upd_404
0	0.32277742	0.39805788	-0.3429792	A_upd_404
0	0.25740606	0.5598293	-0.4996653	A_upd_404
0	0.17039698	0.7913871	-0.7914293	A_upd_405
0	0.37632	0.26384002	-0.24135758	A_upd_405
0	0.5471353	-0.08469796	0.10440472	A_upd_405
0	0.52248394	-0.041788865	0.048207685	A_upd_405
0	0.16002002	0.8303431	-0.8277361	A_upd_406
0	0.29574817	0.43780404	-0.42982355	A_upd_406
0	0.89698994	-1.0744426	1.0897756	A_upd_406
0	0.116102554	1.0121845	-1.0176827	A_upd_406
0	0.030416984	1.7547336	-1.7071314	A_upd_407
0	0.24973802	0.5814735	-0.5185363	A_upd_407
0	0.016257301	2.0700006	-2.0328217	A_upd_407
0	0.14468999	0.9138924	-0.86297804	A_upd_407
0	0.08721318	1.171579	-1.1765678	A_upd_408
0	0.53480136	-0.063890964	0.07553992	A_upd_408
0	0.15397815	0.84682953	-0.856905	A_upd_408
0	0.23391838	0.5883163	-0.5980001	A_upd_408
0	0.25638467	0.53906786	-0.5257771	A_upd_409
0	0.07876366	1.2280449	-1.2312201	A_upd_409
0	0.8234926	-0.76529527	0.7748965	A_upd_409
0	0.13941944	0.9098977	-0.91022265	A_upd_409
0	0.11822797	1.0080298	-1.001289	A_upd_410
0	0.1078542	1.0591323	-1.0537168	A_upd_410
0	0.11890062	1.0025922	-1.0002902	A_upd_410
0	0.10884686	1.0530279	-1.0495466	A_upd_410
0	0.99125427	-2.357403	2.3729944	A_upd_411
0	0.31343004	0.38528782	-0.3988442	A_upd_411
0	0.35114792	0.30685133	-0.3071458	A_upd_411
0	0.19249834	0.7076241	-0.7262335	A_upd_411
0	0.22572646	0.62176496	-0.6108363	A_upd_412
0	0.19752052	0.69762796	-0.70423585	A_upd_412
0	0.111199655	1.0393271	-1.0392182	A_upd_412
0	0.14861228	0.87167275	-0.8738542	A_upd_412
0	0.13005567	0.9528974	-0.9475692	A_upd_413
0	0.29475635	0.44458985	-0.42780438	A_upd_413
0	0.14122911	0.9067914	-0.8983274	A_upd_413
0	0.12556426	0.96928585	-0.9714753	A_upd_413
0	0.09712782	1.1224078	-1.1071455	A_upd_414
0	0.2735595	0.49368495	-0.48295245	A_upd_414
0	0.20872022	0.6800599	-0.652597	A_upd_414
0	0.09685427	1.1140608	-1.1186156	A_upd_414
0	0.12821205	0.96255153	-0.95430917	A_upd_415
0	0.1347754	0.93065596	-0.9287235	A_upd_415
0	0.41442496	0.17498468	-0.17071758	A_upd_415
0	0.06351228	1.3447765	-1.3461268	A_upd_415
0	0.10392671	1.0851614	-1.0691748	A_upd_416
0	0.0992277	1.1018329	-1.1040025	A_upd_416
0	0.15509063	0.8508708	-0.84434885	A_upd_416
0	0.3952839	0.21677296	-0.2083819	A_upd_416
0	0.13973509	0.9053457	-0.9121463	A_upd_417
0	0.23071735	0.6046343	-0.5996309	A_upd_417
0	0.21725658	0.631605	-0.65012085	A_upd_417
0	0.24654113	0.54851437	-0.5686313	A_upd_417
0	0.4688042	0.080204315	-0.044741184	A_upd_418
0	0.10960571	1.052258	-1.042517	A_upd_418
0	0.08138305	1.2180808	-1.2056216	A_upd_418
0	0.0698097	1.303409	-1.2862073	A_upd_418
0	0.26404434	0.52371216	-0.50134057	A_upd_419
0	0.97645277	-1.8522745	1.872641	A_upd_419
0	0.14421898	0.90531564	-0.8753661	A_upd_419
0	0.43263134	0.14048675	-0.13063666	A_upd_419
0	0.70880324	-0.4381531	0.4514256	A_upd_420
0	0.11622597	1.0145323	-1.0141329	A_upd_420
0	0.19615129	0.7120495	-0.6984753	A_upd_420
0	0.09977594	1.0932281	-1.1064885	A_upd_420
0	0.36012837	0.29067135	-0.28413555	A_upd_421
0	0.990815	-2.327698	2.3532543	A_upd_421
0	0.068372555	1.295178	-1.3167834	A_upd_421
0	0.18217948	0.75435114	-0.7472995	A_upd_421
0	0.07184339	1.2793037	-1.2794081	A_upd_422
0	0.0668795	1.316086	-1.3195558	A_upd_422
0	0.0464439	1.5124679	-1.5094852	A_upd_422
0	0.096745685	1.115947	-1.1179714	A_upd_422
0	0.4817485	0.07506206	0.002023548	A_upd_423
0	0.66760087	-0.30709958	0.39025453	A_upd_423
0	0.8571468	-0.85745037	0.9343414	A_upd_423
0	0.88094884	-0.9753502	1.0260962	A_upd_423
0	0.08778195	1.1705043	-1.1705189	A_upd_424
0	0.04662483	1.5101457	-1.5077294	A_upd_424
0	0.27949905	0.48120332	-0.46574453	A_upd_424
0	0.09273258	1.1467762	-1.1339412	A_upd_424
0	0.02423993	1.8445959	-1.8506196	A_upd_425
0	0.029650273	1.7445891	-1.7435961	A_upd_425
0	0.03917151	1.5998433	-1.600003	A_upd_425
0	0.10261196	1.0830173	-1.0855165	A_upd_425
1	0.99887747	-3.3403285	3.4506843	A_upd_426
0	0.28327596	0.4681993	-0.46006992	A_upd_426
1	0.99925774	-3.5459907	3.6590466	A_upd_426
0	0.6615036	-0.31904382	0.35095814	A_upd_426
0	0.18820365	0.7457675	-0.7159575	A_upd_427
0	0.05038941	1.4776521	-1.4586189	A_upd_427
0	0.86851335	-0.92561567	0.9622615	A_upd_427
0	0.1986263	0.707154	-0.6877483	A_upd_427
0	0.06883535	1.294766	-1.3099527	A_upd_428
0	0.10032085	1.093619	-1.1000457	A_upd_428
0	0.20030251	0.694192	-0.6902128	A_upd_428
0	0.13934459	0.9060434	-0.9147008	A_upd_428
0	0.30175152	0.41604465	-0.42292646	A_upd_429
0	0.31098837	0.39749414	-0.39800838	A_upd_429
0	0.29349378	0.44085205	-0.43762353	A_upd_429
0	0.09078362	1.1461471	-1.1579571	A_upd_429
0	0.1943102	0.7124934	-0.7097495	A_upd_430
0	0.32243052	0.37902254	-0.3636019	A_upd_430
0	0.23680545	0.59118706	-0.57908696	A_upd_430
0	0.15913056	0.8329076	-0.83180386	A_upd_430
0	0.14050326	0.9011008	-0.9100155	A_upd_431
0	0.7632219	-0.582341	0.58808434	A_upd_431
0	0.13935545	0.9074823	-0.91317147	A_upd_431
0	0.5935958	-0.19546145	0.18338898	A_upd_431
0	0.43735918	0.13371639	-0.118170306	A_upd_432
0	0.025146613	1.8280991	-1.8294648	A_upd_432
0	0.6919827	-0.3864768	0.42292818	A_upd_432
0	0.09489745	1.1329247	-1.1223266	A_upd_432
0	0.061588194	1.3594673	-1.3642513	A_upd_433
0	0.62732327	-0.26212338	0.25862718	A_upd_433
0	0.15109043	0.8614706	-0.86460334	A_upd_433
0	0.13052589	0.94346726	-0.9528498	A_upd_433
0	0.22610548	0.6215472	-0.60888666	A_upd_434
0	0.40684184	0.19956386	-0.17747274	A_upd_434
0	0.8969077	-1.0784528	1.0848755	A_upd_434
0	0.16625726	0.80595386	-0.80643475	A_upd_434
0	0.13373747	0.9338218	-0.9344875	A_upd_435
0	0.34925193	0.31262434	-0.30970472	A_upd_435
0	0.660074	-0.32325858	0.34036544	A_upd_435
0	0.2712126	0.49861777	-0.48986125	A_upd_435
0	0.07204753	1.2876581	-1.2679964	A_upd_436
0	0.19551273	0.7195084	-0.6950713	A_upd_436
0	0.058406625	1.390247	-1.3898972	A_upd_436
0	0.40858752	0.18747896	-0.18232861	A_upd_436
0	0.20658153	0.6656754	-0.6799803	A_upd_437
0	0.28130138	0.46539527	-0.47262013	A_upd_437
0	0.4415822	0.10879089	-0.12595235	A_upd_437
0	0.106636435	1.0552095	-1.0703589	A_upd_437
0	0.76130015	-0.55992043	0.5999001	A_upd_438
0	0.31313425	0.39845765	-0.38704926	A_upd_438
0	0.76346	-0.57039165	0.6013514	A_upd_438
0	0.19530112	0.71761465	-0.6983109	A_upd_438
0	0.9752871	-1.8026584	1.8727459	A_upd_439
0	0.43461576	0.15131955	-0.11172365	A_upd_439
0	0.83135843	-0.77811015	0.81717527	A_upd_439
0	0.044303924	1.5392935	-1.5320731	A_upd_439
0	0.27797055	0.47897518	-0.47557572	A_upd_440
0	0.20892203	0.66989887	-0.6615365	A_upd_440
0	0.57856697	-0.1450848	0.1718088	A_upd_440
0	0.1135991	1.0299346	-1.024559	A_upd_440
0	0.30986273	0.40467477	-0.39608634	A_upd_441
0	0.28701502	0.4622988	-0.44762698	A_upd_441
0	0.77038854	-0.5953183	0.61518806	A_upd_441
0	0.20019686	0.6940651	-0.6909992	A_upd_441
0	0.6077378	-0.2042606	0.23355219	A_upd_442
0	0.86923087	-0.93934596	0.95482963	A_upd_442
0	0.37010825	0.26368892	-0.26806352	A_upd_442
0	0.49620703	0.014083095	-0.001089155	A_upd_442
0	0.60691375	-0.21471214	0.2196455	A_upd_443
0	0.24735874	0.5514272	-0.5613219	A_upd_443
0	0.23355445	0.5950401	-0.5933083	A_upd_443
0	0.36470348	0.27255416	-0.28245306	A_upd_443
0	0.3966166	0.21470506	-0.20487767	A_upd_444
0	0.39003184	0.22616144	-0.22101696	A_upd_444
0	0.20167169	0.6809079	-0.694971	A_upd_444
0	0.59849024	-0.19816126	0.20101704	A_upd_444
0	0.308161	0.4122786	-0.3964524	A_upd_445
0	0.10654171	1.0675371	-1.059026	A_upd_445
0	0.1667877	0.80679286	-0.8017739	A_upd_445
0	0.09662358	1.121043	-1.1142735	A_upd_445
0	0.12762257	0.9582622	-0.96388257	A_upd_446
0	0.4650863	0.06766267	-0.07221984	A_upd_446
0	0.5354945	-0.080403715	0.061813608	A_upd_446
0	0.18890111	0.7304758	-0.72669035	A_upd_446
0	0.19722638	0.7060436	-0.6976771	A_upd_447
0	0.22199997	0.63143814	-0.6226112	A_upd_447
0	0.19982444	0.68997616	-0.69741577	A_upd_447
0	0.9357926	-1.3332686	1.3460076	A_upd_447
0	0.7267455	-0.48788893	0.49028364	A_upd_448
0	0.19372544	0.722996	-0.7029865	A_upd_448
0	0.8797913	-0.98539245	1.0050633	A_upd_448
0	0.20013396	0.6968391	-0.6886181	A_upd_448
0	0.91355604	-1.1558616	1.201987	A_upd_449
0	0.30299	0.43231297	-0.40078703	A_upd_449
0	0.036384705	1.637515	-1.6390288	A_upd_449
0	0.060574334	1.3785129	-1.3628846	A_upd_449
0	0.10971073	1.0522187	-1.0414805	A_upd_450
0	0.1082899	1.056632	-1.0516973	A_upd_450
0	0.06728874	1.319648	-1.3094547	A_upd_450
0	0.63518286	-0.26850706	0.28600964	A_upd_450
0	0.1059537	1.059654	-1.0731013	A_upd_451
0	0.87678885	-0.97865236	0.9837143	A_upd_451
0	0.13650253	0.9234756	-0.9211723	A_upd_451
0	0.06449147	1.3351604	-1.339397	A_upd_451
0	0.04483947	1.5233676	-1.535423	A_upd_452
0	0.12972803	0.9454625	-0.957903	A_upd_452
0	0.91451347	-1.1817181	1.188315	A_upd_452
0	0.47223464	0.0573318	-0.05384393	A_upd_452
0	0.12486973	0.97092724	-0.97617465	A_upd_453
0	0.3422806	0.33520317	-0.31794426	A_upd_453
0	0.3677228	0.27494174	-0.26705664	A_upd_453
0	0.13723043	0.9211941	-0.91729206	A_upd_453
0	0.9996785	-4.014365	4.0275893	A_upd_454
0	0.9999652	-5.0967493	5.167927	A_upd_454
0	0.22498435	0.6137711	-0.6230813	A_upd_454
0	0.25021753	0.5475365	-0.54991585	A_upd_454
0	0.06382984	1.3512548	-1.3343217	A_upd_455
0	0.25722364	0.5462614	-0.51418763	A_upd_455
0	0.16772619	0.8027787	-0.7990498	A_upd_455
0	0.4408551	0.13499238	-0.1027001	A_upd_455
0	0.3495204	0.30906546	-0.31208256	A_upd_456
0	0.64534575	-0.29183275	0.30681002	A_upd_456
0	0.21399215	0.65622157	-0.64480585	A_upd_456
0	0.09987733	1.0960065	-1.1025819	A_upd_456
0	0.18539752	0.7589964	-0.7212015	A_upd_457
0	0.09742736	1.1197054	-1.1064367	A_upd_457
0	0.073406205	1.2740977	-1.261409	A_upd_457
0	0.093712844	1.1460245	-1.1230965	A_upd_457
0	0.82798254	-0.7687869	0.80260915	A_upd_458
0	0.29138222	0.4474945	-0.44118574	A_upd_458
0	0.29456937	0.4395495	-0.4337444	A_upd_458
0	0.0826581	1.2067322	-1.2000352	A_upd_458
0	0.81163245	-0.72754633	0.7331062	A_upd_459
0	0.13222317	0.9400195	-0.9414241	A_upd_459
0	0.27445254	0.4856013	-0.48654673	A_upd_459
0	0.18412471	0.73742664	-0.75122154	A_upd_459
0	0.0473415	1.5160613	-1.485808	A_upd_460
0	0.1878308	0.74961543	-0.71455175	A_upd_460
0	0.08798884	1.1842918	-1.1541506	A_upd_460
0	0.79440564	-0.6630216	0.6886672	A_upd_460
0	0.112863235	1.0306424	-1.0311801	A_upd_461
0	0.28879756	0.44783795	-0.45339325	A_upd_461
0	0.11669963	1.0194955	-1.0045664	A_upd_461
0	0.1302849	0.94908166	-0.94936043	A_upd_461
0	0.32747304	0.361251	-0.35838553	A_upd_462
0	0.10552905	1.0731621	-1.064084	A_upd_462
0	0.11406938	1.0274045	-1.0224273	A_upd_462
0	0.35219318	0.3141554	-0.2952574	A_upd_462
0	0.6280987	-0.2632962	0.26077268	A_upd_463
0	0.17018063	0.7879009	-0.79644686	A_upd_463
0	0.8341017	-0.8145387	0.8004413	A_upd_463
0	0.083779156	1.1917797	-1.2002935	A_upd_463
0	0.06920069	1.3101587	-1.2888741	A_upd_464
0	0.031984568	1.7105157	-1.6994789	A_upd_464
0	0.04473926	1.53074	-1.5303928	A_upd_464
0	0.93507123	-1.3076739	1.3596568	A_upd_464
0	0.13303146	0.9257188	-0.94869834	A_upd_465
0	0.38107592	0.2393571	-0.24562693	A_upd_465
0	0.7055051	-0.43504655	0.43860582	A_upd_465
0	0.25629604	0.52669096	-0.53861904	A_upd_465
0	0.7873078	-0.6486905	0.66008264	A_upd_466
0	0.0640367	1.338876	-1.3432438	A_upd_466
0	0.078012645	1.2287661	-1.2408944	A_upd_466
0	0.13218932	0.93772733	-0.9440111	A_upd_466
0	0.18619277	0.7358499	-0.7390911	A_upd_467
0	0.10066972	1.0958464	-1.0939589	A_upd_467
0	0.19589311	0.70599616	-0.7061668	A_upd_467
0	0.16062126	0.8272606	-0.82635224	A_upd_467
0	0.13443118	0.9200989	-0.9422355	A_upd_468
0	0.07792496	1.2308486	-1.2400317	A_upd_468
0	0.08008088	1.2160134	-1.2252352	A_upd_468
0	0.1270824	0.95274746	-0.9742581	A_upd_468
0	0.56765944	-0.120404474	0.15190354	A_upd_469
0	0.48428077	0.04678917	-0.016108438	A_upd_469
0	0.44359663	0.13706765	-0.08951014	A_upd_469
0	0.51233	-0.019980317	0.029349625	A_upd_469
0	0.046177335	1.5311344	-1.4968543	A_upd_470
0	0.030640071	1.7342229	-1.7201045	A_upd_470
0	0.33474314	0.35996705	-0.3268427	A_upd_470
0	0.13744797	0.93325233	-0.9033976	A_upd_470
0	0.9307303	-1.2725182	1.3254435	A_upd_471
0	0.6335453	-0.25343484	0.29402164	A_upd_471
0	0.04483484	1.5357883	-1.5231104	A_upd_471
0	0.1374708	0.9346711	-0.9017863	A_upd_471
0	0.044101063	1.5375094	-1.5386589	A_upd_472
0	0.29825416	0.4316694	-0.4239559	A_upd_472
0	0.03597315	1.6429809	-1.6453652	A_upd_472
0	0.6745098	-0.3476383	0.38101557	A_upd_472
0	0.28105956	0.4779659	-0.46124592	A_upd_473
0	0.1107784	1.0379686	-1.044846	A_upd_473
0	0.10995099	1.0490028	-1.042239	A_upd_473
0	0.21272153	0.6585467	-0.65005136	A_upd_473
0	0.12868148	0.96608037	-0.946587	A_upd_474
0	0.015389007	2.0851378	-2.073455	A_upd_474
0	0.07369068	1.278063	-1.2532687	A_upd_474
0	0.048191156	1.5026355	-1.4805533	A_upd_474
0	0.28046188	0.46516627	-0.47700527	A_upd_475
0	0.102330856	1.0875472	-1.0840433	A_upd_475
0	0.063632324	1.3369001	-1.3519864	A_upd_475
0	0.63422686	-0.2716837	0.2787097	A_upd_475
0	0.16650401	0.80573404	-0.8048755	A_upd_476
0	0.08490084	1.1869013	-1.1906471	A_upd_476
0	0.068116486	1.3021109	-1.3138776	A_upd_476
0	0.13308522	0.9360969	-0.9378541	A_upd_476
0	0.10509175	1.0661436	-1.0757438	A_upd_477
0	0.1454254	0.88694215	-0.8839985	A_upd_477
0	0.11433339	1.019825	-1.0273969	A_upd_477
0	0.18950385	0.72756296	-0.72567433	A_upd_477
0	0.09385519	1.1344216	-1.1330243	A_upd_478
0	0.07427819	1.2611394	-1.261617	A_upd_478
0	0.19207922	0.7220101	-0.714546	A_upd_478
0	0.10173156	1.0946095	-1.0835218	A_upd_478
0	0.12530735	0.9652139	-0.97788924	A_upd_479
0	0.13805865	0.9066287	-0.92487997	A_upd_479
0	0.06605685	1.3246949	-1.3242049	A_upd_479
0	0.08946669	1.1626468	-1.1575174	A_upd_479
0	0.09838973	1.1166401	-1.0986059	A_upd_480
0	0.922826	-1.2137129	1.2676647	A_upd_480
0	0.74842554	-0.51770365	0.57252926	A_upd_480
0	0.15790354	0.8532805	-0.8206298	A_upd_480
0	0.36271328	0.28197247	-0.28163457	A_upd_481
0	0.39968106	0.21018545	-0.19660881	A_upd_481
0	0.2503133	0.54733884	-0.549603	A_upd_481
0	0.28619713	0.46518946	-0.4487365	A_upd_481
0	0.8967576	-1.0692048	1.0925009	A_upd_482
0	0.67285556	-0.34501052	0.37611827	A_upd_482
0	0.2557364	0.53647995	-0.5317681	A_upd_482
0	0.13458422	0.93392825	-0.92709154	A_upd_482
0	0.786768	-0.63870686	0.6668458	A_upd_483
0	0.46222228	0.08648381	-0.064915635	A_upd_483
0	0.4662337	0.081562586	-0.05370842	A_upd_483
0	0.20810889	0.680141	-0.6562214	A_upd_483
0	0.19691727	0.72270143	-0.68297267	A_upd_484
0	0.26563585	0.54213595	-0.4747428	A_upd_484
0	0.44201922	0.1264458	-0.10652535	A_upd_484
0	0.15198497	0.86443055	-0.8546862	A_upd_484
0	0.56857866	-0.12450184	0.15155257	A_upd_485
0	0.1705501	0.7938652	-0.78786844	A_upd_485
0	0.16529523	0.80440813	-0.81493694	A_upd_485
0	0.60673916	-0.21347824	0.2201476	A_upd_485
0	0.070977174	1.3113258	-1.260449	A_upd_486
0	0.030193482	1.7555699	-1.7139006	A_upd_486
0	0.09253132	1.169805	-1.1133068	A_upd_486
0	0.13964598	0.93777287	-0.88046056	A_upd_486
0	0.1662979	0.80869883	-0.8033965	A_upd_487
0	0.23193257	0.60654557	-0.5908852	A_upd_487
0	0.10220398	1.0906618	-1.0823104	A_upd_487
0	0.081753485	1.2129438	-1.2058136	A_upd_487
0	0.96429294	-1.6235908	1.6724575	A_upd_488
0	0.60197365	-0.19869034	0.21500519	A_upd_488
0	0.11465844	1.0254512	-1.0185648	A_upd_488
0	0.12435209	0.98152995	-0.9703172	A_upd_488
0	0.06751143	1.3132483	-1.3123116	A_upd_489
0	0.112314224	1.0454648	-1.0218525	A_upd_489
0	0.46175918	0.08647645	-0.06678632	A_upd_489
0	0.12610571	0.97741795	-0.9584209	A_upd_489
0	0.074608706	1.2646499	-1.2533095	A_upd_490
0	0.057340167	1.4028603	-1.3968439	A_upd_490
0	0.09605165	1.1227765	-1.1191096	A_upd_490
0	0.20548648	0.6870004	-0.6653494	A_upd_490
0	0.07655024	1.2439476	-1.2462213	A_upd_491
0	0.24657634	0.556453	-0.56050295	A_upd_491
0	0.13142459	0.9448673	-0.943554	A_upd_491
0	0.4083802	0.19208427	-0.1785813	A_upd_491
0	0.17080656	0.79896176	-0.7809601	A_upd_492
0	0.6671363	-0.3340984	0.3611628	A_upd_492
0	0.2320242	0.60595834	-0.59095836	A_upd_492
0	0.0919904	1.1493998	-1.1401709	A_upd_492
0	0.19165191	0.73118913	-0.7081228	A_upd_493
0	0.93940806	-1.3599327	1.3811562	A_upd_493
0	0.6013993	-0.20571388	0.20558503	A_upd_493
0	0.44187576	0.12046914	-0.11308379	A_upd_493
0	0.22757849	0.6109853	-0.61104995	A_upd_494
0	0.14589012	0.8772992	-0.889907	A_upd_494
0	0.4695881	0.06824228	-0.053555727	A_upd_494
0	0.19061321	0.718117	-0.7279137	A_upd_494
0	0.29273605	0.45264548	-0.42948708	A_upd_495
0	0.6122807	-0.22673954	0.23016986	A_upd_495
0	0.21005586	0.6764599	-0.6481288	A_upd_495
0	0.55789334	-0.10869797	0.12391865	A_upd_495
0	0.15172361	0.8528358	-0.8683103	A_upd_496
0	0.60871214	-0.2217595	0.22014254	A_upd_496
0	0.45510897	0.08786174	-0.09218723	A_upd_496
0	0.16398293	0.8086598	-0.82022685	A_upd_496
0	0.16166079	0.81518	-0.83074254	A_upd_497
0	0.4148666	0.17041092	-0.17347214	A_upd_497
0	0.27101028	0.49126577	-0.49823713	A_upd_497
0	0.37538576	0.24747913	-0.26170093	A_upd_497
0	0.27165034	0.49410844	-0.49215713	A_upd_498
0	0.05092721	1.456846	-1.4682422	A_upd_498
0	0.8693461	-0.93984914	0.95533997	A_upd_498
0	0.35002598	0.3181144	-0.30081055	A_upd_498
0	0.15084274	0.8617112	-0.86629546	A_upd_499
0	0.1160083	1.0117576	-1.0190285	A_upd_499
0	0.12878846	0.9489364	-0.9627773	A_upd_499
[truncated: 10,885 more rows]
