# Supplementary material for: Automatic correction of performance drift under acquisition shift in medical image classification
Source: Nat Commun. 2023 Oct 19;14:6608. doi: 10.1038/s41467-023-42396-y (PMC10587231; doi:10.1038/s41467-023-42396-y)
Supplement: Supplementary file 5 — Supplementary Code [file 41467_2023_42396_MOESM5_ESM.zip › upa-code/upa-main/breast_outputs/B.csv]

malignant	pred1	logit0	logit1	vendor	id
False	0.19288756	0.71828836	-0.71306723	B	B_0
False	0.41628802	0.17971787	-0.1583124	B	B_0
False	0.20105264	0.6984261	-0.68130213	B	B_0
False	0.25678256	0.537961	-0.52479804	B	B_0
False	0.417736	0.1551606	-0.17691374	B	B_1
False	0.41059858	0.17049612	-0.19099525	B	B_1
False	0.9327574	-1.3161798	1.3136582	B	B_1
False	0.38214618	0.23021038	-0.25023842	B	B_1
False	0.2978762	0.424057	-0.43337467	B	B_2
False	0.3086699	0.3957231	-0.41062194	B	B_2
False	0.330537	0.34535927	-0.36039796	B	B_2
False	0.31379423	0.38556302	-0.39687702	B	B_2
False	0.14099279	0.9072603	-0.89980817	B	B_3
False	0.26099703	0.5273715	-0.5134215	B	B_3
False	0.46703008	0.07517463	-0.056896627	B	B_3
False	0.1908942	0.722195	-0.7220153	B	B_3
False	0.19222002	0.72526234	-0.71038675	B	B_4
False	0.14124842	0.90369195	-0.9012676	B	B_4
False	0.090309896	1.154467	-1.1553898	B	B_4
False	0.10146996	1.0905471	-1.0904504	B	B_4
False	0.12764703	0.9604944	-0.96143097	B	B_5
False	0.34397838	0.31838453	-0.32723048	B	B_5
False	0.14646956	0.8765067	-0.8860567	B	B_5
False	0.18550874	0.7372978	-0.74216384	B	B_5
False	0.36629695	0.2870571	-0.26107895	B	B_6
False	0.25613433	0.53448045	-0.53167814	B	B_6
False	0.06610211	1.3211222	-1.3270442	B	B_6
False	0.080615155	1.2218277	-1.2121904	B	B_6
False	0.15437824	0.84942865	-0.851238	B	B_7
False	0.2076782	0.67221737	-0.6667605	B	B_7
False	0.17154853	0.79352045	-0.7811716	B	B_7
False	0.111671574	1.0388455	-1.0349338	B	B_7
False	0.5753749	-0.14092737	0.16288778	B	B_8
False	0.11647223	1.0129852	-1.0132847	B	B_8
False	0.21788484	0.64297515	-0.6350602	B	B_8
False	0.29452813	0.44406426	-0.4294281	B	B_8
False	0.21402104	0.64567053	-0.65518504	B	B_9
False	0.19297074	0.7116767	-0.71914464	B	B_9
False	0.30806395	0.40132242	-0.40786383	B	B_9
False	0.1955257	0.70403695	-0.7104601	B	B_9
False	0.1282086	0.9519657	-0.9649258	B	B_10
False	0.121384986	0.99022806	-0.9891516	B	B_10
False	0.14570248	0.88360333	-0.88510936	B	B_10
False	0.13991317	0.9018364	-0.91417474	B	B_10
False	0.6635188	-0.34773016	0.33128473	B	B_11
False	0.47542512	0.043376252	-0.05500254	B	B_11
False	0.3350323	0.33190387	-0.35360757	B	B_11
False	0.5580912	-0.121856436	0.11156266	B	B_11
False	0.26038766	0.51234293	-0.5316116	B	B_12
False	0.15095359	0.859818	-0.8673234	B	B_12
False	0.16800651	0.7962422	-0.80357975	B	B_12
False	0.21944667	0.6253198	-0.64357406	B	B_12
False	0.2818322	0.47245693	-0.46293464	B	B_13
False	0.29164943	0.4384017	-0.44898495	B	B_13
False	0.5598012	-0.114487514	0.1258677	B	B_13
False	0.20567551	0.6725665	-0.67862576	B	B_13
False	0.29424724	0.4241355	-0.45070916	B	B_14
False	0.4135745	0.16826351	-0.18094447	B	B_14
False	0.34412158	0.31070137	-0.33427906	B	B_14
False	0.42937762	0.13538976	-0.14900112	B	B_14
False	0.64474416	-0.30330896	0.29270637	B	B_15
False	0.41636518	0.17092268	-0.1667902	B	B_15
False	0.79928255	-0.68699765	0.694819	B	B_15
False	0.8378965	-0.8032767	0.83938336	B	B_15
False	0.47095254	0.0587001	-0.0576208	B	B_16
False	0.2295749	0.6082328	-0.60248023	B	B_16
False	0.10211341	1.0838492	-1.0901105	B	B_16
False	0.18472898	0.74073404	-0.74389684	B	B_16
False	0.13675037	0.9206561	-0.92189056	B	B_17
False	0.102901794	1.0748663	-1.090524	B	B_17
False	0.116272904	1.0143875	-1.0138208	B	B_17
False	0.14484267	0.8890188	-0.8866187	B	B_17
False	0.5481313	-0.102125905	0.09099739	B	B_18
False	0.3325578	0.34666288	-0.3499762	B	B_18
False	0.29119766	0.438035	-0.4515394	B	B_18
False	0.2640489	0.51345575	-0.5115737	B	B_18
False	0.18379907	0.7385139	-0.7523034	B	B_19
False	0.37426144	0.25368762	-0.26029035	B	B_19
False	0.33580104	0.33050478	-0.35155824	B	B_19
False	0.29239064	0.4305249	-0.45327643	B	B_19
False	0.25247422	0.5404842	-0.5449756	B	B_20
False	0.9639676	-1.6352403	1.651398	B	B_20
False	0.9399824	-1.3776076	1.3736159	B	B_20
False	0.23277617	0.5893358	-0.6033656	B	B_20
False	0.34850383	0.30192882	-0.3236936	B	B_21
False	0.288182	0.44027382	-0.46395627	B	B_21
False	0.48739803	0.018035755	-0.032382917	B	B_21
False	0.48055014	0.03477773	-0.043061055	B	B_21
False	0.117918424	1.0075765	-1.0047151	B	B_22
False	0.12957723	0.9477362	-0.9569658	B	B_22
False	0.11902521	0.99547446	-1.0062193	B	B_22
False	0.14902596	0.87262166	-0.8696392	B	B_22
False	0.08306024	1.1962445	-1.2052312	B	B_23
False	0.09960531	1.1014228	-1.1001949	B	B_23
False	0.21119589	0.6601573	-0.6575746	B	B_23
False	0.40388286	0.19379385	-0.19551846	B	B_23
False	0.3647974	0.28144115	-0.2731608	B	B_24
False	0.4746019	0.0535156	-0.048164487	B	B_24
False	0.27644107	0.47763002	-0.48455432	B	B_24
False	0.19320893	0.7084464	-0.7208462	B	B_24
False	0.1259967	0.9650693	-0.97175914	B	B_25
False	0.15945469	0.8269615	-0.8353294	B	B_25
False	0.061277997	1.3530027	-1.3760959	B	B_25
False	0.12426888	0.9695433	-0.9830682	B	B_25
False	0.16368641	0.8144039	-0.81664735	B	B_26
False	0.53198713	-0.05504828	0.07307529	B	B_26
False	0.11829649	0.99887395	-1.0097878	B	B_26
False	0.12164875	0.9842348	-0.992674	B	B_26
False	0.50181556	-0.004186768	0.003075623	B	B_27
False	0.16730407	0.79108775	-0.8137679	B	B_27
False	0.20690504	0.6595415	-0.6841416	B	B_27
False	0.20017959	0.6871472	-0.69802505	B	B_27
False	0.3365889	0.32787776	-0.3506548	B	B_28
True	0.5375447	-0.083854154	0.06660787	B	B_28
False	0.33645663	0.331401	-0.347724	B	B_28
True	0.8272792	-0.783281	0.78318495	B	B_28
False	0.3486884	0.32390016	-0.30090937	B	B_29
False	0.084662914	1.1879425	-1.1926724	B	B_29
False	0.112758234	1.0380754	-1.024796	B	B_29
False	0.045234032	1.5228322	-1.5267844	B	B_29
False	0.55842584	-0.11533816	0.11943766	B	B_30
False	0.39852694	0.2105548	-0.2010518	B	B_30
False	0.5041781	-0.017099295	-0.000386491	B	B_30
False	0.6386683	-0.2900027	0.2795862	B	B_30
False	0.43640256	0.12231973	-0.13345543	B	B_31
False	0.43869856	0.11348198	-0.13296361	B	B_31
False	0.862248	-0.92502326	0.9090645	B	B_31
False	0.34076804	0.32459903	-0.33527443	B	B_31
False	0.34192407	0.33050394	-0.32422772	B	B_32
False	0.24862386	0.547308	-0.5586572	B	B_32
False	0.19539456	0.7034538	-0.7118773	B	B_32
False	0.20294379	0.6773355	-0.69066066	B	B_32
False	0.2321721	0.58846563	-0.60762095	B	B_33
False	0.2189512	0.63127583	-0.640513	B	B_33
False	0.20976456	0.6533694	-0.67297584	B	B_33
False	0.29531226	0.43418252	-0.4355389	B	B_33
False	0.27956632	0.48207247	-0.46454123	B	B_34
False	0.4382857	0.13528295	-0.11283947	B	B_34
False	0.11739836	1.0139278	-1.0033733	B	B_34
False	0.114065446	1.027329	-1.0225418	B	B_34
False	0.14719509	0.882269	-0.8745031	B	B_35
False	0.2374157	0.58361983	-0.5832806	B	B_35
False	0.49050227	0.010902181	-0.027093247	B	B_35
False	0.27268112	0.48113596	-0.49992597	B	B_35
False	0.06449796	1.3393099	-1.3351398	B	B_36
False	0.055731554	1.4156568	-1.4142071	B	B_36
False	0.10961923	1.0462394	-1.0483971	B	B_36
False	0.12831715	0.95644367	-0.9594771	B	B_36
False	0.20094694	0.68864757	-0.6917389	B	B_37
False	0.108812496	1.0469613	-1.0559672	B	B_37
False	0.14859264	0.8734618	-0.8722202	B	B_37
False	0.33313504	0.34876734	-0.34527224	B	B_37
False	0.26835445	0.4981771	-0.5048103	B	B_38
False	0.35506102	0.288149	-0.30871716	B	B_38
False	0.4279072	0.1392593	-0.15113549	B	B_38
False	0.35010052	0.3054964	-0.31310102	B	B_38
False	0.7514668	-0.54231095	0.5641395	B	B_39
False	0.09882592	1.1081316	-1.102207	B	B_39
False	0.27918303	0.47668862	-0.47182897	B	B_39
False	0.11289906	1.033138	-1.0283266	B	B_39
False	0.09268273	1.1403266	-1.1409833	B	B_40
False	0.13217399	0.9381551	-0.9437171	B	B_40
False	0.28459415	0.4610361	-0.4607499	B	B_40
False	0.29480758	0.43645996	-0.4356879	B	B_40
False	0.28827527	0.45151109	-0.45226428	B	B_41
False	0.3559292	0.29497856	-0.29809824	B	B_41
False	0.19844495	0.69010186	-0.70594007	B	B_41
False	0.22800541	0.60515577	-0.61445254	B	B_41
False	0.12471299	0.9749845	-0.9735522	B	B_42
False	0.1722005	0.77751946	-0.792592	B	B_42
False	0.1743289	0.76938856	-0.7858643	B	B_42
False	0.09278461	1.1386023	-1.1414969	B	B_42
False	0.13321598	0.94059557	-0.93222255	B	B_43
False	0.08474392	1.1893818	-1.1901883	B	B_43
False	0.718769	-0.46175694	0.47660676	B	B_43
False	0.2172101	0.643332	-0.6386672	B	B_43
False	0.442318	0.11594628	-0.11581378	B	B_44
False	0.46249494	0.076574914	-0.07372762	B	B_44
False	0.28713757	0.450177	-0.4591499	B	B_44
False	0.63537526	-0.27899998	0.276347	B	B_44
False	0.292496	0.43522376	-0.4480685	B	B_45
False	0.85598785	-0.8880213	0.8943371	B	B_45
False	0.24906893	0.5453526	-0.55823153	B	B_45
False	0.23944686	0.57717	-0.5785444	B	B_45
False	0.25085053	0.5381352	-0.5559461	B	B_46
False	0.22641574	0.6076232	-0.62103856	B	B_46
False	0.24347448	0.5586947	-0.57502943	B	B_46
False	0.30125126	0.4157731	-0.42557344	B	B_46
False	0.113636754	1.0216149	-1.0325049	B	B_47
False	0.5692639	-0.13451867	0.14432968	B	B_47
False	0.20926417	0.658232	-0.6711344	B	B_47
False	0.3116743	0.4016804	-0.390623	B	B_47
False	0.23378281	0.5885347	-0.5985386	B	B_48
False	0.21024278	0.6536736	-0.669789	B	B_48
False	0.23946236	0.5772283	-0.57840115	B	B_48
False	0.19306636	0.7140534	-0.71615404	B	B_48
False	0.32024628	0.37317967	-0.37946066	B	B_49
False	0.41190696	0.17416309	-0.18192455	B	B_49
False	0.44248545	0.106353715	-0.12472728	B	B_49
False	0.4147935	0.1604322	-0.18375166	B	B_49
False	0.29736975	0.42658448	-0.43327004	B	B_50
False	0.26211986	0.5108776	-0.52410185	B	B_50
False	0.2410293	0.5733558	-0.57368875	B	B_50
False	0.4487932	0.09701425	-0.10853365	B	B_50
False	0.17489631	0.77002287	-0.78129286	B	B_51
False	0.21970342	0.6320381	-0.63535744	B	B_51
False	0.21133474	0.65415096	-0.66274756	B	B_51
False	0.31028232	0.402704	-0.39609578	B	B_51
False	0.19635336	0.7033762	-0.7058675	B	B_52
False	0.13981906	0.904441	-0.91235274	B	B_52
False	0.19947687	0.69334817	-0.696219	B	B_52
False	0.13607761	0.9204377	-0.9278198	B	B_52
False	0.4613943	0.07608172	-0.078648984	B	B_53
False	0.23492803	0.58128214	-0.59940857	B	B_53
False	0.35870925	0.28427154	-0.2966992	B	B_53
False	0.34677508	0.31388897	-0.3193561	B	B_53
False	0.3016753	0.4177161	-0.421617	B	B_54
False	0.34349054	0.32077676	-0.32700074	B	B_54
False	0.29694062	0.430277	-0.43163207	B	B_54
False	0.18467557	0.73636836	-0.7486171	B	B_54
False	0.61314154	-0.22503842	0.2354986	B	B_55
False	0.8593956	-0.90505904	0.9052205	B	B_55
False	0.4465182	0.10686067	-0.10788794	B	B_55
False	0.30824223	0.39936012	-0.40898973	B	B_55
False	0.4119377	0.16977127	-0.18618953	B	B_56
False	0.2693102	0.49478555	-0.5033395	B	B_56
False	0.2919935	0.43284178	-0.45288008	B	B_56
False	0.27099964	0.4896469	-0.49990994	B	B_56
False	0.18871602	0.71937895	-0.73899585	B	B_57
False	0.30120188	0.4182614	-0.42331985	B	B_57
False	0.26908258	0.49731225	-0.50197	B	B_57
False	0.37366298	0.25304472	-0.26348954	B	B_57
False	0.31507006	0.38966244	-0.38685906	B	B_58
False	0.20484509	0.6734222	-0.6828608	B	B_58
False	0.58820665	-0.1768051	0.17975171	B	B_58
False	0.2135235	0.6466912	-0.65712464	B	B_58
False	0.08739057	1.1697497	-1.1761707	B	B_59
False	0.13758674	0.91599005	-0.9194899	B	B_59
False	0.1381703	0.9231203	-0.9074504	B	B_59
False	0.26040575	0.5254502	-0.5184105	B	B_59
False	0.16478379	0.8036283	-0.819428	B	B_60
False	0.15131801	0.85125375	-0.87304705	B	B_60
False	0.16866444	0.78496075	-0.81016165	B	B_60
False	0.2674798	0.4994732	-0.5079736	B	B_60
False	0.14636575	0.87517256	-0.88822186	B	B_61
False	0.16872941	0.79187226	-0.80278677	B	B_61
False	0.0954323	1.1243172	-1.124723	B	B_61
False	0.10140365	1.0894678	-1.092257	B	B_61
False	0.12241089	0.98516953	-0.98462564	B	B_62
False	0.060698677	1.3675408	-1.3716736	B	B_62
False	0.11331734	1.0279958	-1.029299	B	B_62
False	0.12814973	0.96095794	-0.9564603	B	B_62
False	0.1903916	0.7200285	-0.727439	B	B_63
False	0.07404925	1.2622917	-1.263799	B	B_63
False	0.09956576	1.0930862	-1.1089725	B	B_63
False	0.08906331	1.1640851	-1.1610408	B	B_63
False	0.34560546	0.31514943	-0.32326314	B	B_64
False	0.30680108	0.39946467	-0.41565272	B	B_64
False	0.13501506	0.9221431	-0.93518275	B	B_64
False	0.2838633	0.4603095	-0.46506885	B	B_64
False	0.23585673	0.5895162	-0.5860147	B	B_65
False	0.17270805	0.7783927	-0.7881623	B	B_65
False	0.1387594	0.92453307	-0.9010992	B	B_65
False	0.08822989	1.164732	-1.1707101	B	B_65
False	0.8246021	-0.76803035	0.7798133	B	B_66
False	0.2766097	0.47904915	-0.4822922	B	B_66
False	0.54250157	-0.07765266	0.09276468	B	B_66
False	0.89647406	-1.0580821	1.1005647	B	B_66
False	0.24680644	0.55255616	-0.56316173	B	B_67
False	0.14502746	0.88247234	-0.89167386	B	B_67
False	0.2370684	0.5860506	-0.582769	B	B_67
False	0.18153292	0.749567	-0.75642926	B	B_67
False	0.24582168	0.55509794	-0.56592447	B	B_68
False	0.31626326	0.38560182	-0.38539624	B	B_68
False	0.28437477	0.46083868	-0.46202505	B	B_68
False	0.20146586	0.6805357	-0.6966221	B	B_68
False	0.42911017	0.16239175	-0.12309076	B	B_69
False	0.54560894	-0.081144124	0.1018002	B	B_69
False	0.35835445	0.31226844	-0.27024502	B	B_69
False	0.549228	-0.0812287	0.116323344	B	B_69
False	0.12815289	0.9615362	-0.9558538	B	B_70
False	0.079320334	1.2256916	-1.2259262	B	B_70
False	0.27719283	0.48164028	-0.47678885	B	B_70
False	0.33314437	0.34669322	-0.34730434	B	B_70
False	0.32269356	0.3745591	-0.36686155	B	B_71
False	0.1566313	0.83602846	-0.8474812	B	B_71
False	0.27853107	0.47459984	-0.47715977	B	B_71
False	0.49161497	0.01245752	-0.021085791	B	B_71
False	0.23656373	0.58782256	-0.5837895	B	B_72
False	0.18836477	0.72232074	-0.73835	B	B_72
False	0.3361321	0.33956927	-0.34100956	B	B_72
False	0.12737566	0.9529708	-0.9713935	B	B_72
False	0.15479942	0.8400621	-0.8573817	B	B_73
False	0.25496143	0.5353693	-0.5369546	B	B_73
False	0.18556629	0.7315865	-0.74749446	B	B_73
False	0.24458899	0.5593903	-0.5682925	B	B_73
False	0.37149158	0.25721186	-0.2686114	B	B_74
False	0.22276233	0.622838	-0.62680274	B	B_74
False	0.19907714	0.6965759	-0.69549626	B	B_74
False	0.6843105	-0.3933769	0.38027576	B	B_74
True	0.46354833	0.06818049	-0.0778853	B	B_75
True	0.7358443	-0.51100785	0.513472	B	B_75
False	0.31321964	0.38340992	-0.40169993	B	B_75
False	0.4019125	0.19402808	-0.20347452	B	B_75
False	0.30282995	0.41626495	-0.4175929	B	B_76
False	0.4283481	0.13862567	-0.14996833	B	B_76
False	0.37181908	0.2668969	-0.25752378	B	B_76
False	0.44115928	0.12215178	-0.11430669	B	B_76
False	0.22868058	0.5990228	-0.6167537	B	B_77
False	0.15337026	0.853488	-0.85492045	B	B_77
False	0.17476796	0.7756817	-0.7765239	B	B_77
False	0.18274675	0.7407797	-0.7570679	B	B_77
False	0.27661166	0.48158818	-0.47974342	B	B_78
False	0.26643732	0.5049857	-0.50778824	B	B_78
False	0.19401589	0.7054709	-0.718653	B	B_78
False	0.28683403	0.45570284	-0.4551076	B	B_78
False	0.18798779	0.7249569	-0.7381814	B	B_79
False	0.1895783	0.7212775	-0.7314752	B	B_79
False	0.3511501	0.30692387	-0.30706382	B	B_79
False	0.5455832	-0.089689165	0.09315133	B	B_79
False	0.24650383	0.54754484	-0.56980157	B	B_80
False	0.39202383	0.21394747	-0.22486572	B	B_80
False	0.5282939	-0.06423154	0.049065165	B	B_80
False	0.46392444	0.067371875	-0.07718165	B	B_80
False	0.15926464	0.8289999	-0.8347099	B	B_81
False	0.13868342	0.9116696	-0.9145985	B	B_81
False	0.26763546	0.5120522	-0.4946003	B	B_81
False	0.2074717	0.6737038	-0.6665296	B	B_81
False	0.07951573	1.2263358	-1.2226092	B	B_82
False	0.37478957	0.26310843	-0.24861531	B	B_82
False	0.11555843	1.0177801	-1.0174	B	B_82
False	0.11569553	1.0124577	-1.0213817	B	B_82
False	0.5472891	-0.09532048	0.09440294	B	B_83
False	0.31301025	0.3866483	-0.3994352	B	B_83
False	0.30691436	0.4044432	-0.4101416	B	B_83
False	0.39965427	0.19824684	-0.20865896	B	B_83
False	0.24789648	0.5480788	-0.5617841	B	B_84
False	0.34970087	0.31275654	-0.30759773	B	B_84
False	0.3332874	0.34565902	-0.34769502	B	B_84
False	0.17101388	0.7823261	-0.7961326	B	B_84
False	0.67224187	-0.35982484	0.35851762	B	B_85
False	0.59817505	-0.20622355	0.19164333	B	B_85
False	0.2837077	0.4535256	-0.47261825	B	B_85
False	0.53559864	-0.07092578	0.07171018	B	B_85
False	0.87682796	-0.958073	1.0046562	B	B_86
False	0.9885678	-2.1844687	2.2753608	B	B_86
False	0.9491208	-1.4159648	1.5101182	B	B_86
False	0.8257195	-0.7504816	0.8051072	B	B_86
False	0.21945518	0.6283642	-0.6404799	B	B_87
False	0.38591477	0.23176362	-0.23275349	B	B_87
False	0.49561217	0.008651126	-0.008900519	B	B_87
False	0.6008018	-0.20468132	0.20412597	B	B_87
False	0.29511696	0.42834854	-0.44231164	B	B_88
False	0.6062977	-0.21592675	0.21584928	B	B_88
False	0.3780305	0.24513449	-0.25278163	B	B_88
False	0.2609383	0.5107306	-0.5303668	B	B_88
False	0.3535605	0.29554504	-0.30787987	B	B_89
False	0.25026122	0.5451677	-0.5520519	B	B_89
False	0.27096194	0.49068707	-0.49906042	B	B_89
False	0.43237722	0.13592106	-0.13623747	B	B_89
False	0.23675895	0.59446836	-0.5760632	B	B_90
False	0.44472072	0.12165113	-0.10037364	B	B_90
False	0.1398636	0.9158586	-0.9005648	B	B_90
False	0.10105448	1.1019189	-1.0836437	B	B_90
False	0.3205579	0.3663808	-0.3848283	B	B_91
False	0.25240168	0.53792924	-0.5479149	B	B_91
False	0.31254548	0.38811475	-0.40013102	B	B_91
False	0.32137305	0.362881	-0.38458797	B	B_91
False	0.1515131	0.8724741	-0.8503085	B	B_92
False	0.07600985	1.2568622	-1.2409762	B	B_92
False	0.41051674	0.19981839	-0.16201133	B	B_92
False	0.44728932	0.12699239	-0.084636584	B	B_92
False	0.2646208	0.5162241	-0.5058643	B	B_93
False	0.28520045	0.45741767	-0.46139225	B	B_93
False	0.265472	0.5177949	-0.4999239	B	B_93
False	0.27056777	0.4903835	-0.50136036	B	B_93
False	0.07561345	1.2494454	-1.2540507	B	B_94
False	0.09068692	1.1499021	-1.1553744	B	B_94
False	0.12285558	0.9781575	-0.9875046	B	B_94
False	0.102800086	1.0771437	-1.0893487	B	B_94
False	0.16616434	0.8008616	-0.8121973	B	B_95
False	0.23736775	0.5846869	-0.58247846	B	B_95
False	0.12852286	0.9518961	-0.9621868	B	B_95
False	0.21785659	0.64009905	-0.638102	B	B_95
False	0.5187743	-0.040604107	0.034528337	B	B_96
False	0.6761733	-0.37313235	0.36310866	B	B_96
False	0.40538532	0.18185501	-0.20122051	B	B_96
False	0.38557273	0.22229679	-0.24366389	B	B_96
False	0.31029463	0.39424974	-0.4044925	B	B_97
False	0.42142832	0.15024947	-0.16666326	B	B_97
False	0.8628547	-0.9271158	0.91209	B	B_97
False	0.38982847	0.21950972	-0.22852346	B	B_97
False	0.25414294	0.53344494	-0.5431921	B	B_98
False	0.25723404	0.52206373	-0.538331	B	B_98
False	0.23901016	0.57201505	-0.58609897	B	B_98
False	0.40945348	0.17573698	-0.1904881	B	B_98
False	0.80555296	-0.71277833	0.7085906	B	B_99
False	0.30264845	0.4102177	-0.4244999	B	B_99
False	0.5341598	-0.06743029	0.069422126	B	B_99
False	0.36280248	0.27102268	-0.29219842	B	B_99
False	0.4268529	0.14755867	-0.14714411	B	B_100
False	0.09974037	1.0967023	-1.1034102	B	B_100
False	0.25042707	0.55507123	-0.54126465	B	B_100
False	0.09218738	1.1480861	-1.1391286	B	B_100
False	0.09432756	1.1288198	-1.1330845	B	B_101
False	0.07177978	1.2831945	-1.2764716	B	B_101
False	0.09558664	1.124011	-1.1232424	B	B_101
False	0.06041268	1.3736298	-1.3706118	B	B_101
False	0.32488766	0.36505115	-0.3663485	B	B_102
False	0.52746654	-0.05033646	0.059640475	B	B_102
False	0.116920725	1.0086555	-1.0132631	B	B_102
False	0.22415955	0.6261093	-0.6154796	B	B_102
False	0.35557297	0.2850129	-0.30961838	B	B_103
False	0.55250156	-0.10654813	0.104235135	B	B_103
False	0.28240803	0.45341265	-0.47913566	B	B_103
False	0.4119873	0.17028517	-0.18547088	B	B_103
False	0.21797715	0.6415062	-0.63598746	B	B_104
False	0.23827042	0.5759859	-0.58619946	B	B_104
False	0.24799651	0.5478138	-0.56151253	B	B_104
False	0.21498673	0.6512256	-0.64389867	B	B_104
False	0.21860163	0.6243386	-0.6494953	B	B_105
False	0.16266955	0.80712414	-0.8313739	B	B_105
False	0.24097794	0.5619823	-0.5853431	B	B_105
False	0.2629313	0.50443935	-0.5263491	B	B_105
False	0.09581208	1.1134597	-1.1311889	B	B_106
False	0.17465201	0.77633137	-0.77667826	B	B_106
False	0.11165691	1.033292	-1.0406351	B	B_106
False	0.07381583	1.2578777	-1.2716224	B	B_106
False	0.078344546	1.2332094	-1.2318455	B	B_107
False	0.32966062	0.34951687	-0.36020347	B	B_107
False	0.13537915	0.9246727	-0.92953897	B	B_107
False	0.18822353	0.7265315	-0.7350634	B	B_107
False	0.8315916	-0.80105686	0.79589266	B	B_108
False	0.4088404	0.1742182	-0.19454296	B	B_108
False	0.38006416	0.23427676	-0.25499925	B	B_108
False	0.2545947	0.5303019	-0.54395336	B	B_108
False	0.2380465	0.580528	-0.5828915	B	B_109
False	0.37165856	0.25991958	-0.26518852	B	B_109
False	0.46765545	0.06010429	-0.0694549	B	B_109
False	0.257703	0.52253115	-0.53541046	B	B_109
False	0.08095285	1.2161192	-1.2133515	B	B_110
False	0.85156125	-0.8620292	0.8848695	B	B_110
False	0.99198806	-2.3946533	2.4241247	B	B_110
False	0.30363452	0.42605042	-0.40399945	B	B_110
False	0.13168001	0.9377636	-0.9484219	B	B_111
False	0.11260574	1.03491	-1.0294867	B	B_111
False	0.09338616	1.1337844	-1.139189	B	B_111
False	0.21275158	0.65380955	-0.65460914	B	B_111
False	0.15833457	0.8301809	-0.84049124	B	B_112
False	0.2122567	0.6480022	-0.66337377	B	B_112
False	0.22646348	0.61449975	-0.6138895	B	B_112
False	0.51680887	-0.024212588	0.043048136	B	B_112
False	0.51982605	-0.047238406	0.032107368	B	B_113
False	0.35942993	0.28596538	-0.2918738	B	B_113
False	0.29297075	0.43708265	-0.4439167	B	B_113
False	0.338906	0.32551843	-0.34265488	B	B_113
False	0.213584	0.6450738	-0.65838194	B	B_114
False	0.28660542	0.45241457	-0.4595136	B	B_114
False	0.32454333	0.36872184	-0.36424813	B	B_114
False	0.2940385	0.43315792	-0.44269222	B	B_114
False	0.33790758	0.3321479	-0.34048477	B	B_115
False	0.1934138	0.7121056	-0.7158733	B	B_115
False	0.8637646	-0.928158	0.9187581	B	B_115
False	0.46081173	0.079990804	-0.07708427	B	B_115
False	0.40115705	0.18809122	-0.21255508	B	B_116
False	0.4591243	0.07029842	-0.09357009	B	B_116
False	0.40130115	0.1896102	-0.2104364	B	B_116
False	0.48617643	0.018727861	-0.03658038	B	B_116
False	0.10662011	1.0603769	-1.0653629	B	B_117
False	0.1801267	0.7568928	-0.75859654	B	B_117
False	0.25725377	0.529984	-0.5303076	B	B_117
False	0.1250306	0.96799564	-0.97763467	B	B_117
False	0.39907295	0.20451926	-0.20481022	B	B_118
False	0.24821924	0.5441563	-0.5639761	B	B_118
False	0.35613385	0.2907955	-0.30138868	B	B_118
False	0.29687253	0.42184252	-0.44039294	B	B_118
False	0.33645368	0.33284205	-0.34629616	B	B_119
False	0.44954312	0.0960267	-0.106490254	B	B_119
False	0.35395	0.2909742	-0.31074712	B	B_119
False	0.80594754	-0.7128718	0.7110184	B	B_119
False	0.45374134	0.101276845	-0.08428853	B	B_120
False	0.24821153	0.5568392	-0.5513343	B	B_120
False	0.12020537	0.9913683	-0.9991186	B	B_120
False	0.16568181	0.8019029	-0.81464285	B	B_120
False	0.9697646	-1.7310236	1.7370155	B	B_121
False	0.64226156	-0.3008216	0.28437212	B	B_121
False	0.48957065	0.014321703	-0.027401801	B	B_121
False	0.4505487	0.08750974	-0.11094423	B	B_121
False	0.22983329	0.60518694	-0.6040658	B	B_122
False	0.3715081	0.2617187	-0.26403388	B	B_122
False	0.15440056	0.8409911	-0.8595043	B	B_122
False	0.13272676	0.9296216	-0.94743997	B	B_122
False	0.24866089	0.5485976	-0.55716944	B	B_123
False	0.20901677	0.6641043	-0.6667579	B	B_123
False	0.23800623	0.58548737	-0.57815415	B	B_123
False	0.5007118	0.005125482	0.007972598	B	B_123
False	0.26918337	0.49767023	-0.5010994	B	B_124
False	0.6707419	-0.36259192	0.3489506	B	B_124
False	0.33593875	0.33815616	-0.3432894	B	B_124
False	0.25717998	0.5280627	-0.53261477	B	B_124
False	0.18777934	0.72389305	-0.7406114	B	B_125
False	0.2119198	0.6495856	-0.66380626	B	B_125
False	0.334938	0.34090954	-0.3450254	B	B_125
False	0.4199058	0.1581724	-0.1649876	B	B_125
False	0.38703066	0.22622772	-0.23358327	B	B_126
False	0.5486475	-0.094806746	0.100400895	B	B_126
False	0.25031614	0.540803	-0.55612385	B	B_126
False	0.21842907	0.63481885	-0.64002556	B	B_126
False	0.07680855	1.242235	-1.244286	B	B_127
False	0.18868117	0.74536157	-0.71324086	B	B_127
False	0.05773557	1.403744	-1.3886685	B	B_127
False	0.10724933	1.0659689	-1.0531822	B	B_127
False	0.23738609	0.5724256	-0.5946384	B	B_128
False	0.2568799	0.52717763	-0.5350715	B	B_128
False	0.21156093	0.65299577	-0.6625462	B	B_128
False	0.22831306	0.6000941	-0.61776716	B	B_128
False	0.39088988	0.2161302	-0.22744301	B	B_129
False	0.8751547	-0.9754589	0.97186667	B	B_129
False	0.45244232	0.089438014	-0.10136939	B	B_129
False	0.4115332	0.17025259	-0.18737817	B	B_129
False	0.465551	0.06555866	-0.07245611	B	B_130
False	0.4171968	0.15702006	-0.17727146	B	B_130
False	0.6767915	-0.37413532	0.36493036	B	B_130
False	0.47110516	0.04670596	-0.06900216	B	B_130
False	0.37759727	0.24360193	-0.2561572	B	B_131
False	0.24513884	0.5558392	-0.56887	B	B_131
False	0.31844348	0.38135207	-0.37958208	B	B_131
False	0.58639306	-0.17211668	0.17695735	B	B_131
False	0.41157895	0.1707587	-0.18668334	B	B_132
False	0.3050013	0.40879548	-0.41479847	B	B_132
False	0.54303825	-0.09017276	0.0824072	B	B_132
False	0.6957274	-0.41828495	0.4087492	B	B_132
False	0.5168665	-0.044258792	0.02323277	B	B_133
False	0.37840876	0.24510027	-0.2512075	B	B_133
False	0.6037642	-0.21659483	0.20457946	B	B_133
False	0.28122	0.46390766	-0.47451046	B	B_133
False	0.29892394	0.41689485	-0.43553245	B	B_134
False	0.21179247	0.64983004	-0.66432446	B	B_134
False	0.23585024	0.5814444	-0.5941223	B	B_134
False	0.48374525	0.025913827	-0.039127912	B	B_134
False	0.20375817	0.68640363	-0.6765655	B	B_135
False	0.08550738	1.1848844	-1.1848822	B	B_135
False	0.31454346	0.39418775	-0.38477522	B	B_135
False	0.2953467	0.4439903	-0.4255657	B	B_135
False	0.3809427	0.24254699	-0.24300183	B	B_136
False	0.61636084	-0.23488839	0.23924167	B	B_136
False	0.6504956	-0.3095854	0.3116328	B	B_136
False	0.23032911	0.5958866	-0.6105673	B	B_136
False	0.1501346	0.863508	-0.87003773	B	B_137
False	0.15482405	0.84659445	-0.8506611	B	B_137
False	0.15119867	0.8643669	-0.8608635	B	B_137
False	0.13392763	0.928931	-0.937738	B	B_137
False	0.13748638	0.91571546	-0.9206107	B	B_138
False	0.29436883	0.43538374	-0.43887532	B	B_138
False	0.40517712	0.19519007	-0.1887492	B	B_138
False	0.17543668	0.7721355	-0.7754403	B	B_138
False	0.5626194	-0.13213766	0.11966178	B	B_139
False	0.29625222	0.421499	-0.44370958	B	B_139
False	0.4517145	0.09118949	-0.10255644	B	B_139
False	0.28791	0.4443705	-0.46118572	B	B_139
False	0.19397107	0.7141776	-0.710233	B	B_140
False	0.16007221	0.8312586	-0.8264323	B	B_140
False	0.15676636	0.8343909	-0.8480966	B	B_140
False	0.14852242	0.8709752	-0.8752621	B	B_140
False	0.12437737	0.96541834	-0.98619646	B	B_141
False	0.24173503	0.5661119	-0.57707876	B	B_141
False	0.27941617	0.47345722	-0.47390208	B	B_141
False	0.92340034	-1.2433195	1.24615	B	B_141
False	0.33707473	0.32579923	-0.35055834	B	B_142
False	0.38201326	0.23136885	-0.24964283	B	B_142
False	0.29317394	0.4265095	-0.453509	B	B_142
False	0.39333278	0.20736997	-0.22595453	B	B_142
False	0.4046484	0.18231079	-0.20382272	B	B_143
False	0.34899163	0.29792464	-0.32554996	B	B_143
False	0.4410659	0.11399676	-0.122840464	B	B_143
False	0.29920664	0.41960585	-0.43147278	B	B_143
False	0.21983676	0.62624484	-0.64037305	B	B_144
False	0.3609031	0.2831583	-0.28828824	B	B_144
False	0.330424	0.34290874	-0.36335906	B	B_144
False	0.2872294	0.445194	-0.4636844	B	B_144
False	0.21386337	0.6628163	-0.638977	B	B_145
False	0.10478299	1.0739169	-1.0712578	B	B_145
False	0.20020878	0.70296526	-0.68202466	B	B_145
False	0.24063498	0.58299446	-0.56620693	B	B_145
False	0.23614994	0.5819921	-0.59191245	B	B_146
False	0.19889113	0.6910563	-0.70218295	B	B_146
False	0.61588794	-0.23537646	0.2367542	B	B_146
False	0.2913474	0.44368213	-0.44516686	B	B_146
False	0.6693522	-0.3536986	0.351558	B	B_147
False	0.39055803	0.21789005	-0.22707713	B	B_147
False	0.3569682	0.28359365	-0.3049538	B	B_147
False	0.3843577	0.22320043	-0.24789214	B	B_147
False	0.2637009	0.5177814	-0.5090396	B	B_148
False	0.11054568	1.0418832	-1.0432961	B	B_148
False	0.3261636	0.36218655	-0.36340174	B	B_148
False	0.12258585	0.98333025	-0.9848373	B	B_148
False	0.439041	0.11416562	-0.1308895	B	B_149
False	0.35689917	0.28104854	-0.30779964	B	B_149
False	0.38062534	0.23371832	-0.25317654	B	B_149
False	0.29150274	0.4291938	-0.45890307	B	B_149
False	0.16222504	0.8113293	-0.8304357	B	B_150
False	0.7623224	-0.5783285	0.587126	B	B_150
False	0.20747001	0.66470337	-0.67554015	B	B_150
False	0.22267158	0.6239271	-0.6262379	B	B_150
False	0.2842249	0.45761496	-0.4659852	B	B_151
False	0.16404317	0.8168292	-0.8116182	B	B_151
False	0.22278908	0.6228065	-0.62667984	B	B_151
False	0.19610536	0.7070551	-0.70376104	B	B_151
False	0.46633857	0.06627599	-0.06857374	B	B_152
False	0.29171032	0.44279975	-0.44429228	B	B_152
False	0.289302	0.4431374	-0.45563927	B	B_152
False	0.23419096	0.58954453	-0.5952515	B	B_152
False	0.13806024	0.91431	-0.91718525	B	B_153
False	0.16735764	0.79962754	-0.8048436	B	B_153
False	0.45262155	0.09439034	-0.0956937	B	B_153
False	0.1580787	0.8368386	-0.83575493	B	B_153
False	0.36226228	0.276065	-0.28949362	B	B_154
False	0.7671683	-0.59680665	0.5955836	B	B_154
False	0.3011921	0.41952288	-0.42210466	B	B_154
False	0.3929598	0.2115375	-0.22335023	B	B_154
False	0.17699513	0.76572245	-0.7711174	B	B_155
False	0.1859364	0.72761846	-0.74901533	B	B_155
False	0.20576742	0.6712707	-0.6793591	B	B_155
False	0.1524743	0.85014045	-0.8651846	B	B_155
False	0.2757975	0.481997	-0.48340723	B	B_156
False	0.49212316	0.017127614	-0.014382444	B	B_156
False	0.39029738	0.21500047	-0.23106188	B	B_156
False	0.33963448	0.32547492	-0.33944878	B	B_156
False	0.17377225	0.76855874	-0.79056627	B	B_157
False	0.145224	0.88084275	-0.8917194	B	B_157
False	0.17083609	0.7808739	-0.79883945	B	B_157
False	0.13272193	0.9327392	-0.94436425	B	B_157
False	0.2593774	0.526028	-0.5231791	B	B_158
False	0.11373132	1.0202107	-1.0329707	B	B_158
False	0.14879912	0.8696414	-0.8744097	B	B_158
False	0.10678543	1.0598454	-1.06416	B	B_158
False	0.328928	0.34961307	-0.36342454	B	B_159
True	0.23317803	0.5858989	-0.6045534	B	B_159
True	0.9771796	-1.876302	1.8807144	B	B_159
False	0.31250852	0.38512665	-0.4032911	B	B_159
False	0.31139672	0.39059204	-0.4030055	B	B_160
False	0.20661195	0.6657718	-0.6796983	B	B_160
False	0.3018241	0.41460317	-0.42402348	B	B_160
False	0.25800332	0.524402	-0.5319703	B	B_160
False	0.13465214	0.92871606	-0.9317208	B	B_161
False	0.09399169	1.1273241	-1.1385181	B	B_161
False	0.18958597	0.72969925	-0.72300357	B	B_161
False	0.1455666	0.88574785	-0.8840571	B	B_161
False	0.18539642	0.74109256	-0.7391128	B	B_162
False	0.1961465	0.6978759	-0.7126792	B	B_162
False	0.10740539	1.0606031	-1.0569191	B	B_162
False	0.19068527	0.71560425	-0.72995925	B	B_162
False	0.1682674	0.79192173	-0.80603486	B	B_163
False	0.17175858	0.78049433	-0.7927205	B	B_163
False	0.18617813	0.733307	-0.7417305	B	B_163
False	0.12045583	0.98402345	-1.0040972	B	B_163
False	0.34686744	0.30656803	-0.32626945	B	B_164
False	0.3631665	0.26932782	-0.292319	B	B_164
False	0.33770457	0.33096611	-0.34257412	B	B_164
False	0.35168925	0.29931462	-0.3123075	B	B_164
False	0.38856003	0.23619156	-0.2171776	B	B_165
False	0.26228905	0.51075155	-0.5233536	B	B_165
False	0.19783929	0.6961037	-0.7037502	B	B_165
False	0.53061545	-0.058892146	0.063723035	B	B_165
False	0.1784975	0.76124537	-0.765315	B	B_166
False	0.1364181	0.91389513	-0.93146926	B	B_166
False	0.1524737	0.85324925	-0.8620805	B	B_166
False	0.09092352	1.1432881	-1.1591225	B	B_166
False	0.35734475	0.2989667	-0.28794083	B	B_167
False	0.3862689	0.24280502	-0.22021788	B	B_167
False	0.41853717	0.16954596	-0.15923543	B	B_167
False	0.2830169	0.46683365	-0.46271208	B	B_167
False	0.19164433	0.7149603	-0.7244006	B	B_168
False	0.32981753	0.3459577	-0.3630528	B	B_168
False	0.3515443	0.30213463	-0.3101233	B	B_168
False	0.33648065	0.33252758	-0.34648988	B	B_168
False	0.6270713	-0.25973195	0.25994113	B	B_169
False	0.20111	0.68715286	-0.69221836	B	B_169
False	0.3509949	0.31195396	-0.30271485	B	B_169
False	0.2214634	0.63219815	-0.62496066	B	B_169
False	0.10541917	1.0655935	-1.0728173	B	B_170
False	0.8843181	-1.0167599	1.0172123	B	B_170
False	0.121406995	0.99161756	-0.98755586	B	B_170
False	0.15127446	0.8637804	-0.8608597	B	B_170
False	0.2716295	0.4900958	-0.496275	B	B_171
False	0.28804535	0.45520055	-0.4496957	B	B_171
False	0.2622197	0.51936185	-0.5151015	B	B_171
False	0.5503083	-0.105819136	0.09609735	B	B_171
False	0.24183325	0.5747022	-0.5679526	B	B_172
False	0.13793983	0.9078152	-0.92469245	B	B_172
False	0.10363805	1.0726709	-1.0847688	B	B_172
False	0.43776655	0.13029765	-0.119933754	B	B_172
False	0.16435887	0.8083476	-0.8177995	B	B_173
False	0.16911261	0.78498214	-0.8069473	B	B_173
False	0.15506202	0.84087086	-0.8545672	B	B_173
False	0.18880875	0.7171883	-0.7405809	B	B_173
False	0.119965084	0.9975698	-0.99519104	B	B_174
False	0.09514097	1.1317731	-1.1206464	B	B_174
False	0.08557467	1.1880788	-1.1808279	B	B_174
False	0.506208	-0.006219145	0.018614128	B	B_174
False	0.25613654	0.5235506	-0.5425962	B	B_175
False	0.25053716	0.53701663	-0.55873287	B	B_175
False	0.34863386	0.3068825	-0.3181673	B	B_175
False	0.29254493	0.43662226	-0.44643357	B	B_175
False	0.0657891	1.3260988	-1.3271493	B	B_176
False	0.15047649	0.87203133	-0.8588374	B	B_176
False	0.14810014	0.8769568	-0.87262344	B	B_176
False	0.0933556	1.1337984	-1.1395363	B	B_176
False	0.30389577	0.4081151	-0.42069957	B	B_177
False	0.26904467	0.49106008	-0.5084149	B	B_177
False	0.26473033	0.50024974	-0.52127594	B	B_177
False	0.18781626	0.7211127	-0.7431498	B	B_177
False	0.27701193	0.47260642	-0.48672578	B	B_178
False	0.5596592	-0.11655468	0.12322424	B	B_178
False	0.19405676	0.7046059	-0.7192567	B	B_178
False	0.29131293	0.44599706	-0.443019	B	B_178
False	0.34457022	0.3161748	-0.3268184	B	B_179
False	0.87609553	-0.9833194	0.97264475	B	B_179
False	0.34567982	0.3096701	-0.32841372	B	B_179
False	0.47970638	0.03233259	-0.04888657	B	B_179
False	0.23289557	0.5878436	-0.6041892	B	B_180
False	0.23493347	0.5856955	-0.5949649	B	B_180
False	0.34510568	0.31373292	-0.3268902	B	B_180
False	0.18984403	0.71754694	-0.733477	B	B_180
False	0.2634681	0.5131876	-0.51483285	B	B_181
False	0.40063125	0.19566293	-0.20717265	B	B_181
False	0.77131283	-0.60135293	0.614386	B	B_181
False	0.23344451	0.58749115	-0.6014714	B	B_181
False	0.23026022	0.59182966	-0.6150127	B	B_182
False	0.25752068	0.52081674	-0.53807807	B	B_182
False	0.29898575	0.41282493	-0.43930742	B	B_182
False	0.34637254	0.30987793	-0.3251447	B	B_182
False	0.19258721	0.7105674	-0.72271854	B	B_183
False	0.37374178	0.25395548	-0.26224217	B	B_183
False	0.1882621	0.72377247	-0.7375699	B	B_183
False	0.23989293	0.5721364	-0.5811303	B	B_183
False	0.3653038	0.2771682	-0.2752488	B	B_184
False	0.21461743	0.64386076	-0.65345305	B	B_184
False	0.5323539	-0.058391057	0.07120564	B	B_184
False	0.14058276	0.8964803	-0.9139779	B	B_184
False	0.26075068	0.51179385	-0.53027666	B	B_185
False	0.37310988	0.25341815	-0.2654803	B	B_185
False	0.35862416	0.27923435	-0.30210635	B	B_185
False	0.27274817	0.47852808	-0.5021957	B	B_185
False	0.26082212	0.51274663	-0.5289534	B	B_186
False	0.31447434	0.3813774	-0.39790615	B	B_186
False	0.3921492	0.21195595	-0.22633108	B	B_186
False	0.3573663	0.28444117	-0.30237237	B	B_186
False	0.03800607	1.6286303	-1.602632	B	B_187
False	0.012366826	2.2009935	-2.1793003	B	B_187
False	0.029113147	1.7652475	-1.7417727	B	B_187
False	0.033768352	1.6900058	-1.6638739	B	B_187
False	0.32569936	0.36060357	-0.36709788	B	B_188
False	0.55020016	-0.10473165	0.096747816	B	B_188
False	0.3498728	0.3077054	-0.3118929	B	B_188
False	0.34552452	0.3199932	-0.31877732	B	B_188
False	0.17296849	0.77986604	-0.78486735	B	B_189
False	0.30281305	0.4203002	-0.41363785	B	B_189
False	0.34158668	0.32607716	-0.33015433	B	B_189
False	0.465206	0.07590117	-0.06350016	B	B_189
False	0.96185976	-1.609096	1.618503	B	B_190
False	0.7241148	-0.4838212	0.48114368	B	B_190
False	0.57411015	-0.14736868	0.15127191	B	B_190
False	0.6762742	-0.36852604	0.36817577	B	B_190
False	0.6698422	-0.34243757	0.36503384	B	B_191
False	0.2164985	0.6370177	-0.64917153	B	B_191
False	0.3390312	0.33775204	-0.32986248	B	B_191
False	0.288397	0.4456606	-0.45752156	B	B_191
False	0.7272496	-0.48807645	0.49263662	B	B_192
False	0.23836653	0.5712159	-0.59044	B	B_192
False	0.35718995	0.28931904	-0.29826248	B	B_192
False	0.23848556	0.57128024	-0.58971995	B	B_192
False	0.13752444	0.9154435	-0.9205617	B	B_193
False	0.39974558	0.21022213	-0.19630316	B	B_193
False	0.1434001	0.89086306	-0.89646924	B	B_193
False	0.14903255	0.8668424	-0.87536675	B	B_193
False	0.41883573	0.15572609	-0.17182848	B	B_194
False	0.35083905	0.30413455	-0.3112185	B	B_194
False	0.7058096	-0.43945998	0.43565828	B	B_194
False	0.26398692	0.50789326	-0.51745504	B	B_194
False	0.29391626	0.4286077	-0.44783124	B	B_195
False	0.25913984	0.52084816	-0.52959603	B	B_195
False	0.27851605	0.46545345	-0.48638102	B	B_195
False	0.38956836	0.21835406	-0.23077294	B	B_195
False	0.15430692	0.8427207	-0.8584922	B	B_196
False	0.21976304	0.63170075	-0.63534707	B	B_196
False	0.44965816	0.1021153	-0.09993657	B	B_196
False	0.3323316	0.35519117	-0.3424671	B	B_196
False	0.23428714	0.5831196	-0.6011402	B	B_197
False	0.30383903	0.41340005	-0.41568294	B	B_197
False	0.2080613	0.6582647	-0.67838657	B	B_197
False	0.25246927	0.5362344	-0.5492515	B	B_197
False	0.17985368	0.7519108	-0.7654283	B	B_198
False	0.18320863	0.7411306	-0.7536275	B	B_198
False	0.24564497	0.5669061	-0.5550698	B	B_198
False	0.831876	-0.78668773	0.81229347	B	B_198
False	0.26255342	0.5170877	-0.5156513	B	B_199
False	0.19964373	0.6832707	-0.7052519	B	B_199
False	0.21246573	0.6462391	-0.6638871	B	B_199
False	0.44444263	0.10693337	-0.11621754	B	B_199
False	0.21736743	0.6329287	-0.6481455	B	B_200
False	0.3631613	0.2840364	-0.27763295	B	B_200
False	0.262524	0.51650333	-0.51638764	B	B_200
False	0.6166587	-0.22662762	0.2487624	B	B_200
False	0.38979468	0.2312059	-0.2169695	B	B_201
False	0.1563373	0.8365977	-0.84913915	B	B_201
False	0.2311821	0.59226334	-0.6093851	B	B_201
False	0.32599482	0.3634175	-0.36293882	B	B_201
False	0.13106702	0.9465523	-0.945005	B	B_202
False	0.4624128	0.079499885	-0.071133085	B	B_202
False	0.11614111	1.0201155	-1.009376	B	B_202
False	0.12964687	0.94979703	-0.9542877	B	B_202
False	0.13424373	0.9309484	-0.9329981	B	B_203
False	0.23086658	0.59452593	-0.60889846	B	B_203
False	0.18801628	0.7286134	-0.7343382	B	B_203
False	0.16005258	0.82328176	-0.8345551	B	B_203
False	0.2433723	0.5682191	-0.56605977	B	B_204
False	0.11735354	1.0042957	-1.013438	B	B_204
False	0.12455645	0.96922195	-0.9807498	B	B_204
False	0.57711154	-0.16110168	0.14982547	B	B_204
False	0.19312318	0.7147516	-0.7150912	B	B_205
False	0.24527548	0.5579078	-0.56606305	B	B_205
False	0.33507833	0.3433922	-0.3419128	B	B_205
False	0.22325285	0.6170686	-0.62974125	B	B_205
False	0.16799721	0.7929056	-0.80698264	B	B_206
False	0.3231586	0.3618557	-0.37743816	B	B_206
False	0.15882918	0.8348857	-0.83207977	B	B_206
False	0.13106649	0.9438925	-0.9476694	B	B_206
False	0.60896236	-0.21907155	0.22388107	B	B_207
False	0.31395537	0.39535862	-0.38633323	B	B_207
False	0.35080978	0.3094753	-0.30600616	B	B_207
False	0.6948409	-0.41084963	0.41200006	B	B_207
False	0.71744895	-0.47242486	0.45941743	B	B_208
False	0.2512126	0.53729856	-0.55485696	B	B_208
False	0.26300353	0.50821805	-0.5221978	B	B_208
False	0.42504	0.15233405	-0.1497831	B	B_208
False	0.25726122	0.5334884	-0.5267641	B	B_209
False	0.20976792	0.6662779	-0.660047	B	B_209
False	0.21519606	0.6425383	-0.65134615	B	B_209
False	0.19420883	0.7054982	-0.7173924	B	B_209
False	0.3485401	0.30363506	-0.3218274	B	B_210
False	0.6340512	-0.27247387	0.27716252	B	B_210
False	0.30683556	0.40801734	-0.40693787	B	B_210
False	0.35223773	0.2962941	-0.31292328	B	B_210
False	0.8720612	-0.95985216	0.9594561	B	B_211
False	0.8436797	-0.84041584	0.8454506	B	B_211
False	0.51530135	-0.031056277	0.030168153	B	B_211
False	0.5126195	-0.030727416	0.019761283	B	B_211
False	0.27205694	0.4914571	-0.49275428	B	B_212
False	0.23527844	0.581403	-0.59733915	B	B_212
False	0.36870444	0.2712009	-0.266578	B	B_212
False	0.18875554	0.7266743	-0.73144233	B	B_212
False	0.22078703	0.62164533	-0.6394404	B	B_213
False	0.17407465	0.773519	-0.7835012	B	B_213
False	0.21965478	0.6230205	-0.6446586	B	B_213
False	0.22506388	0.6065311	-0.62986517	B	B_213
False	0.2404787	0.5780239	-0.5720329	B	B_214
False	0.20113815	0.6875568	-0.69163924	B	B_214
False	0.5319996	-0.06501215	0.06316134	B	B_214
False	0.70475096	-0.4376431	0.43238202	B	B_214
False	0.20790741	0.6749655	-0.66262	B	B_215
False	0.19141996	0.71394765	-0.7268624	B	B_215
False	0.25168017	0.5436522	-0.54601914	B	B_215
False	0.12669359	0.96301246	-0.96750265	B	B_215
False	0.13168378	0.9393276	-0.9468249	B	B_216
False	0.4651922	0.06453583	-0.07492097	B	B_216
False	0.1999208	0.6894584	-0.6973311	B	B_216
False	0.26404965	0.50569975	-0.51932585	B	B_216
False	0.42914188	0.14428787	-0.14106524	B	B_217
False	0.36329067	0.2709065	-0.29020354	B	B_217
False	0.64734036	-0.30065298	0.30671594	B	B_217
False	0.2685648	0.4904877	-0.51142865	B	B_217
False	0.1015361	1.0807204	-1.0995517	B	B_218
False	0.1094524	1.0432754	-1.0530716	B	B_218
False	0.116057955	1.0053773	-1.0249245	B	B_218
False	0.2068276	0.6711981	-0.672957	B	B_218
False	0.1815288	0.74451447	-0.7615095	B	B_219
False	0.15209505	0.84823716	-0.87002575	B	B_219
False	0.5831438	-0.17521152	0.1604808	B	B_219
False	0.28957152	0.4449795	-0.45248643	B	B_219
False	0.41920003	0.15937208	-0.16668615	B	B_220
False	0.59688354	-0.196124	0.1963726	B	B_220
False	0.48477927	0.02858108	-0.03232058	B	B_220
False	0.3391693	0.3275398	-0.33945855	B	B_220
False	0.39947277	0.19514595	-0.2125163	B	B_221
False	0.33082208	0.34001637	-0.364453	B	B_221
False	0.4114815	0.17081822	-0.18702604	B	B_221
False	0.58231795	-0.1675967	0.16469939	B	B_221
False	0.14507978	0.8846307	-0.8890937	B	B_222
False	0.2100744	0.66378766	-0.66068923	B	B_222
False	0.21566664	0.6438638	-0.6472365	B	B_222
False	0.13127583	0.9415052	-0.9482197	B	B_222
False	0.20552139	0.6693253	-0.6828106	B	B_223
False	0.3632161	0.27703446	-0.2843979	B	B_223
False	0.7218153	-0.46447963	0.48900422	B	B_223
False	0.6767584	-0.3654377	0.3734767	B	B_223
False	0.16814768	0.8057494	-0.79306287	B	B_224
False	0.0875096	1.166252	-1.1781769	B	B_224
False	0.08159533	1.2044713	-1.2163945	B	B_224
False	0.251578	0.5486555	-0.54155844	B	B_224
False	0.20090508	0.68713313	-0.69351393	B	B_225
False	0.45665333	0.079441294	-0.094381705	B	B_225
False	0.17648312	0.7679876	-0.77237123	B	B_225
False	0.22032967	0.6237012	-0.64004505	B	B_225
False	0.376701	0.24177833	-0.2617962	B	B_226
False	0.46201724	0.07420044	-0.07802388	B	B_226
False	0.94029474	-1.3795776	1.3771952	B	B_226
False	0.4290086	0.14017393	-0.14572328	B	B_226
False	0.5871143	-0.1834104	0.16863808	B	B_227
False	0.42843878	0.13468699	-0.1535368	B	B_227
False	0.3391452	0.32780033	-0.33930543	B	B_227
False	0.2805121	0.46216434	-0.4797587	B	B_227
False	0.37527063	0.25789666	-0.25177428	B	B_228
False	0.17177188	0.79196393	-0.7811573	B	B_228
False	0.24871746	0.5616205	-0.5438438	B	B_228
False	0.17640023	0.7698382	-0.77109116	B	B_228
False	0.05865434	1.4024932	-1.3731556	B	B_229
False	0.0797447	1.2360346	-1.2097862	B	B_229
False	0.06052274	1.3861592	-1.3561454	B	B_229
False	0.029073233	1.7726703	-1.7357628	B	B_229
False	0.36792004	0.2670229	-0.2741274	B	B_230
False	0.41388	0.1688127	-0.17913584	B	B_230
False	0.48497322	0.030730065	-0.029395163	B	B_230
False	0.37153164	0.26359355	-0.26205832	B	B_230
False	0.22047527	0.6290557	-0.6338431	B	B_231
False	0.23378249	0.5930717	-0.59400314	B	B_231
False	0.13706644	0.91300774	-0.92686415	B	B_231
False	0.20006216	0.6876451	-0.69826084	B	B_231
False	0.082269505	1.2029437	-1.2089595	B	B_232
False	0.08621842	1.1819711	-1.1787368	B	B_232
False	0.11963801	0.9996003	-0.99626213	B	B_232
False	0.080087304	1.2233431	-1.2178183	B	B_232
False	0.6562903	-0.32228106	0.32452464	B	B_233
False	0.17619248	0.7675142	-0.7748457	B	B_233
False	0.3301112	0.35357618	-0.35410598	B	B_233
False	0.4133595	0.17199783	-0.17809668	B	B_233
False	0.3516753	0.30747724	-0.3042062	B	B_234
False	0.43579245	0.12524879	-0.13300732	B	B_234
False	0.27314463	0.4857031	-0.49302307	B	B_234
False	0.28312775	0.46585172	-0.4631476	B	B_234
False	0.17546175	0.7667359	-0.78066653	B	B_235
False	0.27994874	0.47805512	-0.46666095	B	B_235
False	0.4326164	0.13998516	-0.13119896	B	B_235
False	0.1552487	0.8452042	-0.8488098	B	B_235
False	0.28411636	0.46139646	-0.46273738	B	B_236
False	0.26745728	0.50195944	-0.50560254	B	B_236
False	0.2447981	0.55875075	-0.5678007	B	B_236
False	0.14384371	0.8875964	-0.8961292	B	B_236
False	0.22789156	0.6058367	-0.6144183	B	B_237
False	0.8750381	-0.95692825	0.9893303	B	B_237
False	0.23981917	0.57857955	-0.57509166	B	B_237
False	0.2859648	0.4566098	-0.4584538	B	B_237
False	0.12389274	0.977417	-0.9786554	B	B_238
False	0.10037226	1.0957223	-1.0973728	B	B_238
False	0.27924454	0.47306806	-0.475144	B	B_238
False	0.24728847	0.5539235	-0.55920297	B	B_238
False	0.41494206	0.17006817	-0.1735038	B	B_239
False	0.32434204	0.36363548	-0.37025276	B	B_239
False	0.19508423	0.7010335	-0.71627265	B	B_239
False	0.2392849	0.575169	-0.5814351	B	B_239
False	0.21695296	0.63496244	-0.6485496	B	B_240
False	0.11877685	1.0020213	-1.002043	B	B_240
False	0.45094657	0.09297694	-0.103869826	B	B_240
False	0.23763607	0.57712805	-0.5885556	B	B_240
False	0.2987954	0.42697293	-0.42606783	B	B_241
False	0.19692455	0.7054732	-0.7001547	B	B_241
False	0.19222964	0.7178054	-0.71778184	B	B_241
False	0.16845493	0.7995225	-0.79709464	B	B_241
False	0.4207727	0.1681771	-0.15142508	B	B_242
False	0.37849018	0.24862202	-0.24733959	B	B_242
False	0.3883495	0.23031022	-0.22394516	B	B_242
False	0.5483444	-0.09336068	0.1006229	B	B_242
False	0.6040367	-0.21093623	0.21137717	B	B_243
False	0.290186	0.44260633	-0.45187464	B	B_243
False	0.39392075	0.21785907	-0.213002	B	B_243
False	0.18912263	0.72405267	-0.7316684	B	B_243
False	0.16962096	0.78545374	-0.8028622	B	B_244
False	0.18705355	0.72690344	-0.74236685	B	B_244
False	0.19136536	0.71403956	-0.7271233	B	B_244
False	0.19455612	0.70769334	-0.7129795	B	B_244
False	0.60400414	-0.2105849	0.21159256	B	B_245
False	0.36679104	0.26331478	-0.28269345	B	B_245
False	0.24582067	0.54736555	-0.57366234	B	B_245
False	0.29457515	0.43118048	-0.44208556	B	B_245
False	0.36930767	0.2617802	-0.27340794	B	B_246
False	0.22534283	0.6137192	-0.62107843	B	B_246
False	0.5764468	-0.15269327	0.15551066	B	B_246
False	0.35479262	0.2931193	-0.30491892	B	B_246
False	0.6151765	-0.21617094	0.25295362	B	B_247
False	0.7616171	-0.5752758	0.58629036	B	B_247
False	0.107622266	1.055938	-1.059324	B	B_247
False	0.29598692	0.43995464	-0.4265269	B	B_247
False	0.3749176	0.24724038	-0.26393688	B	B_248
False	0.3535528	0.29233116	-0.31112763	B	B_248
False	0.4517284	0.09348132	-0.10020849	B	B_248
False	0.3181197	0.37668884	-0.38573763	B	B_248
False	0.30440682	0.41105062	-0.4153493	B	B_249
False	0.169645	0.78748024	-0.800665	B	B_249
False	0.23274557	0.593818	-0.5990545	B	B_249
False	0.22860083	0.6022946	-0.613934	B	B_249
False	0.72192544	-0.47972995	0.47430244	B	B_250
False	0.29949108	0.4181556	-0.4315668	B	B_250
False	0.3637142	0.28031784	-0.27896166	B	B_250
False	0.8987707	-1.0900486	1.0935909	B	B_250
False	0.45020902	0.09751202	-0.10231425	B	B_251
False	0.65625745	-0.32837868	0.31828126	B	B_251
False	0.4067126	0.17932688	-0.19824545	B	B_251
False	0.34093565	0.31779683	-0.34133062	B	B_251
False	0.5189564	-0.044747535	0.031114459	B	B_252
False	0.35588157	0.29011345	-0.30317113	B	B_252
False	0.5982271	-0.20208672	0.19599667	B	B_252
False	0.32869917	0.35056335	-0.36351112	B	B_252
False	0.56777495	-0.13374478	0.13903384	B	B_253
False	0.6129398	-0.22245131	0.2372352	B	B_253
False	0.22917011	0.5991343	-0.6138689	B	B_253
False	0.45835674	0.08211456	-0.084845304	B	B_253
True	0.99994445	-4.8774805	4.920345	B	B_254
False	0.3383811	0.33727503	-0.3332418	B	B_254
True	0.99997234	-5.214853	5.2821107	B	B_254
False	0.25029403	0.54026675	-0.55677795	B	B_254
False	0.27667812	0.47148114	-0.48951837	B	B_255
False	0.45969453	0.069921724	-0.09165068	B	B_255
False	0.48349813	0.032413457	-0.03361796	B	B_255
False	0.24425137	0.5603375	-0.56917334	B	B_255
False	0.41114306	0.18352601	-0.17571601	B	B_256
False	0.32951427	0.35062242	-0.35976037	B	B_256
False	0.3569082	0.2971244	-0.29168448	B	B_256
False	0.4970376	0.004249822	-0.007599964	B	B_256
False	0.51002425	-0.030429307	0.009673193	B	B_257
False	0.3381695	0.3218075	-0.34965494	B	B_257
False	0.31680307	0.37588233	-0.39262053	B	B_257
False	0.3598632	0.28237152	-0.29358652	B	B_257
False	0.4245923	0.15359774	-0.15035175	B	B_258
False	0.17144646	0.7821299	-0.7932804	B	B_258
False	0.24227192	0.5662686	-0.57399523	B	B_258
False	0.123985775	0.96974796	-0.9854675	B	B_258
False	0.38063398	0.24038501	-0.24647321	B	B_259
False	0.32538527	0.35999054	-0.36914143	B	B_259
False	0.40251878	0.19027103	-0.20471	B	B_259
False	0.3067883	0.40601867	-0.4091588	B	B_259
False	0.39856914	0.20482837	-0.20660225	B	B_260
False	0.11101286	1.0397561	-1.0406805	B	B_260
False	0.15836303	0.8387323	-0.8317265	B	B_260
False	0.16127829	0.82574713	-0.82300043	B	B_260
False	0.22351511	0.61297584	-0.63232225	B	B_261
False	0.7664367	-0.59630704	0.59199196	B	B_261
False	0.2375505	0.57969415	-0.58646196	B	B_261
False	0.26701817	0.4954468	-0.51435745	B	B_261
False	0.19998582	0.6960317	-0.69035137	B	B_262
False	0.39323023	0.22048964	-0.21326461	B	B_262
False	0.25237682	0.5581423	-0.52783346	B	B_262
False	0.70421857	-0.4368183	0.43064955	B	B_262
False	0.2875797	0.44773704	-0.45943096	B	B_263
False	0.35256815	0.2995807	-0.30818906	B	B_263
False	0.26172614	0.51950276	-0.51751333	B	B_263
False	0.29056802	0.45061845	-0.4420084	B	B_263
False	0.3786596	0.24029355	-0.25494787	B	B_264
False	0.3864218	0.2295162	-0.232862	B	B_264
False	0.74176526	-0.52986586	0.52529794	B	B_264
False	0.6799352	-0.37834656	0.37512738	B	B_264
False	0.09593614	1.118923	-1.1242943	B	B_265
False	0.24656709	0.5581875	-0.5588184	B	B_265
False	0.53072864	-0.057819907	0.065249726	B	B_265
False	0.0871599	1.1673421	-1.1814742	B	B_265
False	0.30051714	0.41633683	-0.4284996	B	B_266
False	0.51420903	-0.028715292	0.028136127	B	B_266
False	0.5612591	-0.12793784	0.11833574	B	B_266
False	0.24493083	0.55332315	-0.5725103	B	B_266
False	0.64474976	-0.28290302	0.31313673	B	B_267
False	0.8832939	-1.0012587	1.0227411	B	B_267
False	0.76908034	-0.59922594	0.6038999	B	B_267
False	0.8727979	-0.9441404	0.9817862	B	B_267
False	0.22493568	0.61060846	-0.6265231	B	B_268
False	0.3257079	0.36176085	-0.3659016	B	B_268
False	0.39584476	0.20334747	-0.21946171	B	B_268
False	0.8022963	-0.69952476	0.70118374	B	B_268
True	0.847244	-0.8564724	0.8566746	B	B_269
False	0.1814631	0.75783783	-0.7486284	B	B_269
True	0.99950397	-3.7867806	3.8217282	B	B_269
False	0.6901114	-0.39831537	0.40232497	B	B_269
False	0.11935955	1.0010465	-0.99746233	B	B_270
False	0.09499112	1.1167489	-1.1374125	B	B_270
False	0.08882496	1.1575422	-1.170525	B	B_270
False	0.12768683	0.96220696	-0.9593609	B	B_270
False	0.22930874	0.61461616	-0.5976025	B	B_271
False	0.19537167	0.7221533	-0.69332355	B	B_271
False	0.59236693	-0.1755857	0.1981732	B	B_271
False	0.45263147	0.1058518	-0.08419211	B	B_271
False	0.35578164	0.29379612	-0.29992443	B	B_272
False	0.27323088	0.4858489	-0.49244276	B	B_272
False	0.42429122	0.14820614	-0.15697558	B	B_272
False	0.28009346	0.46474832	-0.4792498	B	B_272
False	0.75855225	-0.575719	0.5690395	B	B_273
False	0.30076432	0.41308492	-0.43057597	B	B_273
False	0.558899	-0.12573881	0.11095613	B	B_273
False	0.37275544	0.2530123	-0.26740158	B	B_273
False	0.91199726	-1.1721328	1.1661365	B	B_274
False	0.3609238	0.2779042	-0.2934527	B	B_274
False	0.33537975	0.33167392	-0.35227835	B	B_274
False	0.5932381	-0.19721437	0.18015356	B	B_274
False	0.1679768	0.799406	-0.8006285	B	B_275
True	0.99500245	-2.6373544	2.6564488	B	B_275
True	0.99960214	-3.9098728	3.9191005	B	B_275
False	0.1986968	0.6927232	-0.70173603	B	B_275
False	0.3621596	0.28145808	-0.28454497	B	B_276
False	0.17215429	0.78616023	-0.78427535	B	B_276
False	0.19764806	0.70020914	-0.7008503	B	B_276
False	0.2612007	0.51827705	-0.5214601	B	B_276
False	0.20665224	0.6631129	-0.68211156	B	B_277
False	0.16530015	0.8052801	-0.8140292	B	B_277
False	0.2942724	0.4360898	-0.43863377	B	B_277
False	0.16972141	0.7913196	-0.79628325	B	B_277
False	0.18541004	0.75038433	-0.7297309	B	B_278
False	0.5704001	-0.13294771	0.150536	B	B_278
False	0.80140066	-0.6822932	0.7127787	B	B_278
False	0.9075366	-1.1273617	1.1565595	B	B_278
False	0.19973896	0.6873008	-0.70062584	B	B_279
False	0.30148113	0.41229123	-0.42796358	B	B_279
False	0.24305539	0.5552416	-0.58075905	B	B_279
False	0.20021902	0.6800474	-0.7048786	B	B_279
False	0.09546845	1.1193962	-1.1292253	B	B_280
False	0.08458572	1.184413	-1.1971984	B	B_280
False	0.24625246	0.56300014	-0.5557	B	B_280
False	0.10350652	1.0777364	-1.0811199	B	B_280
False	0.6103434	-0.2257705	0.2229854	B	B_281
False	0.4788138	0.03956732	-0.045228258	B	B_281
False	0.36149314	0.27663553	-0.29225385	B	B_281
False	0.3592076	0.2798034	-0.29900163	B	B_281
False	0.3285528	0.35696048	-0.35777727	B	B_282
False	0.22337319	0.616497	-0.6296192	B	B_282
False	0.19852397	0.69062793	-0.7049173	B	B_282
False	0.34058505	0.3294149	-0.3312733	B	B_282
False	0.5031109	-0.009135285	0.003308353	B	B_283
False	0.30265588	0.4123379	-0.42234465	B	B_283
False	0.56533355	-0.13678667	0.1260503	B	B_283
False	0.58868515	-0.18198316	0.17654927	B	B_283
False	0.17321281	0.7763653	-0.7866612	B	B_284
False	0.15661009	0.834919	-0.84875125	B	B_284
False	0.24353603	0.55882376	-0.5745661	B	B_284
False	0.13454448	0.925648	-0.93571335	B	B_284
False	0.26847413	0.49458063	-0.5077973	B	B_285
False	0.16657138	0.8015933	-0.80853075	B	B_285
False	0.40989706	0.17762749	-0.18676355	B	B_285
False	0.20589836	0.6720419	-0.67778695	B	B_285
False	0.18287803	0.74105525	-0.7559136	B	B_286
False	0.47874126	0.040996447	-0.044089716	B	B_286
False	0.35996118	0.28346586	-0.2920668	B	B_286
False	0.26468435	0.51263076	-0.5091311	B	B_286
False	0.12798908	0.9530468	-0.9658102	B	B_287
False	0.14818443	0.8714167	-0.87749577	B	B_287
False	0.15492252	0.84606254	-0.85044074	B	B_287
False	0.20158069	0.67760354	-0.6988407	B	B_287
False	0.22079179	0.6208415	-0.6402165	B	B_288
False	0.25054795	0.53722954	-0.5584625	B	B_288
False	0.67882675	-0.37293214	0.3754529	B	B_288
False	0.2921917	0.43849427	-0.44626895	B	B_288
False	0.2935011	0.43378758	-0.44465253	B	B_289
False	0.25674245	0.52833664	-0.5346325	B	B_289
False	0.2530806	0.5316913	-0.5505579	B	B_289
False	0.17467684	0.7726361	-0.78020126	B	B_289
False	0.32368383	0.36869437	-0.3681992	B	B_290
False	0.15908314	0.8242711	-0.84079474	B	B_290
False	0.25609687	0.52804863	-0.53830665	B	B_290
False	0.20155866	0.68530554	-0.6912754	B	B_290
False	0.82788473	-0.7854897	0.7852197	B	B_291
False	0.322076	0.3736667	-0.37058097	B	B_291
False	0.1759463	0.7647803	-0.77927667	B	B_291
False	0.15211625	0.85335207	-0.86474633	B	B_291
False	0.43408376	0.13521308	-0.12999566	B	B_292
False	0.3138442	0.3899588	-0.39224923	B	B_292
False	0.49896446	0.006696239	0.002554022	B	B_292
False	0.457657	0.080792636	-0.088985994	B	B_292
False	0.11893999	0.9941335	-1.0083733	B	B_293
False	0.14011955	0.9049629	-0.9093345	B	B_293
False	0.17782277	0.7586881	-0.7724805	B	B_293
False	0.13344753	0.9333216	-0.93749285	B	B_293
False	0.43163735	0.12911703	-0.14605677	B	B_294
False	0.52904767	-0.06690234	0.04941922	B	B_294
False	0.6563184	-0.32948875	0.3174418	B	B_294
False	0.6701648	-0.3580985	0.3508322	B	B_294
False	0.09683833	1.1132555	-1.1196032	B	B_295
False	0.17492467	0.7781377	-0.7729816	B	B_295
False	0.1196555	0.99012995	-1.0055666	B	B_295
False	0.20832266	0.66865945	-0.6664063	B	B_295
False	0.7211409	-0.45941693	0.49071118	B	B_296
False	0.9065996	-1.1207657	1.1520389	B	B_296
False	0.9946903	-2.5933013	2.6395981	B	B_296
False	0.73297	-0.48259544	0.5271485	B	B_296
False	0.31491262	0.3790412	-0.39821002	B	B_297
False	0.28913736	0.44547015	-0.4541071	B	B_297
False	0.40440682	0.18859963	-0.19853686	B	B_297
False	0.37638813	0.2446921	-0.2602152	B	B_297
False	0.3768697	0.2520088	-0.25084737	B	B_298
False	0.27255356	0.4824608	-0.49924436	B	B_298
False	0.22494885	0.6083152	-0.6287408	B	B_298
False	0.32228544	0.3724597	-0.37082878	B	B_298
False	0.30440307	0.40699512	-0.41942272	B	B_299
False	0.38175204	0.23509057	-0.24702772	B	B_299
False	0.18473472	0.73439044	-0.7502023	B	B_299
False	0.24494444	0.5541105	-0.57164943	B	B_299
False	0.22858146	0.60638165	-0.6099569	B	B_300
False	0.31010056	0.3901403	-0.40950903	B	B_300
False	0.36904177	0.2633177	-0.27301213	B	B_300
False	0.259397	0.5138498	-0.535255	B	B_300
False	0.82786953	-0.7852824	0.78532046	B	B_301
False	0.75733274	-0.5601823	0.5779293	B	B_301
False	0.8944847	-1.0520204	1.085371	B	B_301
False	0.7670425	-0.5884358	0.60325056	B	B_301
False	0.4044527	0.20032677	-0.18661919	B	B_302
False	0.24650519	0.55674905	-0.56059	B	B_302
False	0.16062059	0.8199073	-0.8337106	B	B_302
False	0.7223618	-0.47318894	0.48301855	B	B_302
False	0.26086876	0.5193701	-0.522088	B	B_303
False	0.22310375	0.6227865	-0.62488335	B	B_303
False	0.117515996	1.0044751	-1.0116911	B	B_303
False	0.20719136	0.6717431	-0.67019594	B	B_303
False	0.6078594	-0.2145712	0.22375181	B	B_304
False	0.25170743	0.5412945	-0.548232	B	B_304
False	0.33104452	0.35263604	-0.35082853	B	B_304
False	0.19303712	0.7139054	-0.71648973	B	B_304
False	0.28112277	0.4624775	-0.4764215	B	B_305
False	0.46067542	0.07872808	-0.078895845	B	B_305
False	0.14863802	0.8665229	-0.8788004	B	B_305
False	0.27312106	0.48572195	-0.4931229	B	B_305
False	0.20352158	0.69077045	-0.6736576	B	B_306
False	0.09017843	1.157172	-1.1542864	B	B_306
False	0.12474711	0.9806099	-0.96761435	B	B_306
False	0.16775529	0.80651736	-0.7951028	B	B_306
False	0.16775312	0.7970828	-0.80455285	B	B_307
False	0.15319853	0.86186504	-0.84786665	B	B_307
False	0.14413227	0.89530647	-0.88607806	B	B_307
False	0.21856987	0.6340666	-0.63995343	B	B_307
False	0.19203712	0.713496	-0.72333145	B	B_308
False	0.25075853	0.54566395	-0.548907	B	B_308
False	0.23019385	0.5996081	-0.60760874	B	B_308
False	0.25889298	0.52646494	-0.5252652	B	B_308
False	0.47635418	0.048557162	-0.04609669	B	B_309
False	0.1797062	0.7505179	-0.7678214	B	B_309
False	0.21242	0.6485422	-0.66185725	B	B_309
False	0.44473478	0.113962665	-0.108004995	B	B_309
False	0.3665043	0.27742922	-0.26981372	B	B_310
False	0.10954598	1.039977	-1.0554101	B	B_310
False	0.18228911	0.7432465	-0.75766844	B	B_310
False	0.40392527	0.19598353	-0.19315256	B	B_310
False	0.47596005	0.040575318	-0.05565874	B	B_311
False	0.3569949	0.28410447	-0.3043266	B	B_311
False	0.73603094	-0.52212334	0.50331694	B	B_311
False	0.79581577	-0.6795543	0.68079084	B	B_311
False	0.8686454	-0.94600046	0.9430346	B	B_312
False	0.3693716	0.26970798	-0.26520562	B	B_312
False	0.28881827	0.4470563	-0.45407405	B	B_312
False	0.20817746	0.6693872	-0.66655916	B	B_312
False	0.41973507	0.15166216	-0.17219885	B	B_313
False	0.2931823	0.43154347	-0.44843468	B	B_313
False	0.78342605	-0.65302473	0.6327197	B	B_313
False	0.3451473	0.31298578	-0.3274533	B	B_313
False	0.3721919	0.2570814	-0.26574346	B	B_314
False	0.23766327	0.57331365	-0.5922198	B	B_314
False	0.27995297	0.4702745	-0.4744204	B	B_314
False	0.22946651	0.59686613	-0.6144599	B	B_314
False	0.35795802	0.29076493	-0.29347298	B	B_315
False	0.44968787	0.09784891	-0.104083166	B	B_315
False	0.3314111	0.34454703	-0.35726273	B	B_315
False	0.25326473	0.53049564	-0.5507798	B	B_315
False	0.057052206	1.4090021	-1.3960422	B	B_316
False	0.09890625	1.1104548	-1.0989821	B	B_316
False	0.11944039	1.0052712	-0.9924691	B	B_316
False	0.15690134	0.84641516	-0.83505166	B	B_316
False	0.23116322	0.6001579	-0.6015969	B	B_317
False	0.13992769	0.90021735	-0.9156733	B	B_317
False	0.22183855	0.62990814	-0.62507606	B	B_317
False	0.18075168	0.7505541	-0.760709	B	B_317
False	0.194721	0.70025516	-0.71936595	B	B_318
False	0.28458488	0.4523362	-0.4694952	B	B_318
False	0.15939759	0.82711726	-0.8355999	B	B_318
False	0.21920812	0.62666124	-0.64362586	B	B_318
False	0.48564264	0.022307169	-0.03513808	B	B_319
False	0.3689557	0.26654953	-0.2701499	B	B_319
False	0.21813963	0.62886715	-0.64767367	B	B_319
False	0.45403475	0.090551645	-0.09382988	B	B_319
False	0.19309214	0.70410097	-0.725941	B	B_320
False	0.22583431	0.6123821	-0.61960214	B	B_320
False	0.2688268	0.49025536	-0.5103275	B	B_320
False	0.3000741	0.41889787	-0.42804715	B	B_320
False	0.3252457	0.35733682	-0.37243083	B	B_321
False	0.42475095	0.14661427	-0.1566859	B	B_321
False	0.33580408	0.33386195	-0.34818736	B	B_321
False	0.6383496	-0.29340893	0.2747991	B	B_321
False	0.20875184	0.66254234	-0.66992307	B	B_322
False	0.18033421	0.7575246	-0.7565602	B	B_322
False	0.1631801	0.8213626	-0.81339175	B	B_322
False	0.10208073	1.0840988	-1.0902174	B	B_322
False	0.30917844	0.39787656	-0.4060864	B	B_323
False	0.3862925	0.22517468	-0.23774892	B	B_323
False	0.45597202	0.09156479	-0.08500438	B	B_323
False	0.29104805	0.44438595	-0.44591343	B	B_323
False	0.12952507	0.94900244	-0.9561623	B	B_324
False	0.12576099	0.96218514	-0.97678536	B	B_324
False	0.14676024	0.8735676	-0.88667274	B	B_324
False	0.22607805	0.6134664	-0.6171244	B	B_324
False	0.47525743	0.045968622	-0.05308264	B	B_325
False	0.28492212	0.4547428	-0.46543276	B	B_325
False	0.21978216	0.63163686	-0.6352995	B	B_325
False	0.57602996	-0.15223005	0.15426677	B	B_325
False	0.13824773	0.90874994	-0.92117065	B	B_326
False	0.4407712	0.12300728	-0.11502558	B	B_326
False	0.2776535	0.47722733	-0.4789038	B	B_326
False	0.17091486	0.7805153	-0.7986421	B	B_326
False	0.23083772	0.5985258	-0.6050613	B	B_327
False	0.1920207	0.7157531	-0.72118026	B	B_327
False	0.31604618	0.38439322	-0.38760892	B	B_327
False	0.42989367	0.14509378	-0.13719134	B	B_327
False	0.19306284	0.71426034	-0.7159697	B	B_328
False	0.31401592	0.3844115	-0.39699912	B	B_328
False	0.60415006	-0.20690997	0.21587756	B	B_328
False	0.19784294	0.6913478	-0.70848316	B	B_328
False	0.18713254	0.7287438	-0.7400072	B	B_329
False	0.14202389	0.89335966	-0.90522134	B	B_329
False	0.19407514	0.70799375	-0.71575135	B	B_329
False	0.3134747	0.39821482	-0.38570946	B	B_329
False	0.20661283	0.6725612	-0.6729035	B	B_330
False	0.1615495	0.8210472	-0.8256969	B	B_330
False	0.1968544	0.7030076	-0.70306414	B	B_330
False	0.1565347	0.8410096	-0.8432314	B	B_330
False	0.2478032	0.55187	-0.5584931	B	B_331
False	0.17095482	0.78970534	-0.78917	B	B_331
False	0.1757425	0.77227443	-0.7731886	B	B_331
False	0.25214058	0.53997403	-0.54725415	B	B_331
False	0.35878372	0.29162067	-0.28902632	B	B_332
False	0.21014592	0.65747297	-0.66657305	B	B_332
False	0.21045451	0.6511785	-0.6710095	B	B_332
False	0.16999318	0.78378296	-0.8018927	B	B_332
False	0.15217534	0.8549269	-0.86271363	B	B_333
False	0.19472216	0.71068513	-0.7089285	B	B_333
False	0.13604812	0.92128265	-0.92722577	B	B_333
False	0.18868445	0.73273736	-0.7258437	B	B_333
False	0.2449008	0.5565396	-0.56945634	B	B_334
False	0.44337505	0.10990797	-0.11756778	B	B_334
False	0.6455151	-0.29464233	0.30474058	B	B_334
False	0.29788405	0.42700285	-0.43039134	B	B_334
False	0.5888671	-0.18850535	0.17077895	B	B_335
False	0.24380326	0.56279206	-0.5691479	B	B_335
False	0.2590286	0.5235596	-0.527464	B	B_335
False	0.21948437	0.6291366	-0.63953704	B	B_335
False	0.15704867	0.82998097	-0.85037243	B	B_336
False	0.19268028	0.7073256	-0.725362	B	B_336
False	0.21895035	0.62968236	-0.64211136	B	B_336
False	0.29525065	0.4328845	-0.4371331	B	B_336
False	0.30445963	0.40482992	-0.4213206	B	B_337
False	0.32123375	0.3731559	-0.37495196	B	B_337
False	0.24580267	0.5495782	-0.57154673	B	B_337
False	0.2723425	0.48892397	-0.49384603	B	B_337
False	0.17449005	0.76923364	-0.78489995	B	B_338
False	0.19400226	0.7021799	-0.72203106	B	B_338
False	0.6117944	-0.22840486	0.22645639	B	B_338
False	0.25168136	0.5411962	-0.5484687	B	B_338
False	0.041775323	1.5731792	-1.5595973	B	B_339
False	0.0697792	1.303742	-1.2863438	B	B_339
False	0.20657206	0.6786793	-0.6670342	B	B_339
False	0.5544834	-0.100003436	0.11879914	B	B_339
False	0.08061063	1.2171376	-1.2169417	B	B_340
False	0.11895392	1.0035424	-0.99883133	B	B_340
False	0.039794892	1.5901617	-1.5932466	B	B_340
False	0.08934046	1.1620555	-1.1596591	B	B_340
False	0.08411093	1.1925825	-1.1951761	B	B_341
False	0.08883504	1.1567024	-1.1712404	B	B_341
False	0.35057297	0.30734748	-0.30917415	B	B_341
False	0.12120614	0.9878037	-0.993254	B	B_341
False	0.11527867	1.0144739	-1.0234463	B	B_342
False	0.1169231	1.0046233	-1.0172725	B	B_342
False	0.116868556	1.0083125	-1.0141118	B	B_342
False	0.16913305	0.79033196	-0.801452	B	B_342
False	0.5076312	-0.018227838	0.01229912	B	B_343
False	0.33183897	0.3421585	-0.35772094	B	B_343
False	0.21192415	0.6513691	-0.6619968	B	B_343
False	0.7100603	-0.45205903	0.44361773	B	B_343
False	0.2595347	0.5164498	-0.5319386	B	B_344
False	0.3152377	0.37875253	-0.3969923	B	B_344
False	0.63445085	-0.27551186	0.2758474	B	B_344
False	0.31625092	0.38320023	-0.3878549	B	B_344
False	0.20207112	0.68288183	-0.69051796	B	B_345
False	0.16085598	0.82432365	-0.8275493	B	B_345
False	0.15356393	0.8457301	-0.86118764	B	B_345
False	0.1806204	0.7579304	-0.7542194	B	B_345
False	0.22920097	0.6105682	-0.6022603	B	B_346
False	0.1483449	0.8783665	-0.86927515	B	B_346
False	0.20430295	0.67679244	-0.68282205	B	B_346
False	0.368439	0.26932687	-0.26959255	B	B_346
False	0.43709385	0.12377642	-0.12918851	B	B_347
False	0.3853832	0.22870253	-0.23805821	B	B_347
False	0.29877266	0.41496176	-0.4381874	B	B_347
False	0.36683354	0.26122797	-0.2845973	B	B_347
False	0.10883434	1.0509725	-1.0517309	B	B_348
False	0.15450336	0.8485513	-0.85115707	B	B_348
False	0.1401585	0.9027167	-0.9112573	B	B_348
False	0.09781478	1.1121147	-1.1096294	B	B_348
False	0.30884632	0.39584112	-0.4096773	B	B_349
False	0.39046708	0.21976922	-0.22558008	B	B_349
False	0.5310856	-0.06438676	0.060116276	B	B_349
False	0.2840334	0.45456445	-0.4699773	B	B_349
False	0.48798972	0.02885715	-0.019193344	B	B_350
False	0.25254178	0.53420866	-0.5508929	B	B_350
False	0.37781677	0.2431217	-0.2557036	B	B_350
False	0.2941769	0.4338923	-0.44129118	B	B_350
False	0.47637972	0.04335019	-0.05120132	B	B_351
False	0.22494774	0.613498	-0.62356454	B	B_351
False	0.21404159	0.642757	-0.6579765	B	B_351
False	0.22012982	0.6278925	-0.6370175	B	B_351
False	0.1959367	0.6946479	-0.7172384	B	B_352
False	0.1855536	0.73128545	-0.7478793	B	B_352
False	0.17604348	0.7643733	-0.77901334	B	B_352
False	0.2526133	0.5304532	-0.5542696	B	B_352
False	0.41302207	0.17636928	-0.17511688	B	B_353
False	0.5136082	-0.031240128	0.02320617	B	B_353
False	0.20997073	0.6617259	-0.6633759	B	B_353
False	0.29471397	0.42879015	-0.44380787	B	B_353
False	0.15406552	0.84829605	-0.85476786	B	B_354
False	0.19661807	0.7016116	-0.70595556	B	B_354
False	0.11781037	1.0051095	-1.0082211	B	B_354
False	0.26373804	0.51699555	-0.5096342	B	B_354
False	0.35472447	0.29335594	-0.30498004	B	B_355
False	0.44692603	0.111949354	-0.101149306	B	B_355
False	0.99907506	-3.4685574	3.5163372	B	B_355
False	0.64814323	-0.30407554	0.306812	B	B_355
False	0.9937767	-2.5277214	2.5454884	B	B_356
False	0.3611394	0.27823806	-0.29218438	B	B_356
False	0.27346805	0.48012602	-0.4969717	B	B_356
False	0.69543475	-0.41052902	0.4151229	B	B_356
False	0.2853169	0.44851965	-0.469719	B	B_357
False	0.47389466	0.045106247	-0.0594102	B	B_357
False	0.33874375	0.32548535	-0.3434122	B	B_357
False	0.3551947	0.28855568	-0.30772677	B	B_357
False	0.17667842	0.76658803	-0.7724276	B	B_358
False	0.17788039	0.75673306	-0.7740416	B	B_358
False	0.14976656	0.862358	-0.8740752	B	B_358
False	0.66749847	-0.35016185	0.3467306	B	B_358
False	0.31044212	0.39947605	-0.39857706	B	B_359
False	0.24044485	0.58143204	-0.56881016	B	B_359
False	0.33505964	0.34982634	-0.33556244	B	B_359
False	0.11444025	1.0180984	-1.0280688	B	B_359
False	0.18728982	0.72937894	-0.7383385	B	B_360
False	0.34276608	0.32379043	-0.32720134	B	B_360
False	0.462928	0.067236245	-0.08132441	B	B_360
False	0.12014144	0.9875791	-1.0035124	B	B_360
False	0.28064415	0.45813745	-0.4831312	B	B_361
False	0.29670584	0.4246047	-0.43842915	B	B_361
False	0.7285109	-0.49521863	0.4918619	B	B_361
False	0.27959174	0.45904237	-0.48744527	B	B_361
False	0.29798242	0.41739267	-0.43953124	B	B_362
False	0.31818035	0.36896437	-0.3931824	B	B_362
False	0.2788682	0.46863306	-0.48144963	B	B_362
False	0.31250185	0.3860036	-0.4024452	B	B_362
False	0.26880231	0.5115949	-0.4891128	B	B_363
False	0.576077	-0.14164895	0.16504055	B	B_363
False	0.78286785	-0.6227772	0.65968037	B	B_363
False	0.101524666	1.0944388	-1.0859587	B	B_363
False	0.36532554	0.2734337	-0.27888975	B	B_364
False	0.3009445	0.41458267	-0.4282215	B	B_364
False	0.412419	0.17265467	-0.18131961	B	B_364
False	0.22519583	0.6135201	-0.62211984	B	B_364
False	0.22836223	0.60553354	-0.61204857	B	B_365
False	0.17607199	0.77043235	-0.7727578	B	B_365
False	0.15264218	0.8511596	-0.8628671	B	B_365
False	0.26324883	0.50868356	-0.520467	B	B_365
False	0.22948866	0.6059781	-0.60522264	B	B_366
False	0.14369072	0.8973088	-0.88765955	B	B_366
False	0.12839387	0.9512893	-0.9639457	B	B_366
False	0.1258694	0.9603664	-0.9776184	B	B_366
False	0.19587204	0.7001144	-0.71218234	B	B_367
False	0.18169571	0.7518202	-0.7530806	B	B_367
False	0.18275282	0.746632	-0.75117505	B	B_367
False	0.1366988	0.91369605	-0.9292876	B	B_367
False	0.45045635	0.10648765	-0.092339456	B	B_368
False	0.31390706	0.3909725	-0.3909437	B	B_368
False	0.32337007	0.3672681	-0.37105906	B	B_368
False	0.20420553	0.67494726	-0.6852668	B	B_368
False	0.2622623	0.5046741	-0.52956903	B	B_369
False	0.35582078	0.28932768	-0.30422214	B	B_369
False	0.3256282	0.35330313	-0.37472215	B	B_369
False	0.32886755	0.34544915	-0.3678623	B	B_369
False	0.106063195	1.0701272	-1.0614725	B	B_370
False	0.18425381	0.7496818	-0.73810726	B	B_370
False	0.121405914	0.9954401	-0.98374337	B	B_370
False	0.076050244	1.2504301	-1.2468333	B	B_370
False	0.26231834	0.5190735	-0.51488	B	B_371
False	0.13751608	0.91026413	-0.92581147	B	B_371
False	0.17491508	0.77671444	-0.7744713	B	B_371
False	0.15986156	0.8233691	-0.8358896	B	B_371
False	0.19010234	0.7245335	-0.7248119	B	B_372
False	0.20382158	0.6756583	-0.68692	B	B_372
False	0.1287825	0.9478731	-0.9638937	B	B_372
False	0.21305336	0.64876735	-0.6578503	B	B_372
False	0.38221124	0.23141499	-0.24875802	B	B_373
False	0.35935116	0.27976638	-0.29841498	B	B_373
False	0.38766328	0.21806864	-0.23907666	B	B_373
False	0.28102642	0.4585334	-0.4808424	B	B_373
False	0.10768696	1.0529498	-1.0616387	B	B_374
False	0.2522178	0.54428995	-0.5425288	B	B_374
False	0.17303221	0.7775041	-0.7867839	B	B_374
False	0.12225842	0.9824232	-0.9887921	B	B_374
False	0.33249912	0.3469199	-0.34998372	B	B_375
False	0.28155893	0.46094722	-0.47579476	B	B_375
False	0.2557713	0.5326147	-0.53545	B	B_375
False	0.17172574	0.7817135	-0.7917323	B	B_375
False	0.15146111	0.8593341	-0.86385286	B	B_376
False	0.07916939	1.221071	-1.2326152	B	B_376
False	0.13985126	0.90841985	-0.90810615	B	B_376
False	0.5507548	-0.09492888	0.10879179	B	B_376
False	0.48521075	0.024560552	-0.034613688	B	B_377
False	0.4542501	0.0887521	-0.094760805	B	B_377
False	0.63887566	-0.290372	0.28011546	B	B_377
False	0.712581	-0.45779967	0.4501526	B	B_377
False	0.35597327	0.29908383	-0.29380083	B	B_378
False	0.20429765	0.6769465	-0.6827008	B	B_378
False	0.28241736	0.46899742	-0.46350476	B	B_378
False	0.20782347	0.6619787	-0.6761164	B	B_378
False	0.04806258	1.4934967	-1.4924985	B	B_379
False	0.20069484	0.69737464	-0.68458253	B	B_379
False	0.11763017	1.0106765	-1.004389	B	B_379
False	0.25402296	0.5515808	-0.52568954	B	B_379
False	0.2562696	0.52842355	-0.5370249	B	B_380
False	0.36147285	0.27804524	-0.29093197	B	B_380
False	0.19111621	0.71818084	-0.7245928	B	B_380
False	0.35447213	0.2930808	-0.30635774	B	B_380
False	0.11971176	0.99717855	-0.99798405	B	B_381
False	0.5684493	-0.1352438	0.14028342	B	B_381
False	0.123615354	0.9762182	-0.98241216	B	B_381
False	0.1699487	0.79424775	-0.7917431	B	B_381
False	0.10687504	1.0646322	-1.058434	B	B_382
False	0.08478675	1.1878836	-1.1911342	B	B_382
False	0.21993354	0.6350131	-0.63104063	B	B_382
False	0.096500225	1.1197498	-1.1169808	B	B_382
False	0.09675227	1.1180179	-1.1158252	B	B_383
False	0.22883183	0.6121778	-0.6027413	B	B_383
False	0.17116868	0.7975997	-0.77976745	B	B_383
False	0.15942529	0.83528006	-0.8272303	B	B_383
False	0.22097903	0.63607633	-0.62389374	B	B_384
False	0.4858694	0.042829886	-0.013707526	B	B_384
False	0.5492929	-0.09125435	0.10655988	B	B_384
False	0.46484718	0.08457851	-0.056265198	B	B_384
False	0.14037557	0.905445	-0.9067292	B	B_385
False	0.15681167	0.83455706	-0.8475879	B	B_385
False	0.12429188	0.970904	-0.9814963	B	B_385
False	0.12478827	0.9719491	-0.97589827	B	B_385
False	0.20973913	0.65551853	-0.67098	B	B_386
False	0.1320294	0.93450356	-0.94862974	B	B_386
False	0.18034327	0.7519005	-0.76212305	B	B_386
False	0.17426834	0.7691895	-0.7864842	B	B_386
False	0.07507376	1.2472898	-1.2639532	B	B_387
False	0.115828365	1.0158145	-1.0167272	B	B_387
False	0.06950738	1.2881329	-1.3061483	B	B_387
False	0.17353189	0.78022647	-0.7805734	B	B_387
False	0.23238023	0.5918611	-0.6030585	B	B_388
False	0.97742903	-1.8709196	1.8973424	B	B_388
False	0.31912008	0.38316154	-0.37465695	B	B_388
False	0.97709435	-1.8719437	1.8812537	B	B_388
False	0.17917505	0.7579195	-0.7640272	B	B_389
False	0.11373323	1.0182104	-1.0349519	B	B_389
False	0.15661183	0.8328295	-0.85082734	B	B_389
False	0.16299573	0.81360704	-0.8224983	B	B_389
False	0.10771435	1.0510263	-1.0632772	B	B_390
False	0.1524296	0.85437715	-0.86129403	B	B_390
False	0.55825186	-0.1134793	0.120590866	B	B_390
False	0.14278182	0.8968494	-0.8955252	B	B_390
False	0.24994281	0.546716	-0.55220133	B	B_391
False	0.93495625	-1.3333063	1.3321333	B	B_391
False	0.294073	0.43630648	-0.43937734	B	B_391
False	0.50207824	-0.00631048	0.002002545	B	B_391
False	0.24975161	0.55240387	-0.5475336	B	B_392
False	0.07890092	1.2198696	-1.2375052	B	B_392
False	0.1780138	0.76636	-0.76350236	B	B_392
False	0.10199298	1.0795836	-1.0956903	B	B_392
False	0.28872454	0.44422382	-0.45736268	B	B_393
False	0.35641572	0.2897148	-0.30124044	B	B_393
False	0.28993708	0.44874406	-0.4469456	B	B_393
False	0.27367082	0.4812318	-0.49484548	B	B_393
False	0.12050138	0.9833126	-1.0043782	B	B_394
False	0.13787968	0.91458136	-0.9184319	B	B_394
False	0.080426775	1.2101412	-1.2264214	B	B_394
False	0.20218278	0.6886019	-0.68410546	B	B_394
False	0.1767745	0.7658969	-0.77245826	B	B_395
False	0.17510101	0.7662437	-0.78365415	B	B_395
False	0.14428483	0.8849967	-0.89515156	B	B_395
False	0.43061334	0.13555694	-0.14379215	B	B_395
False	0.8134662	-0.7146708	0.75802124	B	B_396
True	0.9998878	-4.5065956	4.5888095	B	B_396
True	0.92187715	-1.220789	1.2473407	B	B_396
False	0.99673945	-2.8301542	2.8924444	B	B_396
False	0.2299369	0.60357475	-0.60509276	B	B_397
False	0.74224657	-0.5290644	0.52861387	B	B_397
False	0.52291965	-0.042795148	0.04894787	B	B_397
False	0.5017586	0.001921512	0.008955836	B	B_397
False	0.20898741	0.65583694	-0.6752029	B	B_398
False	0.31363627	0.389587	-0.39358684	B	B_398
False	0.17712061	0.76007944	-0.7758994	B	B_398
False	0.13930114	0.90997577	-0.91113085	B	B_398
False	0.26968318	0.49827468	-0.49795607	B	B_399
False	0.29833397	0.41949284	-0.43575105	B	B_399
False	0.2508833	0.5392553	-0.5546513	B	B_399
False	0.1736627	0.77523226	-0.78465587	B	B_399
False	0.1519937	0.8615957	-0.8574533	B	B_400
False	0.10862412	1.0489656	-1.0559071	B	B_400
False	0.19723305	0.7011379	-0.70254046	B	B_400
False	0.116317086	1.0090499	-1.0187285	B	B_400
False	0.12615074	0.96077645	-0.9746538	B	B_401
False	0.19028513	0.7194984	-0.72866005	B	B_401
False	0.59157914	-0.18599279	0.18450445	B	B_401
False	0.20260507	0.67968464	-0.69040674	B	B_401
False	0.38537374	0.23165698	-0.23514386	B	B_402
False	0.24443546	0.5561519	-0.5723619	B	B_402
False	0.29503518	0.43003136	-0.4410219	B	B_402
False	0.30483955	0.41567582	-0.4086814	B	B_402
False	0.1493557	0.8694866	-0.87017685	B	B_403
False	0.15417755	0.8522125	-0.8499921	B	B_403
False	0.18106306	0.75204027	-0.7571214	B	B_403
False	0.14279243	0.8917172	-0.9005709	B	B_403
False	0.39432988	0.21447633	-0.21467125	B	B_404
False	0.23618153	0.5785935	-0.59513587	B	B_404
False	0.24940112	0.5495409	-0.552268	B	B_404
False	0.24101187	0.5648867	-0.5822532	B	B_404
False	0.2106931	0.657562	-0.66319054	B	B_405
False	0.18928091	0.7259811	-0.72870815	B	B_405
False	0.24394026	0.56089467	-0.5703023	B	B_405
False	0.26475114	0.5061897	-0.51522917	B	B_405
False	0.4377134	0.12569956	-0.124747664	B	B_406
False	0.16043077	0.8232404	-0.8317859	B	B_406
False	0.25466323	0.5318191	-0.5420751	B	B_406
False	0.5050531	-0.002675161	0.017537981	B	B_406
False	0.0875539	1.1786531	-1.1652212	B	B_407
False	0.101010524	1.1064885	-1.0795583	B	B_407
False	0.24492595	0.5761307	-0.5497293	B	B_407
False	0.18579789	0.75343573	-0.72411346	B	B_407
False	0.26994875	0.49385208	-0.5010306	B	B_408
False	0.4485501	0.107930735	-0.0985998	B	B_408
False	0.3787442	0.25205308	-0.24282867	B	B_408
False	0.3005537	0.4196067	-0.42505583	B	B_408
False	0.88753515	-1.0307521	1.0350552	B	B_409
False	0.37461185	0.24961765	-0.2628644	B	B_409
False	0.28254458	0.46125042	-0.4706241	B	B_409
False	0.35435325	0.30151796	-0.2984402	B	B_409
False	0.50885206	-0.012585746	0.022826038	B	B_410
False	0.13666904	0.91663873	-0.9265971	B	B_410
False	0.31509012	0.38359165	-0.39283696	B	B_410
False	0.34535676	0.31494993	-0.32456264	B	B_410
False	0.22471815	0.61900693	-0.61937267	B	B_411
False	0.3177473	0.38010675	-0.384037	B	B_411
False	0.20183708	0.6779375	-0.6969145	B	B_411
False	0.18559605	0.7325151	-0.7463688	B	B_411
False	0.27843663	0.463614	-0.48861578	B	B_412
False	0.21810505	0.6254205	-0.651323	B	B_412
False	0.16385138	0.8071289	-0.82271755	B	B_412
False	0.2561478	0.52491903	-0.5411687	B	B_412
False	0.27630964	0.48546487	-0.47737664	B	B_413
False	0.16169924	0.82482576	-0.8208131	B	B_413
False	0.12348062	0.9753883	-0.9844863	B	B_413
False	0.08508726	1.1831436	-1.1920078	B	B_413
False	0.40800503	0.17673464	-0.19548404	B	B_414
False	0.36361572	0.2668466	-0.2928584	B	B_414
False	0.32745546	0.35239208	-0.36732426	B	B_414
False	0.3295895	0.34373575	-0.36630663	B	B_414
False	0.27995518	0.48087114	-0.46381286	B	B_415
False	0.13847123	0.9147378	-0.9133081	B	B_415
False	0.21876952	0.64048284	-0.6323686	B	B_415
False	0.2197971	0.63963056	-0.62721854	B	B_415
False	0.20103337	0.68934125	-0.6905071	B	B_416
False	0.22109191	0.62178576	-0.6375287	B	B_416
False	0.26827344	0.4966439	-0.5067563	B	B_416
False	0.34517854	0.32020903	-0.32009184	B	B_416
False	0.29874265	0.42154968	-0.43174276	B	B_417
False	0.19180861	0.7100272	-0.7282737	B	B_417
False	0.3571143	0.28876436	-0.29914677	B	B_417
False	0.27145934	0.48416764	-0.5030634	B	B_417
False	0.5618085	-0.12567917	0.12282601	B	B_418
False	0.17009178	0.7887816	-0.79619545	B	B_418
False	0.15870923	0.8244865	-0.8433772	B	B_418
False	0.23403424	0.58724785	-0.59842217	B	B_418
False	0.23797005	0.57484806	-0.5889929	B	B_419
False	0.15368126	0.84511495	-0.86090034	B	B_419
False	0.27518073	0.48314905	-0.48534518	B	B_419
False	0.17510726	0.77042234	-0.7794323	B	B_419
False	0.39397517	0.2187216	-0.2119115	B	B_420
False	0.38385472	0.23177297	-0.24144574	B	B_420
False	0.35524654	0.2913254	-0.3047307	B	B_420
False	0.2731231	0.49054468	-0.48829	B	B_420
False	0.17861202	0.7605632	-0.7652164	B	B_421
False	0.14150088	0.89452887	-0.9083508	B	B_421
False	0.11659609	1.011744	-1.0133227	B	B_421
False	0.12162747	0.9820622	-0.99504584	B	B_421
False	0.19063	0.72086143	-0.72506016	B	B_422
False	0.11144942	1.035925	-1.0400958	B	B_422
False	0.06639677	1.3219922	-1.3214109	B	B_422
False	0.086814135	1.1763014	-1.1768687	B	B_422
False	0.2243542	0.61527	-0.62519985	B	B_423
False	0.63984245	-0.28919554	0.28548485	B	B_423
False	0.86429423	-0.91850746	0.93291676	B	B_423
False	0.2170297	0.64948446	-0.633576	B	B_423
False	0.24006873	0.5897708	-0.5625319	B	B_424
False	0.07966838	1.2319598	-1.2149016	B	B_424
False	0.06419151	1.3522718	-1.3272681	B	B_424
False	0.09293578	1.1491218	-1.1291828	B	B_424
False	0.15612896	0.8439622	-0.84335524	B	B_425
False	0.18321241	0.74025	-0.7544829	B	B_425
False	0.22199085	0.6247673	-0.6293348	B	B_425
False	0.18400176	0.74336	-0.7461069	B	B_425
False	0.32558507	0.35244793	-0.37577388	B	B_426
False	0.43723327	0.119908884	-0.13248938	B	B_426
False	0.2912741	0.43210518	-0.45709875	B	B_426
False	0.42935488	0.1399781	-0.14450553	B	B_426
True	0.9881215	-2.2005491	2.220525	B	B_427
False	0.79519737	-0.68715835	0.66938525	B	B_427
False	0.2864274	0.45476586	-0.4580331	B	B_427
True	0.33849394	0.32860082	-0.34141213	B	B_427
False	0.30782306	0.40539885	-0.40491757	B	B_428
False	0.28013828	0.470038	-0.47373772	B	B_428
False	0.24598755	0.553921	-0.56620705	B	B_428
False	0.32141045	0.37081546	-0.37648195	B	B_428
False	0.394586	0.22612642	-0.20194899	B	B_429
False	0.49825618	0.008187529	0.001212255	B	B_429
False	0.2059785	0.6802333	-0.6691054	B	B_429
False	0.15627365	0.8379329	-0.84828687	B	B_429
False	0.25665084	0.5284205	-0.5350289	B	B_430
False	0.4370273	0.11570004	-0.13753541	B	B_430
False	0.22110672	0.6259841	-0.6332447	B	B_430
False	0.23258902	0.58701706	-0.60673237	B	B_430
False	0.3382477	0.3202753	-0.3508376	B	B_431
False	0.5311309	-0.07171587	0.05296908	B	B_431
False	0.5066953	-0.02347701	0.003305585	B	B_431
False	0.38317567	0.22694577	-0.24914497	B	B_431
False	0.26340362	0.5100135	-0.51833904	B	B_432
False	0.33100137	0.35196352	-0.35169598	B	B_432
False	0.17942587	0.7493378	-0.7709045	B	B_432
False	0.19470856	0.6996673	-0.7200331	B	B_432
False	0.11991458	0.9904072	-1.002832	B	B_433
False	0.16685602	0.8020981	-0.80597705	B	B_433
False	0.15685868	0.84058285	-0.8412064	B	B_433
False	0.19997838	0.68928856	-0.697141	B	B_433
False	0.25492054	0.5247583	-0.5477807	B	B_434
False	0.47787994	0.035235107	-0.053303037	B	B_434
False	0.2999593	0.41341376	-0.4340777	B	B_434
False	0.25707147	0.5210732	-0.54017246	B	B_434
False	0.085051276	1.1822678	-1.193346	B	B_435
False	0.17810205	0.7597003	-0.76955926	B	B_435
False	0.1126274	1.0304785	-1.0337015	B	B_435
False	0.1234582	0.9794762	-0.98060554	B	B_435
False	0.29232818	0.43342507	-0.45067832	B	B_436
False	0.31823295	0.37614	-0.38576433	B	B_436
False	0.19964749	0.68645257	-0.7020466	B	B_436
False	0.2242254	0.61599624	-0.6252139	B	B_436
False	0.28005993	0.46988654	-0.47427782	B	B_437
False	0.2240471	0.6108148	-0.63142073	B	B_437
False	0.1923828	0.71083117	-0.72376996	B	B_437
False	0.23643325	0.5753981	-0.59693664	B	B_437
False	0.21570604	0.6488382	-0.64202917	B	B_438
False	0.1635597	0.81281483	-0.8191622	B	B_438
False	0.21046503	0.6540242	-0.6681004	B	B_438
False	0.29176214	0.43821907	-0.44862196	B	B_438
False	0.60986954	-0.21653633	0.23022765	B	B_439
False	0.18988384	0.72090924	-0.72985584	B	B_439
False	0.19970994	0.68769145	-0.70041686	B	B_439
False	0.13449252	0.9296383	-0.9321693	B	B_439
False	0.6498847	-0.30907464	0.30945796	B	B_440
False	0.34514758	0.31192046	-0.32851735	B	B_440
False	0.30693868	0.39951771	-0.41495284	B	B_440
False	0.7101128	-0.44237155	0.45356032	B	B_440
False	0.17746839	0.7588872	-0.7747072	B	B_441
False	0.22009033	0.6254633	-0.63967663	B	B_441
False	0.24390875	0.56155384	-0.56981397	B	B_441
False	0.23941194	0.57506967	-0.5808366	B	B_441
False	0.37552714	0.25523823	-0.25333905	B	B_442
False	0.1993012	0.687503	-0.70316476	B	B_442
False	0.19736902	0.69441676	-0.70840317	B	B_442
False	0.44437683	0.10978408	-0.11363348	B	B_442
False	0.14767879	0.8673317	-0.8855922	B	B_443
False	0.27996826	0.47073412	-0.4738851	B	B_443
False	0.24921384	0.54353815	-0.5592714	B	B_443
False	0.22980323	0.60008204	-0.6093406	B	B_443
False	0.08936946	1.1577659	-1.1635923	B	B_444
False	0.10682282	1.0676326	-1.0559807	B	B_444
False	0.66057324	-0.33022875	0.33562103	B	B_444
False	0.33629248	0.34372592	-0.33613443	B	B_444
False	0.10265784	1.0827887	-1.085247	B	B_445
False	0.115269326	1.0218816	-1.0161304	B	B_445
False	0.16113923	0.82222104	-0.8275549	B	B_445
False	0.09378064	1.1311426	-1.1371803	B	B_445
False	0.23901251	0.5754245	-0.5826766	B	B_446
False	0.14804927	0.86878943	-0.88119406	B	B_446
False	0.22224925	0.6261836	-0.62642306	B	B_446
False	0.20288408	0.6837096	-0.6846557	B	B_446
False	0.14093016	0.8994765	-0.9081091	B	B_447
False	0.15985414	0.8360013	-0.8233125	B	B_447
False	0.16895084	0.7945168	-0.7985644	B	B_447
False	0.13646866	0.91856277	-0.9263724	B	B_447
False	0.2029951	0.678	-0.6896789	B	B_448
False	0.2780214	0.48061436	-0.4736831	B	B_448
False	0.25043443	0.5386399	-0.5576567	B	B_448
False	0.2697643	0.48928213	-0.5065366	B	B_448
False	0.13165383	0.94604045	-0.9403741	B	B_449
False	0.13555522	0.9330495	-0.91965896	B	B_449
False	0.124027394	0.979331	-0.9755013	B	B_449
False	0.33410686	0.35214543	-0.3375229	B	B_449
False	0.80556357	-0.6956588	0.7257779	B	B_450
False	0.9878128	-2.176231	2.2188754	B	B_450
False	0.87781984	-0.96827686	1.0036676	B	B_450
False	0.95137864	-1.4783478	1.4955006	B	B_450
False	0.10078518	1.099415	-1.0891157	B	B_451
False	0.045148905	1.5274267	-1.5241629	B	B_451
False	0.11211323	1.0424519	-1.0268831	B	B_451
False	0.07805315	1.2368991	-1.2321985	B	B_451
True	0.97074485	-1.737814	1.7641932	B	B_452
False	0.1339833	0.94300747	-0.9231816	B	B_452
True	0.99123	-2.354722	2.3728824	B	B_452
False	0.053207554	1.4424318	-1.4364476	B	B_452
False	0.18129498	0.7526257	-0.75497276	B	B_453
False	0.16706401	0.80033994	-0.8062398	B	B_453
False	0.21135566	0.65832746	-0.65844566	B	B_453
False	0.32499287	0.36344284	-0.36747718	B	B_453
False	0.59780633	-0.20215939	0.19417378	B	B_454
False	0.2181613	0.6333473	-0.64306647	B	B_454
False	0.39266452	0.21636592	-0.21975978	B	B_454
False	0.24564013	0.55222595	-0.56977594	B	B_454
False	0.27223253	0.4827279	-0.50059706	B	B_455
False	0.42360908	0.15224712	-0.155728	B	B_455
False	0.92780817	-1.2692134	1.2842851	B	B_455
False	0.3468041	0.31076938	-0.32234758	B	B_455
False	0.26547378	0.51139647	-0.50631315	B	B_456
False	0.49302775	0.011532389	-0.016358573	B	B_456
False	0.30131653	0.42730922	-0.41372734	B	B_456
False	0.46330723	0.07054227	-0.076493174	B	B_456
False	0.5557361	-0.12276501	0.10110984	B	B_457
False	0.30407912	0.40211272	-0.4258353	B	B_457
False	0.41349673	0.16734442	-0.18218432	B	B_457
False	0.31989437	0.37259954	-0.3816576	B	B_457
False	0.21888442	0.6273594	-0.64481986	B	B_458
False	0.4003288	0.20015511	-0.2039403	B	B_458
False	0.22024973	0.623798	-0.6404136	B	B_458
False	0.36582175	0.27501053	-0.27517334	B	B_458
False	0.22400591	0.6163618	-0.62611073	B	B_459
False	0.3601987	0.27330303	-0.3011988	B	B_459
False	0.5620863	-0.1303953	0.11923819	B	B_459
False	0.25273964	0.529807	-0.5542471	B	B_459
False	0.1515662	0.8543347	-0.8680349	B	B_460
False	0.1333274	0.92788625	-0.94396734	B	B_460
False	0.11430428	1.0207239	-1.0267855	B	B_460
False	0.21260627	0.6532662	-0.6560203	B	B_460
False	0.5385362	-0.074195035	0.08025607	B	B_461
False	0.08878928	1.1616524	-1.1668559	B	B_461
False	0.12772873	0.9614218	-0.9597699	B	B_461
False	0.39914978	0.20214655	-0.20686242	B	B_461
False	0.27150828	0.48865998	-0.49832353	B	B_462
False	0.13391115	0.9369302	-0.9298808	B	B_462
False	0.10444284	1.0684476	-1.0803585	B	B_462
False	0.17530687	0.76586497	-0.7826084	B	B_462
False	0.4119049	0.16978112	-0.18631512	B	B_463
False	0.3422612	0.3114732	-0.34176043	B	B_463
False	0.29138562	0.4286049	-0.46005902	B	B_463
False	0.48566803	0.021372981	-0.035970517	B	B_463
True	0.5352594	-0.066031	0.07524121	B	B_464
False	0.92012113	-1.2071974	1.2367969	B	B_464
True	0.9871022	-2.143934	2.1937828	B	B_464
False	0.23686336	0.59126526	-0.57868826	B	B_464
False	0.33367494	0.35007173	-0.34153852	B	B_465
False	0.20770833	0.6667974	-0.67199725	B	B_465
False	0.16032052	0.8233756	-0.8324695	B	B_465
False	0.33212012	0.3444358	-0.35417593	B	B_465
False	0.22218545	0.621462	-0.63151366	B	B_466
False	0.20154673	0.6854385	-0.69121665	B	B_466
False	0.21696351	0.6307565	-0.6526937	B	B_466
False	0.23176235	0.588752	-0.6096347	B	B_466
False	0.08873264	1.1650302	-1.1641784	B	B_467
False	0.09707498	1.1197326	-1.1104233	B	B_467
False	0.10543205	1.0729605	-1.0653138	B	B_467
False	0.0734961	1.2693043	-1.2648816	B	B_467
False	0.2009573	0.69071823	-0.6896036	B	B_468
False	0.14583345	0.8865524	-0.88110876	B	B_468
False	0.1420191	0.8964143	-0.90220606	B	B_468
False	0.4647792	0.06599696	-0.07511984	B	B_468
False	0.38214955	0.23576553	-0.24466895	B	B_469
False	0.33134502	0.34512877	-0.35697928	B	B_469
False	0.35260344	0.30434358	-0.30327144	B	B_469
False	0.38989142	0.22149028	-0.22627848	B	B_469
False	0.103069805	1.0782123	-1.0853593	B	B_470
False	0.100246295	1.095434	-1.0990568	B	B_470
False	0.1408633	0.89903545	-0.9091026	B	B_470
False	0.13709138	0.9171572	-0.92250395	B	B_470
False	0.35801548	0.2878337	-0.29615438	B	B_471
False	0.25160262	0.5373189	-0.5527642	B	B_471
False	0.42150974	0.15448903	-0.16208985	B	B_471
False	0.30679947	0.40794253	-0.40718248	B	B_471
False	0.06929646	1.2937524	-1.3037945	B	B_472
False	0.12963535	0.94805825	-0.9561284	B	B_472
False	0.43161485	0.14285018	-0.13241553	B	B_472
False	0.08055377	1.2156458	-1.2192008	B	B_472
False	0.21313211	0.6464448	-0.65970325	B	B_473
False	0.7880401	-0.6527922	0.66035956	B	B_473
False	0.6922292	-0.40265262	0.40790924	B	B_473
False	0.35808623	0.28668773	-0.29699257	B	B_473
False	0.14740849	0.87292415	-0.8821488	B	B_474
False	0.30379388	0.41305566	-0.41624072	B	B_474
False	0.09320271	1.1343716	-1.1407707	B	B_474
False	0.24884883	0.5552329	-0.5495285	B	B_474
False	0.2116957	0.6555506	-0.65918374	B	B_475
False	0.22281325	0.6241298	-0.6252169	B	B_475
False	0.14607018	0.8785368	-0.887225	B	B_475
False	0.17757405	0.7673285	-0.7655423	B	B_475
False	0.13663565	0.9242381	-0.9192809	B	B_476
False	0.6165785	-0.23884626	0.2362045	B	B_476
False	0.17787352	0.7599679	-0.77085334	B	B_476
False	0.17020227	0.79324925	-0.7909452	B	B_476
False	0.26840496	0.5068307	-0.49589947	B	B_477
False	0.21557903	0.646303	-0.64531523	B	B_477
False	0.1547006	0.84795344	-0.8502458	B	B_477
False	0.2741329	0.4939354	-0.47981846	B	B_477
False	0.4735577	0.055241436	-0.050626464	B	B_478
False	0.34012687	0.32354915	-0.33917972	B	B_478
False	0.7763282	-0.62638235	0.6180131	B	B_478
False	0.28717417	0.45506513	-0.4540831	B	B_478
False	0.29950872	0.42616785	-0.42347068	B	B_479
False	0.2032208	0.6795681	-0.6867165	B	B_479
False	0.16585319	0.8000138	-0.8152926	B	B_479
False	0.17435193	0.768445	-0.7866478	B	B_479
False	0.34112576	0.31753314	-0.3407483	B	B_480
False	0.34770313	0.30485094	-0.32429972	B	B_480
False	0.3087684	0.3931738	-0.41270962	B	B_480
False	0.57806003	-0.16430904	0.15050563	B	B_480
False	0.33215278	0.34542948	-0.3530348	B	B_481
False	0.3187533	0.37801492	-0.38149223	B	B_481
False	0.28910664	0.44190228	-0.45782447	B	B_481
False	0.29284716	0.43295783	-0.44863817	B	B_481
False	0.24080345	0.56594086	-0.58233875	B	B_482
False	0.32426748	0.36481655	-0.36941203	B	B_482
False	0.25131762	0.5398215	-0.5517759	B	B_482
False	0.23575248	0.5866883	-0.5894211	B	B_482
False	0.22738484	0.60285413	-0.62028295	B	B_483
False	0.21782146	0.6355043	-0.6429029	B	B_483
False	0.21212046	0.6512157	-0.6609752	B	B_483
False	0.25766027	0.5191684	-0.5389967	B	B_483
False	0.18441284	0.7447319	-0.74199945	B	B_484
False	0.43708336	0.13238336	-0.12062429	B	B_484
False	0.38413405	0.22941314	-0.24262452	B	B_484
False	0.36807346	0.2740249	-0.26646575	B	B_484
False	0.8839913	-1.0051135	1.0256689	B	B_485
False	0.23379108	0.5938902	-0.5931368	B	B_485
False	0.7397592	-0.5178589	0.5268584	B	B_485
False	0.67692393	-0.3717755	0.36789563	B	B_485
False	0.3524765	0.30454755	-0.30362344	B	B_486
False	0.28688216	0.45332748	-0.45724759	B	B_486
False	0.3907268	0.21467127	-0.2295869	B	B_486
False	0.1802563	0.7494219	-0.76519006	B	B_486
False	0.25555313	0.5266354	-0.5425758	B	B_487
False	0.21971145	0.6240227	-0.643326	B	B_487
False	0.29048553	0.4445932	-0.44843394	B	B_487
False	0.2772881	0.4787389	-0.47921473	B	B_487
False	0.11172558	1.030811	-1.042424	B	B_488
False	0.25026423	0.5433303	-0.5538732	B	B_488
False	0.4013446	0.20330311	-0.19656259	B	B_488
False	0.1658711	0.8012235	-0.81395346	B	B_488
False	0.3274195	0.35317773	-0.36670193	B	B_489
False	0.30909228	0.39964354	-0.4047228	B	B_489
False	0.60054547	-0.208631	0.19910741	B	B_489
False	0.27719253	0.4744727	-0.48395786	B	B_489
False	0.34244403	0.31915057	-0.3332713	B	B_490
False	0.2565548	0.526326	-0.53762686	B	B_490
False	0.3541726	0.29684192	-0.303906	B	B_490
False	0.7199337	-0.46671987	0.47741285	B	B_490
False	0.08274651	1.2078223	-1.1977798	B	B_491
False	0.06730122	1.3177257	-1.3111781	B	B_491
False	0.12383476	0.97804046	-0.9785661	B	B_491
False	0.20187077	0.69433045	-0.68031234	B	B_491
False	0.37081158	0.26572138	-0.26301533	B	B_492
False	0.122916676	0.97995985	-0.9851354	B	B_492
False	0.26661476	0.50418305	-0.50768334	B	B_492
False	0.09211315	1.1449041	-1.1431978	B	B_492
False	0.059043765	1.3902776	-1.3783399	B	B_493
False	0.29235995	0.45956188	-0.42438787	B	B_493
False	0.35743874	0.31986755	-0.26663056	B	B_493
False	0.18958485	0.7367648	-0.71594507	B	B_493
False	0.88304716	-1.0089818	1.0126255	B	B_494
False	0.6093049	-0.21020852	0.23418304	B	B_494
False	0.10241709	1.0865974	-1.0840545	B	B_494
False	0.06840404	1.3024403	-1.3090271	B	B_494
False	0.46911347	0.058770522	-0.06493314	B	B_495
False	0.39721245	0.20676376	-0.2103297	B	B_495
False	0.2815759	0.46422875	-0.47242913	B	B_495
False	0.85814553	-0.89919066	0.90078163	B	B_495
False	0.28473735	0.4605567	-0.4605259	B	B_496
False	0.24749373	0.5495143	-0.5625097	B	B_496
False	0.32416037	0.36162674	-0.3730906	B	B_496
False	0.25422725	0.5348524	-0.54133993	B	B_496
False	0.21196203	0.6524232	-0.6607159	B	B_497
False	0.21396807	0.6402105	-0.66096014	B	B_497
False	0.2452126	0.553275	-0.57103556	B	B_497
False	0.26408955	0.511703	-0.5131172	B	B_497
False	0.45211896	0.095419526	-0.09669322	B	B_498
False	0.40446582	0.19543539	-0.19145615	B	B_498
False	0.3492757	0.31436366	-0.30786076	B	B_498
False	0.23726566	0.57736254	-0.59036684	B	B_498
False	0.18801874	0.7246201	-0.73831564	B	B_499
False	0.24581625	0.5525028	-0.568549	B	B_499
False	0.78541917	-0.64868915	0.648842	B	B_499
[truncated: 14,609 more rows]
