# Supplementary material for: Automatic correction of performance drift under acquisition shift in medical image classification
Source: Nat Commun. 2023 Oct 19;14:6608. doi: 10.1038/s41467-023-42396-y (PMC10587231; doi:10.1038/s41467-023-42396-y)
Supplement: Supplementary file 5 — Supplementary Code [file 41467_2023_42396_MOESM5_ESM.zip › upa-code/upa-main/breast_outputs/C.csv]

malignant	pred1	logit0	logit1	vendor	id
False	0.32337302	0.37370145	-0.36461225	C	C_0
False	0.89373535	-1.0537475	1.0757289	C	C_0
False	0.87673056	-0.97391605	0.98791134	C	C_0
False	0.5287014	-0.04632543	0.06860661	C	C_0
False	0.037457902	1.6117845	-1.6345756	C	C_1
False	0.06381781	1.3350458	-1.3507321	C	C_1
False	0.050185606	1.4612131	-1.4793252	C	C_1
False	0.06338287	1.3358109	-1.35727	C	C_1
False	0.01449351	2.1046255	-2.1148293	C	C_2
False	0.01572926	2.0622635	-2.0741148	C	C_2
False	0.010786993	2.2521145	-2.266454	C	C_2
False	0.02267814	1.8772852	-1.8861294	C	C_2
False	0.024720235	1.8273426	-1.8477597	C	C_3
False	0.02387744	1.842453	-1.868201	C	C_3
False	0.036526777	1.6221385	-1.6503606	C	C_3
False	0.031386677	1.7022058	-1.7272761	C	C_3
False	0.041965723	1.5587336	-1.5692966	C	C_4
False	0.050193623	1.4635332	-1.4768368	C	C_4
False	0.026607582	1.7918644	-1.8077266	C	C_4
False	0.022766475	1.8665098	-1.8929269	C	C_4
False	0.12571698	0.959482	-0.979889	C	C_5
False	0.061675496	1.3522608	-1.3699484	C	C_5
False	0.47878987	0.039734676	-0.045156803	C	C_5
False	0.10603445	1.0555537	-1.0763496	C	C_5
False	0.07985255	1.222238	-1.2221141	C	C_6
False	0.23691705	0.5811739	-0.5884829	C	C_6
False	0.071701266	1.2743964	-1.2864487	C	C_6
False	0.059172228	1.3781203	-1.3881876	C	C_6
False	0.022700407	1.8730073	-1.8894031	C	C_7
False	0.026815884	1.786633	-1.804946	C	C_7
False	0.07178305	1.2780972	-1.28152	C	C_7
False	0.059046656	1.3814511	-1.3871145	C	C_7
False	0.056380518	1.4032085	-1.4143908	C	C_8
False	0.07190484	1.2739824	-1.2838082	C	C_8
False	0.084642656	1.185305	-1.1955711	C	C_8
False	0.029045729	1.7520007	-1.7574072	C	C_8
False	0.021965591	1.8941478	-1.90192	C	C_9
False	0.025332242	1.8179204	-1.8320984	C	C_9
False	0.030055974	1.734198	-1.739979	C	C_9
False	0.03806361	1.6096151	-1.6200745	C	C_9
False	0.023740228	1.8539097	-1.862648	C	C_10
False	0.022132734	1.89065	-1.8976662	C	C_10
False	0.017504087	2.005321	-2.0223408	C	C_10
False	0.024735598	1.8325661	-1.8418989	C	C_10
False	0.046588153	1.5042825	-1.5144182	C	C_11
False	0.16719072	0.80099165	-0.80467784	C	C_11
False	0.037041035	1.6221769	-1.6358075	C	C_11
False	0.034498822	1.6601276	-1.6715944	C	C_11
False	0.055995066	1.4052856	-1.4195821	C	C_12
False	0.15861905	0.8327975	-0.83574146	C	C_12
False	0.039686143	1.5867352	-1.5995228	C	C_12
False	0.043599244	1.5384016	-1.5497355	C	C_12
False	0.07004964	1.285097	-1.3008301	C	C_13
False	0.103176594	1.0745208	-1.0878961	C	C_13
False	0.15497044	0.83842564	-0.8577116	C	C_13
False	0.20563532	0.6666475	-0.68479073	C	C_13
False	0.015304407	2.07506	-2.0891318	C	C_14
False	0.013960573	2.121213	-2.1362462	C	C_14
False	0.013008106	2.160389	-2.1687005	C	C_14
False	0.03298037	1.6814878	-1.6968184	C	C_14
False	0.14732571	0.8728219	-0.88290983	C	C_15
False	0.047018945	1.500961	-1.5080835	C	C_15
False	0.07874281	1.2278126	-1.2317398	C	C_15
False	0.11304966	1.0278679	-1.0320938	C	C_15
False	0.047904965	1.4908867	-1.4985589	C	C_16
False	0.035643768	1.6459563	-1.6519301	C	C_16
False	0.033228263	1.6787112	-1.6918503	C	C_16
False	0.03266153	1.684615	-1.7037354	C	C_16
False	0.6508809	-0.3026104	0.32030302	C	C_17
False	0.033539716	1.6786616	-1.6822484	C	C_17
False	0.015242036	2.0748491	-2.0934896	C	C_17
False	0.97270006	-1.7729834	1.8002056	C	C_17
False	0.033987537	1.6723732	-1.6748096	C	C_18
False	0.020476274	1.9360461	-1.9317534	C	C_18
False	0.019694293	1.9500347	-1.9575009	C	C_18
False	0.026275482	1.7987667	-1.8137254	C	C_18
False	0.061039373	1.3671012	-1.3661532	C	C_19
False	0.06386786	1.3417432	-1.3431971	C	C_19
False	0.0386064	1.6090364	-1.6059295	C	C_19
False	0.12907378	0.95103335	-0.95813966	C	C_19
False	0.90775573	-1.1387234	1.1478117	C	C_20
False	0.080603525	1.215703	-1.218472	C	C_20
False	0.09344434	1.1315176	-1.1407688	C	C_20
False	0.76706254	-0.58950067	0.6022978	C	C_20
False	0.09454461	1.1329377	-1.1264286	C	C_21
False	0.038967464	1.604198	-1.6010832	C	C_21
False	0.089568235	1.1586839	-1.1602345	C	C_21
False	0.036173474	1.6480329	-1.6345524	C	C_21
False	0.13991854	0.90158474	-0.91438204	C	C_22
False	0.04675411	1.5010496	-1.5139213	C	C_22
False	0.04844476	1.4843442	-1.4933294	C	C_22
False	0.091796964	1.1381263	-1.1537625	C	C_22
False	0.09264989	1.1335175	-1.148183	C	C_23
False	0.039997395	1.5875502	-1.5905714	C	C_23
False	0.15258262	0.8488134	-0.8656738	C	C_23
False	0.09340911	1.1372728	-1.1354296	C	C_23
False	0.07903359	1.222767	-1.2327838	C	C_24
False	0.03497003	1.6494138	-1.6682539	C	C_24
False	0.045861818	1.507044	-1.5281316	C	C_24
False	0.02305455	1.8703401	-1.8762276	C	C_24
False	0.04733466	1.4978215	-1.5041993	C	C_25
False	0.043459214	1.5364134	-1.5550871	C	C_25
False	0.04781069	1.4881171	-1.5033976	C	C_25
False	0.08147626	1.2048292	-1.2176268	C	C_25
False	0.071114704	1.2773039	-1.2923874	C	C_26
False	0.079272464	1.2205173	-1.2317562	C	C_26
False	0.13057382	0.94638413	-0.9495105	C	C_26
False	0.7689646	-0.59808975	0.60438424	C	C_26
False	0.067166984	1.3061788	-1.3248655	C	C_27
False	0.06865202	1.2936127	-1.3139696	C	C_27
False	0.05849766	1.3826174	-1.3958726	C	C_27
False	0.08435845	1.1872336	-1.1973164	C	C_27
False	0.97056246	-1.7444459	1.7511599	C	C_28
False	0.09923588	1.1000998	-1.1056439	C	C_28
False	0.04949757	1.4660393	-1.4890277	C	C_28
False	0.065235734	1.3272107	-1.3350763	C	C_28
False	0.12721977	0.95411205	-0.97165567	C	C_29
False	0.13160823	0.93528926	-0.95152414	C	C_29
False	0.117494024	1.0030465	-1.0133317	C	C_29
False	0.28182024	0.46065223	-0.47479838	C	C_29
False	0.1130467	1.029937	-1.0300542	C	C_30
False	0.28482068	0.46309102	-0.45758247	C	C_30
False	0.8437716	-0.84306437	0.8434981	C	C_30
False	0.13306141	0.9403917	-0.9337657	C	C_30
False	0.070622884	1.2829614	-1.294199	C	C_31
False	0.118019514	0.99441564	-1.0169042	C	C_31
False	0.09830654	1.1012514	-1.1149329	C	C_31
False	0.14059174	0.8949332	-0.9154505	C	C_31
True	0.99648654	-2.7965183	2.8511033	C	C_32
False	0.51667964	-0.018737279	0.048006155	C	C_32
False	0.81415856	-0.7127846	0.76447684	C	C_32
True	0.99912757	-3.4919527	3.5513537	C	C_32
False	0.0775691	1.2365034	-1.2393401	C	C_33
False	0.027746493	1.7652664	-1.7912407	C	C_33
False	0.036895066	1.622805	-1.6392796	C	C_33
False	0.05154891	1.442546	-1.4697533	C	C_33
False	0.08407917	1.1849873	-1.203184	C	C_34
False	0.0687607	1.2924502	-1.3134336	C	C_34
False	0.058735576	1.3832865	-1.3908921	C	C_34
False	0.062424164	1.3502302	-1.3591149	C	C_34
False	0.034519263	1.6567894	-1.6743191	C	C_35
False	0.03320752	1.6742318	-1.6969757	C	C_35
False	0.03582227	1.6422948	-1.6504111	C	C_35
False	0.048017133	1.49233	-1.4946592	C	C_35
False	0.02371843	1.8519435	-1.8655553	C	C_36
False	0.06150886	1.3603528	-1.3647394	C	C_36
False	0.06394168	1.3410378	-1.3426684	C	C_36
False	0.026117804	1.8043927	-1.8142804	C	C_36
False	0.0700403	1.2881976	-1.2978728	C	C_37
False	0.19726156	0.70206404	-0.7014343	C	C_37
False	0.06586259	1.3211899	-1.3308631	C	C_37
False	0.11094295	1.040796	-1.0403492	C	C_37
False	0.11726724	1.0021851	-1.016382	C	C_38
False	0.13271895	0.9340475	-0.94308174	C	C_38
False	0.06716505	1.3087385	-1.322337	C	C_38
False	0.10667365	1.0536675	-1.0715103	C	C_38
False	0.05579205	1.4104712	-1.4182439	C	C_39
False	0.029451305	1.7451382	-1.7499853	C	C_39
False	0.0607872	1.3663641	-1.3712988	C	C_39
False	0.20304236	0.6877831	-0.6796038	C	C_39
False	0.06343584	1.3408024	-1.3513865	C	C_40
False	0.043291025	1.538895	-1.5566589	C	C_40
False	0.4562978	0.09384532	-0.08141057	C	C_40
False	0.07560565	1.2469918	-1.256616	C	C_40
False	0.034144916	1.6636143	-1.6787858	C	C_41
False	0.03390888	1.6660079	-1.6835735	C	C_41
False	0.06602278	1.3182302	-1.331222	C	C_41
False	0.11438613	1.0164177	-1.0302835	C	C_41
False	0.06555817	1.3227341	-1.3342774	C	C_42
False	0.029651558	1.7358129	-1.7523277	C	C_42
False	0.048960753	1.476002	-1.4905343	C	C_42
False	0.037357587	1.6148618	-1.6342843	C	C_42
False	0.052207954	1.4487126	-1.4501877	C	C_43
False	0.028704101	1.7575526	-1.7640384	C	C_43
False	0.061615337	1.357511	-1.3657382	C	C_43
False	0.18020794	0.7534157	-0.76152354	C	C_43
False	0.07735395	1.2311883	-1.2476656	C	C_44
False	0.030160379	1.7230285	-1.7475731	C	C_44
False	0.017936712	1.9886093	-2.0141969	C	C_44
False	0.032051366	1.692797	-1.7150425	C	C_44
False	0.3686305	0.2664109	-0.27168548	C	C_45
False	0.14620663	0.88007814	-0.8845902	C	C_45
False	0.08794675	1.1612086	-1.1777583	C	C_45
False	0.5940053	-0.19473226	0.1858159	C	C_45
False	0.08008034	1.2189103	-1.2223457	C	C_46
False	0.04938815	1.4757304	-1.4816649	C	C_46
False	0.2154607	0.6488153	-0.64350283	C	C_46
False	0.046256654	1.5191053	-1.5070839	C	C_46
False	0.040947013	1.5683067	-1.5853608	C	C_47
False	0.06850118	1.295662	-1.314282	C	C_47
False	0.09176926	1.1466038	-1.1456172	C	C_47
False	0.063321136	1.3453629	-1.3487585	C	C_47
False	0.024028111	1.8522711	-1.8519384	C	C_48
False	0.02047732	1.9385114	-1.9292362	C	C_48
False	0.037014097	1.6236329	-1.6351072	C	C_48
False	0.032948803	1.6863589	-1.6929376	C	C_48
False	0.03580572	1.635669	-1.6575162	C	C_49
False	0.06348321	1.3351462	-1.3562458	C	C_49
False	0.045931593	1.5068603	-1.526722	C	C_49
False	0.040545937	1.5716488	-1.5922801	C	C_49
False	0.28988427	0.44842708	-0.4475191	C	C_50
False	0.055153746	1.4202701	-1.4206276	C	C_50
False	0.08460307	1.1842265	-1.1971607	C	C_50
False	0.04532764	1.524787	-1.5226643	C	C_50
False	0.23297922	0.58829826	-0.6032662	C	C_51
False	0.07660447	1.2406725	-1.24873	C	C_51
False	0.21328527	0.6428828	-0.6623524	C	C_51
False	0.13843398	0.9051752	-0.92318296	C	C_51
False	0.011285424	2.2338004	-2.239093	C	C_52
False	0.011764442	2.2135413	-2.2172985	C	C_52
False	0.07287976	1.2685151	-1.2747571	C	C_52
False	0.027301438	1.7848659	-1.788269	C	C_52
False	0.027676782	1.770225	-1.7888695	C	C_53
False	0.020488307	1.9257696	-1.9414303	C	C_53
False	0.014522956	2.1006742	-2.1167212	C	C_53
False	0.06871665	1.2988138	-1.3077581	C	C_53
False	0.034361362	1.6623467	-1.6735102	C	C_54
False	0.032981873	1.6847959	-1.6934633	C	C_54
False	0.075886905	1.2470981	-1.2524924	C	C_54
False	0.05650976	1.4081764	-1.4069964	C	C_54
False	0.048835356	1.4781549	-1.4910777	C	C_55
False	0.026225695	1.7995973	-1.8148427	C	C_55
False	0.019704787	1.9464216	-1.9605706	C	C_55
False	0.022270557	1.8799975	-1.90197	C	C_55
True	0.28041077	0.47335076	-0.46907428	C	C_56
True	0.99930847	-3.6098318	3.6660175	C	C_56
False	0.0864843	1.1842571	-1.1730806	C	C_56
False	0.03966755	1.5941186	-1.5926275	C	C_56
False	0.087584175	1.1663032	-1.1771924	C	C_57
False	0.036624186	1.6297386	-1.639996	C	C_57
False	0.044269398	1.5283478	-1.5438346	C	C_57
False	0.073126905	1.2620065	-1.2776139	C	C_57
True	0.99754435	-2.979414	3.027502	C	C_58
True	0.9887587	-2.2207532	2.2561007	C	C_58
False	0.005107193	2.6321895	-2.6397953	C	C_58
False	0.019613938	1.9561064	-1.9555994	C	C_58
False	0.11187954	1.0332012	-1.0384834	C	C_59
False	0.1561528	0.8470056	-0.84013087	C	C_59
False	0.03534362	1.6543906	-1.6522635	C	C_59
False	0.048813105	1.4822856	-1.4874263	C	C_59
False	0.045746084	1.5110614	-1.5267621	C	C_60
False	0.7597438	-0.57426256	0.5770128	C	C_60
False	0.24069566	0.5740007	-0.57486874	C	C_60
False	0.03599202	1.6360672	-1.651735	C	C_60
False	0.045410536	1.5136979	-1.5318394	C	C_61
False	0.1267631	0.9617281	-0.9681587	C	C_61
False	0.09366683	1.1285238	-1.141139	C	C_61
False	0.102484964	1.0816693	-1.0882444	C	C_61
False	0.009875057	2.2974982	-2.3103209	C	C_62
False	0.014997312	2.0840755	-2.1006982	C	C_62
False	0.007050152	2.4651566	-2.4824743	C	C_62
False	0.010840382	2.2455404	-2.2680368	C	C_62
False	0.037964333	1.61075	-1.6216545	C	C_63
False	0.024240805	1.8451838	-1.8499948	C	C_63
False	0.023398409	1.860951	-1.8704598	C	C_63
False	0.040610798	1.575781	-1.586482	C	C_63
False	0.03429011	1.6609607	-1.6770458	C	C_64
False	0.059362013	1.3780823	-1.3848217	C	C_64
False	0.14328392	0.89531183	-0.8929667	C	C_64
False	0.0191921	1.9602964	-1.9735816	C	C_64
False	0.018650774	1.9752426	-1.9877983	C	C_65
False	0.022995276	1.8646265	-1.8845763	C	C_65
False	0.03647835	1.6276342	-1.6462418	C	C_65
False	0.017004747	2.024672	-2.0324397	C	C_65
False	0.02350548	1.8625128	-1.8642228	C	C_66
False	0.039619092	1.5977128	-1.590306	C	C_66
False	0.048906565	1.4831337	-1.484567	C	C_66
False	0.03812471	1.6086512	-1.6193708	C	C_66
False	0.1895243	0.72651434	-0.72658986	C	C_67
False	0.017750585	2.0001757	-2.0132513	C	C_67
False	0.02358676	1.8525527	-1.8706477	C	C_67
False	0.05880397	1.3809372	-1.3920048	C	C_67
False	0.086190864	1.1852877	-1.1757698	C	C_68
False	0.011835312	2.21215	-2.2126117	C	C_68
False	0.0160211	2.0593877	-2.0583098	C	C_68
False	0.09136836	1.1517324	-1.145308	C	C_68
False	0.1108802	1.0328813	-1.0489004	C	C_69
False	0.08705238	1.1614925	-1.188676	C	C_69
False	0.08793311	1.1629218	-1.176215	C	C_69
False	0.115069024	1.0082507	-1.0317268	C	C_69
False	0.065522455	1.3350811	-1.3225136	C	C_70
False	0.016013954	2.0607147	-2.0574365	C	C_70
False	0.13087611	0.962133	-0.9311015	C	C_70
False	0.6123936	-0.20374966	0.25363526	C	C_70
False	0.05109797	1.4617059	-1.4598548	C	C_71
False	0.05374669	1.4328928	-1.4353354	C	C_71
False	0.05474559	1.4168363	-1.4319209	C	C_71
False	0.101650454	1.0847852	-1.094234	C	C_71
False	0.024316277	1.8406508	-1.8513417	C	C_72
False	0.07905382	1.2227877	-1.232485	C	C_72
False	0.600847	-0.19964258	0.20935285	C	C_72
False	0.04893872	1.479142	-1.4878677	C	C_72
False	0.10403296	1.0723673	-1.0808284	C	C_73
False	0.051358774	1.4493593	-1.4668357	C	C_73
False	0.06524303	1.3198638	-1.3423035	C	C_73
False	0.05178782	1.4466559	-1.4607674	C	C_73
False	0.5502143	-0.09773655	0.10379992	C	C_74
False	0.8711117	-0.94532	0.9655043	C	C_74
False	0.4398098	0.11786021	-0.124073654	C	C_74
False	0.6338187	-0.2714522	0.27718207	C	C_74
False	0.011325121	2.227278	-2.2420645	C	C_75
False	0.01267432	2.1689174	-2.1865044	C	C_75
False	0.012789827	2.1641316	-2.1821012	C	C_75
False	0.03695131	1.6233603	-1.6371424	C	C_75
False	0.04580986	1.5155805	-1.520783	C	C_76
False	0.048152875	1.4893486	-1.494675	C	C_76
False	0.076054454	1.2485356	-1.248668	C	C_76
False	0.10193067	1.0886676	-1.0872867	C	C_76
False	0.059009362	1.3746796	-1.3945574	C	C_77
False	0.042727932	1.5457915	-1.5634433	C	C_77
False	0.15887514	0.8269284	-0.8396931	C	C_77
False	0.047500636	1.4893444	-1.509002	C	C_77
False	0.4838541	0.029739697	-0.034866326	C	C_78
False	0.051297344	1.4512612	-1.4661952	C	C_78
False	0.07036935	1.2838762	-1.2971535	C	C_78
False	0.08326751	1.1889915	-1.2097657	C	C_78
False	0.12222685	0.9808246	-0.9906848	C	C_79
False	0.03403714	1.6727439	-1.6729293	C	C_79
False	0.056774616	1.401842	-1.4083738	C	C_79
False	0.07086601	1.2857536	-1.2877085	C	C_79
True	0.060949955	1.3628591	-1.3719563	C	C_80
False	0.022785429	1.8721155	-1.8864694	C	C_80
False	0.019493898	1.9578794	-1.960088	C	C_80
True	0.99893767	-3.3979878	3.448197	C	C_80
False	0.06309999	1.3424296	-1.3554263	C	C_81
False	0.09424989	1.1239624	-1.1388514	C	C_81
False	0.8657951	-0.9288933	0.93538725	C	C_81
False	0.07461365	1.2490687	-1.2688191	C	C_81
False	0.15496294	0.8424673	-0.8537272	C	C_82
False	0.43574858	0.13974194	-0.11869265	C	C_82
False	0.053906333	1.4264586	-1.438635	C	C_82
False	0.1428374	0.9006015	-0.8913191	C	C_82
False	0.10295672	1.0786328	-1.0861627	C	C_83
False	0.6798146	-0.37290573	0.38001403	C	C_83
False	0.61235106	-0.21875834	0.2384472	C	C_83
False	0.06715562	1.3212612	-1.3099647	C	C_83
False	0.030717742	1.7142324	-1.737483	C	C_84
False	0.041579224	1.562314	-1.5753723	C	C_84
False	0.021847611	1.8900083	-1.9115657	C	C_84
False	0.023227641	1.8612747	-1.877636	C	C_84
False	0.06966353	1.2917075	-1.300162	C	C_85
False	0.1137668	1.0197632	-1.0330663	C	C_85
False	0.0794912	1.2161534	-1.2331269	C	C_85
False	0.10937594	1.0419488	-1.0551827	C	C_85
False	0.023573257	1.8486686	-1.8751181	C	C_86
False	0.01379166	2.1270962	-2.1427073	C	C_86
False	0.026278997	1.797256	-1.8150988	C	C_86
False	0.039737523	1.583226	-1.6016847	C	C_86
False	0.06554564	1.3167567	-1.3404593	C	C_87
False	0.047168124	1.4949636	-1.5107565	C	C_87
False	0.09446143	1.1196346	-1.1407037	C	C_87
False	0.0529121	1.4306945	-1.4540654	C	C_87
False	0.03499332	1.6497259	-1.6672518	C	C_88
False	0.027877718	1.7648679	-1.7867858	C	C_88
False	0.03506057	1.6479362	-1.6670518	C	C_88
False	0.041569483	1.5631598	-1.5747709	C	C_88
False	0.023166852	1.8640963	-1.8774972	C	C_89
False	0.038382426	1.6085644	-1.6124527	C	C_89
False	0.019032747	1.966568	-1.97581	C	C_89
False	0.02547149	1.8206294	-1.8237647	C	C_89
False	0.07221329	1.2697428	-1.2834351	C	C_90
False	0.101297185	1.0867269	-1.096167	C	C_90
False	0.09002653	1.1486899	-1.1646211	C	C_90
False	0.06908476	1.3003004	-1.3005335	C	C_90
False	0.00391234	2.7638307	-2.775869	C	C_91
False	0.002528205	2.982523	-2.9951916	C	C_91
False	0.003215903	2.861507	-2.874919	C	C_91
False	0.005271618	2.6153328	-2.6247993	C	C_91
False	0.025800101	1.8042414	-1.8269966	C	C_92
False	0.03468836	1.6564322	-1.6696146	C	C_92
False	0.02278991	1.8685347	-1.8898491	C	C_92
False	0.023752155	1.8458893	-1.8701539	C	C_92
False	0.029477771	1.7437365	-1.7504613	C	C_93
False	0.09147569	1.1486192	-1.1471293	C	C_93
False	0.011381416	2.2314918	-2.2328348	C	C_93
False	0.009037072	2.3507693	-2.3465729	C	C_93
False	0.009156561	2.345126	-2.3389602	C	C_94
False	0.012221113	2.2024276	-2.1898663	C	C_94
False	0.01985985	1.9515724	-1.947423	C	C_94
False	0.09488052	1.1351302	-1.1203184	C	C_94
False	0.11426613	1.0158737	-1.0320128	C	C_95
False	0.06284868	1.3439283	-1.3581865	C	C_95
False	0.212944	0.6515779	-0.65569216	C	C_95
False	0.055600256	1.4130671	-1.4192946	C	C_95
False	0.077212915	1.2307526	-1.2500793	C	C_96
False	0.047085214	1.4939911	-1.5135754	C	C_96
False	0.05127367	1.4518082	-1.4661348	C	C_96
False	0.050313275	1.4586501	-1.479213	C	C_96
False	0.14236028	0.89477295	-0.90105003	C	C_97
False	0.13609074	0.9148992	-0.9332467	C	C_97
False	0.16974078	0.79314554	-0.79432005	C	C_97
False	0.17679846	0.7620409	-0.7761497	C	C_97
False	0.015263543	2.0761724	-2.0907345	C	C_98
False	0.03275396	1.6918869	-1.6935422	C	C_98
False	0.030636879	1.7251285	-1.7293065	C	C_98
False	0.01687946	2.024508	-2.040126	C	C_98
False	0.076937295	1.234614	-1.2500923	C	C_99
False	0.07053727	1.2891041	-1.2893615	C	C_99
False	0.051553432	1.4495432	-1.4626633	C	C_99
False	0.03418693	1.6656882	-1.6754388	C	C_99
False	0.022166502	1.89327	-1.8934872	C	C_100
False	0.019940617	1.939024	-1.9558307	C	C_100
False	0.09948476	1.1041706	-1.0987921	C	C_100
False	0.023580853	1.8604844	-1.8629726	C	C_100
False	0.016024215	2.0572467	-2.0602534	C	C_101
False	0.014276402	2.1119175	-2.1228504	C	C_101
False	0.015504746	2.0703242	-2.0806584	C	C_101
False	0.013212709	2.153815	-2.15946	C	C_101
False	0.019127643	1.9566195	-1.9806883	C	C_102
False	0.028153151	1.763793	-1.777746	C	C_102
False	0.037706427	1.608868	-1.630621	C	C_102
False	0.014852949	2.0929763	-2.1016164	C	C_102
False	0.1657207	0.81508005	-0.8011843	C	C_103
False	0.04791969	1.497022	-1.4921007	C	C_103
False	0.12898284	0.9566397	-0.9533425	C	C_103
False	0.24414471	0.5643296	-0.5657591	C	C_103
False	0.02049495	1.934712	-1.9321568	C	C_104
False	0.035806555	1.6490829	-1.6440779	C	C_104
False	0.054614812	1.4212569	-1.4300303	C	C_104
False	0.022888543	1.8736999	-1.8802643	C	C_104
False	0.006916325	2.4745862	-2.4923441	C	C_105
False	0.005447637	2.5946412	-2.6124697	C	C_105
False	0.012148475	2.1956692	-2.2026598	C	C_105
False	0.008113257	2.3948555	-2.411254	C	C_105
False	0.044626042	1.5256264	-1.5381589	C	C_106
False	0.0709613	1.2805853	-1.2914306	C	C_106
False	0.037940312	1.6089098	-1.6241524	C	C_106
False	0.259122	0.523746	-0.5267909	C	C_106
False	0.12700285	0.9561262	-0.9715966	C	C_107
False	0.10788719	1.0462962	-1.06621	C	C_107
False	0.04290601	1.5474122	-1.5574775	C	C_107
False	0.40760848	0.18131907	-0.19254151	C	C_107
False	0.0295293	1.7370205	-1.7553778	C	C_108
False	0.041554302	1.5605471	-1.5777649	C	C_108
False	0.04259445	1.5503771	-1.562126	C	C_108
False	0.0413995	1.5659683	-1.5762372	C	C_108
False	0.057393055	1.3937603	-1.4049656	C	C_109
False	0.43088055	0.14357476	-0.13468477	C	C_109
False	0.056586318	1.3992484	-1.4144893	C	C_109
False	0.5810029	-0.15987839	0.1670132	C	C_109
False	0.040918227	1.5675544	-1.5868464	C	C_110
False	0.034119453	1.6655884	-1.6775842	C	C_110
False	0.036222585	1.6313491	-1.6498283	C	C_110
False	0.03756846	1.6127892	-1.6305088	C	C_110
False	0.032192007	1.6892185	-1.7140971	C	C_111
False	0.05846086	1.3801976	-1.3989607	C	C_111
False	0.046962593	1.4922595	-1.5180433	C	C_111
False	0.09875281	1.1017194	-1.1094403	C	C_111
False	0.22747132	0.60725754	-0.61538756	C	C_112
False	0.09859797	1.0989943	-1.1139064	C	C_112
False	0.09713769	1.1067197	-1.1227208	C	C_112
False	0.7000892	-0.42709148	0.42063105	C	C_112
False	0.05065606	1.4571882	-1.473524	C	C_113
False	0.03410725	1.6633393	-1.6802036	C	C_113
False	0.1312797	0.93674165	-0.95294935	C	C_113
False	0.065350026	1.3193086	-1.3411056	C	C_113
False	0.2907439	0.44924283	-0.4425311	C	C_114
False	0.09440375	1.1251514	-1.1358614	C	C_114
False	0.1690664	0.7961817	-0.7960767	C	C_114
False	0.09340978	1.1342878	-1.1384066	C	C_114
False	0.2595579	0.5156611	-0.5326065	C	C_115
False	0.048886962	1.4795177	-1.4886045	C	C_115
False	0.20304784	0.6826887	-0.6846643	C	C_115
False	0.03632785	1.6344433	-1.6437232	C	C_115
False	0.08132542	1.2172575	-1.2072158	C	C_116
False	0.067284875	1.310771	-1.3183932	C	C_116
False	0.053717174	1.4330413	-1.4357675	C	C_116
False	0.10117035	1.0878065	-1.0964813	C	C_116
False	0.012888827	2.1589308	-2.179491	C	C_117
False	0.15317355	0.8557762	-0.8541481	C	C_117
False	0.016688226	2.031345	-2.044878	C	C_117
False	0.014922484	2.0835867	-2.1062646	C	C_117
False	0.08301949	1.1952899	-1.2067211	C	C_118
False	0.055328842	1.4206041	-1.4169385	C	C_118
False	0.10091512	1.0933635	-1.0937339	C	C_118
False	0.16973567	0.78921926	-0.79828244	C	C_118
False	0.044204336	1.5316901	-1.5420313	C	C_119
False	0.058885142	1.3781636	-1.3933127	C	C_119
False	0.04936031	1.4729362	-1.4850523	C	C_119
False	0.057863485	1.3880692	-1.4019945	C	C_119
False	0.19097763	0.7231822	-0.720488	C	C_120
False	0.07083957	1.2823337	-1.29153	C	C_120
False	0.071625814	1.2729008	-1.2890786	C	C_120
False	0.22976622	0.6139182	-0.59571344	C	C_120
False	0.18539414	0.73735106	-0.7428694	C	C_121
False	0.06136391	1.3588207	-1.3687854	C	C_121
False	0.12070138	0.9859103	-0.9998947	C	C_121
False	0.117957875	0.99789286	-1.0140195	C	C_121
False	0.039454643	1.5962733	-1.596076	C	C_122
False	0.011612766	2.2167675	-2.227202	C	C_122
False	0.033870768	1.6707017	-1.6800435	C	C_122
False	0.011815403	2.2070966	-2.219369	C	C_122
False	0.63680935	-0.27089638	0.29064608	C	C_123
False	0.23994307	0.57944554	-0.5735461	C	C_123
False	0.86753815	-0.93734014	0.9420243	C	C_123
False	0.42447388	0.14966023	-0.15477386	C	C_123
False	0.011749405	2.2206335	-2.2115002	C	C_124
False	0.015476428	2.0767856	-2.0760543	C	C_124
False	0.025572585	1.8180411	-1.822288	C	C_124
False	0.02350526	1.8598965	-1.8668485	C	C_124
True	0.97589636	-1.830048	1.8709463	C	C_125
False	0.46495876	0.073271245	-0.0671238	C	C_125
True	0.41023633	0.17779127	-0.18519714	C	C_125
False	0.5008367	-0.001193296	0.002153516	C	C_125
False	0.028316783	1.7603993	-1.7751758	C	C_126
False	0.050691366	1.4611096	-1.4688687	C	C_126
False	0.036139984	1.6319125	-1.6516337	C	C_126
False	0.035634216	1.6413813	-1.6567831	C	C_126
False	0.05934365	1.3746922	-1.3885405	C	C_127
False	0.044123996	1.5275046	-1.54812	C	C_127
False	0.05016332	1.4584496	-1.4825563	C	C_127
False	0.04949503	1.47516	-1.4799609	C	C_127
False	0.06564361	1.3240902	-1.3315276	C	C_128
False	0.03201525	1.6952053	-1.7137986	C	C_128
False	0.07650703	1.2413732	-1.2494074	C	C_128
False	0.055245277	1.411818	-1.4273245	C	C_128
False	0.045327194	1.5187047	-1.528757	C	C_129
False	0.21540663	0.64685607	-0.64578193	C	C_129
False	0.23592013	0.5918715	-0.58330745	C	C_129
False	0.20956251	0.66546255	-0.66210186	C	C_129
False	0.060647234	1.3621026	-1.3780143	C	C_130
False	0.04943583	1.4725513	-1.4838288	C	C_130
False	0.015833704	2.0591507	-2.0705032	C	C_130
False	0.020637844	1.9246544	-1.9351208	C	C_130
False	0.042757906	1.5501256	-1.5583766	C	C_131
False	0.057514317	1.394935	-1.4015517	C	C_131
False	0.113538705	1.0236204	-1.0314734	C	C_131
False	0.09575042	1.114509	-1.1308515	C	C_131
False	0.046885394	1.5009212	-1.5111077	C	C_132
False	0.09886138	1.0993297	-1.1106108	C	C_132
False	0.09260959	1.1333756	-1.1488044	C	C_132
False	0.052753847	1.438981	-1.4489411	C	C_132
False	0.02951001	1.7427311	-1.7503406	C	C_133
False	0.056356907	1.3997886	-1.4182546	C	C_133
False	0.06554174	1.3206886	-1.3365915	C	C_133
False	0.039594308	1.5884576	-1.6002128	C	C_133
False	0.03306178	1.6827245	-1.6930321	C	C_134
False	0.08621728	1.1822584	-1.1784639	C	C_134
False	0.04352571	1.5386794	-1.5512228	C	C_134
False	0.023684435	1.8536141	-1.8653538	C	C_134
False	0.16990693	0.7956061	-0.790681	C	C_135
False	0.014370478	2.1076117	-2.1204927	C	C_135
False	0.08114147	1.2057583	-1.2211798	C	C_135
False	0.025546286	1.8139182	-1.8274667	C	C_135
False	0.0331629	1.6825442	-1.690054	C	C_136
False	0.03642092	1.6303322	-1.6451789	C	C_136
False	0.041235685	1.5705669	-1.5757744	C	C_136
False	0.023553198	1.8531625	-1.8714962	C	C_136
False	0.010566181	2.2670772	-2.2723975	C	C_137
False	0.014346344	2.1105933	-2.1192164	C	C_137
False	0.008966198	2.351571	-2.353716	C	C_137
False	0.028863678	1.7539889	-1.7618942	C	C_137
False	0.052897725	1.4357262	-1.4493206	C	C_138
False	0.09140002	1.1433139	-1.1533453	C	C_138
False	0.08073644	1.2100284	-1.2223544	C	C_138
False	0.09018763	1.1486771	-1.1626688	C	C_138
False	0.03829449	1.6078205	-1.6155818	C	C_139
False	0.05297134	1.4437239	-1.4398544	C	C_139
False	0.04842777	1.4843167	-1.4937254	C	C_139
False	0.04826628	1.4897294	-1.4918228	C	C_139
False	0.11230779	1.0278757	-1.0395061	C	C_140
False	0.06242618	1.3532586	-1.3560522	C	C_140
False	0.057209276	1.3948114	-1.4073169	C	C_140
False	0.12665507	0.95817184	-0.9726913	C	C_140
False	0.43704724	0.12917547	-0.12397889	C	C_141
False	0.06751252	1.3155721	-1.3099706	C	C_141
False	0.13254106	0.93373257	-0.9449431	C	C_141
False	0.08498729	1.1854987	-1.1909376	C	C_141
False	0.04051224	1.5775919	-1.5872035	C	C_142
False	0.038219113	1.6059504	-1.6195006	C	C_142
False	0.18422545	0.74282926	-0.7451485	C	C_142
False	0.18674125	0.7415052	-0.7298202	C	C_142
False	0.020201197	1.9284055	-1.9531999	C	C_143
False	0.06953154	1.2890532	-1.3048546	C	C_143
False	0.029637497	1.7330383	-1.755591	C	C_143
False	0.1566559	0.8359777	-0.84734565	C	C_143
False	0.9991146	-3.4925082	3.5360744	C	C_144
False	0.799548	-0.684349	0.69912285	C	C_144
False	0.7361278	-0.5034504	0.5224883	C	C_144
False	0.40099108	0.21079682	-0.19054048	C	C_144
False	0.028042732	1.7707602	-1.7748222	C	C_145
False	0.019204369	1.9596225	-1.9736038	C	C_145
False	0.018243356	1.9872832	-1.9982593	C	C_145
False	0.01577806	2.0588512	-2.0743797	C	C_145
False	0.60691607	-0.2167528	0.21761444	C	C_146
False	0.0405634	1.5830889	-1.5803912	C	C_146
False	0.08380121	1.2011445	-1.1906414	C	C_146
False	0.053026054	1.4364681	-1.44602	C	C_146
False	0.061054803	1.366673	-1.3663123	C	C_147
False	0.08120353	1.2052145	-1.2208914	C	C_147
False	0.1585778	0.82970095	-0.8391474	C	C_147
False	0.27564257	0.4756881	-0.49049184	C	C_147
False	0.067184	1.3075628	-1.32321	C	C_148
False	0.08529862	1.1801894	-1.1922499	C	C_148
False	0.1297072	0.9454578	-0.9580924	C	C_148
False	0.15098011	0.85641706	-0.8705173	C	C_148
False	0.10211638	1.0809124	-1.093015	C	C_149
False	0.09764866	1.1035502	-1.1200778	C	C_149
False	0.87500304	-0.9677172	0.9782213	C	C_149
False	0.21361563	0.6540188	-0.64924854	C	C_149
False	0.0638147	1.3344896	-1.3513403	C	C_150
False	0.057655394	1.3939843	-1.3999028	C	C_150
False	0.037787776	1.6109636	-1.6262858	C	C_150
False	0.12710269	0.9596727	-0.96715003	C	C_150
False	0.11397509	1.0275863	-1.0231786	C	C_151
False	0.031034293	1.7208886	-1.7202479	C	C_151
False	0.08066942	1.2240683	-1.2092178	C	C_151
False	0.019695729	1.9490849	-1.9583764	C	C_151
False	0.10370101	1.0795835	-1.0771787	C	C_152
False	0.10943339	1.0414059	-1.055136	C	C_152
False	0.09107766	1.1466849	-1.1538622	C	C_152
False	0.12554435	0.9701128	-0.9708297	C	C_152
False	0.019546967	1.95015	-1.9650445	C	C_153
False	0.025239	1.8246882	-1.8291138	C	C_153
False	0.021911906	1.8904643	-1.9081054	C	C_153
False	0.016754529	2.0291455	-2.0430448	C	C_153
False	0.09088945	1.142112	-1.1607108	C	C_154
False	0.14353795	0.8896184	-0.8965922	C	C_154
False	0.068064764	1.3000948	-1.3167089	C	C_154
False	0.11672405	1.0060973	-1.0177277	C	C_154
False	0.03396239	1.6685811	-1.6793678	C	C_155
False	0.0302561	1.7338221	-1.7335123	C	C_155
False	0.04541803	1.5188277	-1.5265367	C	C_155
False	0.025161805	1.821908	-1.8350364	C	C_155
False	0.16855794	0.79849315	-0.79738903	C	C_156
False	0.2324915	0.6100647	-0.5842312	C	C_156
False	0.5455137	-0.058119215	0.12444079	C	C_156
False	0.63196284	-0.23736481	0.3032821	C	C_156
False	0.10326461	1.0749578	-1.0865082	C	C_157
False	0.21668561	0.6332844	-0.65180224	C	C_157
False	0.3091815	0.40464908	-0.39929962	C	C_157
False	0.1538265	0.8541868	-0.85071224	C	C_157
False	0.3220624	0.3697151	-0.37459484	C	C_158
False	0.3604673	0.29320878	-0.28012773	C	C_158
False	0.3245209	0.37454736	-0.358525	C	C_158
False	0.54604375	-0.0864247	0.09827356	C	C_158
False	0.017914692	1.9966869	-2.00737	C	C_159
False	0.028327275	1.7618462	-1.7733479	C	C_159
False	0.06882132	1.3031754	-1.301762	C	C_159
False	0.035999887	1.6400738	-1.647502	C	C_159
False	0.10931928	1.038177	-1.0595362	C	C_160
False	0.07247704	1.2690938	-1.2801541	C	C_160
False	0.09819424	1.1047525	-1.1126989	C	C_160
False	0.13011852	0.9393413	-0.96057	C	C_160
False	0.028284466	1.7585655	-1.7781848	C	C_161
False	0.041616373	1.5652219	-1.5715325	C	C_161
False	0.07588572	1.2441485	-1.2554588	C	C_161
False	0.07631351	1.2419362	-1.2515864	C	C_161
False	0.06580002	1.3155963	-1.3374741	C	C_162
False	0.07476545	1.2472239	-1.2684677	C	C_162
False	0.07093332	1.281063	-1.2913771	C	C_162
False	0.041914053	1.5556073	-1.5737091	C	C_162
False	0.060269173	1.3684659	-1.378307	C	C_163
False	0.06426163	1.3312001	-1.347173	C	C_163
False	0.07706045	1.2329565	-1.2500169	C	C_163
False	0.02480892	1.8275406	-1.8438896	C	C_163
False	0.044796415	1.5265886	-1.5332077	C	C_164
False	0.04475883	1.5244439	-1.5362312	C	C_164
False	0.02807231	1.7642088	-1.7802889	C	C_164
False	0.03957769	1.5839036	-1.6052041	C	C_164
False	0.022497714	1.8753567	-1.8962302	C	C_165
False	0.034123454	1.6639102	-1.679141	C	C_165
False	0.039070074	1.592582	-1.6099627	C	C_165
False	0.033422444	1.6795185	-1.6850154	C	C_165
False	0.7535518	-0.5357413	0.5819046	C	C_166
False	0.026013404	1.8070931	-1.8156924	C	C_166
False	0.07148595	1.2785184	-1.285566	C	C_166
False	0.14691198	0.8890737	-0.86995536	C	C_166
False	0.022241617	1.885434	-1.8978634	C	C_167
False	0.024331672	1.8451174	-1.8462262	C	C_167
False	0.29321527	0.44206983	-0.43774936	C	C_167
False	0.006947107	2.4761946	-2.4862638	C	C_167
False	0.09315654	1.1312912	-1.1443975	C	C_168
False	0.09750639	1.1039112	-1.1213326	C	C_168
False	0.12893493	0.94569594	-0.96471286	C	C_168
False	0.10529374	1.0647998	-1.0749416	C	C_168
False	0.05884533	1.377018	-1.3951771	C	C_169
False	0.037413873	1.6184541	-1.629128	C	C_169
False	0.0494828	1.4717882	-1.483593	C	C_169
False	0.05725139	1.3907896	-1.410558	C	C_169
False	0.02442819	1.8342738	-1.8530121	C	C_170
False	0.023376336	1.8560128	-1.8763642	C	C_170
False	0.017717775	2.0022206	-2.01309	C	C_170
False	0.017264105	2.0137544	-2.0279565	C	C_170
False	0.046249814	1.5010655	-1.5252788	C	C_171
False	0.048179902	1.4838948	-1.4995391	C	C_171
False	0.047645416	1.4891975	-1.5059536	C	C_171
False	0.0730867	1.2598168	-1.2803967	C	C_171
False	0.10520221	1.0728145	-1.067899	C	C_172
False	0.38771906	0.23574357	-0.22116664	C	C_172
False	0.51663816	-0.0338887	0.03268853	C	C_172
False	0.07797772	1.2332549	-1.2368913	C	C_172
False	0.05328055	1.4495943	-1.4278371	C	C_173
False	0.17267941	0.78301084	-0.78374463	C	C_173
False	0.68334365	-0.38344318	0.3857377	C	C_173
False	0.016412405	2.0419886	-2.0511808	C	C_173
False	0.10082488	1.0899692	-1.0981236	C	C_174
False	0.190738	0.71471214	-0.73050976	C	C_174
False	0.059203666	1.3702753	-1.395468	C	C_174
False	0.07122138	1.2763205	-1.2917569	C	C_174
False	0.028758157	1.7546704	-1.7649837	C	C_175
False	0.062870994	1.3436177	-1.3581182	C	C_175
False	0.030857071	1.7183487	-1.7286973	C	C_175
False	0.049530223	1.4709737	-1.4833996	C	C_175
False	0.008828484	2.3575253	-2.363379	C	C_176
False	0.011463143	2.223885	-2.233204	C	C_176
False	0.015556881	2.0670261	-2.0805469	C	C_176
False	0.028623372	1.7611742	-1.7633164	C	C_176
False	0.15046139	0.8564739	-0.874513	C	C_177
False	0.057450935	1.4026912	-1.3949655	C	C_177
False	0.04635299	1.516244	-1.5077637	C	C_177
False	0.10182261	1.0838993	-1.0932362	C	C_177
False	0.07653626	1.2434144	-1.2469527	C	C_178
False	0.2923894	0.4536298	-0.43017766	C	C_178
False	0.04458105	1.5301338	-1.5347072	C	C_178
False	0.03791954	1.6113586	-1.6222731	C	C_178
False	0.10612091	1.0597761	-1.0712153	C	C_179
False	0.494824	0.008002143	-0.012702603	C	C_179
False	0.052248824	1.443564	-1.4545105	C	C_179
False	0.1746346	0.7763325	-0.77679795	C	C_179
False	0.024454491	1.8426217	-1.8435614	C	C_180
False	0.053481244	1.4339824	-1.4394774	C	C_180
False	0.028868288	1.7503831	-1.7653353	C	C_180
False	0.0268671	1.7862456	-1.8033727	C	C_180
True	0.5406794	-0.07307081	0.090007104	C	C_181
False	0.02563074	1.814198	-1.8237998	C	C_181
True	0.9234971	-1.2351413	1.2556982	C	C_181
False	0.013096447	2.1546872	-2.1675444	C	C_181
False	0.016736008	2.0275671	-2.045748	C	C_182
False	0.01920436	1.9564798	-1.976747	C	C_182
False	0.021210391	1.9080098	-1.9238157	C	C_182
False	0.029836861	1.7333465	-1.7483733	C	C_182
False	0.04240406	1.5491501	-1.5680318	C	C_183
False	0.04249999	1.5454044	-1.5694175	C	C_183
False	0.09012058	1.1450739	-1.1670897	C	C_183
False	0.053557448	1.4283974	-1.443558	C	C_183
False	0.057543572	1.3986874	-1.39726	C	C_184
False	0.046893675	1.5119181	-1.4999257	C	C_184
False	0.015531211	2.0692666	-2.079984	C	C_184
False	0.061019976	1.362139	-1.371454	C	C_184
False	0.08696998	1.1874263	-1.1637795	C	C_185
False	0.0441113	1.5459104	-1.5300152	C	C_185
False	0.028772112	1.7706469	-1.7485075	C	C_185
False	0.018258072	1.9927158	-1.9920053	C	C_185
False	0.09207199	1.1502367	-1.1383576	C	C_186
False	0.04148132	1.5728736	-1.5672721	C	C_186
False	0.064565025	1.3454676	-1.3278713	C	C_186
False	0.031222839	1.7209364	-1.7139484	C	C_186
False	0.053851794	1.4228487	-1.4433148	C	C_187
False	0.06037469	1.3655852	-1.3793261	C	C_187
False	0.06462622	1.3264127	-1.3459134	C	C_187
False	0.04626559	1.502198	-1.5237887	C	C_187
False	0.1636252	0.8144419	-0.81705636	C	C_188
False	0.12348902	0.9761003	-0.9836967	C	C_188
False	0.07073598	1.2837508	-1.2916876	C	C_188
False	0.17254527	0.7821353	-0.7855595	C	C_188
False	0.03535053	1.6431708	-1.6632805	C	C_189
False	0.10511353	1.0699642	-1.0716916	C	C_189
False	0.040562484	1.5721222	-1.5913813	C	C_189
False	0.030172693	1.7259579	-1.7442229	C	C_189
False	0.3805005	0.25573164	-0.23169275	C	C_190
False	0.011785792	2.2159395	-2.2130651	C	C_190
False	0.018976066	1.9825168	-1.9629017	C	C_190
False	0.31870198	0.38952827	-0.3702151	C	C_190
False	0.26543045	0.51381654	-0.5041153	C	C_191
False	0.35565364	0.30323827	-0.2910407	C	C_191
False	0.39039424	0.22905977	-0.2165955	C	C_191
False	0.3467179	0.323807	-0.30969074	C	C_191
False	0.008718321	2.3614867	-2.372085	C	C_192
False	0.007789122	2.4142227	-2.4329848	C	C_192
False	0.03730856	1.6288422	-1.6216679	C	C_192
False	0.01156192	2.2174969	-2.230912	C	C_192
False	0.028903758	1.7662535	-1.7482005	C	C_193
False	0.017744236	2.0101666	-2.0036242	C	C_193
False	0.02051886	1.928133	-1.9375455	C	C_193
False	0.041711245	1.5636256	-1.5707529	C	C_193
False	0.08490198	1.1814008	-1.1961329	C	C_194
False	0.06587138	1.3303452	-1.3215649	C	C_194
False	0.13214634	0.9342619	-0.94785136	C	C_194
False	0.037830967	1.6222236	-1.6138384	C	C_194
False	0.09775765	1.1035078	-1.1188837	C	C_195
False	0.037602507	1.6088637	-1.6334931	C	C_195
False	0.030964782	1.7102671	-1.7331834	C	C_195
False	0.08259615	1.1990386	-1.2085459	C	C_195
False	0.13620988	0.91525984	-0.93187314	C	C_196
False	0.18647574	0.73430043	-0.7387741	C	C_196
False	0.058756392	1.3797231	-1.394079	C	C_196
False	0.09161573	1.135602	-1.1584624	C	C_196
False	0.021697069	1.9060757	-1.9025664	C	C_197
False	0.03543069	1.654581	-1.6495225	C	C_197
False	0.01511685	2.0828156	-2.093897	C	C_197
False	0.09209999	1.1501424	-1.138117	C	C_197
False	0.2392488	0.58464515	-0.5721573	C	C_198
False	0.12433244	0.9761647	-0.9758629	C	C_198
False	0.14102025	0.89980006	-0.9070417	C	C_198
False	0.33170348	0.34706384	-0.3534266	C	C_198
False	0.033830132	1.6675943	-1.6843934	C	C_199
False	0.028940577	1.7491872	-1.7639558	C	C_199
False	0.026228229	1.7981174	-1.8162234	C	C_199
False	0.042384695	1.5524408	-1.5652181	C	C_199
False	0.080354005	1.2174308	-1.2201161	C	C_200
False	0.073794045	1.2604327	-1.2693858	C	C_200
False	0.11631976	1.0144293	-1.0133232	C	C_200
False	0.03916399	1.598382	-1.6016641	C	C_200
False	0.036573157	1.6286005	-1.6425817	C	C_201
False	0.07556901	1.24612	-1.258012	C	C_201
False	0.03569028	1.6377257	-1.6588082	C	C_201
False	0.08774241	1.1652529	-1.1762639	C	C_201
False	0.1350433	0.9298145	-0.92726946	C	C_202
False	0.11742968	1.0115515	-1.0054473	C	C_202
False	0.4205432	0.1647578	-0.15578625	C	C_202
False	0.37088844	0.27071524	-0.257692	C	C_202
False	0.09706404	1.105144	-1.1251366	C	C_203
True	0.32478908	0.3617689	-0.37008032	C	C_203
True	0.1710817	0.7907964	-0.7871838	C	C_203
False	0.04597451	1.5099487	-1.5226545	C	C_203
False	0.033545982	1.6687132	-1.6920034	C	C_204
False	0.012698819	2.1640973	-2.1893685	C	C_204
False	0.08909873	1.1597458	-1.1649437	C	C_204
False	0.018554676	1.9718161	-1.9964883	C	C_204
False	0.024500705	1.8362293	-1.8480182	C	C_205
False	0.02215741	1.8985131	-1.8886635	C	C_205
False	0.6487384	-0.29473144	0.31876686	C	C_205
False	0.09527298	1.1285651	-1.122322	C	C_205
False	0.12070739	0.98997176	-0.99577665	C	C_206
False	0.06711329	1.3135159	-1.3183857	C	C_206
False	0.07846473	1.2297506	-1.2336411	C	C_206
False	0.10530258	1.0704312	-1.0692165	C	C_206
False	0.04498336	1.5205226	-1.5349135	C	C_207
False	0.04620083	1.5115339	-1.5159216	C	C_207
False	0.022785759	1.874898	-1.8836722	C	C_207
False	0.038772028	1.596131	-1.6143816	C	C_207
False	0.047432873	1.4929719	-1.5068731	C	C_208
False	0.060561582	1.3701425	-1.3714789	C	C_208
False	0.09953969	1.0976727	-1.1046768	C	C_208
False	0.024452709	1.8331892	-1.8530684	C	C_208
False	0.047813103	1.4888859	-1.5025756	C	C_209
False	0.015583209	2.0647783	-2.081077	C	C_209
False	0.04774793	1.4927447	-1.5001496	C	C_209
False	0.02562194	1.8129785	-1.8253721	C	C_209
False	0.015882675	2.059454	-2.0670624	C	C_210
False	0.037448402	1.6210018	-1.6256218	C	C_210
False	0.009851386	2.3028398	-2.307403	C	C_210
False	0.029294834	1.7468783	-1.7537333	C	C_210
False	0.24111558	0.5718254	-0.5747476	C	C_211
False	0.46655884	0.06652548	-0.06743915	C	C_211
False	0.09818229	1.1028564	-1.1147302	C	C_211
False	0.048848514	1.4793234	-1.4896258	C	C_211
False	0.14326522	0.89050466	-0.89792603	C	C_212
False	0.21263522	0.64622545	-0.6628881	C	C_212
False	0.099881016	1.0951638	-1.1033837	C	C_212
False	0.14370129	0.88479537	-0.9000872	C	C_212
False	0.06996888	1.2910159	-1.2961516	C	C_213
False	0.047740426	1.4959989	-1.4970603	C	C_213
False	0.0518026	1.4547186	-1.4524038	C	C_213
False	0.0661007	1.3231401	-1.3250492	C	C_213
False	0.051908374	1.4445013	-1.46047	C	C_214
False	0.03493796	1.6503551	-1.6682634	C	C_214
False	0.029762816	1.7350135	-1.7492673	C	C_214
False	0.027418172	1.7774587	-1.7912896	C	C_214
False	0.08576026	1.1814417	-1.1850953	C	C_215
False	0.101801604	1.0830183	-1.0943468	C	C_215
False	0.17876187	0.7635738	-0.7611848	C	C_215
False	0.8653455	-0.92316365	0.9372525	C	C_215
False	0.05258813	1.4517493	-1.4394941	C	C_216
False	0.005056288	2.641348	-2.6407056	C	C_216
False	0.004781365	2.6716557	-2.6665807	C	C_216
False	0.011779919	2.2194972	-2.210012	C	C_216
False	0.083308876	1.1949401	-1.2032754	C	C_217
False	0.0442995	1.5261885	-1.5452828	C	C_217
False	0.10207881	1.0866239	-1.0877132	C	C_217
False	0.037792895	1.607488	-1.6296204	C	C_217
False	0.19949037	0.6976776	-0.6918048	C	C_218
False	0.18929498	0.7261931	-0.7284046	C	C_218
False	0.41233313	0.1854975	-0.16883114	C	C_218
False	0.07253613	1.2690018	-1.279367	C	C_218
False	0.020532377	1.9273422	-1.937664	C	C_219
False	0.016414437	2.0380647	-2.0549788	C	C_219
False	0.036275737	1.6353017	-1.6443545	C	C_219
False	0.02406746	1.846524	-1.8560086	C	C_219
False	0.03296851	1.6861354	-1.692543	C	C_220
False	0.109294675	1.0558047	-1.0421612	C	C_220
False	0.019464577	1.9574049	-1.9620976	C	C_220
False	0.015229531	2.0874374	-2.081735	C	C_220
False	0.054688253	1.4230362	-1.4268296	C	C_221
False	0.017862987	1.9959359	-2.011064	C	C_221
False	0.033861674	1.6723793	-1.678644	C	C_221
False	0.11172613	1.0391586	-1.034071	C	C_221
False	0.08037591	1.2092336	-1.2280171	C	C_222
False	0.06440984	1.3243082	-1.351603	C	C_222
False	0.056310873	1.3958839	-1.4230254	C	C_222
False	0.047547795	1.4851383	-1.512166	C	C_222
False	0.02160493	1.9051325	-1.9078597	C	C_223
False	0.015781093	2.0730133	-2.0600226	C	C_223
False	0.02312304	1.8763052	-1.8672261	C	C_223
False	0.036450174	1.6365249	-1.6381531	C	C_223
False	0.07817529	1.2329255	-1.234476	C	C_224
False	0.1521046	0.8606578	-0.8575309	C	C_224
False	0.31565273	0.38471985	-0.38910308	C	C_224
False	0.078027904	1.2263136	-1.2431347	C	C_224
False	0.034093585	1.6642897	-1.679668	C	C_225
False	0.026981194	1.786669	-1.7985942	C	C_225
False	0.049647555	1.4714811	-1.4804026	C	C_225
False	0.04670122	1.5005229	-1.5156353	C	C_225
False	0.03725099	1.6271374	-1.6249769	C	C_226
False	0.050642766	1.4582626	-1.4727261	C	C_226
False	0.026088791	1.8074347	-1.8123798	C	C_226
False	0.062371697	1.3515012	-1.3587408	C	C_226
False	0.8504562	-0.8686495	0.869534	C	C_227
False	0.1317093	0.93579865	-0.9501306	C	C_227
False	0.6456563	-0.2960056	0.30399442	C	C_227
False	0.07328112	1.258018	-1.2793293	C	C_227
False	0.036251128	1.6310663	-1.6492938	C	C_228
False	0.068902925	1.2958764	-1.3077884	C	C_228
False	0.043866012	1.5335648	-1.5481935	C	C_228
False	0.099936835	1.098856	-1.0990705	C	C_228
False	0.06331813	1.3566206	-1.3375514	C	C_229
False	0.28792736	0.45218062	-0.4532909	C	C_229
False	0.045113154	1.5258524	-1.5265665	C	C_229
False	0.23834963	0.58322746	-0.5785214	C	C_229
False	0.058001414	1.3894379	-1.3980985	C	C_230
False	0.13608794	0.9177389	-0.93043095	C	C_230
False	0.062362384	1.3463067	-1.3640946	C	C_230
False	0.08471191	1.1859998	-1.193983	C	C_230
False	0.062589146	1.3549898	-1.3515401	C	C_231
False	0.031223813	1.7131946	-1.7216581	C	C_231
False	0.037403513	1.6236024	-1.6242673	C	C_231
False	0.024778217	1.8386886	-1.8340114	C	C_231
False	0.03968411	1.5933468	-1.5929646	C	C_232
False	0.1681994	0.7978835	-0.800559	C	C_232
False	0.053060085	1.4417934	-1.4400172	C	C_232
False	0.0819669	1.2048916	-1.2110264	C	C_232
False	0.042012393	1.5564687	-1.5704015	C	C_233
False	0.05423653	1.4212588	-1.4373789	C	C_233
False	0.034988027	1.652322	-1.6648126	C	C_233
False	0.060123462	1.3651025	-1.3842459	C	C_233
False	0.031030653	1.7209064	-1.720351	C	C_234
False	0.048346043	1.4853718	-1.4944453	C	C_234
False	0.025013482	1.8263136	-1.8366952	C	C_234
False	0.11356758	1.0249928	-1.0298138	C	C_234
False	0.16527264	0.7960036	-0.8235052	C	C_235
False	0.18982485	0.7107794	-0.74036926	C	C_235
False	0.17302	0.7766304	-0.78774285	C	C_235
False	0.17666309	0.7598474	-0.7792737	C	C_235
False	0.1417208	0.9051651	-0.8959054	C	C_236
False	0.45889163	0.09347024	-0.07133523	C	C_236
False	0.178797	0.7637248	-0.76079446	C	C_236
False	0.8975882	-1.0693662	1.1013435	C	C_236
False	0.018542148	1.9812069	-1.9877858	C	C_237
False	0.025582824	1.8154733	-1.8244449	C	C_237
False	0.097519934	1.1148267	-1.1102631	C	C_237
False	0.06044813	1.3764191	-1.3671985	C	C_237
False	0.061155215	1.3607115	-1.3705235	C	C_238
False	0.1574725	0.8322652	-0.8448903	C	C_238
False	0.09886588	1.0988342	-1.1110556	C	C_238
False	0.0442425	1.5339655	-1.5388527	C	C_238
False	0.025480755	1.8176615	-1.8263593	C	C_239
False	0.020894548	1.9123456	-1.9348054	C	C_239
False	0.045126665	1.5188329	-1.5332726	C	C_239
False	0.044421725	1.526859	-1.541729	C	C_239
False	0.015488224	2.0664144	-2.0856514	C	C_240
False	0.1373308	0.91289246	-0.9247462	C	C_240
False	0.056359947	1.4026685	-1.4153177	C	C_240
False	0.046327807	1.5006825	-1.5238953	C	C_240
False	0.046566796	1.4999651	-1.5192165	C	C_241
False	0.029786143	1.7339686	-1.7495048	C	C_241
False	0.09277661	1.1370257	-1.1431683	C	C_241
False	0.046086784	1.5086217	-1.5214249	C	C_241
False	0.020979658	1.918874	-1.9241252	C	C_242
False	0.02091146	1.9230378	-1.9232869	C	C_242
False	0.009140098	2.338997	-2.3469052	C	C_242
False	0.007877921	2.4099946	-2.4257872	C	C_242
False	0.06341203	1.337383	-1.3552066	C	C_243
False	0.07767332	1.2303077	-1.2440801	C	C_243
False	0.109432265	1.0421782	-1.0543752	C	C_243
False	0.06218665	1.3465223	-1.3668883	C	C_243
False	0.02601155	1.803656	-1.8192028	C	C_244
False	0.02172734	1.898025	-1.9091921	C	C_244
False	0.023399288	1.8618386	-1.8695338	C	C_244
False	0.015604869	2.0665302	-2.0779142	C	C_244
False	0.14758608	0.8770168	-0.8766439	C	C_245
False	0.8473983	-0.8488251	0.86551416	C	C_245
False	0.016942387	2.0220683	-2.0387812	C	C_245
False	0.050337855	1.4676354	-1.4697134	C	C_245
False	0.08545452	1.1859499	-1.1844928	C	C_246
False	0.3381681	0.33572197	-0.33574638	C	C_246
False	0.24506022	0.55783415	-0.5672998	C	C_246
False	0.24377844	0.5683195	-0.5637551	C	C_246
False	0.06900499	1.2902865	-1.3117887	C	C_247
False	0.0510146	1.4524181	-1.4708635	C	C_247
False	0.08458261	1.184855	-1.1967964	C	C_247
False	0.07138695	1.2752539	-1.2903231	C	C_247
False	0.017807318	2.002958	-2.00722	C	C_248
False	0.022841206	1.8736092	-1.8824737	C	C_248
False	0.10454587	1.0801339	-1.0675712	C	C_248
False	0.028718745	1.7568979	-1.764168	C	C_248
False	0.01723945	2.0130007	-2.0301642	C	C_249
False	0.014877725	2.0955267	-2.0973737	C	C_249
False	0.018860478	1.9672823	-1.9843638	C	C_249
False	0.10560042	1.0727779	-1.0637125	C	C_249
False	0.054903347	1.425008	-1.4207048	C	C_250
False	0.109547436	1.0522935	-1.0430787	C	C_250
False	0.11684326	1.0118339	-1.0108353	C	C_250
False	0.119380094	1.0057251	-0.9925886	C	C_250
False	0.08922091	1.151922	-1.171263	C	C_251
False	0.07233528	1.2642508	-1.2871077	C	C_251
False	0.2103984	0.65624666	-0.6662789	C	C_251
False	0.108250804	1.0468867	-1.0618474	C	C_251
False	0.005322238	2.607719	-2.622806	C	C_252
False	0.009990906	2.2906137	-2.305425	C	C_252
False	0.006892673	2.4797165	-2.4906635	C	C_252
False	0.00363593	2.7957168	-2.8175309	C	C_252
False	0.18496531	0.7307388	-0.7523235	C	C_253
False	0.2077963	0.6595105	-0.6787498	C	C_253
False	0.24556041	0.55584425	-0.5665879	C	C_253
False	0.10324973	1.0714681	-1.0901587	C	C_253
False	0.016067035	2.0557127	-2.0590754	C	C_254
False	0.022813862	1.8753333	-1.8819757	C	C_254
False	0.012257568	2.1878176	-2.2014606	C	C_254
False	0.024897758	1.8310611	-1.8367035	C	C_254
False	0.060790654	1.3618302	-1.375772	C	C_255
False	0.03650277	1.6296974	-1.6434839	C	C_255
False	0.09763921	1.112539	-1.1111963	C	C_255
False	0.033086848	1.6825519	-1.6924211	C	C_255
False	0.033520907	1.6828755	-1.6786146	C	C_256
False	0.01817194	1.9951062	-1.9944313	C	C_256
False	0.9012742	-1.0994357	1.1120274	C	C_256
False	0.02049525	1.929213	-1.9376409	C	C_256
False	0.40216094	0.21189284	-0.18457639	C	C_257
False	0.03151414	1.7178607	-1.7074368	C	C_257
False	0.0938615	1.1402872	-1.1270847	C	C_257
False	0.012815446	2.167472	-2.176734	C	C_257
False	0.020762227	1.9193952	-1.9342439	C	C_258
False	0.055271648	1.4097257	-1.4289116	C	C_258
False	0.017178899	2.0136795	-2.0330658	C	C_258
False	0.009839412	2.2962232	-2.315248	C	C_258
False	0.0924675	1.1342125	-1.1496596	C	C_259
False	0.05058202	1.4619304	-1.4703226	C	C_259
False	0.060545634	1.3641446	-1.3777574	C	C_259
False	0.54970694	-0.10584447	0.093642235	C	C_259
False	0.008618716	2.3635683	-2.3815947	C	C_260
False	0.08702705	1.1763394	-1.174148	C	C_260
False	0.015205427	2.0791397	-2.091641	C	C_260
False	0.007928057	2.405968	-2.4234195	C	C_260
False	0.008174256	2.390833	-2.4077249	C	C_261
False	0.008269272	2.383926	-2.4029794	C	C_261
False	0.071292154	1.2835534	-1.2834544	C	C_261
False	0.027551724	1.7781538	-1.7855978	C	C_261
False	0.057202023	1.400057	-1.4022057	C	C_262
False	0.07731068	1.2398179	-1.2396426	C	C_262
False	0.28396055	0.45850492	-0.46639505	C	C_262
False	0.14995435	0.8682026	-0.8667565	C	C_262
False	0.05285571	1.4384487	-1.4474372	C	C_263
False	0.035066955	1.6485178	-1.6662817	C	C_263
False	0.028610697	1.7516084	-1.7733384	C	C_263
False	0.032022104	1.6949534	-1.7138295	C	C_263
False	0.022830298	1.8687257	-1.887846	C	C_264
False	0.07761093	1.232489	-1.24277	C	C_264
False	0.030443644	1.722372	-1.7385892	C	C_264
False	0.0409717	1.5726836	-1.5803555	C	C_264
False	0.014287736	2.1117046	-2.1222587	C	C_265
False	0.013602563	2.1325583	-2.151243	C	C_265
False	0.7089454	-0.43929094	0.45097664	C	C_265
False	0.011611193	2.2141528	-2.2299538	C	C_265
False	0.045168888	1.5259359	-1.5251901	C	C_266
False	0.16708004	0.8078153	-0.7986494	C	C_266
False	0.85707307	-0.89510417	0.89608604	C	C_266
False	0.06830076	1.3051707	-1.3079183	C	C_266
False	0.01625985	2.0455801	-2.0570827	C	C_267
False	0.026264865	1.8055782	-1.8073289	C	C_267
False	0.01681717	2.0326507	-2.0357437	C	C_267
False	0.015003314	2.0851164	-2.0992506	C	C_267
False	0.07128075	1.2754843	-1.2916958	C	C_268
False	0.07563787	1.2464261	-1.2567208	C	C_268
False	0.06986985	1.2845273	-1.3041629	C	C_268
False	0.45158628	0.091337845	-0.10292562	C	C_268
False	0.04510487	1.5206289	-1.5319824	C	C_269
False	0.04667155	1.5065234	-1.5103014	C	C_269
False	0.04237248	1.5585954	-1.5593643	C	C_269
False	0.060848128	1.3639587	-1.3726373	C	C_269
False	0.030745039	1.7230476	-1.7277515	C	C_270
False	0.1638379	0.80622286	-0.8237221	C	C_270
False	0.037460092	1.6175743	-1.628725	C	C_270
False	0.08258791	1.1934391	-1.2142541	C	C_270
False	0.06813812	1.3026206	-1.3130271	C	C_271
False	0.07479136	1.2504508	-1.2648661	C	C_271
False	0.08543026	1.1802862	-1.1904672	C	C_271
False	0.07402892	1.2577927	-1.2685945	C	C_271
False	0.070166215	1.2814455	-1.3026935	C	C_272
False	0.021175489	1.9041598	-1.9293481	C	C_272
False	0.052440558	1.4398636	-1.454346	C	C_272
False	0.056516193	1.3960978	-1.4189541	C	C_272
False	0.062555075	1.3468502	-1.3602605	C	C_273
False	0.030354643	1.7229254	-1.7410555	C	C_273
False	0.05067074	1.4666744	-1.4637326	C	C_273
False	0.07048596	1.2850221	-1.2942264	C	C_273
False	0.09366503	1.1349876	-1.1346965	C	C_274
False	0.87649065	-0.96463585	0.9949736	C	C_274
False	0.42425662	0.15897436	-0.14634907	C	C_274
False	0.43449217	0.1500851	-0.11346121	C	C_274
False	0.06747455	1.3067684	-1.3193774	C	C_275
False	0.17169324	0.784703	-0.7889712	C	C_275
False	0.06339915	1.3405696	-1.3522371	C	C_275
False	0.035220884	1.6509881	-1.659272	C	C_275
False	0.09663725	1.1265745	-1.1085855	C	C_276
False	0.042394195	1.5580931	-1.5593317	C	C_276
False	0.028551929	1.7649109	-1.7621523	C	C_276
False	0.013573548	2.1356835	-2.1502826	C	C_276
False	0.016505249	2.0468242	-2.0406098	C	C_277
False	0.11388864	1.0232229	-1.0283985	C	C_277
False	0.03369211	1.67991	-1.6763089	C	C_277
False	0.07901786	1.2273824	-1.2283841	C	C_277
False	0.19175074	0.7114365	-0.72723776	C	C_278
False	0.21481605	0.64406264	-0.6520732	C	C_278
False	0.097356744	1.1095952	-1.1173503	C	C_278
False	0.1956537	0.69798654	-0.71569717	C	C_278
False	0.017275129	2.0098975	-2.0311637	C	C_279
False	0.053332653	1.4316878	-1.4447111	C	C_279
False	0.038108587	1.6051915	-1.6232705	C	C_279
False	0.035399664	1.6471972	-1.6578143	C	C_279
False	0.024368988	1.8414418	-1.8483312	C	C_280
False	0.13236314	0.9452517	-0.93497235	C	C_280
False	0.38621658	0.22897203	-0.23427181	C	C_280
False	0.060209244	1.3689864	-1.378845	C	C_280
False	0.14135431	0.89451057	-0.90957624	C	C_281
False	0.076602444	1.2419941	-1.2474369	C	C_281
False	0.20536496	0.66972446	-0.68336993	C	C_281
False	0.12053206	0.9858751	-1.0015262	C	C_281
False	0.07429595	1.2516406	-1.2708575	C	C_282
False	0.1843372	0.73359287	-0.7536414	C	C_282
False	0.061432995	1.3547809	-1.3716264	C	C_282
False	0.13731986	0.90848464	-0.92924637	C	C_282
False	0.04452933	1.5284964	-1.5375596	C	C_283
False	0.03422892	1.669801	-1.6700549	C	C_283
False	0.044822592	1.5271902	-1.5319946	C	C_283
False	0.036806457	1.6304439	-1.6341373	C	C_283
False	0.012364519	2.1807852	-2.1996977	C	C_284
False	0.008758225	2.3533869	-2.3755784	C	C_284
False	0.03187851	1.7047375	-1.708688	C	C_284
False	0.028377863	1.7639972	-1.7693605	C	C_284
False	0.0697591	1.2889969	-1.3013988	C	C_285
False	0.03783406	1.6062684	-1.6297088	C	C_285
False	0.03827817	1.6054758	-1.6183696	C	C_285
False	0.05696856	1.4002153	-1.406385	C	C_285
False	0.11837056	1.0112534	-0.99669844	C	C_286
False	0.033805914	1.6712664	-1.6814626	C	C_286
False	0.02681179	1.7973976	-1.7943381	C	C_286
False	0.034052204	1.6662915	-1.6789236	C	C_286
False	0.045911014	1.5070428	-1.5270092	C	C_287
False	0.03706565	1.6212587	-1.6360357	C	C_287
False	0.07301876	1.2607454	-1.2804713	C	C_287
False	0.032698184	1.6864742	-1.7007169	C	C_287
False	0.053379614	1.4369742	-1.4384949	C	C_288
False	0.035498183	1.6481885	-1.6539416	C	C_288
False	0.032438204	1.6909332	-1.7045094	C	C_288
False	0.08187955	1.2026091	-1.2144704	C	C_288
False	0.04935249	1.4708811	-1.487274	C	C_289
False	0.10817106	1.0551558	-1.0544047	C	C_289
False	0.066375725	1.3139954	-1.3297471	C	C_289
False	0.054690626	1.4208424	-1.4289775	C	C_289
False	0.059972007	1.3704185	-1.3816133	C	C_290
False	0.051382452	1.4528549	-1.4628543	C	C_290
False	0.47601098	0.04084423	-0.055185676	C	C_290
False	0.072551906	1.2686923	-1.2794423	C	C_290
False	0.5594172	-0.11917048	0.11962657	C	C_291
False	0.7454888	-0.5286087	0.54608697	C	C_291
False	0.68248457	-0.38131368	0.38389984	C	C_291
False	0.6427182	-0.28554744	0.30163407	C	C_291
False	0.05123815	1.4526737	-1.4659998	C	C_292
False	0.021051858	1.9130119	-1.9264781	C	C_292
False	0.35550037	0.30046928	-0.29447863	C	C_292
False	0.024748955	1.8350036	-1.8389078	C	C_292
False	0.028186405	1.7682866	-1.7720377	C	C_293
False	0.015736172	2.0598404	-2.0760915	C	C_293
False	0.016212063	2.048833	-2.0568218	C	C_293
False	0.017987113	1.9937966	-2.0061522	C	C_293
False	0.026946666	1.7945918	-1.7919877	C	C_294
False	0.019743606	1.9517248	-1.9532597	C	C_294
False	0.048310094	1.4927385	-1.4878602	C	C_294
False	0.0451476	1.5276475	-1.5239723	C	C_294
False	0.03969949	1.591037	-1.5948707	C	C_295
False	0.032293256	1.6942542	-1.7058166	C	C_295
False	0.030687694	1.7215075	-1.7312176	C	C_295
False	0.053810056	1.4378314	-1.4291517	C	C_295
False	0.11824853	0.9926466	-1.0164751	C	C_296
False	0.1488748	0.86598027	-0.8774733	C	C_296
False	0.08334623	1.1854541	-1.2122723	C	C_296
False	0.56674397	-0.14052637	0.12805264	C	C_296
False	0.11787275	0.9992701	-1.0134604	C	C_297
False	0.050272975	1.4719908	-1.4667162	C	C_297
False	0.23390971	0.5854564	-0.60090846	C	C_297
False	0.03125328	1.7177894	-1.7160895	C	C_297
False	0.038080316	1.6145396	-1.6146939	C	C_298
False	0.036848247	1.6287764	-1.6346264	C	C_298
False	0.024334038	1.8423078	-1.8489363	C	C_298
False	0.060279615	1.3700545	-1.376534	C	C_298
False	0.013595234	2.1334164	-2.150931	C	C_299
False	0.009034378	2.3389487	-2.358694	C	C_299
False	0.02372281	1.852047	-1.8652625	C	C_299
False	0.013393518	2.1445427	-2.154958	C	C_299
False	0.7499136	-0.54961866	0.5485326	C	C_300
False	0.05297893	1.4334741	-1.4499531	C	C_300
False	0.10353424	1.0702648	-1.0882931	C	C_300
False	0.07503694	1.2472934	-1.2644796	C	C_300
False	0.038682513	1.5982282	-1.6146889	C	C_301
False	0.04683741	1.4992337	-1.5138695	C	C_301
False	0.034786012	1.6499307	-1.6732037	C	C_301
False	0.2027148	0.6806189	-0.6887935	C	C_301
False	0.058183204	1.3833413	-1.4008727	C	C_302
False	0.06764294	1.3021834	-1.3212892	C	C_302
False	0.052362632	1.4396322	-1.4561465	C	C_302
False	0.0433619	1.5383267	-1.5555171	C	C_302
False	0.0638219	1.335978	-1.3497314	C	C_303
False	0.5553725	-0.10973437	0.11266776	C	C_303
False	0.099603064	1.0985978	-1.103045	C	C_303
False	0.16386451	0.8119547	-0.8177962	C	C_303
False	0.048012443	1.4915278	-1.495564	C	C_304
True	0.97078115	-1.7141433	1.7891413	C	C_304
False	0.05154478	1.4518982	-1.4604855	C	C_304
True	0.99548584	-2.6714993	2.7245111	C	C_304
False	0.16804895	0.796335	-0.8031834	C	C_305
False	0.03910523	1.5943878	-1.607221	C	C_305
False	0.089126155	1.1563642	-1.1679873	C	C_305
False	0.039178483	1.5908961	-1.6087649	C	C_305
False	0.019931028	1.940716	-1.9546291	C	C_306
False	0.028619455	1.756057	-1.7685744	C	C_306
False	0.6900141	-0.3941819	0.4060036	C	C_306
False	0.5701312	-0.13018027	0.15220606	C	C_306
False	0.015447452	2.071502	-2.083241	C	C_307
False	0.030441765	1.7289057	-1.7321193	C	C_307
False	0.078413375	1.2335957	-1.2305064	C	C_307
False	0.022820659	1.8735611	-1.8834429	C	C_307
False	0.45021802	0.115237534	-0.08455244	C	C_308
False	0.90186936	-1.0827187	1.1354513	C	C_308
False	0.03288385	1.6877646	-1.6935723	C	C_308
False	0.037245598	1.6251318	-1.6271327	C	C_308
False	0.13105586	0.9461792	-0.945476	C	C_309
False	0.06508127	1.3231025	-1.3417203	C	C_309
False	0.05908543	1.3787285	-1.3891395	C	C_309
False	0.05307433	1.4324224	-1.4491048	C	C_309
False	0.033643544	1.668208	-1.6895036	C	C_310
False	0.03744966	1.6160797	-1.6305089	C	C_310
False	0.03258495	1.6905854	-1.7001917	C	C_310
False	0.041024927	1.5622773	-1.589408	C	C_310
False	0.032038555	1.6966634	-1.7115889	C	C_311
False	0.03213288	1.693352	-1.711863	C	C_311
False	0.028737566	1.7522526	-1.7681388	C	C_311
False	0.04426501	1.5288793	-1.5434067	C	C_311
False	0.040414497	1.5728166	-1.5944963	C	C_312
False	0.032253873	1.690624	-1.7107077	C	C_312
False	0.044542033	1.5204015	-1.545356	C	C_312
False	0.027069705	1.7808139	-1.8010832	C	C_312
False	0.087363146	1.170964	-1.1753006	C	C_313
False	0.04824465	1.4868124	-1.4952106	C	C_313
False	0.057288457	1.3999513	-1.4007099	C	C_313
False	0.04822768	1.4884324	-1.4939605	C	C_313
True	0.29904267	0.4225855	-0.4292752	C	C_314
False	0.03681759	1.6231074	-1.6411595	C	C_314
False	0.058058526	1.388732	-1.3977597	C	C_314
True	0.9151173	-1.186557	1.1912258	C	C_314
False	0.042040393	1.566196	-1.5599787	C	C_315
False	0.077305935	1.2340744	-1.2454528	C	C_315
False	0.03489908	1.6533124	-1.6664598	C	C_315
False	0.025049698	1.828058	-1.8334669	C	C_315
False	0.015581855	2.062656	-2.0832875	C	C_316
False	0.011812976	2.2066207	-2.2200527	C	C_316
False	0.007630401	2.4281116	-2.4398437	C	C_316
False	0.006753019	2.4909782	-2.5000114	C	C_316
False	0.20968081	0.66793215	-0.6589182	C	C_317
False	0.11466251	1.0240537	-1.0199223	C	C_317
False	0.9447208	-1.4021897	1.4363031	C	C_317
False	0.083893284	1.20098	-1.1896074	C	C_317
False	0.043454822	1.5375981	-1.5540079	C	C_318
False	0.0655466	1.3198358	-1.3373646	C	C_318
False	0.041853823	1.5569232	-1.573894	C	C_318
False	0.05737505	1.391463	-1.407596	C	C_318
False	0.062311713	1.3508922	-1.360376	C	C_319
False	0.059294663	1.3752639	-1.3888465	C	C_319
False	0.09962319	1.0969093	-1.1045091	C	C_319
False	0.06492634	1.3291781	-1.3381939	C	C_319
False	0.029490482	1.7447438	-1.7490098	C	C_320
False	0.13587496	0.9335554	-0.91642714	C	C_320
False	0.030918473	1.7208768	-1.7241182	C	C_320
False	0.02506008	1.8231411	-1.8379586	C	C_320
False	0.84295523	-0.829779	0.8506036	C	C_321
False	0.42201072	0.16101985	-0.1535047	C	C_321
False	0.88921887	-1.0265821	1.0562043	C	C_321
False	0.18354811	0.7483475	-0.74414366	C	C_321
False	0.013421725	2.152719	-2.1446493	C	C_322
False	0.046597376	1.5194025	-1.4990904	C	C_322
False	0.024274359	1.8496833	-1.8440775	C	C_322
False	0.039585598	1.5965466	-1.5923529	C	C_322
False	0.1466745	0.8857323	-0.87519306	C	C_323
False	0.017304085	2.018773	-2.0205839	C	C_323
False	0.1174192	1.0143815	-1.0027182	C	C_323
False	0.019539531	1.9550182	-1.9605644	C	C_323
False	0.07357715	1.2727532	-1.260243	C	C_324
False	0.3267016	0.3728426	-0.35029867	C	C_324
False	0.061037593	1.3735026	-1.3597828	C	C_324
False	0.060392834	1.3828379	-1.3617536	C	C_324
False	0.38542846	0.24351595	-0.22305381	C	C_325
False	0.16141024	0.8280203	-0.81975216	C	C_325
False	0.14994733	0.86653197	-0.8684822	C	C_325
False	0.24451064	0.56613326	-0.56197363	C	C_325
False	0.05131423	1.4553809	-1.4617287	C	C_326
False	0.036177866	1.6345351	-1.6479242	C	C_326
False	0.02682126	1.7854528	-1.8059201	C	C_326
False	0.022168176	1.8839514	-1.9027286	C	C_326
False	0.17551239	0.7700285	-0.7770242	C	C_327
False	0.28825098	0.45076555	-0.45312825	C	C_327
False	0.19792733	0.6998333	-0.69946605	C	C_327
False	0.12354308	0.9799621	-0.9793356	C	C_327
False	0.0842544	1.188071	-1.1978269	C	C_328
False	0.8609648	-0.9081614	0.91516477	C	C_328
False	0.1257442	0.9679771	-0.97114635	C	C_328
False	0.25498196	0.5380961	-0.5341194	C	C_328
False	0.06527511	1.325141	-1.3365004	C	C_329
False	0.017990468	1.9939368	-2.0058222	C	C_329
False	0.02697137	1.7857159	-1.7999215	C	C_329
False	0.031625256	1.708278	-1.7133851	C	C_329
False	0.7178303	-0.46290153	0.47082302	C	C_330
False	0.6930342	-0.4064954	0.40784737	C	C_330
False	0.42933953	0.13490131	-0.14964515	C	C_330
False	0.47505006	0.04461758	-0.055265184	C	C_330
False	0.32529998	0.36786997	-0.3616504	C	C_331
False	0.078635484	1.222543	-1.2384896	C	C_331
False	0.06418897	1.332648	-1.346934	C	C_331
False	0.04706404	1.4990785	-1.5089599	C	C_331
False	0.22175461	0.6235231	-0.63194734	C	C_332
False	0.23714754	0.58704543	-0.58133674	C	C_332
False	0.16328983	0.8116978	-0.8222533	C	C_332
False	0.28472444	0.45975608	-0.46139008	C	C_332
False	0.034171615	1.6635689	-1.6780219	C	C_333
False	0.034560625	1.6605649	-1.6693034	C	C_333
False	0.04489309	1.5226622	-1.5348772	C	C_333
False	0.14390227	0.89259475	-0.89065534	C	C_333
False	0.019229943	1.9583081	-1.9735613	C	C_334
False	0.041306164	1.5621722	-1.5823879	C	C_334
False	0.04554374	1.5159116	-1.526557	C	C_334
False	0.05113601	1.4519167	-1.4688599	C	C_334
False	0.14984521	0.8559096	-0.879906	C	C_335
False	0.055900898	1.4062185	-1.420432	C	C_335
False	0.07932557	1.2189895	-1.2325565	C	C_335
False	0.14706588	0.86609155	-0.89171016	C	C_335
False	0.30942127	0.4002726	-0.4025537	C	C_336
False	0.083987184	1.1883343	-1.2010319	C	C_336
False	0.11746135	0.999244	-1.0174491	C	C_336
False	0.3324968	0.34171313	-0.35520098	C	C_336
False	0.07547925	1.2447791	-1.2606388	C	C_337
False	0.1831273	0.7432551	-0.75204664	C	C_337
False	0.06747699	1.3054196	-1.3206878	C	C_337
False	0.061864614	1.3533804	-1.3655654	C	C_337
False	0.013896582	2.12044	-2.141678	C	C_338
False	0.04551003	1.5099334	-1.5333111	C	C_338
False	0.028565409	1.7503376	-1.7762398	C	C_338
False	0.021382429	1.8997946	-1.9237769	C	C_338
False	0.094561614	1.1285827	-1.130585	C	C_339
False	0.0157135	2.063167	-2.0742295	C	C_339
False	0.014327041	2.1061187	-2.1250572	C	C_339
False	0.039588198	1.5898144	-1.5990167	C	C_339
False	0.03607867	1.6370673	-1.6482406	C	C_340
False	0.03720404	1.6197644	-1.6336598	C	C_340
False	0.2773494	0.47437435	-0.48327345	C	C_340
False	0.03233159	1.692067	-1.7067778	C	C_340
False	0.012065881	2.1934116	-2.2118225	C	C_341
False	0.008748295	2.3534117	-2.376698	C	C_341
False	0.021325385	1.9116447	-1.9146565	C	C_341
False	0.01643715	2.0339012	-2.0577366	C	C_341
False	0.10096316	1.084723	-1.1018453	C	C_342
False	0.08070298	1.2076203	-1.2252133	C	C_342
False	0.05147056	1.4517217	-1.4621811	C	C_342
False	0.15122952	0.8573809	-0.86760914	C	C_342
False	0.21363744	0.6570416	-0.64609593	C	C_343
False	0.044319905	1.531212	-1.5397774	C	C_343
False	0.030044543	1.7321166	-1.7424525	C	C_343
False	0.17441115	0.77507246	-0.77960914	C	C_343
False	0.080329984	1.2115092	-1.2263627	C	C_344
False	0.034987528	1.655684	-1.6614654	C	C_344
False	0.28696564	0.4536134	-0.45655367	C	C_344
False	0.060415234	1.3636556	-1.3805411	C	C_344
False	0.025455706	1.8152002	-1.8298299	C	C_345
False	0.019935023	1.9450016	-1.9501389	C	C_345
False	0.017312998	2.013052	-2.0257812	C	C_345
False	0.02338401	1.8586583	-1.8733828	C	C_345
False	0.18156287	0.76646763	-0.73932683	C	C_346
False	0.07557076	1.2604594	-1.2436476	C	C_346
False	0.13860084	0.92040986	-0.90655005	C	C_346
False	0.14962114	0.87753034	-0.8600453	C	C_346
False	0.014040901	2.1196327	-2.1320074	C	C_347
False	0.007092958	2.4585605	-2.482974	C	C_347
False	0.021247242	1.9062514	-1.9238006	C	C_347
False	0.008752212	2.356022	-2.373636	C	C_347
False	0.029284276	1.7437551	-1.7572279	C	C_348
False	0.04063209	1.5761226	-1.5855937	C	C_348
False	0.07587466	1.2417419	-1.258023	C	C_348
False	0.036326576	1.6289539	-1.6492491	C	C_348
False	0.025352657	1.8130758	-1.8361163	C	C_349
False	0.022756765	1.8706125	-1.8892606	C	C_349
False	0.062526405	1.3448853	-1.3627143	C	C_349
False	0.031147929	1.711347	-1.7260172	C	C_349
False	0.08187838	1.201427	-1.215668	C	C_350
False	0.057650063	1.3899434	-1.404042	C	C_350
False	0.055480264	1.4123328	-1.4223166	C	C_350
False	0.12192081	0.97909236	-0.9952726	C	C_350
False	0.3477962	0.30861712	-0.32012334	C	C_351
False	0.29164806	0.44973725	-0.43765596	C	C_351
False	0.035215367	1.64727	-1.6631525	C	C_351
False	0.03295259	1.6909167	-1.6882608	C	C_351
False	0.09156936	1.1397736	-1.1548485	C	C_352
False	0.07351425	1.265511	-1.2684083	C	C_352
False	0.09544095	1.1151073	-1.1338328	C	C_352
False	0.072299555	1.2734976	-1.2783933	C	C_352
False	0.25612056	0.52152276	-0.5447081	C	C_353
False	0.25692683	0.5301734	-0.53182966	C	C_353
True	0.049358528	1.4762964	-1.48173	C	C_353
True	0.57126397	-0.1492261	0.1377838	C	C_353
False	0.11649823	1.0088435	-1.0171738	C	C_354
False	0.07251356	1.272759	-1.2759457	C	C_354
False	0.045271054	1.5204568	-1.5283029	C	C_354
False	0.040926497	1.5718954	-1.5822948	C	C_354
False	0.04514304	1.5229234	-1.528802	C	C_355
False	0.18332575	0.7511791	-0.7427965	C	C_355
False	0.044491943	1.527406	-1.5395292	C	C_355
False	0.070682555	1.2788169	-1.2974347	C	C_355
False	0.064690106	1.3256819	-1.3455877	C	C_356
False	0.07044193	1.2820346	-1.2978859	C	C_356
False	0.06403202	1.3327078	-1.3494902	C	C_356
False	0.10731859	1.0528934	-1.0655346	C	C_356
False	0.010968072	2.2582736	-2.2434645	C	C_357
False	0.030922016	1.7181766	-1.7267002	C	C_357
False	0.035012707	1.6595773	-1.6568265	C	C_357
False	0.026979662	1.810384	-1.7749376	C	C_357
False	0.06131855	1.3639064	-1.3644874	C	C_358
False	0.044992067	1.5213983	-1.533835	C	C_358
False	0.042325318	1.5465682	-1.5725546	C	C_358
False	0.040370252	1.5740819	-1.5943725	C	C_358
False	0.1488621	0.8697936	-0.8737603	C	C_359
False	0.2746278	0.48446226	-0.486806	C	C_359
False	0.044227887	1.5286285	-1.5445354	C	C_359
False	0.04861801	1.4759436	-1.497978	C	C_359
False	0.044384204	1.5299604	-1.5395118	C	C_360
False	0.077321105	1.2313616	-1.2479527	C	C_360
False	0.06061184	1.3607911	-1.3799474	C	C_360
False	0.22453578	0.62068504	-0.6187418	C	C_360
False	0.032398507	1.7063448	-1.6903633	C	C_361
False	0.005094271	2.636134	-2.6383972	C	C_361
False	0.013233302	2.1553836	-2.1563134	C	C_361
False	0.020188682	1.9464912	-1.9357466	C	C_361
False	0.058893766	1.3875492	-1.3837718	C	C_362
False	0.019096319	1.9661844	-1.9727942	C	C_362
False	0.089492775	1.1648417	-1.1550024	C	C_362
False	0.020031424	1.9418612	-1.9483572	C	C_362
False	0.09094856	1.1461743	-1.1559333	C	C_363
False	0.011267246	2.2268772	-2.2476468	C	C_363
False	0.008807086	2.3543942	-2.3689585	C	C_363
False	0.047673482	1.4911734	-1.5033591	C	C_363
False	0.07163672	1.2730457	-1.2887696	C	C_364
False	0.3626086	0.2808342	-0.28322566	C	C_364
False	0.043692965	1.5383887	-1.5475032	C	C_364
False	0.08642992	1.1720626	-1.1859636	C	C_364
False	0.008720934	2.3568254	-2.3764443	C	C_365
False	0.02057012	1.9233165	-1.9398144	C	C_365
False	0.010955638	2.2416081	-2.2612765	C	C_365
False	0.009736049	2.3002	-2.321936	C	C_365
False	0.15011713	0.85332227	-0.88036066	C	C_366
False	0.16940235	0.7813726	-0.8084963	C	C_366
False	0.062449474	1.3473458	-1.3615669	C	C_366
False	0.07022862	1.2815702	-1.3016126	C	C_366
False	0.25239474	0.5400828	-0.54579806	C	C_367
False	0.71728873	-0.46019977	0.47085258	C	C_367
False	0.0881759	1.1655304	-1.170583	C	C_367
False	0.101725586	1.07955	-1.0986466	C	C_367
False	0.123250246	0.9779111	-0.98409367	C	C_368
False	0.29872367	0.4356966	-0.41768646	C	C_368
False	0.106989406	1.071456	-1.0504127	C	C_368
False	0.12911674	0.96046317	-0.94832784	C	C_368
False	0.024979174	1.8217865	-1.8426299	C	C_369
False	0.019515678	1.9479408	-1.9688876	C	C_369
False	0.023793792	1.8487186	-1.8655305	C	C_369
False	0.013527159	2.131152	-2.1582844	C	C_369
False	0.06163192	1.3526521	-1.3703104	C	C_370
False	0.051911853	1.4437945	-1.4611058	C	C_370
False	0.07144431	1.2757361	-1.2889758	C	C_370
False	0.03044684	1.7241836	-1.7366695	C	C_370
False	0.06806365	1.3128229	-1.3039985	C	C_371
False	0.11209549	1.0319042	-1.0376089	C	C_371
False	0.05037329	1.472064	-1.4645438	C	C_371
False	0.1555197	0.8527797	-0.8391694	C	C_371
False	0.055037398	1.411809	-1.4313234	C	C_372
False	0.0852659	1.182102	-1.1907572	C	C_372
False	0.06766671	1.3049922	-1.3181037	C	C_372
False	0.10434583	1.0720603	-1.0777835	C	C_372
False	0.048390772	1.4847887	-1.4940567	C	C_373
False	0.12457644	0.9683864	-0.98140186	C	C_373
False	0.29733709	0.42745638	-0.43255445	C	C_373
False	0.4224992	0.1506098	-0.16191243	C	C_373
False	0.049648218	1.4661353	-1.4857345	C	C_374
False	0.03179786	1.702354	-1.713688	C	C_374
False	0.09482795	1.1314199	-1.124641	C	C_374
False	0.038060497	1.606952	-1.6228228	C	C_374
False	0.03274371	1.6836236	-1.702129	C	C_375
False	0.04859754	1.4785793	-1.4957849	C	C_375
False	0.13729127	0.9171207	-0.9208517	C	C_375
False	0.035339363	1.6437314	-1.6630476	C	C_375
False	0.044520374	1.5217181	-1.5445485	C	C_376
False	0.093984924	1.1284547	-1.137467	C	C_376
False	0.051867597	1.443778	-1.4620218	C	C_376
False	0.047639877	1.4876606	-1.5076125	C	C_376
False	0.025315635	1.8187249	-1.8319668	C	C_377
False	0.028988466	1.7555951	-1.7558451	C	C_377
False	0.026814513	1.7894547	-1.8021768	C	C_377
False	0.036542974	1.6327453	-1.6392937	C	C_377
False	0.11201334	1.0361977	-1.034141	C	C_378
False	0.18554972	0.7445505	-0.73463994	C	C_378
False	0.13542297	0.93079495	-0.9230424	C	C_378
False	0.19333526	0.720551	-0.7079312	C	C_378
False	0.07733506	1.2321093	-1.2470094	C	C_379
False	0.07916037	1.2243009	-1.2295094	C	C_379
False	0.10286569	1.07392	-1.0918616	C	C_379
False	0.115758546	1.0105497	-1.022674	C	C_379
False	0.20586754	0.6729771	-0.67704016	C	C_380
False	0.12462636	0.97245884	-0.97687185	C	C_380
False	0.2749744	0.47994113	-0.4895878	C	C_380
False	0.22972657	0.597516	-0.6123398	C	C_380
False	0.03310296	1.6881151	-1.6863543	C	C_381
False	0.024054058	1.8543001	-1.8488033	C	C_381
False	0.14118919	0.9052425	-0.90020525	C	C_381
False	0.037417773	1.6209393	-1.6265345	C	C_381
False	0.053775348	1.4342587	-1.4334061	C	C_382
False	0.047545295	1.4950478	-1.5023118	C	C_382
False	0.056214485	1.4082778	-1.4124467	C	C_382
False	0.031129146	1.7154582	-1.7225287	C	C_382
False	0.09379017	1.1373862	-1.1308248	C	C_383
False	0.012509411	2.1792135	-2.1894722	C	C_383
False	0.040057775	1.5905416	-1.5860088	C	C_383
False	0.030651283	1.7233167	-1.7306331	C	C_383
False	0.5671813	-0.13387403	0.13648596	C	C_384
False	0.42174718	0.15689062	-0.1587145	C	C_384
False	0.11276353	1.0225956	-1.0402229	C	C_384
False	0.079206795	1.2200668	-1.2331066	C	C_384
False	0.13833271	0.9022421	-0.92696553	C	C_385
False	0.2157882	0.643976	-0.64640576	C	C_385
False	0.2873758	0.4515314	-0.45663196	C	C_385
False	0.11832086	0.99205804	-1.0163702	C	C_385
False	0.028019037	1.7650381	-1.7814138	C	C_386
False	0.065813035	1.3211192	-1.3317397	C	C_386
False	0.046964906	1.5021628	-1.5080881	C	C_386
False	0.038650416	1.6122708	-1.6015098	C	C_386
False	0.2769152	0.47913635	-0.48067877	C	C_387
False	0.022886578	1.8732579	-1.8807943	C	C_387
False	0.028932443	1.745054	-1.7683785	C	C_387
False	0.034578152	1.6677148	-1.6616282	C	C_387
False	0.04038006	1.57988	-1.5883212	C	C_388
False	0.022297451	1.8772451	-1.9034879	C	C_388
False	0.022099694	1.8914983	-1.8983456	C	C_388
False	0.02206567	1.8854089	-1.9060106	C	C_388
False	0.066218466	1.3221606	-1.3241225	C	C_389
False	0.017152881	2.024079	-2.024208	C	C_389
False	0.074385494	1.2578311	-1.2633659	C	C_389
False	0.018018791	1.997746	-2.000411	C	C_389
False	0.051253237	1.4556801	-1.462683	C	C_390
False	0.035976827	1.6339049	-1.6543355	C	C_390
False	0.044467866	1.5270247	-1.5404768	C	C_390
False	0.24676752	0.55371666	-0.5622105	C	C_390
False	0.059409004	1.3707905	-1.3912721	C	C_391
False	0.1382776	0.90757096	-0.922099	C	C_391
False	0.04602154	1.517108	-1.5144236	C	C_391
False	0.061381	1.3654921	-1.3618171	C	C_391
False	0.03454021	1.6557314	-1.6747489	C	C_392
False	0.025627568	1.8095231	-1.8286017	C	C_392
False	0.014720811	2.093459	-2.1102037	C	C_392
False	0.017018639	2.01662	-2.039661	C	C_392
False	0.049963728	1.4740665	-1.4711363	C	C_393
False	0.02086791	1.9289501	-1.9195038	C	C_393
False	0.037028234	1.6343637	-1.6239798	C	C_393
False	0.050665513	1.4663739	-1.4641418	C	C_393
False	0.040486522	1.5798043	-1.5856531	C	C_394
False	0.09526505	1.121596	-1.129383	C	C_394
False	0.04288775	1.5419116	-1.5634228	C	C_394
False	0.070464	1.2827522	-1.2968315	C	C_394
False	0.03684151	1.6274838	-1.6361088	C	C_395
False	0.046760507	1.4998853	-1.5149419	C	C_395
False	0.06929836	1.2895994	-1.3079181	C	C_395
False	0.0665969	1.3163974	-1.3237816	C	C_395
False	0.07649811	1.2402751	-1.2506316	C	C_396
False	0.08556568	1.1842097	-1.1848116	C	C_396
False	0.105814666	1.0696483	-1.0645756	C	C_396
False	0.09390647	1.1255207	-1.1413225	C	C_396
False	0.09691881	1.1186212	-1.1133175	C	C_397
False	0.11195487	1.0337685	-1.037158	C	C_397
False	0.03675601	1.6319155	-1.6340897	C	C_397
False	0.05504871	1.4129927	-1.4299221	C	C_397
False	0.027184637	1.7796187	-1.7979236	C	C_398
False	0.03199973	1.6943415	-1.7151635	C	C_398
False	0.04924129	1.4710864	-1.4894416	C	C_398
False	0.021980152	1.886196	-1.909194	C	C_398
False	0.018086163	1.9947951	-1.9995613	C	C_399
False	0.005851298	2.555025	-2.5801983	C	C_399
False	0.07838785	1.2338877	-1.2305678	C	C_399
False	0.016882103	2.028976	-2.0354993	C	C_399
False	0.034933064	1.6606078	-1.6581558	C	C_400
False	0.015611183	2.063305	-2.0807285	C	C_400
False	0.039621036	1.5933694	-1.5945983	C	C_400
False	0.027999643	1.7677499	-1.7794147	C	C_400
False	0.26149094	0.5149482	-0.52328557	C	C_401
False	0.043388512	1.5384052	-1.5547973	C	C_401
False	0.047224917	1.4891348	-1.5153224	C	C_401
False	0.03594661	1.6346824	-1.6544294	C	C_401
False	0.39852864	0.20959722	-0.20200232	C	C_402
False	0.4349601	0.13690285	-0.12473918	C	C_402
False	0.36776492	0.2689507	-0.27286676	C	C_402
False	0.5050063	-0.010210883	0.009814978	C	C_402
False	0.042314433	1.5523744	-1.5670168	C	C_403
False	0.05501285	1.4131677	-1.4304368	C	C_403
False	0.057758134	1.3862617	-1.4057362	C	C_403
False	0.09563324	1.1189125	-1.1278021	C	C_403
False	0.9879726	-2.1794302	2.2290368	C	C_404
False	0.4814584	0.043399446	-0.030801069	C	C_404
False	0.94545776	-1.4070814	1.445612	C	C_404
False	0.9315402	-1.2897248	1.3208683	C	C_404
False	0.029316464	1.747399	-1.7524521	C	C_405
False	0.026157454	1.8075429	-1.8095725	C	C_405
False	0.017991783	2.0007875	-1.9988971	C	C_405
False	0.085071355	1.1869402	-1.1884154	C	C_405
False	0.033386838	1.6833518	-1.6822848	C	C_406
False	0.032510515	1.6918364	-1.7013047	C	C_406
False	0.016033262	2.052198	-2.0647287	C	C_406
False	0.018123837	1.9971881	-1.9950489	C	C_406
False	0.07174937	1.2723879	-1.2877349	C	C_407
False	0.14191568	0.8923794	-0.9070899	C	C_407
False	0.037385307	1.6163567	-1.6320187	C	C_407
False	0.15640068	0.8394376	-0.8458188	C	C_407
False	0.108627535	1.0429451	-1.0618924	C	C_408
False	0.21588746	0.6398102	-0.64998513	C	C_408
False	0.06269808	1.3500898	-1.3545849	C	C_408
False	0.11811299	1.0036623	-1.0067599	C	C_408
False	0.009645323	2.3081741	-2.3234155	C	C_409
False	0.014775033	2.092398	-2.1075335	C	C_409
False	0.016008297	2.0497482	-2.0687623	C	C_409
False	0.051777218	1.451036	-1.4566033	C	C_409
False	0.900591	-1.0713124	1.1324962	C	C_410
False	0.512468	-0.016475301	0.033406883	C	C_410
False	0.7893051	-0.63984406	0.68089753	C	C_410
False	0.9538679	-1.4943013	1.5347135	C	C_410
False	0.042483054	1.5546442	-1.5605938	C	C_411
False	0.09342744	1.1340139	-1.1384721	C	C_411
False	0.12408007	0.9746802	-0.9796675	C	C_411
False	0.10671571	1.0584327	-1.0663038	C	C_411
False	0.3298982	0.35064048	-0.35800496	C	C_412
False	0.75079125	-0.5369402	0.5658966	C	C_412
False	0.4461938	0.106382266	-0.10967912	C	C_412
False	0.91454566	-1.1870377	1.1834071	C	C_412
False	0.018103609	1.9870007	-2.006374	C	C_413
False	0.017625231	2.0036964	-2.016945	C	C_413
False	0.016055234	2.046271	-2.0692637	C	C_413
False	0.01509154	2.07763	-2.1007845	C	C_413
False	0.055850167	1.4097072	-1.4179051	C	C_414
False	0.0682204	1.297574	-1.3167787	C	C_414
False	0.08839308	1.1637926	-1.1696227	C	C_414
False	0.08102724	1.207336	-1.221135	C	C_414
False	0.045464635	1.5279027	-1.5163875	C	C_415
False	0.12762749	0.95857435	-0.9635263	C	C_415
False	0.04159464	1.5613005	-1.575999	C	C_415
False	0.054299135	1.4302332	-1.4271847	C	C_415
False	0.16676217	0.804515	-0.8042353	C	C_416
False	0.14259335	0.8943479	-0.89956754	C	C_416
False	0.15364528	0.8424835	-0.86380845	C	C_416
False	0.19111356	0.7124964	-0.7302944	C	C_416
False	0.4742842	0.114714906	0.01176092	C	C_417
False	0.75328195	-0.45208192	0.6641114	C	C_417
False	0.30596784	0.44585103	-0.37318736	C	C_417
False	0.07453473	1.3123366	-1.2066951	C	C_417
False	0.1377291	0.91364634	-0.9206346	C	C_418
False	0.071460254	1.2767093	-1.2877623	C	C_418
False	0.10423094	1.0642071	-1.0868666	C	C_418
False	0.2670264	0.496266	-0.51349634	C	C_418
False	0.12294666	0.9747268	-0.99009037	C	C_419
False	0.09677767	1.1141872	-1.1193652	C	C_419
False	0.15186077	0.8559725	-0.86410815	C	C_419
False	0.13772014	0.90847003	-0.92588633	C	C_419
False	0.038200814	1.6021587	-1.62379	C	C_420
False	0.046916492	1.4946022	-1.516731	C	C_420
False	0.06009527	1.36288	-1.3869674	C	C_420
False	0.042849	1.5463947	-1.5598841	C	C_420
False	0.20144923	0.6844715	-0.69278973	C	C_421
False	0.086786665	1.16828	-1.1852367	C	C_421
False	0.09726621	1.1109138	-1.1170623	C	C_421
False	0.1036466	1.069855	-1.0874928	C	C_421
False	0.193433	0.7170496	-0.7108061	C	C_422
False	0.023834996	1.8535923	-1.8588845	C	C_422
False	0.03553665	1.645882	-1.6551251	C	C_422
False	0.02167752	1.9013116	-1.908252	C	C_422
False	0.041853435	1.557412	-1.5734149	C	C_423
False	0.035304073	1.6440446	-1.66377	C	C_423
False	0.06463294	1.3258228	-1.3463919	C	C_423
False	0.05938234	1.3700249	-1.3925151	C	C_423
False	0.10402907	1.0698165	-1.0834211	C	C_424
False	0.48309994	0.037717327	-0.029908538	C	C_424
False	0.5940765	-0.19223766	0.18860577	C	C_424
False	0.48994738	0.025573332	-0.014642604	C	C_424
False	0.027001001	1.7903299	-1.7941792	C	C_425
False	0.0557051	1.4190001	-1.4113667	C	C_425
False	0.046911772	1.4992559	-1.5121831	C	C_425
False	0.05180388	1.4468614	-1.4602349	C	C_425
False	0.03469532	1.6611032	-1.6647357	C	C_426
False	0.11264034	1.0293076	-1.0347428	C	C_426
False	0.07449657	1.2548578	-1.2647271	C	C_426
False	0.052213512	1.4455214	-1.4532666	C	C_426
False	0.10030647	1.0893437	-1.1044804	C	C_427
False	0.03509114	1.6560662	-1.6580188	C	C_427
False	0.19039807	0.7223331	-0.72509265	C	C_427
False	0.57185596	-0.14965688	0.13977052	C	C_427
False	0.13008095	0.94177395	-0.95846933	C	C_428
False	0.07109977	1.2834712	-1.2864459	C	C_428
False	0.12057711	0.9859524	-1.001024	C	C_428
False	0.12635982	0.9668466	-0.9666884	C	C_428
False	0.0999395	1.090527	-1.10737	C	C_429
False	0.07820041	1.2282306	-1.2388222	C	C_429
False	0.17240676	0.77349055	-0.79517466	C	C_429
False	0.11498825	1.0163081	-1.0244629	C	C_429
False	0.08838138	1.158191	-1.1753696	C	C_430
False	0.09538075	1.1245625	-1.1250749	C	C_430
False	0.038559213	1.6031904	-1.6130474	C	C_430
False	0.03490944	1.6522839	-1.6671808	C	C_430
False	0.039755527	1.5918653	-1.5925736	C	C_431
False	0.049886387	1.4782443	-1.4685891	C	C_431
False	0.019454582	1.9558274	-1.9641991	C	C_431
False	0.04584108	1.5199308	-1.5157187	C	C_431
False	0.030691374	1.7208967	-1.7317047	C	C_432
False	0.047956243	1.4949216	-1.4934005	C	C_432
False	0.044181198	1.5353265	-1.5389426	C	C_432
False	0.07042848	1.2840497	-1.2960763	C	C_432
False	0.06702783	1.3179344	-1.3153329	C	C_433
False	0.05626991	1.4210901	-1.3985901	C	C_433
False	0.050446812	1.4719778	-1.4630942	C	C_433
False	0.28795552	0.45893008	-0.44640443	C	C_433
False	0.014921469	2.0897963	-2.1001241	C	C_434
False	0.024655905	1.8295121	-1.8482618	C	C_434
False	0.020238796	1.9323812	-1.9473264	C	C_434
False	0.03375726	1.6697233	-1.6844964	C	C_434
False	0.008553089	2.3672185	-2.3856544	C	C_435
False	0.028738778	1.7583983	-1.7619498	C	C_435
False	0.018443191	1.9788778	-1.9955668	C	C_435
False	0.018738711	1.9703012	-1.9879459	C	C_435
False	0.031010585	1.716959	-1.724966	C	C_436
False	0.13311954	0.9405761	-0.9330776	C	C_436
False	0.026417717	1.8042393	-1.8027081	C	C_436
False	0.04706459	1.5005666	-1.5074596	C	C_436
False	0.06933598	1.2969894	-1.2999449	C	C_437
False	0.05386556	1.425904	-1.4399892	C	C_437
False	0.1937788	0.7079545	-0.71768624	C	C_437
False	0.032032184	1.7022315	-1.7062261	C	C_437
False	0.4714909	0.06365101	-0.05050922	C	C_438
False	0.0594932	1.3809462	-1.3796108	C	C_438
False	0.051200975	1.4520994	-1.467339	C	C_438
False	0.13692103	0.9184515	-0.9226504	C	C_438
False	0.08870659	1.159042	-1.1704887	C	C_439
False	0.054017268	1.419949	-1.4429715	C	C_439
False	0.05249921	1.4394295	-1.4536002	C	C_439
False	0.07943159	1.2121421	-1.237953	C	C_439
True	0.7992117	-0.6710114	0.7103631	C	C_440
True	0.6808088	-0.35965514	0.3978361	C	C_440
True	0.9927557	-2.4453144	2.4749575	C	C_440
True	0.36134356	0.29020864	-0.27932885	C	C_440
False	0.24040312	0.5678576	-0.58261305	C	C_441
False	0.013880692	2.1276855	-2.135593	C	C_441
False	0.009281785	2.3330264	-2.33735	C	C_441
False	0.013214512	2.1512942	-2.161843	C	C_441
False	0.07428473	1.2533388	-1.2693225	C	C_442
False	0.1036018	1.0677238	-1.0901062	C	C_442
False	0.090290226	1.1458173	-1.164279	C	C_442
False	0.08722011	1.1656356	-1.1824243	C	C_442
False	0.17015551	0.78292036	-0.8016053	C	C_443
False	0.040879026	1.5701365	-1.5852635	C	C_443
False	0.050807416	1.4550323	-1.4725372	C	C_443
False	0.087930165	1.1617372	-1.1774364	C	C_443
False	0.023412464	1.8531498	-1.877646	C	C_444
False	0.048092056	1.4862611	-1.4990902	C	C_444
False	0.02480799	1.8268309	-1.8446379	C	C_444
False	0.02919652	1.7365962	-1.7674782	C	C_444
False	0.013161746	2.1506815	-2.16651	C	C_445
False	0.023012636	1.8676234	-1.8808067	C	C_445
False	0.018716281	1.969901	-1.989567	C	C_445
False	0.029548578	1.7412364	-1.7504892	C	C_445
False	0.040300544	1.5828943	-1.5873609	C	C_446
False	0.057664208	1.3939443	-1.3997806	C	C_446
False	0.3398547	0.3278662	-0.33607575	C	C_446
False	0.06211987	1.3526323	-1.3619238	C	C_446
False	0.006281289	2.528237	-2.535642	C	C_447
False	0.030629767	1.7273643	-1.7273098	C	C_447
False	0.006299178	2.527342	-2.5336752	C	C_447
False	0.00247749	2.995432	-3.002597	C	C_447
False	0.019056613	1.9592054	-1.9818952	C	C_448
False	0.0196701	1.9487934	-1.959996	C	C_448
False	0.018313684	1.9844398	-1.9971836	C	C_448
False	0.018520517	1.9737318	-1.9964502	C	C_448
False	0.108285815	1.0581532	-1.0502183	C	C_449
False	0.77152866	-0.60130376	0.6156593	C	C_449
False	0.13285282	0.9373578	-0.938609	C	C_449
False	0.100946285	1.0925764	-1.0941777	C	C_449
False	0.05867783	1.38688	-1.3883435	C	C_450
False	0.15373439	0.84568155	-0.85992545	C	C_450
False	0.04974259	1.4689324	-1.4809389	C	C_450
False	0.06262534	1.3442268	-1.3616862	C	C_450
False	0.07172163	1.2684736	-1.2920656	C	C_451
False	0.016484302	2.047182	-2.041543	C	C_451
False	0.048849735	1.4829735	-1.4859495	C	C_451
False	0.10833358	1.0432884	-1.0645887	C	C_451
False	0.0283618	1.7589774	-1.7749629	C	C_452
False	0.03503466	1.6491807	-1.6665739	C	C_452
False	0.10683889	1.0623901	-1.0610548	C	C_452
False	0.049298897	1.4762399	-1.483058	C	C_452
False	0.19365937	0.7195392	-0.70686626	C	C_453
False	0.27256486	0.48826665	-0.49338162	C	C_453
False	0.16370568	0.8116531	-0.8192573	C	C_453
False	0.3107998	0.40221763	-0.3941652	C	C_453
False	0.010480157	2.267765	-2.279971	C	C_454
False	0.016442431	2.039635	-2.051676	C	C_454
False	0.04051995	1.5801202	-1.5844767	C	C_454
False	0.015247112	2.0789952	-2.0890055	C	C_454
False	0.026352245	1.7994428	-1.8100533	C	C_455
False	0.019697793	1.9510431	-1.9563113	C	C_455
False	0.028467285	1.7591324	-1.770987	C	C_455
False	0.034298554	1.6676667	-1.670085	C	C_455
False	0.2192884	0.64165425	-0.62816375	C	C_456
False	0.085489474	1.1832488	-1.1867471	C	C_456
False	0.050290957	1.462115	-1.4762154	C	C_456
False	0.05643718	1.40855	-1.4079847	C	C_456
False	0.25917011	0.53577137	-0.514515	C	C_457
False	0.1725655	0.78653055	-0.7810225	C	C_457
False	0.15019378	0.86622995	-0.8668521	C	C_457
False	0.1290258	0.9591272	-0.9504728	C	C_457
False	0.12439531	0.9684901	-0.9829601	C	C_458
False	0.07504794	1.247862	-1.2637527	C	C_458
False	0.08789349	1.1675507	-1.1720805	C	C_458
False	0.04337836	1.5427033	-1.5507439	C	C_458
False	0.054416813	1.4212415	-1.4338872	C	C_459
False	0.05327561	1.4334526	-1.4440768	C	C_459
False	0.051606856	1.4529632	-1.4581516	C	C_459
False	0.027762875	1.7706308	-1.7852693	C	C_459
False	0.037446383	1.6127495	-1.6339303	C	C_460
False	0.03433634	1.657774	-1.6788373	C	C_460
False	0.04118445	1.5634174	-1.5842205	C	C_460
False	0.022564132	1.875562	-1.8930092	C	C_460
False	0.1766258	0.7606721	-0.7787054	C	C_461
False	0.18359806	0.7364976	-0.75566024	C	C_461
False	0.1385295	0.91170716	-0.91585046	C	C_461
False	0.09542896	1.1195736	-1.1295052	C	C_461
False	0.021557773	1.904767	-1.9104583	C	C_462
False	0.028346682	1.7641139	-1.7703753	C	C_462
False	0.016318921	2.0424643	-2.0565124	C	C_462
False	0.013746167	2.1290355	-2.1441183	C	C_462
False	0.06622585	1.3181272	-1.3280365	C	C_463
False	0.06458985	1.3260347	-1.3468931	C	C_463
False	0.041850522	1.5551815	-1.5757179	C	C_463
False	0.027024392	1.7807701	-1.8028489	C	C_463
False	0.17952947	0.7586468	-0.76089185	C	C_464
False	0.086272284	1.1765618	-1.1834624	C	C_464
False	0.064671084	1.3306956	-1.3408885	C	C_464
False	0.08364615	1.1887798	-1.2050273	C	C_464
False	0.10800754	1.0515463	-1.0597103	C	C_465
False	0.023934685	1.8475842	-1.8606167	C	C_465
False	0.042195987	1.5566232	-1.5656948	C	C_465
False	0.13052493	0.94930816	-0.94701725	C	C_465
False	0.12283	0.97686553	-0.98903394	C	C_466
False	0.020681404	1.9203672	-1.9372549	C	C_466
False	0.06030626	1.362317	-1.383801	C	C_466
False	0.028699972	1.7501261	-1.7716131	C	C_466
False	0.95542616	-1.5182164	1.5467925	C	C_467
False	0.017776692	1.9975688	-2.0143619	C	C_467
False	0.020747775	1.9167228	-1.9376276	C	C_467
False	0.19455859	0.71463954	-0.7060177	C	C_467
False	0.008282005	2.3902438	-2.39511	C	C_468
False	0.01267605	2.1645153	-2.1907687	C	C_468
False	0.007207246	2.4519248	-2.47351	C	C_468
False	0.012108723	2.187997	-2.2136493	C	C_468
False	0.011993895	2.1986828	-2.212608	C	C_469
False	0.055899054	1.4110668	-1.4156189	C	C_469
False	0.015331854	2.074916	-2.0874562	C	C_469
False	0.027518203	1.7774924	-1.7875112	C	C_469
False	0.034730885	1.6554409	-1.6693366	C	C_470
False	0.035422936	1.6427004	-1.6616297	C	C_470
False	0.030663466	1.7194613	-1.7340786	C	C_470
False	0.039984874	1.5809152	-1.5975325	C	C_470
False	0.5059318	-0.019766148	0.00396207	C	C_471
False	0.6907975	-0.39946425	0.4043863	C	C_471
False	0.10593404	1.0679798	-1.0649831	C	C_471
False	0.13988401	0.91133356	-0.90492004	C	C_471
False	0.4737837	0.04926826	-0.055693135	C	C_472
False	0.09823491	1.1011486	-1.1158438	C	C_472
False	0.12360958	0.9720825	-0.9866011	C	C_472
False	0.16411468	0.8105085	-0.81741744	C	C_472
False	0.09632669	1.1123438	-1.1263788	C	C_473
False	0.026740255	1.7894629	-1.805018	C	C_473
False	0.018272305	1.9837327	-2.0001948	C	C_473
False	0.027348638	1.7813475	-1.7900114	C	C_473
False	0.06289145	1.345064	-1.3563249	C	C_474
False	0.13571866	0.92207265	-0.9292416	C	C_474
False	0.053944755	1.4237115	-1.440629	C	C_474
False	0.19925493	0.69472116	-0.6962363	C	C_474
False	0.034052383	1.6694999	-1.6757097	C	C_475
False	0.031021392	1.7106305	-1.7309351	C	C_475
False	0.036540993	1.6277225	-1.6443726	C	C_475
False	0.025415255	1.8235443	-1.8231177	C	C_475
False	0.015838312	2.0549588	-2.0743995	C	C_476
False	0.009807835	2.2992632	-2.3154545	C	C_476
False	0.036120564	1.644199	-1.6399047	C	C_476
False	0.01271071	2.171256	-2.181262	C	C_476
False	0.123580724	0.9720988	-0.98685116	C	C_477
False	0.5144694	-0.025719877	0.032173797	C	C_477
False	0.12851857	0.9496465	-0.9644746	C	C_477
False	0.20302083	0.6788044	-0.68871576	C	C_477
False	0.01340427	2.1419778	-2.156709	C	C_478
False	0.040869474	1.5668392	-1.5888045	C	C_478
False	0.023966316	1.8436	-1.8632478	C	C_478
False	0.011065958	2.2447314	-2.2480226	C	C_478
False	0.026762936	1.7881618	-1.805448	C	C_479
False	0.019855656	1.9402024	-1.9590086	C	C_479
False	0.04000075	1.5845408	-1.5934935	C	C_479
False	0.02195483	1.8936887	-1.90288	C	C_479
False	0.45096684	0.10100135	-0.09576373	C	C_480
False	0.08834645	1.1595118	-1.174482	C	C_480
False	0.12593962	0.959119	-0.9782278	C	C_480
False	0.04430382	1.5299585	-1.5414106	C	C_480
True	0.9761562	-1.854353	1.8577427	C	C_481
True	0.9990607	-3.4677699	3.501692	C	C_481
False	0.06879091	1.2944276	-1.3109846	C	C_481
False	0.11183953	1.0375657	-1.0345216	C	C_481
False	0.026922354	1.7935371	-1.7939699	C	C_482
False	0.009866822	2.2978256	-2.3108363	C	C_482
False	0.025355564	1.8252822	-1.8237922	C	C_482
False	0.012690268	2.1710112	-2.1831372	C	C_482
False	0.090776294	1.1427414	-1.1614515	C	C_483
False	0.05148664	1.4487531	-1.4648204	C	C_483
False	0.040773764	1.5719043	-1.5861839	C	C_483
False	0.14280319	0.8924138	-0.89978623	C	C_483
False	0.03841502	1.6040947	-1.6160398	C	C_484
False	0.049688112	1.4787183	-1.4723064	C	C_484
False	0.042729724	1.5489695	-1.5602216	C	C_484
False	0.26098806	0.5234705	-0.51736903	C	C_484
False	0.050680168	1.456392	-1.4738191	C	C_485
False	0.054364473	1.4183795	-1.4377669	C	C_485
False	0.033418037	1.6693254	-1.6953449	C	C_485
False	0.039055567	1.5901787	-1.6127524	C	C_485
False	0.08097956	1.2077286	-1.2213829	C	C_486
False	0.057468157	1.392586	-1.4047527	C	C_486
False	0.15012956	0.8562722	-0.8773131	C	C_486
False	0.1327821	0.9320965	-0.94448435	C	C_486
False	0.030387875	1.7210953	-1.741757	C	C_487
False	0.018617291	1.9726939	-1.9921777	C	C_487
False	0.026596747	1.7897645	-1.8102448	C	C_487
False	0.040038645	1.5812266	-1.5958214	C	C_487
False	0.07003484	1.2877953	-1.2983589	C	C_488
False	0.034671307	1.6555446	-1.6710117	C	C_488
False	0.045439597	1.5145674	-1.5302997	C	C_488
False	0.054938953	1.4143038	-1.4307232	C	C_488
False	0.06589517	1.3227285	-1.328795	C	C_489
False	0.08458422	1.1897366	-1.191894	C	C_489
False	0.08206514	1.2116745	-1.2029386	C	C_489
False	0.46687856	0.06937374	-0.0633064	C	C_489
False	0.1119142	1.0279661	-1.0433695	C	C_490
False	0.06956407	1.2898049	-1.3036001	C	C_490
False	0.109108	1.0386462	-1.0612386	C	C_490
False	0.066494174	1.312489	-1.3293439	C	C_490
False	0.017418833	2.0061042	-2.0265265	C	C_491
False	0.023671908	1.8499045	-1.8696051	C	C_491
False	0.020446444	1.9288982	-1.9403896	C	C_491
False	0.012161844	2.186174	-2.2110415	C	C_491
False	0.016547844	2.0349593	-2.0498538	C	C_492
False	0.02961647	1.738269	-1.7510917	C	C_492
False	0.0470333	1.5064509	-1.5022733	C	C_492
False	0.03692591	1.62644	-1.6347768	C	C_492
False	0.09681148	1.117938	-1.1152278	C	C_493
False	0.053430166	1.4308386	-1.4436307	C	C_493
False	0.077850625	1.2344406	-1.2374747	C	C_493
False	0.17436583	0.7829446	-0.7720515	C	C_493
False	0.012514808	2.1751256	-2.1931236	C	C_494
False	0.011920165	2.203897	-2.213635	C	C_494
False	0.011767219	2.2067246	-2.223876	C	C_494
False	0.014108107	2.1214435	-2.1253536	C	C_494
False	0.034596168	1.6614237	-1.6673799	C	C_495
False	0.03990519	1.582438	-1.5980878	C	C_495
False	0.09436858	1.1277616	-1.1336627	C	C_495
False	0.043443013	1.5379045	-1.5539858	C	C_495
False	0.08533109	1.1842153	-1.187808	C	C_496
False	0.09920042	1.0977947	-1.1083459	C	C_496
False	0.07416813	1.2563562	-1.2680018	C	C_496
False	0.06233803	1.353224	-1.3575938	C	C_496
False	0.053126156	1.4414043	-1.4390922	C	C_497
False	0.034994945	1.6575501	-1.6593795	C	C_497
False	0.05434822	1.4288646	-1.4275978	C	C_497
False	0.091357246	1.1566533	-1.140521	C	C_497
False	0.03338326	1.6730742	-1.6926733	C	C_498
False	0.13245112	0.9379313	-0.94152695	C	C_498
False	0.105120815	1.0626962	-1.0788822	C	C_498
False	0.04982924	1.4629498	-1.48509	C	C_498
False	0.02887984	1.7574526	-1.757854	C	C_499
False	0.012268913	2.193727	-2.194615	C	C_499
False	0.012669154	2.174007	-2.1818278	C	C_499
[truncated: 13,617 more rows]
