# Supplementary material for: Automatic correction of performance drift under acquisition shift in medical image classification
Source: Nat Commun. 2023 Oct 19;14:6608. doi: 10.1038/s41467-023-42396-y (PMC10587231; doi:10.1038/s41467-023-42396-y)
Supplement: Supplementary file 5 — Supplementary Code [file 41467_2023_42396_MOESM5_ESM.zip › upa-code/upa-main/breast_outputs/D.csv]

malignant	pred1	logit0	logit1	vendor	id
False	0.15458822	0.85386896	-0.8451901	D	D_0
False	0.106506184	1.0614115	-1.0655248	D	D_0
False	0.19066733	0.7196036	-0.7260762	D	D_0
False	0.4294847	0.14829974	-0.13565409	D	D_0
False	0.045670073	1.5173304	-1.5222359	D	D_1
False	0.04426659	1.535347	-1.536902	D	D_1
False	0.022826724	1.8800441	-1.8766878	D	D_1
False	0.019014388	1.9745572	-1.9688047	D	D_1
False	0.103796385	1.0775474	-1.0781889	D	D_2
False	0.12868999	0.9501054	-0.9624859	D	D_2
False	0.32572204	0.36017793	-0.36742017	D	D_2
False	0.057997793	1.3971188	-1.3904839	D	D_2
False	0.02506331	1.8271103	-1.8338573	D	D_3
False	0.035286378	1.6522976	-1.6560366	D	D_3
False	0.041588098	1.5674388	-1.5700247	D	D_3
False	0.046275813	1.5109854	-1.5147698	D	D_3
False	0.011640239	2.2268922	-2.2146866	D	D_4
False	0.032707646	1.694508	-1.6923838	D	D_4
False	0.026706457	1.8063279	-1.7894526	D	D_4
False	0.00587466	2.5703988	-2.5608163	D	D_4
False	0.050624035	1.4611032	-1.4702752	D	D_5
False	0.07359142	1.2568629	-1.275924	D	D_5
False	0.0861395	1.178808	-1.1829019	D	D_5
False	0.061242584	1.3614057	-1.3683085	D	D_5
False	0.017984996	1.9977493	-2.002319	D	D_6
False	0.15494394	0.861638	-0.83470166	D	D_6
False	0.016789172	2.0351877	-2.0349019	D	D_6
False	0.018572126	1.9822648	-1.9850818	D	D_6
False	0.06077751	1.3748877	-1.3629447	D	D_7
False	0.016945126	2.0307994	-2.0298853	D	D_7
False	0.015679302	2.071363	-2.0682473	D	D_7
False	0.026633952	1.8069873	-1.7915862	D	D_7
False	0.1073829	1.059791	-1.0579658	D	D_8
False	0.031816356	1.7034154	-1.7120259	D	D_8
False	0.035170473	1.6541641	-1.6575804	D	D_8
False	0.048704147	1.4829998	-1.4890611	D	D_8
False	0.007806894	2.426735	-2.4181757	D	D_9
False	0.036589336	1.6427243	-1.6279987	D	D_9
False	0.018385667	1.9928031	-1.984824	D	D_9
False	0.05920986	1.3932538	-1.3723781	D	D_9
False	0.03229471	1.6974714	-1.7025528	D	D_10
False	0.044028945	1.5381758	-1.5397046	D	D_10
False	0.04631004	1.5129607	-1.5120192	D	D_10
False	0.020130372	1.9405483	-1.9446415	D	D_10
False	0.11290778	1.0328492	-1.0285283	D	D_11
False	0.068518296	1.3080504	-1.3016255	D	D_11
False	0.019185547	1.9721055	-1.9621205	D	D_11
False	0.03452	1.6661881	-1.6648984	D	D_11
False	0.01567387	2.0772858	-2.0626764	D	D_12
False	0.10088537	1.1009881	-1.0864376	D	D_12
False	0.017869731	2.0141535	-1.992462	D	D_12
False	0.015195705	2.0871177	-2.0843124	D	D_12
False	0.027307121	1.7936338	-1.7792869	D	D_13
False	0.0720532	1.285539	-1.2700307	D	D_13
False	0.14187524	0.91216195	-0.88763934	D	D_13
False	0.042392418	1.5684453	-1.5490233	D	D_13
False	0.07482366	1.2547275	-1.2601225	D	D_14
False	0.23182529	0.5904058	-0.60762733	D	D_14
False	0.07439087	1.2571623	-1.2639563	D	D_14
False	0.3202898	0.36878496	-0.3836554	D	D_14
False	0.061740663	1.3537226	-1.367361	D	D_15
False	0.07142498	1.2735257	-1.2914777	D	D_15
False	0.042386197	1.5547252	-1.5628967	D	D_15
False	0.14702868	0.8684539	-0.8896443	D	D_15
False	0.1263834	0.9807991	-0.95252234	D	D_16
False	0.042917542	1.5656378	-1.5389711	D	D_16
False	0.34606442	0.329592	-0.306792	D	D_16
False	0.009047451	2.363205	-2.3329787	D	D_16
False	0.009158621	2.342406	-2.3414526	D	D_17
False	0.053378526	1.4355364	-1.4399543	D	D_17
False	0.008013347	2.4135349	-2.4050663	D	D_17
False	0.041902307	1.5656667	-1.5639422	D	D_17
False	0.033359215	1.6834762	-1.6830168	D	D_18
False	0.10657919	1.0638871	-1.0622823	D	D_18
False	0.031165062	1.7170963	-1.7197003	D	D_18
False	0.03532851	1.6556598	-1.6514378	D	D_18
False	0.012123619	2.2031512	-2.1972508	D	D_19
False	0.09089896	1.1613553	-1.1413524	D	D_19
False	0.019821351	1.967032	-1.9339434	D	D_19
False	0.06097524	1.365133	-1.369241	D	D_19
False	0.13298872	0.945348	-0.92943966	D	D_20
False	0.07905068	1.229373	-1.2259429	D	D_20
False	0.069940135	1.2934096	-1.2941996	D	D_20
False	0.32981572	0.3617642	-0.34725446	D	D_20
False	0.016540093	2.0486856	-2.036604	D	D_21
False	0.005975021	2.5604415	-2.5537333	D	D_21
False	0.004275199	2.731855	-2.7187853	D	D_21
False	0.016228149	2.060893	-2.0437539	D	D_21
False	0.30848938	0.40590805	-0.40128314	D	D_22
False	0.029407836	1.7432086	-1.7534366	D	D_22
False	0.12789649	0.96535844	-0.9543285	D	D_22
False	0.04833359	1.4919283	-1.4881594	D	D_22
False	0.24584016	0.584388	-0.53653467	D	D_23
True	0.9482489	-1.429672	1.4784987	D	D_23
True	0.0945164	1.146209	-1.1134868	D	D_23
False	0.031248124	1.7259612	-1.7080878	D	D_23
False	0.025785198	1.8163118	-1.8155193	D	D_24
False	0.014538968	2.108315	-2.1079624	D	D_24
False	0.06864383	1.3086262	-1.2990844	D	D_24
False	0.009355134	2.3315854	-2.3308454	D	D_24
False	0.023201542	1.8707447	-1.8693168	D	D_25
False	0.018726464	1.98454	-1.9743736	D	D_25
False	0.031959724	1.7037879	-1.7070091	D	D_25
False	0.028897185	1.756561	-1.7581272	D	D_25
False	0.036829025	1.6307538	-1.633191	D	D_26
False	0.032711096	1.6943355	-1.6924474	D	D_26
False	0.98180604	-1.9880147	2.0002902	D	D_26
False	0.08819751	1.1688173	-1.1670275	D	D_26
False	0.02590326	1.8148406	-1.8123012	D	D_27
False	0.048855443	1.4863529	-1.4824474	D	D_27
False	0.34254935	0.32958484	-0.32236913	D	D_27
False	0.18275927	0.7545408	-0.74322313	D	D_27
False	0.013207549	2.160955	-2.1527162	D	D_28
False	0.04032741	1.5860143	-1.5835464	D	D_28
False	0.028625822	1.7670157	-1.7573869	D	D_28
False	0.076978974	1.2472751	-1.2368445	D	D_28
False	0.059526224	1.3760844	-1.3838823	D	D_29
False	0.16319962	0.8104337	-0.8241778	D	D_29
False	0.09188276	1.1337807	-1.1570795	D	D_29
False	0.06943057	1.2920431	-1.3034265	D	D_29
False	0.18668492	0.735385	-0.73631126	D	D_30
False	0.015276372	2.0831487	-2.082905	D	D_30
False	0.03676234	1.6362339	-1.6295923	D	D_30
False	0.031396072	1.7146769	-1.7144963	D	D_30
False	0.12514754	0.98191476	-0.96264714	D	D_31
False	0.026582051	1.8020971	-1.7984803	D	D_31
False	0.029297486	1.7446287	-1.7558897	D	D_31
False	0.042313524	1.5549061	-1.5645077	D	D_31
False	0.053218085	1.4365921	-1.4420784	D	D_32
False	0.049499646	1.4768212	-1.4782019	D	D_32
False	0.032168098	1.70135	-1.7027333	D	D_32
False	0.37845483	0.24542828	-0.25068358	D	D_32
False	0.88122547	-0.9881706	1.0159154	D	D_33
False	0.76505274	-0.5808907	0.599693	D	D_33
False	0.9777645	-1.8736562	1.9099188	D	D_33
False	0.7746379	-0.5982202	0.6364672	D	D_33
False	0.033390906	1.6842301	-1.6812806	D	D_34
False	0.025754169	1.8282605	-1.8048065	D	D_34
False	0.018281523	1.9951687	-1.988245	D	D_34
False	0.010815373	2.2619653	-2.2539473	D	D_34
False	0.017095122	2.025776	-2.0259433	D	D_35
False	0.021381924	1.9151441	-1.9084514	D	D_35
False	0.029541284	1.7433445	-1.7486355	D	D_35
False	0.06457695	1.3449819	-1.3281593	D	D_35
False	0.052035492	1.4506383	-1.4517527	D	D_36
False	0.0708852	1.2857726	-1.287398	D	D_36
False	0.05107524	1.457036	-1.4649937	D	D_36
False	0.06865296	1.3003074	-1.3072605	D	D_36
False	0.043032125	1.5538831	-1.5479398	D	D_37
False	0.022385115	1.8920715	-1.884648	D	D_37
False	0.030965298	1.7271565	-1.7162768	D	D_37
False	0.05390348	1.4445196	-1.4206299	D	D_37
False	0.032615922	1.6989459	-1.6908492	D	D_38
False	0.0828133	1.2062254	-1.198497	D	D_38
False	0.3897833	0.23537822	-0.21284497	D	D_38
False	0.015783634	2.0684214	-2.0644507	D	D_38
False	0.030634582	1.7310219	-1.7234904	D	D_39
False	0.03662653	1.6346678	-1.6350006	D	D_39
False	0.023843111	1.8641579	-1.84797	D	D_39
False	0.036422644	1.6354445	-1.6400177	D	D_39
False	0.028471285	1.7840252	-1.7459495	D	D_40
False	0.020220896	1.9498067	-1.930804	D	D_40
False	0.06395978	1.3610501	-1.322354	D	D_40
False	0.029804654	1.7527288	-1.7301042	D	D_40
False	0.08985464	1.1608808	-1.1545303	D	D_41
False	0.061159715	1.3622615	-1.368895	D	D_41
False	0.034376793	1.6667279	-1.6686642	D	D_41
False	0.019990101	1.9517227	-1.9406025	D	D_41
False	0.031735323	1.7130468	-1.7050283	D	D_42
False	0.004449538	2.7150855	-2.69541	D	D_42
False	0.04862294	1.4961065	-1.4777085	D	D_42
False	0.014434489	2.1118946	-2.1117005	D	D_42
False	0.043756735	1.5405568	-1.5438099	D	D_43
False	0.024926774	1.8439221	-1.8226479	D	D_43
False	0.06376532	1.3459687	-1.340688	D	D_43
False	0.022691697	1.886896	-1.8759072	D	D_43
False	0.045325752	1.5250658	-1.5224292	D	D_44
False	0.008096705	2.409581	-2.3985877	D	D_44
False	0.12175835	0.99369276	-0.9821908	D	D_44
False	0.026337335	1.8101763	-1.799901	D	D_44
False	0.057110436	1.4054295	-1.3985327	D	D_45
False	0.014993571	2.098115	-2.0869117	D	D_45
False	0.018727534	1.9815059	-1.9773495	D	D_45
False	0.038056165	1.6190765	-1.6108165	D	D_45
False	0.04559999	1.5199547	-1.5212207	D	D_46
False	0.11685266	1.0072373	-1.015341	D	D_46
False	0.057753522	1.3930204	-1.3990622	D	D_46
False	0.07133279	1.2754304	-1.2909639	D	D_46
False	0.008486471	2.390565	-2.3701947	D	D_47
False	0.017727662	2.0165832	-1.9981593	D	D_47
False	0.006475863	2.5285716	-2.5046048	D	D_47
False	0.008850717	2.371134	-2.3472328	D	D_47
False	0.04965201	1.4877639	-1.4640255	D	D_48
False	0.3223413	0.3805179	-0.36251488	D	D_48
False	0.04954293	1.4746526	-1.4794508	D	D_48
False	0.036482483	1.6305361	-1.6432223	D	D_48
False	0.09192696	1.1472552	-1.1430753	D	D_49
False	0.1394571	0.9152459	-0.9045604	D	D_49
False	0.02523642	1.8259246	-1.8279822	D	D_49
False	0.011281727	2.236065	-2.2371602	D	D_49
False	0.026588097	1.7999084	-1.8004353	D	D_50
False	0.08764049	1.1733816	-1.1694094	D	D_50
False	0.010598258	2.2703896	-2.2660213	D	D_50
False	0.030343816	1.732503	-1.7318457	D	D_50
False	0.026048454	1.8153248	-1.8060784	D	D_51
False	0.024037909	1.8560367	-1.847755	D	D_51
False	0.027703268	1.7798574	-1.7782533	D	D_51
False	0.005119069	2.6397724	-2.629878	D	D_51
False	0.015737278	2.0762327	-2.0596278	D	D_52
False	0.009476614	2.3312492	-2.3181572	D	D_52
False	0.009195445	2.349772	-2.330037	D	D_52
False	0.03430388	1.6745262	-1.6630645	D	D_52
False	0.048642136	1.4817636	-1.4916364	D	D_53
False	0.05024439	1.4663554	-1.4729505	D	D_53
False	0.05112595	1.4558613	-1.4651225	D	D_53
False	0.06485691	1.3337955	-1.3347206	D	D_53
False	0.018870067	1.9771929	-1.9739351	D	D_54
False	0.028322684	1.7710278	-1.764333	D	D_54
False	0.022566134	1.8899682	-1.8785121	D	D_54
False	0.036820818	1.6405892	-1.6235869	D	D_54
False	0.08932985	1.1736486	-1.1481965	D	D_55
False	0.108068205	1.0642917	-1.0463353	D	D_55
False	0.26335177	0.5322895	-0.49633023	D	D_55
False	0.21996439	0.6453205	-0.62055355	D	D_55
False	0.011493611	2.241157	-2.213247	D	D_56
False	0.005204361	2.63767	-2.6153703	D	D_56
False	0.02449256	1.8554008	-1.8291876	D	D_56
False	0.00687488	2.496904	-2.4760785	D	D_56
False	0.049801476	1.4881172	-1.4605091	D	D_57
False	0.028127752	1.7743602	-1.7681075	D	D_57
False	0.13125883	0.9489075	-0.9409664	D	D_57
False	0.06817947	1.3159403	-1.2990564	D	D_57
False	0.024558244	1.8403087	-1.841534	D	D_58
False	0.022546865	1.8948581	-1.8744962	D	D_58
False	0.014974589	2.0937705	-2.092542	D	D_58
False	0.012907472	2.171794	-2.1651635	D	D_58
False	0.06967692	1.283948	-1.3077148	D	D_59
False	0.2111286	0.65412414	-0.66401154	D	D_59
False	0.09352967	1.1251142	-1.1461654	D	D_59
False	0.069783196	1.2891434	-1.3008811	D	D_59
False	0.037529707	1.6246525	-1.6197181	D	D_60
False	0.03537826	1.6500678	-1.6555707	D	D_60
False	0.06625533	1.3145394	-1.3311477	D	D_60
False	0.055471037	1.4189281	-1.4158971	D	D_60
False	0.036857486	1.6322031	-1.6309394	D	D_61
False	0.15083529	0.8675393	-0.8605254	D	D_61
False	0.058813725	1.3794289	-1.393337	D	D_61
False	0.1073969	1.0520558	-1.0655549	D	D_61
False	0.018717669	1.9810073	-1.978385	D	D_62
False	0.025178015	1.8316865	-1.8245971	D	D_62
False	0.050442174	1.4657674	-1.4694014	D	D_62
False	0.050414436	1.467242	-1.4685061	D	D_62
False	0.02252932	1.8866864	-1.8834642	D	D_63
False	0.01261568	2.1884775	-2.1716416	D	D_63
False	0.011208795	2.2467728	-2.2330117	D	D_63
False	0.028899986	1.7638063	-1.7507821	D	D_63
False	0.066040695	1.3197625	-1.3293995	D	D_64
False	0.048733097	1.483274	-1.4881623	D	D_64
False	0.18056469	0.75088537	-0.7616409	D	D_64
False	0.07391694	1.2582977	-1.269724	D	D_64
False	0.012084112	2.2090156	-2.1946905	D	D_65
False	0.007078128	2.4834027	-2.46024	D	D_65
False	0.009177497	2.3491395	-2.3326414	D	D_65
False	0.00764226	2.4370804	-2.4293098	D	D_65
False	0.81996703	-0.76658416	0.7495399	D	D_66
False	0.43459442	0.12964861	-0.13348147	D	D_66
False	0.107375115	1.0518634	-1.0659745	D	D_66
False	0.76426494	-0.5916286	0.5845775	D	D_66
False	0.026379097	1.8082519	-1.8001983	D	D_67
False	0.069809675	1.2960413	-1.2935753	D	D_67
False	0.07865999	1.2360824	-1.2246121	D	D_67
False	0.015726633	2.0743654	-2.062183	D	D_67
False	0.1543934	0.84808505	-0.85246533	D	D_68
False	0.101693854	1.0840437	-1.0945003	D	D_68
False	0.13644998	0.92306644	-0.9220274	D	D_68
False	0.027526014	1.7876661	-1.7770457	D	D_68
False	0.039650112	1.5921619	-1.5950419	D	D_69
False	0.030859875	1.7241008	-1.7228515	D	D_69
False	0.036896594	1.6268542	-1.6351873	D	D_69
False	0.033273727	1.6859155	-1.6832318	D	D_69
False	0.03409694	1.6702502	-1.6736057	D	D_70
False	0.057532024	1.3907833	-1.4053769	D	D_70
False	0.051563784	1.4483572	-1.4636376	D	D_70
False	0.03896991	1.5992205	-1.6059955	D	D_70
False	0.02660425	1.8040452	-1.7956746	D	D_71
False	0.0371397	1.6230733	-1.6321485	D	D_71
False	0.025388278	1.8232932	-1.8244584	D	D_71
False	0.048647575	1.4883783	-1.4849043	D	D_71
True	0.6520322	-0.3011428	0.3268411	D	D_72
False	0.1688095	0.8122071	-0.7818809	D	D_72
True	0.7563705	-0.5533661	0.5795166	D	D_72
False	0.5648164	-0.10867518	0.15205753	D	D_72
False	0.055124108	1.4195887	-1.4218776	D	D_73
False	0.023560107	1.8601377	-1.8642206	D	D_73
False	0.02174852	1.8996761	-1.9065449	D	D_73
False	0.054356113	1.4271729	-1.4291359	D	D_73
False	0.002769568	2.9510458	-2.9352446	D	D_74
False	0.021223586	1.9212469	-1.9099433	D	D_74
False	0.006668827	2.5083299	-2.49529	D	D_74
False	0.01635285	2.054772	-2.0420933	D	D_74
False	0.07233777	1.278317	-1.2730043	D	D_75
False	0.021524731	1.9077598	-1.9090333	D	D_75
False	0.12757623	0.9680388	-0.95452243	D	D_75
False	0.0756666	1.2575213	-1.2452149	D	D_75
False	0.010732242	2.2696614	-2.2540512	D	D_76
False	0.01962244	1.9558562	-1.9554079	D	D_76
False	0.014466496	2.118002	-2.1033456	D	D_76
False	0.02133521	1.9168098	-1.9090208	D	D_76
False	0.053897135	1.4262416	-1.4390323	D	D_77
False	0.052502647	1.4455373	-1.4474232	D	D_77
False	0.042609602	1.5508502	-1.5612816	D	D_77
False	0.031790297	1.7061775	-1.7101102	D	D_77
False	0.06262512	1.3567863	-1.3491306	D	D_78
False	0.03331191	1.6881564	-1.6798046	D	D_78
False	0.11640739	1.0133152	-1.0135849	D	D_78
False	0.017660644	2.0150967	-2.0035014	D	D_78
False	0.032791372	1.6918883	-1.6923604	D	D_79
False	0.038952537	1.5961101	-1.6095698	D	D_79
False	0.06458547	1.3287371	-1.3442633	D	D_79
False	0.02571867	1.8163848	-1.8180981	D	D_79
False	0.14327653	0.8906022	-0.8977365	D	D_80
False	0.07340362	1.2609557	-1.2745893	D	D_80
False	0.044112742	1.5349236	-1.5409677	D	D_80
False	0.075397834	1.2463605	-1.2602243	D	D_80
False	0.06457441	1.3315053	-1.3416781	D	D_81
False	0.076150626	1.24261	-1.2532257	D	D_81
False	0.08475564	1.1825792	-1.1968398	D	D_81
False	0.04493316	1.524666	-1.5319395	D	D_81
False	0.034579623	1.6723439	-1.656955	D	D_82
False	0.014686222	2.1172385	-2.0888119	D	D_82
False	0.008548189	2.3831306	-2.3703203	D	D_82
False	0.011217661	2.2455578	-2.2334268	D	D_82
False	0.042711567	1.5536144	-1.5560206	D	D_83
False	0.08033244	1.2111158	-1.226723	D	D_83
False	0.080640025	1.2102728	-1.2234099	D	D_83
False	0.056486133	1.4050015	-1.4106144	D	D_83
False	0.0414228	1.5752105	-1.5664082	D	D_84
False	0.02372321	1.8622466	-1.8550456	D	D_84
False	0.08737011	1.1749511	-1.171226	D	D_84
False	0.03548109	1.648049	-1.6545804	D	D_84
False	0.018392509	1.9885268	-1.9887215	D	D_85
False	0.020007243	1.9525825	-1.9388683	D	D_85
False	0.02793538	1.7822616	-1.7672668	D	D_85
False	0.051884107	1.455518	-1.4499462	D	D_85
False	0.028517112	1.7685457	-1.7597736	D	D_86
False	0.016998013	2.036799	-2.0207157	D	D_86
False	0.04215855	1.5616169	-1.5616279	D	D_86
False	0.015593957	2.0795872	-2.0655675	D	D_86
False	0.03981696	1.5942018	-1.5886291	D	D_87
False	0.021342896	1.9145603	-1.910902	D	D_87
False	0.034044445	1.6751347	-1.6703161	D	D_87
False	0.03536547	1.657173	-1.6488403	D	D_87
False	0.013343202	2.1560078	-2.1473072	D	D_88
False	0.08192806	1.2060505	-1.2103839	D	D_88
False	0.03412918	1.6694052	-1.6734722	D	D_88
False	0.018995296	1.975915	-1.9684708	D	D_88
False	0.23002139	0.6098187	-0.59837174	D	D_89
False	0.09996283	1.1075449	-1.0900927	D	D_89
False	0.11688765	1.0130203	-1.0092188	D	D_89
False	0.11497141	1.0198561	-1.0210805	D	D_89
False	0.8012469	-0.6976737	0.69643235	D	D_90
False	0.05690096	1.3985987	-1.4092605	D	D_90
False	0.044866864	1.526093	-1.5320582	D	D_90
False	0.080329284	1.2149653	-1.2229161	D	D_90
False	0.028461602	1.7599134	-1.7704115	D	D_91
False	0.04298032	1.550682	-1.5523999	D	D_91
False	0.027429307	1.7818928	-1.786438	D	D_91
False	0.020502185	1.9329379	-1.9335705	D	D_91
False	0.056202415	1.4092895	-1.4116623	D	D_92
False	0.08666669	1.1766369	-1.1783943	D	D_92
False	0.13581507	0.92288876	-0.92760366	D	D_92
False	0.024191083	1.8452636	-1.8520192	D	D_92
False	0.03666443	1.637892	-1.6307029	D	D_93
False	0.059848346	1.3798847	-1.3743427	D	D_93
False	0.09204454	1.1486307	-1.1402922	D	D_93
False	0.06495892	1.3397464	-1.3270888	D	D_93
False	0.04558227	1.518414	-1.5231686	D	D_94
False	0.020497493	1.9395235	-1.9272187	D	D_94
False	0.020074151	1.9459379	-1.942106	D	D_94
False	0.026921429	1.7922473	-1.795295	D	D_94
False	0.051377222	1.4641911	-1.4516251	D	D_95
False	0.023165213	1.8689731	-1.8726928	D	D_95
False	0.029959887	1.7338934	-1.7435845	D	D_95
False	0.030989774	1.7150114	-1.7276065	D	D_95
False	0.5318961	-0.066130854	0.061627015	D	D_96
False	0.15612023	0.8365154	-0.8508683	D	D_96
False	0.18872078	0.718778	-0.73956573	D	D_96
False	0.19414441	0.7076783	-0.715624	D	D_96
False	0.020383537	1.9419036	-1.9305302	D	D_97
False	0.022950163	1.8792335	-1.871979	D	D_97
False	0.024594571	1.8380342	-1.8422931	D	D_97
False	0.019721305	1.9549197	-1.9512177	D	D_97
False	0.0226678	1.8875699	-1.8763113	D	D_98
False	0.026475828	1.7992022	-1.8054883	D	D_98
False	0.019221185	1.973181	-1.959153	D	D_98
False	0.034883566	1.6570334	-1.6631994	D	D_98
False	0.05480008	1.4345435	-1.4131615	D	D_99
False	0.041190427	1.5809852	-1.5665016	D	D_99
False	0.027863655	1.7818398	-1.770333	D	D_99
False	0.023276184	1.8758546	-1.8609186	D	D_99
False	0.048918042	1.4779459	-1.4895082	D	D_100
False	0.1685612	0.799948	-0.7959108	D	D_100
False	0.03763106	1.6195841	-1.621984	D	D_100
False	0.85359615	-0.87693244	0.88615733	D	D_100
False	0.04696576	1.5046566	-1.5055754	D	D_101
False	0.20344263	0.6904873	-0.6744278	D	D_101
False	0.39714068	0.21542044	-0.2019728	D	D_101
False	0.06615311	1.3233395	-1.3240011	D	D_101
False	0.009980752	2.3107944	-2.2862713	D	D_102
False	0.03415842	1.6818895	-1.6601012	D	D_102
False	0.00522069	2.6390777	-2.6108134	D	D_102
False	0.011382628	2.2469308	-2.217288	D	D_102
False	0.08473496	1.2020657	-1.1776198	D	D_103
False	0.00902297	2.3553658	-2.343552	D	D_103
False	0.029082825	1.7564888	-1.7516046	D	D_103
False	0.12081714	0.97987103	-1.0048437	D	D_103
False	0.032685477	1.6991093	-1.6884835	D	D_104
False	0.02207765	1.894887	-1.8959775	D	D_104
False	0.002025771	3.1122055	-3.0875716	D	D_104
False	0.012073739	2.2039921	-2.200583	D	D_104
False	0.029777212	1.7436911	-1.7400911	D	D_105
False	0.029102856	1.7523382	-1.7550461	D	D_105
False	0.08223806	1.1988909	-1.2134286	D	D_105
False	0.07362822	1.2605898	-1.2716575	D	D_105
False	0.030904345	1.7276036	-1.7178628	D	D_106
False	0.16705227	0.8041404	-0.8025238	D	D_106
False	0.024608923	1.8433328	-1.8363966	D	D_106
False	0.026623027	1.7988529	-1.800142	D	D_106
False	0.026305197	1.8037424	-1.8075889	D	D_107
False	0.17842487	0.76494265	-0.76211315	D	D_107
False	0.06363911	1.3441834	-1.3445892	D	D_107
False	0.02546001	1.8209016	-1.8239549	D	D_107
False	0.023772359	1.8594813	-1.855691	D	D_108
False	0.025716987	1.8178118	-1.8167384	D	D_108
False	0.023248853	1.8677311	-1.870245	D	D_108
False	0.006928867	2.488625	-2.476481	D	D_108
False	0.030836118	1.7187722	-1.7289748	D	D_109
False	0.055910278	1.413442	-1.413031	D	D_109
False	0.046881467	1.4961193	-1.5159978	D	D_109
False	0.049265847	1.4809772	-1.4790262	D	D_109
False	0.03648292	1.6352066	-1.6385394	D	D_110
False	0.038353354	1.607852	-1.6139531	D	D_110
False	0.044293664	1.526525	-1.5450841	D	D_110
False	0.026336621	1.8000662	-1.810039	D	D_110
False	0.06808191	1.3044245	-1.3121088	D	D_111
False	0.026601119	1.8004436	-1.799397	D	D_111
False	0.03587081	1.6451764	-1.6461251	D	D_111
False	0.052874763	1.4371157	-1.4483894	D	D_111
False	0.002934586	2.9244418	-2.903808	D	D_112
False	0.017288506	2.0238838	-2.0163896	D	D_112
False	0.014469582	2.1125135	-2.1086178	D	D_112
False	0.011293594	2.244137	-2.2280247	D	D_112
False	0.018492335	1.9915037	-1.9802296	D	D_113
False	0.15389602	0.8618668	-0.84249824	D	D_113
False	0.43023744	0.14523114	-0.13565135	D	D_113
False	0.017305162	2.0217695	-2.0175242	D	D_113
False	0.013308482	2.1561277	-2.1498282	D	D_114
False	0.014441431	2.119965	-2.103142	D	D_114
False	0.02694583	1.7962822	-1.7903291	D	D_114
False	0.038561318	1.6192582	-1.5969229	D	D_114
False	0.010063156	2.3058712	-2.2828891	D	D_115
False	0.009911803	2.3168945	-2.2871733	D	D_115
False	0.007551475	2.4498882	-2.4285438	D	D_115
False	0.011631365	2.2279878	-2.2143624	D	D_115
False	0.08861297	1.1613708	-1.1693187	D	D_116
False	0.07644979	1.2445214	-1.2470695	D	D_116
False	0.09743039	1.1109885	-1.115119	D	D_116
False	0.068019845	1.3100584	-1.3074536	D	D_116
False	0.05943346	1.3783314	-1.3832936	D	D_117
False	0.027612936	1.7812881	-1.7801814	D	D_117
False	0.07282004	1.266252	-1.2779046	D	D_117
False	0.10181475	1.0793674	-1.0978539	D	D_117
False	0.016700929	2.0407608	-2.0346885	D	D_118
False	0.00901204	2.3568182	-2.343323	D	D_118
False	0.18277839	0.76664716	-0.7309886	D	D_118
False	0.008340014	2.4004169	-2.377899	D	D_118
False	0.019923653	1.9547765	-1.9409463	D	D_119
False	0.072882794	1.2760737	-1.2671537	D	D_119
False	0.021153867	1.9195354	-1.9150163	D	D_119
False	0.022662481	1.8810472	-1.883074	D	D_119
False	0.03865052	1.6096044	-1.6041734	D	D_120
False	0.031269018	1.7250261	-1.708333	D	D_120
False	0.019908668	1.9574093	-1.9390812	D	D_120
False	0.049483147	1.4800247	-1.475349	D	D_120
False	0.01428826	2.1305978	-2.1033278	D	D_121
False	0.031573698	1.7161546	-1.7071933	D	D_121
False	0.059254732	1.3897989	-1.3750279	D	D_121
False	0.01758301	2.0175157	-2.005567	D	D_121
False	0.0292531	1.7529721	-1.7491081	D	D_122
False	0.021743713	1.9054356	-1.9010115	D	D_122
False	0.017539047	2.0199168	-2.0057144	D	D_122
False	0.030832516	1.7315223	-1.7163453	D	D_122
False	0.033122446	1.6897984	-1.6840622	D	D_123
False	0.017773405	2.008173	-2.0039458	D	D_123
False	0.02615739	1.8089485	-1.8081694	D	D_123
False	0.016837178	2.0319178	-2.0352674	D	D_123
False	0.98963904	-2.2518466	2.3074462	D	D_124
False	0.8310613	-0.789415	0.80375224	D	D_124
False	0.038870685	1.5993547	-1.6085138	D	D_124
False	0.09794098	1.1087335	-1.1115813	D	D_124
False	0.01836246	1.9887743	-1.9901395	D	D_125
False	0.019624418	1.9560132	-1.955148	D	D_125
False	0.03595594	1.6501324	-1.6387104	D	D_125
False	0.023842597	1.8598448	-1.8523054	D	D_125
False	0.019744473	1.9593732	-1.9455664	D	D_126
False	0.027593369	1.7880578	-1.7741408	D	D_126
False	0.010915689	2.2625022	-2.244076	D	D_126
False	0.029709782	1.7563865	-1.7297323	D	D_126
False	0.15258335	0.8542237	-0.86025774	D	D_127
False	0.1591338	0.81980836	-0.84487873	D	D_127
False	0.1491852	0.86805713	-0.87294906	D	D_127
False	0.193164	0.70527595	-0.72430485	D	D_127
False	0.009125625	2.3638287	-2.3236728	D	D_128
False	0.020423658	1.9530381	-1.9173881	D	D_128
False	0.00668721	2.5152197	-2.485629	D	D_128
False	0.016082512	2.0728874	-2.0409222	D	D_128
False	0.02067677	1.9395677	-1.9182835	D	D_129
False	0.008844812	2.3653646	-2.3536754	D	D_129
False	0.04209115	1.5636147	-1.5613005	D	D_129
False	0.021540891	1.9157255	-1.9003005	D	D_129
False	0.061641835	1.3691759	-1.353615	D	D_130
False	0.05175947	1.4569597	-1.451041	D	D_130
False	0.01595657	2.0706823	-2.0511174	D	D_130
False	0.0540294	1.4484634	-1.4142196	D	D_130
False	0.12555121	0.97747636	-0.96340376	D	D_131
False	0.103888154	1.0786517	-1.0760986	D	D_131
False	0.0519923	1.4570479	-1.4462191	D	D_131
False	0.18668368	0.7439935	-0.7277109	D	D_131
False	0.06669057	1.3114102	-1.3272632	D	D_132
False	0.059628714	1.3726401	-1.3854973	D	D_132
False	0.03346406	1.6823869	-1.6808597	D	D_132
False	0.048508357	1.4870403	-1.4892545	D	D_132
False	0.074884064	1.2589364	-1.2550415	D	D_133
False	0.082310006	1.2023549	-1.209012	D	D_133
False	0.041623782	1.5717747	-1.5647941	D	D_133
False	0.04599396	1.5114365	-1.5207233	D	D_133
False	0.035000537	1.6545453	-1.6622188	D	D_134
False	0.6707532	-0.3468973	0.36469617	D	D_134
False	0.047427047	1.5032659	-1.4967082	D	D_134
False	0.04557126	1.5235572	-1.5182785	D	D_134
False	0.5170569	-0.023854513	0.04439939	D	D_135
False	0.4168603	0.16673315	-0.16894253	D	D_135
False	0.06601198	1.3260908	-1.3235366	D	D_135
False	0.34105745	0.33132923	-0.3272562	D	D_135
False	0.022280667	1.8901973	-1.8913059	D	D_136
False	0.028616844	1.7616276	-1.7630978	D	D_136
False	0.038740546	1.602418	-1.6089395	D	D_136
False	0.016384885	2.0509996	-2.0438757	D	D_136
False	0.018345172	2.0028749	-1.9769986	D	D_137
False	0.063324794	1.3549957	-1.3390639	D	D_137
False	0.16719547	0.8198685	-0.7857668	D	D_137
False	0.012836504	2.1753654	-2.1671772	D	D_137
False	0.026295068	1.8053002	-1.8064268	D	D_138
False	0.025183594	1.8281869	-1.8278697	D	D_138
False	0.029106814	1.7561321	-1.7511119	D	D_138
False	0.04062079	1.5781655	-1.5838408	D	D_138
False	0.02644084	1.8069069	-1.7991419	D	D_139
False	0.02820654	1.7711622	-1.7684273	D	D_139
False	0.024844676	1.8360789	-1.8338745	D	D_139
False	0.037603054	1.6231675	-1.6191742	D	D_139
False	0.1447542	0.87891805	-0.8974336	D	D_140
False	0.19426903	0.7083295	-0.7141765	D	D_140
False	0.10964434	1.0374691	-1.05691	D	D_140
False	0.20337972	0.67072654	-0.6945768	D	D_140
False	0.033256844	1.682951	-1.6867213	D	D_141
False	0.06264074	1.3446515	-1.3609993	D	D_141
False	0.05493397	1.4194039	-1.4257188	D	D_141
False	0.051259603	1.4595414	-1.4586908	D	D_141
False	0.020213805	1.9411201	-1.9398485	D	D_142
False	0.016848767	2.0368304	-2.029655	D	D_142
False	0.017067038	2.0281177	-2.0252743	D	D_142
False	0.020218085	1.9390713	-1.9416811	D	D_142
False	0.06324759	1.3548449	-1.3405169	D	D_143
False	0.039589923	1.5986822	-1.5901036	D	D_143
False	0.041334454	1.5801778	-1.563668	D	D_143
False	0.028891558	1.7656257	-1.749263	D	D_143
False	0.29385194	0.44072062	-0.4360282	D	D_144
False	0.008068206	2.4140677	-2.3976555	D	D_144
False	0.060512505	1.373848	-1.3686366	D	D_144
False	0.026540918	1.8046256	-1.7975426	D	D_144
False	0.01697934	2.0344577	-2.0241754	D	D_145
False	0.015706424	2.081252	-2.0566027	D	D_145
False	0.008259923	2.3991919	-2.3888538	D	D_145
False	0.015674254	2.0747535	-2.0651839	D	D_145
False	0.04025484	1.5903625	-1.581075	D	D_146
False	0.1609917	0.8302621	-0.8206057	D	D_146
False	0.21719232	0.65292394	-0.6291798	D	D_146
False	0.21232976	0.6630126	-0.6479264	D	D_146
False	0.14854169	0.8824537	-0.8636313	D	D_147
False	0.040692408	1.5764241	-1.5837462	D	D_147
False	0.15431085	0.8511826	-0.8500002	D	D_147
False	0.06744162	1.3167017	-1.3099676	D	D_147
False	0.099056154	1.0972528	-1.1105032	D	D_148
False	0.32324243	0.37027067	-0.3686398	D	D_148
False	0.07714925	1.2328881	-1.2488375	D	D_148
False	0.05175892	1.4498327	-1.4581794	D	D_148
False	0.08852259	1.1629734	-1.1688358	D	D_149
False	0.07624951	1.2491786	-1.2452525	D	D_149
False	0.053163964	1.4403292	-1.439416	D	D_149
False	0.0652532	1.3306649	-1.3313359	D	D_149
False	0.16158164	0.81836057	-0.8281463	D	D_150
False	0.15213445	0.851581	-0.8663766	D	D_150
False	0.27392203	0.48168373	-0.49313027	D	D_150
False	0.17342855	0.77125263	-0.790268	D	D_150
False	0.01615182	2.0540633	-2.0553756	D	D_151
False	0.012660639	2.1846788	-2.1718373	D	D_151
False	0.008432803	2.386388	-2.3807697	D	D_151
False	0.012179971	2.206262	-2.1894455	D	D_151
False	0.007827316	2.4257507	-2.4165268	D	D_152
False	0.012193857	2.202834	-2.19172	D	D_152
False	0.010515265	2.2796166	-2.26474	D	D_152
False	0.004913538	2.662363	-2.6484723	D	D_152
False	0.049448773	1.4723976	-1.4837072	D	D_153
False	0.12852778	0.96048915	-0.95354986	D	D_153
False	0.035038084	1.6549959	-1.6606572	D	D_153
False	0.17857239	0.76562107	-0.76042885	D	D_153
False	0.03636144	1.6454248	-1.6317825	D	D_154
False	0.026816647	1.796859	-1.7946906	D	D_154
False	0.048920877	1.4908402	-1.4765528	D	D_154
False	0.033851527	1.677736	-1.6735973	D	D_154
False	0.016417334	2.0426114	-2.050253	D	D_155
False	0.4453252	0.1183773	-0.10119988	D	D_155
False	0.024725059	1.8383405	-1.8365617	D	D_155
False	0.01114156	2.245294	-2.2405748	D	D_155
False	0.3657361	0.29181945	-0.25873357	D	D_156
False	0.99879503	-3.3324566	3.387634	D	D_156
False	0.016360588	2.056058	-2.040326	D	D_156
False	0.9365097	-1.3196671	1.3716065	D	D_156
False	0.30304956	0.42328864	-0.4095293	D	D_157
False	0.037610084	1.6134143	-1.628733	D	D_157
False	0.071180016	1.2834792	-1.2852237	D	D_157
False	0.057817064	1.3916388	-1.3992767	D	D_157
False	0.037098806	1.6301522	-1.6262138	D	D_158
False	0.042773515	1.5531521	-1.5549687	D	D_158
False	0.021109195	1.9154644	-1.921247	D	D_158
False	0.09613718	1.1169845	-1.1239171	D	D_158
False	0.026117228	1.808364	-1.8103316	D	D_159
False	0.05829794	1.3921729	-1.3899493	D	D_159
False	0.045636863	1.5169736	-1.5233548	D	D_159
False	0.062416032	1.3588481	-1.3506361	D	D_159
False	0.022175664	1.8913836	-1.8949509	D	D_160
False	0.03158249	1.7093406	-1.7137198	D	D_160
False	0.06624849	1.3291095	-1.3166883	D	D_160
False	0.021014787	1.9165545	-1.9247358	D	D_160
False	0.027436964	1.7857975	-1.7822464	D	D_161
False	0.015368978	2.084432	-2.0754838	D	D_161
False	0.041580345	1.5776684	-1.5599898	D	D_161
False	0.013688035	2.1389692	-2.1384811	D	D_161
False	0.015983544	2.0623813	-2.0577016	D	D_162
False	0.07710855	1.2412068	-1.2410905	D	D_162
False	0.056643914	1.4098568	-1.4028025	D	D_162
False	0.006641578	2.5083878	-2.4993541	D	D_162
False	0.53031635	-0.06591985	0.055494577	D	D_163
False	0.15864016	0.83011883	-0.838262	D	D_163
False	0.15990444	0.8245349	-0.8344045	D	D_163
False	0.09498017	1.1213901	-1.1328984	D	D_163
False	0.026526129	1.7963924	-1.8063484	D	D_164
False	0.050172593	1.4708488	-1.4699626	D	D_164
False	0.026302895	1.8021817	-1.8092396	D	D_164
False	0.030365696	1.7277582	-1.7358472	D	D_164
False	0.052350715	1.4620643	-1.4339546	D	D_165
False	0.06910504	1.3129842	-1.2875346	D	D_165
False	0.007848994	2.4237053	-2.4157848	D	D_165
False	0.006413221	2.5286884	-2.5142713	D	D_165
False	0.03543943	1.6588461	-1.6450014	D	D_166
False	0.004377675	2.7205474	-2.7063031	D	D_166
False	0.044174843	1.5426261	-1.5317934	D	D_166
False	0.006061552	2.5607426	-2.538967	D	D_166
False	0.009264976	2.341434	-2.3307717	D	D_167
False	0.19679394	0.71553123	-0.6909228	D	D_167
False	0.1589408	0.846936	-0.81919414	D	D_167
False	0.03165365	1.7176745	-1.7030618	D	D_167
False	0.04858712	1.4821422	-1.4924474	D	D_168
False	0.020029806	1.9470594	-1.9432414	D	D_168
False	0.011415089	2.2296462	-2.2316923	D	D_168
False	0.035937894	1.6436365	-1.6457269	D	D_168
False	0.13166615	0.933122	-0.9531846	D	D_169
False	0.08824814	1.1684439	-1.1667714	D	D_169
False	0.095864646	1.1174406	-1.1266015	D	D_169
False	0.10459256	1.0639758	-1.0832305	D	D_169
False	0.22063638	0.6353446	-0.6266171	D	D_170
False	0.43243566	0.13283761	-0.13908301	D	D_170
False	0.3628836	0.27660453	-0.28626588	D	D_170
False	0.56397134	-0.1324133	0.124882	D	D_170
False	0.016550934	2.0449543	-2.039669	D	D_171
False	0.032694828	1.6981229	-1.6891742	D	D_171
False	0.011902493	2.2191916	-2.199842	D	D_171
False	0.016151449	2.0623531	-2.0471091	D	D_171
False	0.021007469	1.9209313	-1.9207146	D	D_172
False	0.030310541	1.73266	-1.7328202	D	D_172
False	0.015455416	2.0781627	-2.076057	D	D_172
False	0.01687286	2.0302	-2.034832	D	D_172
False	0.018424992	1.9909201	-1.9845303	D	D_173
False	0.021697663	1.9099076	-1.8987067	D	D_173
False	0.13942815	0.92168474	-0.8983629	D	D_173
False	0.033618666	1.6813954	-1.6770818	D	D_173
False	0.029106855	1.7574253	-1.7498173	D	D_174
False	0.10851443	1.0648847	-1.0411214	D	D_174
False	0.011884096	2.2120605	-2.2085385	D	D_174
False	0.041203674	1.5824234	-1.5647278	D	D_174
False	0.021518294	1.9143281	-1.9027705	D	D_175
False	0.22059542	0.63895345	-0.6232465	D	D_175
False	0.06994296	1.297164	-1.2904019	D	D_175
False	0.582458	-0.15953334	0.1733388	D	D_175
False	0.08656643	1.1827482	-1.1735502	D	D_176
False	0.018647304	1.982749	-1.9804814	D	D_176
False	0.03635846	1.6458623	-1.6314301	D	D_176
False	0.11323292	1.0292656	-1.0288697	D	D_176
False	0.10178428	1.0827426	-1.0948122	D	D_177
False	0.35505393	0.2916978	-0.3051993	D	D_177
False	0.18136583	0.749704	-0.75741714	D	D_177
False	0.1201801	0.9864142	-1.0043116	D	D_177
False	0.09992765	1.089697	-1.1083318	D	D_178
False	0.120603465	0.9872025	-0.99952537	D	D_178
False	0.13946334	0.9050193	-0.9147352	D	D_178
False	0.046105143	1.5117486	-1.5178804	D	D_178
False	0.03375864	1.672816	-1.6813612	D	D_179
False	0.02115856	1.9125761	-1.921749	D	D_179
False	0.020684414	1.9323735	-1.9251001	D	D_179
False	0.09403145	1.141409	-1.1239662	D	D_179
False	0.07289926	1.2715182	-1.2714655	D	D_180
False	0.09561497	1.1205738	-1.1263521	D	D_180
False	0.012618829	2.185062	-2.1748042	D	D_180
False	0.017906927	2.002933	-2.0015652	D	D_180
False	0.045903612	1.5130613	-1.5211596	D	D_181
False	0.04062072	1.5792805	-1.5827279	D	D_181
False	0.054930497	1.415292	-1.4298978	D	D_181
False	0.049206227	1.4729757	-1.4883012	D	D_181
False	0.005520001	2.604285	-2.5895567	D	D_182
False	0.013040966	2.1694713	-2.1570616	D	D_182
False	0.009719821	2.3226	-2.301221	D	D_182
False	0.011624997	2.228377	-2.2145271	D	D_182
False	0.017899122	2.0167189	-1.9882234	D	D_183
False	0.043615773	1.5581843	-1.5295565	D	D_183
False	0.22109303	0.6405953	-0.6187128	D	D_183
False	0.007109039	2.485374	-2.4538796	D	D_183
False	0.09933256	1.1058278	-1.0988348	D	D_184
False	0.09306006	1.143107	-1.1337242	D	D_184
False	0.07482872	1.2553214	-1.2594557	D	D_184
False	0.051657226	1.4501584	-1.4599276	D	D_184
False	0.009297764	2.3405256	-2.3281143	D	D_185
False	0.010992841	2.2622354	-2.2372217	D	D_185
False	0.012167396	2.2011836	-2.19557	D	D_185
False	0.010923425	2.2620661	-2.2437963	D	D_185
True	0.029418271	1.747019	-1.7492607	D	D_186
True	0.039385684	1.6063037	-1.587867	D	D_186
False	0.010928609	2.2518985	-2.2534838	D	D_186
False	0.01489858	2.0985947	-2.0928843	D	D_186
False	0.1316399	0.9467102	-0.9398261	D	D_187
False	0.101904534	1.0886625	-1.0875773	D	D_187
False	0.016381996	2.0520024	-2.0430522	D	D_187
False	0.030513747	1.7343562	-1.7242328	D	D_187
True	0.050141502	1.4767524	-1.4647115	D	D_188
True	0.46486688	0.07294394	-0.06782054	D	D_188
False	0.023131216	1.8701601	-1.8730091	D	D_188
False	0.013142985	2.160518	-2.1581187	D	D_188
False	0.027029648	1.7919515	-1.7914679	D	D_189
False	0.03675623	1.6388621	-1.6271368	D	D_189
False	0.08269179	1.2061388	-1.2001843	D	D_189
False	0.014740977	2.1067624	-2.095511	D	D_189
False	0.031087672	1.718364	-1.7209988	D	D_190
False	0.020117683	1.9409422	-1.9448912	D	D_190
False	0.026136111	1.808533	-1.8094206	D	D_190
False	0.023790332	1.8604457	-1.8539524	D	D_190
False	0.051579762	1.455162	-1.4565061	D	D_191
False	0.018292814	1.9921975	-1.9905874	D	D_191
False	0.01775968	2.0051663	-2.007739	D	D_191
False	0.050967842	1.4590628	-1.4651849	D	D_191
False	0.08998958	1.1545204	-1.1592418	D	D_192
False	0.2162615	0.6436346	-0.6439524	D	D_192
False	0.08995238	1.1633468	-1.1508697	D	D_192
False	0.09328747	1.1310396	-1.1431	D	D_192
False	0.013209458	2.158526	-2.1549988	D	D_193
False	0.01595061	2.064855	-2.057324	D	D_193
False	0.0159793	2.0646324	-2.0557203	D	D_193
False	0.02112077	1.9215367	-1.9146147	D	D_193
False	0.05757547	1.3931708	-1.4021884	D	D_194
False	0.019822164	1.9486716	-1.9522616	D	D_194
False	0.043950908	1.5348375	-1.5448985	D	D_194
False	0.068695724	1.2977464	-1.3091526	D	D_194
False	0.026803093	1.7914166	-1.8006525	D	D_195
False	0.05872258	1.3866483	-1.3877652	D	D_195
False	0.032062296	1.7036581	-1.7038287	D	D_195
False	0.029496057	1.7477896	-1.7457693	D	D_195
False	0.023290316	1.8673966	-1.8687553	D	D_196
False	0.01753433	2.0134702	-2.0124347	D	D_196
False	0.011140987	2.2466707	-2.2392502	D	D_196
False	0.012434292	2.189096	-2.185689	D	D_196
False	0.092495255	1.134296	-1.1492455	D	D_197
False	0.116926365	1.0155513	-1.0063128	D	D_197
False	0.038121566	1.6126027	-1.6155052	D	D_197
False	0.12632713	0.9695016	-0.96432954	D	D_197
False	0.04440001	1.5300987	-1.539001	D	D_198
False	0.050584637	1.4612979	-1.4709007	D	D_198
False	0.087407745	1.1640856	-1.1816196	D	D_198
False	0.044254825	1.5299139	-1.5426131	D	D_198
False	0.01944587	1.9570594	-1.9634237	D	D_199
False	0.011123487	2.245669	-2.2418416	D	D_199
False	0.018634405	1.9804592	-1.9834762	D	D_199
False	0.01983628	1.9494858	-1.9507214	D	D_199
False	0.027197007	1.7922487	-1.784826	D	D_200
False	0.014918173	2.1010022	-2.0891426	D	D_200
False	0.011156905	2.2428923	-2.2415848	D	D_200
False	0.061599914	1.3701872	-1.353329	D	D_200
False	0.09285509	1.1378877	-1.1413742	D	D_201
False	0.1339285	0.9323454	-0.9343162	D	D_201
False	0.063781135	1.3374856	-1.3489062	D	D_201
False	0.056781642	1.4081609	-1.4019239	D	D_201
False	0.061907496	1.3590374	-1.35917	D	D_202
False	0.111572064	1.0267882	-1.0479947	D	D_202
False	0.047741573	1.492415	-1.500619	D	D_202
False	0.11576331	1.009778	-1.0233991	D	D_202
False	0.07848181	1.2408215	-1.2223341	D	D_203
False	0.054260682	1.4345999	-1.4235673	D	D_203
False	0.019514777	1.9650722	-1.9518034	D	D_203
False	0.02669933	1.8089944	-1.78706	D	D_203
False	0.018176291	2.0016122	-1.9876815	D	D_204
False	0.01659791	2.046964	-2.0347772	D	D_204
False	0.011191938	2.246644	-2.2346625	D	D_204
False	0.01718928	2.0290666	-2.017064	D	D_204
False	0.04008302	1.5973932	-1.5785009	D	D_205
False	0.21924274	0.65179694	-0.61828786	D	D_205
False	0.05979547	1.3984249	-1.3567426	D	D_205
False	0.69769615	-0.3950761	0.441275	D	D_205
False	0.041108582	1.5783117	-1.5712491	D	D_206
False	0.019979553	1.9505787	-1.9422853	D	D_206
False	0.020961422	1.9243922	-1.919495	D	D_206
False	0.08363382	1.1987181	-1.19525	D	D_206
False	0.082325175	1.1988926	-1.2122736	D	D_207
False	0.31746957	0.3819158	-0.38350925	D	D_207
False	0.329443	0.3550197	-0.35568568	D	D_207
False	0.04949107	1.477606	-1.4775991	D	D_207
False	0.043588966	1.5413207	-1.5470631	D	D_208
False	0.056282725	1.4119699	-1.407469	D	D_208
False	0.021552086	1.904807	-1.910688	D	D_208
False	0.09233538	1.1436604	-1.1417873	D	D_208
False	0.04654124	1.5169383	-1.5028188	D	D_209
False	0.033107404	1.6953206	-1.6790099	D	D_209
False	0.03494252	1.6650369	-1.6534464	D	D_209
False	0.1206531	1.0026209	-0.983639	D	D_209
False	0.18890496	0.7364242	-0.7207171	D	D_210
False	0.02599637	1.8200316	-1.8034265	D	D_210
False	0.017110487	2.034657	-2.016148	D	D_210
False	0.045871302	1.5248822	-1.5100768	D	D_210
False	0.086855434	1.1870494	-1.1655997	D	D_211
False	0.34656167	0.33010066	-0.30408657	D	D_211
False	0.5068332	-0.009677418	0.017656963	D	D_211
False	0.5117602	-0.011948701	0.035100754	D	D_211
False	0.28930685	0.46289575	-0.43585706	D	D_212
False	0.015546844	2.08301	-2.0652187	D	D_212
False	0.011512739	2.2341447	-2.2185771	D	D_212
False	0.012225315	2.1953406	-2.196605	D	D_212
False	0.102450356	1.0782374	-1.0920526	D	D_213
False	0.105188325	1.0668066	-1.0740545	D	D_213
False	0.072342396	1.2705661	-1.2806864	D	D_213
False	0.098007366	1.1055603	-1.1140034	D	D_213
False	0.048540622	1.4827285	-1.4928675	D	D_214
False	0.022794243	1.8804561	-1.8777331	D	D_214
False	0.03290786	1.6845356	-1.6960468	D	D_214
False	0.026487615	1.8037539	-1.8004793	D	D_214
False	0.108967885	1.0476162	-1.0537109	D	D_215
False	0.09616308	1.1125226	-1.128081	D	D_215
False	0.70084697	-0.42368567	0.42764875	D	D_215
False	0.047370777	1.5000081	-1.501212	D	D_215
False	0.038178086	1.6126051	-1.6139627	D	D_216
False	0.034823667	1.666023	-1.6559906	D	D_216
False	0.035101634	1.6596352	-1.65414	D	D_216
False	0.09779203	1.110601	-1.111401	D	D_216
False	0.031381562	1.7108786	-1.7187717	D	D_217
False	0.024588889	1.8414259	-1.8391384	D	D_217
False	0.021849653	1.9036125	-1.8978658	D	D_217
False	0.027099391	1.7892513	-1.7915194	D	D_217
False	0.022291005	1.8935766	-1.8874521	D	D_218
False	0.019894786	1.956125	-1.9410772	D	D_218
False	0.015769249	2.0741267	-2.0596719	D	D_218
False	0.020842804	1.9363134	-1.9133701	D	D_218
False	0.014979297	2.09557	-2.0904236	D	D_219
False	0.01653047	2.0392046	-2.0466769	D	D_219
False	0.009119744	2.3429139	-2.345238	D	D_219
False	0.018225621	1.9968374	-1.9896958	D	D_219
False	0.019153386	1.9721148	-1.9638216	D	D_220
False	0.045325257	1.5238054	-1.523701	D	D_220
False	0.24226166	0.5760286	-0.5642912	D	D_220
False	0.05238744	1.4488246	-1.4464542	D	D_220
False	0.10240398	1.0895196	-1.0812747	D	D_221
False	0.063849494	1.3358768	-1.3493708	D	D_221
False	0.091394655	1.1505218	-1.1462021	D	D_221
False	0.022855606	1.8773141	-1.878124	D	D_221
False	0.009904729	2.3152885	-2.2895	D	D_222
False	0.014672186	2.1207778	-2.0862427	D	D_222
False	0.024794504	1.854825	-1.817201	D	D_222
False	0.3094829	0.42591804	-0.37661994	D	D_222
False	0.4747293	0.04800482	-0.053164173	D	D_223
False	0.0599375	1.3728209	-1.3798232	D	D_223
False	0.3826414	0.23835637	-0.23999543	D	D_223
False	0.037859734	1.6163862	-1.618886	D	D_223
False	0.060876794	1.3605541	-1.3755406	D	D_224
False	0.049718842	1.4792402	-1.4711337	D	D_224
False	0.051732592	1.4499912	-1.4585574	D	D_224
False	0.085472465	1.1746917	-1.1955216	D	D_224
False	0.025898315	1.8166034	-1.8107343	D	D_225
False	0.019487252	1.9666133	-1.9517019	D	D_225
False	0.010475074	2.2806778	-2.2675486	D	D_225
False	0.040046804	1.5989044	-1.5779314	D	D_225
False	0.011270515	2.246503	-2.227728	D	D_226
False	0.01659194	2.050871	-2.0312362	D	D_226
False	0.010586333	2.2787182	-2.2588303	D	D_226
False	0.004529303	2.7082553	-2.6843927	D	D_226
False	0.0425903	1.5598655	-1.5527394	D	D_227
False	0.028491264	1.7635939	-1.7656589	D	D_227
False	0.014805592	2.098341	-2.0994928	D	D_227
False	0.027121646	1.7955835	-1.7843435	D	D_227
False	0.07730229	1.243257	-1.2363211	D	D_228
False	0.22930644	0.60474926	-0.60748225	D	D_228
False	0.09463116	1.1244831	-1.1338724	D	D_228
False	0.12138435	0.9925146	-0.98687106	D	D_228
False	0.010606061	2.2712116	-2.2644553	D	D_229
False	0.013151197	2.1611452	-2.156859	D	D_229
False	0.20557062	0.6863985	-0.6654358	D	D_229
False	0.41857138	0.1754906	-0.1531502	D	D_229
False	0.1169162	1.0242894	-0.99767315	D	D_230
False	0.02844001	1.7696484	-1.7614574	D	D_230
False	0.10900821	1.0643057	-1.0366064	D	D_230
False	0.24743916	0.5726347	-0.5396823	D	D_230
False	0.039194256	1.5983152	-1.6009269	D	D_231
False	0.06682143	1.3100128	-1.3265598	D	D_231
False	0.06032042	1.3635528	-1.3823154	D	D_231
False	0.028626591	1.7615746	-1.7628005	D	D_231
False	0.062925816	1.3689011	-1.3319048	D	D_232
False	0.00799219	2.4195564	-2.40171	D	D_232
False	0.025246015	1.8358662	-1.8176504	D	D_232
False	0.03829513	1.6214937	-1.601891	D	D_232
False	0.0516193	1.4557886	-1.4550717	D	D_233
False	0.0386968	1.609787	-1.6027461	D	D_233
False	0.073719695	1.2690516	-1.2618554	D	D_233
False	0.0878383	1.1699388	-1.1703808	D	D_233
False	0.01772605	2.0057817	-2.0090532	D	D_234
False	0.02393466	1.8548429	-1.853359	D	D_234
False	0.7411752	-0.516973	0.5351124	D	D_234
False	0.0198927	1.9503704	-1.9469388	D	D_234
False	0.032772284	1.6864144	-1.6984364	D	D_235
False	0.026996361	1.7919662	-1.7927197	D	D_235
False	0.023604333	1.8586612	-1.8637764	D	D_235
False	0.024952285	1.8275981	-1.8379228	D	D_235
False	0.026429009	1.8072233	-1.7992852	D	D_236
False	0.03498507	1.6607146	-1.6565074	D	D_236
False	0.015585323	2.0756204	-2.0700974	D	D_236
False	0.020532634	1.9335046	-1.9314888	D	D_236
False	0.01779581	2.008097	-2.0027392	D	D_237
False	0.010878162	2.2582526	-2.2518077	D	D_237
False	0.004365766	2.7200787	-2.7095075	D	D_237
False	0.025463106	1.8276141	-1.8171177	D	D_237
False	0.019916968	1.949616	-1.9464494	D	D_238
False	0.029565409	1.7460356	-1.7451032	D	D_238
False	0.047225777	1.4995337	-1.5049045	D	D_238
False	0.029454911	1.7437315	-1.7512658	D	D_238
False	0.017997626	2.0000346	-1.9993193	D	D_239
False	0.03128483	1.7149205	-1.7179167	D	D_239
False	0.027285006	1.786623	-1.7871308	D	D_239
False	0.032307994	1.6968764	-1.7027228	D	D_239
False	0.1522555	0.8649494	-0.85206974	D	D_240
False	0.0301504	1.7389288	-1.732014	D	D_240
False	0.058987305	1.3807753	-1.3888592	D	D_240
False	0.037656575	1.61782	-1.6230438	D	D_240
False	0.007446029	2.4606528	-2.4319477	D	D_241
False	0.006434925	2.529459	-2.5101001	D	D_241
False	0.009939694	2.3057585	-2.2954712	D	D_241
False	0.011007746	2.259461	-2.2386265	D	D_241
False	0.03195107	1.7049675	-1.7061095	D	D_242
False	0.03592754	1.6416827	-1.6479797	D	D_242
False	0.035994027	1.6388478	-1.6488968	D	D_242
False	0.032173887	1.695168	-1.7087293	D	D_242
False	0.05748625	1.3923259	-1.4046788	D	D_243
False	0.101452604	1.083544	-1.0976439	D	D_243
False	0.028897358	1.7589092	-1.7557728	D	D_243
False	0.02749738	1.785849	-1.7799332	D	D_243
False	0.009851796	2.3052058	-2.3049953	D	D_244
False	0.019939655	1.949367	-1.9455365	D	D_244
False	0.01324322	2.1613898	-2.1495478	D	D_244
False	0.007566305	2.4393907	-2.4370644	D	D_244
False	0.32637516	0.38052857	-0.34409726	D	D_245
False	0.009957258	2.3149807	-2.2844658	D	D_245
False	0.06506463	1.3549625	-1.3101337	D	D_245
False	0.012677345	2.1942701	-2.1609101	D	D_245
False	0.0879301	1.1621122	-1.1770623	D	D_246
False	0.14669305	0.8760019	-0.8847751	D	D_246
False	0.12799285	0.9621338	-0.95668936	D	D_246
False	0.16552085	0.80107147	-0.8166391	D	D_246
False	0.0634628	1.3426851	-1.34905	D	D_247
False	0.25467357	0.5444898	-0.52934986	D	D_247
False	0.099383965	1.0942653	-1.1098228	D	D_247
False	0.16676508	0.80290186	-0.8058277	D	D_247
False	0.04138614	1.5706556	-1.5718869	D	D_248
False	0.039534	1.5893755	-1.600882	D	D_248
False	0.018961508	1.9728904	-1.9733102	D	D_248
False	0.03980656	1.5850765	-1.5980268	D	D_248
False	0.005192511	2.6366231	-2.6187086	D	D_249
False	0.09201053	1.1571109	-1.1322188	D	D_249
False	0.005678245	2.5915785	-2.57384	D	D_249
False	0.010107772	2.3039706	-2.280321	D	D_249
False	0.1742998	0.7886658	-0.76678926	D	D_250
False	0.024533316	1.8376613	-1.8452227	D	D_250
False	0.057808727	1.3977277	-1.3933408	D	D_250
False	0.043673456	1.5401329	-1.546226	D	D_250
False	0.110070035	1.0388007	-1.0512252	D	D_251
False	0.10346131	1.0684257	-1.0909182	D	D_251
False	0.13163812	0.93318444	-0.9533673	D	D_251
False	0.26005498	0.5176379	-0.5280449	D	D_251
False	0.046381697	1.5155337	-1.5078249	D	D_252
False	0.016870456	2.0329192	-2.0322576	D	D_252
False	0.12845837	0.9666377	-0.9480211	D	D_252
False	0.527479	-0.044219207	0.06580766	D	D_252
False	0.03860182	1.6019335	-1.613156	D	D_253
False	0.047685336	1.4974613	-1.4968102	D	D_253
False	0.037100222	1.6279466	-1.6283798	D	D_253
False	0.040301282	1.5859126	-1.5843234	D	D_253
False	0.025788063	1.8212783	-1.810439	D	D_254
False	0.058468204	1.3964195	-1.3826056	D	D_254
False	0.02550244	1.8260348	-1.8171132	D	D_254
False	0.3161793	0.38904804	-0.38233823	D	D_254
False	0.060430355	1.3648431	-1.3790872	D	D_255
False	0.20250385	0.6790209	-0.69169736	D	D_255
False	0.0483712	1.4857774	-1.493493	D	D_255
False	0.056899942	1.4039307	-1.4039474	D	D_255
False	0.4246297	0.15069629	-0.15310012	D	D_256
False	0.027801747	1.7752551	-1.7792058	D	D_256
False	0.17085218	0.79343784	-0.7861617	D	D_256
False	0.066573106	1.3253882	-1.3151737	D	D_256
False	0.056030758	1.4081206	-1.4160721	D	D_257
False	0.10299944	1.0840249	-1.0803081	D	D_257
False	0.105073296	1.0675049	-1.0745789	D	D_257
False	0.032335915	1.6977816	-1.7009248	D	D_257
False	0.07685052	1.2377673	-1.2481616	D	D_258
False	0.09669975	1.1131358	-1.1213082	D	D_258
False	0.0640344	1.3401947	-1.3419635	D	D_258
False	0.03946321	1.5953561	-1.5967672	D	D_258
False	0.022810055	1.8909588	-1.8665208	D	D_259
False	0.028865987	1.7688719	-1.7469287	D	D_259
False	0.05591904	1.4191163	-1.4071908	D	D_259
False	0.023433462	1.8755894	-1.8542887	D	D_259
False	0.05541212	1.4127324	-1.4232181	D	D_260
False	0.101844214	1.0801644	-1.0967348	D	D_260
False	0.094629854	1.126729	-1.1316419	D	D_260
False	0.06683693	1.3189001	-1.317424	D	D_260
False	0.043153524	1.5490205	-1.5498583	D	D_261
False	0.17416514	0.78847796	-0.7679128	D	D_261
False	0.18848026	0.74168944	-0.718226	D	D_261
False	0.03141834	1.7191615	-1.7092797	D	D_261
False	0.031850364	1.712822	-1.7015159	D	D_262
False	0.018354295	1.9932919	-1.9860749	D	D_262
False	0.01120535	2.2457676	-2.2343278	D	D_262
False	0.017503003	2.0183716	-2.0093532	D	D_262
False	0.0486567	1.4831655	-1.4899198	D	D_263
False	0.03204666	1.698847	-1.7091439	D	D_263
False	0.03951587	1.5947826	-1.5959525	D	D_263
False	0.032986492	1.6895876	-1.6885265	D	D_263
False	0.20303896	0.68795234	-0.6794557	D	D_264
False	0.81653214	-0.7334276	0.7595995	D	D_264
False	0.051820476	1.4613775	-1.445381	D	D_264
False	0.21064794	0.6818155	-0.63920873	D	D_264
False	0.031541854	1.717146	-1.7072437	D	D_265
False	0.040252194	1.5863568	-1.585149	D	D_265
False	0.024233164	1.8467929	-1.8487086	D	D_265
False	0.04283289	1.5567433	-1.5499284	D	D_265
False	0.0732647	1.2622147	-1.2753744	D	D_266
False	0.06162533	1.3551995	-1.367877	D	D_266
False	0.04487425	1.5246613	-1.5333176	D	D_266
False	0.08360152	1.1906984	-1.2036912	D	D_266
False	0.12498212	0.9633802	-0.98269325	D	D_267
False	0.071918726	1.2753338	-1.2822489	D	D_267
False	0.08725618	1.1745665	-1.1730404	D	D_267
False	0.07028408	1.2840759	-1.2982578	D	D_267
False	0.05810385	1.3834506	-1.4022126	D	D_268
False	0.03243732	1.697279	-1.6981916	D	D_268
False	0.04186615	1.5658004	-1.5647093	D	D_268
False	0.07871587	1.2220788	-1.237845	D	D_268
False	0.06899869	1.3064158	-1.2957575	D	D_269
False	0.6513985	-0.28787428	0.33731782	D	D_269
False	0.07463721	1.2704265	-1.2471201	D	D_269
False	0.107280195	1.0667782	-1.0520507	D	D_269
False	0.22548537	0.6119878	-0.6219936	D	D_270
False	0.045802586	1.5201621	-1.5163679	D	D_270
False	0.032134887	1.7030375	-1.7021129	D	D_270
False	0.028581802	1.7660322	-1.7599547	D	D_270
False	0.09340279	1.1340946	-1.1386826	D	D_271
False	0.07681486	1.2412927	-1.245139	D	D_271
False	0.07394001	1.2637532	-1.2639318	D	D_271
False	0.115897626	1.0152874	-1.0165782	D	D_271
False	0.69443315	-0.4074813	0.41344598	D	D_272
False	0.14224398	0.9087826	-0.88799316	D	D_272
False	0.06206599	1.3667569	-1.3487246	D	D_272
False	0.058961194	1.3818936	-1.3882111	D	D_272
False	0.6901195	-0.3938042	0.40687385	D	D_273
False	0.110556	1.032866	-1.0522083	D	D_273
False	0.9092695	-1.1542389	1.1505091	D	D_273
False	0.10792882	1.0475204	-1.0645534	D	D_273
False	0.11941043	0.99357104	-1.004454	D	D_274
False	0.07058631	1.2856777	-1.2920402	D	D_274
False	0.4104261	0.17588969	-0.18631463	D	D_274
False	0.04072869	1.578757	-1.5804842	D	D_274
False	0.032557197	1.6967144	-1.6949433	D	D_275
False	0.16303171	0.8210077	-0.8148336	D	D_275
False	0.03218591	1.7109351	-1.6925762	D	D_275
False	0.24118328	0.5843278	-0.56187534	D	D_275
False	0.08904128	1.1714956	-1.1539018	D	D_276
False	0.17674862	0.76612264	-0.77241045	D	D_276
False	0.042616706	1.5602205	-1.551737	D	D_276
False	0.057332527	1.400011	-1.3998345	D	D_276
False	0.2014864	0.68531716	-0.6917129	D	D_277
False	0.20590052	0.67989683	-0.6699187	D	D_277
False	0.16887543	0.7967253	-0.79689306	D	D_277
False	0.119178064	0.9980254	-1.0022113	D	D_277
False	0.086429186	1.1806744	-1.177361	D	D_278
False	0.23521172	0.5856092	-0.5935039	D	D_278
False	0.08866422	1.1671095	-1.1629455	D	D_278
False	0.19749758	0.70152354	-0.70048493	D	D_278
False	0.026414555	1.8070383	-1.8000321	D	D_279
False	0.01889474	1.9789588	-1.9708372	D	D_279
False	0.113737635	1.0346713	-1.0184475	D	D_279
False	0.028078754	1.7739038	-1.7703578	D	D_279
False	0.5651349	-0.12509236	0.13693628	D	D_280
False	0.058489073	1.3863685	-1.3922775	D	D_280
False	0.053081546	1.4397807	-1.441603	D	D_280
False	0.08065938	1.2156274	-1.2177943	D	D_280
False	0.117127344	1.0107564	-1.0091628	D	D_281
False	0.31894413	0.37251234	-0.386116	D	D_281
False	0.21082208	0.66288686	-0.6570905	D	D_281
False	0.29493237	0.42769587	-0.44385174	D	D_281
False	0.035065297	1.6580427	-1.6568058	D	D_282
False	0.02597879	1.811511	-1.8126416	D	D_282
False	0.03225745	1.706491	-1.694726	D	D_282
False	0.011985806	2.2176578	-2.194316	D	D_282
False	0.023097193	1.8744677	-1.8702085	D	D_283
False	0.039641522	1.5963238	-1.5911056	D	D_283
False	0.024528176	1.8451205	-1.8379784	D	D_283
False	0.010399512	2.2827435	-2.272799	D	D_283
False	0.17573695	0.777615	-0.7678864	D	D_284
False	0.04763882	1.496657	-1.4986393	D	D_284
False	0.022888508	1.8768349	-1.877131	D	D_284
False	0.029000463	1.7569017	-1.7541125	D	D_284
False	0.0134365	2.156711	-2.1395416	D	D_285
False	0.050198425	1.4710536	-1.469216	D	D_285
False	0.08280167	1.201873	-1.2030026	D	D_285
False	0.010607091	2.2728658	-2.262703	D	D_285
False	0.04188796	1.5671605	-1.5628059	D	D_286
False	0.018132096	1.9960117	-1.9957614	D	D_286
False	0.13443372	0.93972415	-0.92258865	D	D_286
False	0.022219816	1.8972888	-1.8870114	D	D_286
False	0.04791114	1.4935448	-1.4957654	D	D_287
False	0.13394949	0.92586786	-0.9406127	D	D_287
False	0.063737415	1.3409349	-1.3461893	D	D_287
False	0.11995869	0.99430466	-0.99851674	D	D_287
False	0.090826996	1.1405156	-1.1630633	D	D_288
False	0.038331237	1.6098552	-1.6125498	D	D_288
False	0.039556555	1.5873394	-1.6023242	D	D_288
False	0.062976435	1.3487653	-1.3511825	D	D_288
False	0.010950847	2.2529383	-2.2503893	D	D_289
False	0.035213917	1.6546257	-1.6558393	D	D_289
False	0.021194132	1.917637	-1.914972	D	D_289
False	0.023741007	1.8616643	-1.8548598	D	D_289
False	0.6496893	-0.29479057	0.32288334	D	D_290
False	0.021952033	1.8980805	-1.8986187	D	D_290
False	0.025453646	1.8221147	-1.8229983	D	D_290
False	0.0192475	1.9739804	-1.9569585	D	D_290
False	0.20401572	0.6901735	-0.6712089	D	D_291
False	0.02293785	1.8812271	-1.8705348	D	D_291
False	0.02855992	1.7632976	-1.7634778	D	D_291
False	0.084989145	1.1910926	-1.1853199	D	D_291
False	0.06778895	1.3136333	-1.3075266	D	D_292
False	0.04335852	1.5524067	-1.5415187	D	D_292
False	0.073405355	1.2659419	-1.2695775	D	D_292
False	0.06300264	1.347911	-1.351593	D	D_292
False	0.02559545	1.8120539	-1.827358	D	D_293
False	0.09584162	1.1231927	-1.121115	D	D_293
False	0.045498718	1.5179529	-1.525552	D	D_293
False	0.13014776	0.95321155	-0.94644135	D	D_293
False	0.029290471	1.7540262	-1.7467389	D	D_294
False	0.017569682	2.0195708	-2.004284	D	D_294
False	0.030147998	1.7421174	-1.7289076	D	D_294
False	0.027832653	1.7760451	-1.7772729	D	D_294
False	0.044266753	1.5309799	-1.541265	D	D_295
False	0.03971407	1.5919781	-1.5935476	D	D_295
False	0.06655233	1.3152646	-1.3256319	D	D_295
False	0.024575898	1.8420274	-1.8390787	D	D_295
False	0.07861072	1.2217757	-1.2395989	D	D_296
False	0.055703282	1.4095789	-1.4208224	D	D_296
False	0.04783864	1.4889205	-1.5019803	D	D_296
False	0.049803086	1.4664686	-1.4821235	D	D_296
False	0.9572284	-1.5266359	1.5815332	D	D_297
False	0.95798695	-1.5394143	1.5874398	D	D_297
False	0.98784363	-2.1797361	2.217933	D	D_297
False	0.79038864	-0.63988537	0.6873843	D	D_297
False	0.05034228	1.4642732	-1.472983	D	D_298
False	0.039222706	1.5991669	-1.5993199	D	D_298
False	0.035569984	1.650584	-1.6494509	D	D_298
False	0.035802376	1.645903	-1.647379	D	D_298
False	0.034780018	1.6645314	-1.6587816	D	D_299
False	0.01359616	2.1462412	-2.1380372	D	D_299
False	0.017041164	2.0261345	-2.028801	D	D_299
False	0.017161325	2.0216298	-2.026157	D	D_299
False	0.040577758	1.5795094	-1.5836018	D	D_300
False	0.014112465	2.127889	-2.1185946	D	D_300
False	0.026840234	1.7978299	-1.7928164	D	D_300
False	0.038026657	1.610641	-1.6200583	D	D_300
False	0.13957432	0.9009311	-0.91789883	D	D_301
False	0.21703605	0.6343361	-0.64868706	D	D_301
False	0.1272046	0.95958716	-0.96631736	D	D_301
False	0.21012054	0.6624843	-0.66171473	D	D_301
False	0.010016033	2.3059177	-2.2875838	D	D_302
False	0.008661284	2.3792844	-2.360909	D	D_302
False	0.004556462	2.700257	-2.686385	D	D_302
False	0.007616506	2.441416	-2.4283757	D	D_302
False	0.13730553	0.9137861	-0.9240659	D	D_303
False	0.08799241	1.1629783	-1.1754194	D	D_303
False	0.42163268	0.16033684	-0.15573786	D	D_303
False	0.064512916	1.3312756	-1.3429264	D	D_303
False	0.782766	-0.627777	0.65408164	D	D_304
False	0.048519105	1.4925494	-1.4835126	D	D_304
False	0.0359367	1.648673	-1.6407249	D	D_304
False	0.042759016	1.5548335	-1.5536416	D	D_304
False	0.34242547	0.3330083	-0.31949577	D	D_305
False	0.24608208	0.56698936	-0.55262905	D	D_305
False	0.020581767	1.9319806	-1.9305724	D	D_305
False	0.037612554	1.6197435	-1.6223359	D	D_305
False	0.068190135	1.2990026	-1.3158262	D	D_306
False	0.0823971	1.1969012	-1.2133131	D	D_306
False	0.038605187	1.6059494	-1.6090491	D	D_306
False	0.03539467	1.6520177	-1.6531398	D	D_306
False	0.034890894	1.663588	-1.6564271	D	D_307
False	0.033755064	1.6815221	-1.6727648	D	D_307
False	0.027367253	1.7880046	-1.7826548	D	D_307
False	0.0781538	1.2431151	-1.2245847	D	D_307
False	0.08264152	1.2108049	-1.196181	D	D_308
False	0.028742773	1.7559729	-1.7642322	D	D_308
False	0.09912264	1.1025195	-1.1044916	D	D_308
False	0.026511615	1.8043797	-1.7989233	D	D_308
False	0.0392371	1.5986447	-1.5994601	D	D_309
False	0.036770478	1.6304154	-1.6351811	D	D_309
False	0.053816564	1.4294508	-1.4374044	D	D_309
False	0.0331748	1.6859875	-1.6862398	D	D_309
False	0.081214234	1.225761	-1.2002015	D	D_310
False	0.01551409	2.077893	-2.072478	D	D_310
False	0.03946624	1.6012566	-1.5907869	D	D_310
False	0.03483334	1.6711253	-1.6506006	D	D_310
False	0.16837223	0.79957604	-0.7976318	D	D_311
True	0.15346786	0.8550602	-0.8525966	D	D_311
True	0.1310528	0.94355804	-0.948124	D	D_311
False	0.17773333	0.7651237	-0.76665664	D	D_311
False	0.033020873	1.6890857	-1.6879513	D	D_312
False	0.05140168	1.4545437	-1.460771	D	D_312
False	0.029980596	1.7355981	-1.7411675	D	D_312
False	0.41337585	0.17758848	-0.17243865	D	D_312
False	0.005409932	2.615768	-2.598326	D	D_313
False	0.28780016	0.4705931	-0.4354989	D	D_313
False	0.027842589	1.7880838	-1.7648671	D	D_313
False	0.009277703	2.3434818	-2.3273382	D	D_313
False	0.013421915	2.1500502	-2.1473036	D	D_314
False	0.020254942	1.9454033	-1.9334903	D	D_314
False	0.014134682	2.1248322	-2.1200562	D	D_314
False	0.02828503	1.7733226	-1.7634072	D	D_314
False	0.016365025	2.052861	-2.0432475	D	D_315
False	0.19465558	0.7154678	-0.7045705	D	D_315
False	0.03072393	1.7343868	-1.7171206	D	D_315
False	0.017055724	2.0275416	-2.0265248	D	D_315
False	0.059229657	1.3795223	-1.3857543	D	D_316
False	0.032336026	1.6993005	-1.6994023	D	D_316
False	0.024944428	1.8313245	-1.8345196	D	D_316
False	0.02756349	1.7841228	-1.77919	D	D_316
False	0.04942669	1.4782107	-1.478364	D	D_317
False	0.045334075	1.5266883	-1.5206141	D	D_317
False	0.055985104	1.4116323	-1.413424	D	D_317
False	0.3604452	0.29111707	-0.28231534	D	D_317
False	0.24798141	0.5610478	-0.5483594	D	D_318
False	0.0400284	1.5878687	-1.5894458	D	D_318
False	0.026532084	1.7988067	-1.8037035	D	D_318
False	0.03241699	1.6978475	-1.6982713	D	D_318
False	0.05543773	1.4228973	-1.4125638	D	D_319
False	0.14220697	0.9019535	-0.8951257	D	D_319
False	0.0344994	1.6720285	-1.6596763	D	D_319
False	0.06348877	1.3482616	-1.3430368	D	D_319
False	0.037014235	1.6298263	-1.6289097	D	D_320
False	0.024691513	1.8369445	-1.83935	D	D_320
False	0.015935063	2.0613472	-2.0618227	D	D_320
False	0.026939353	1.794446	-1.7924122	D	D_320
False	0.022725698	1.8827614	-1.8785098	D	D_321
False	0.007197016	2.4659839	-2.4608817	D	D_321
False	0.018179411	1.9992547	-1.9898641	D	D_321
False	0.010613104	2.2683897	-2.2666063	D	D_321
False	0.49906927	0.022294488	0.018571556	D	D_322
False	0.19962296	0.6965803	-0.69207233	D	D_322
False	0.08946464	1.1644933	-1.1556959	D	D_322
False	0.1722104	0.7870878	-0.7829544	D	D_322
False	0.019421183	1.9663632	-1.9554155	D	D_323
False	0.009127664	2.3548546	-2.332421	D	D_323
False	0.006587821	2.5127873	-2.5031357	D	D_323
False	0.014036953	2.1323464	-2.119579	D	D_323
False	0.01734373	2.0272849	-2.0097432	D	D_324
False	0.04072591	1.5950278	-1.5642846	D	D_324
False	0.023148807	1.8784966	-1.8638945	D	D_324
False	0.05791387	1.4025743	-1.3865654	D	D_324
False	0.018841533	1.9808497	-1.9718206	D	D_325
False	0.02403341	1.8553288	-1.8486546	D	D_325
False	0.09300249	1.1410873	-1.1364262	D	D_325
False	0.020735212	1.9264715	-1.9284973	D	D_325
False	0.4341769	0.13608916	-0.1287402	D	D_326
False	0.055275045	1.4193106	-1.4192617	D	D_326
False	0.056528833	1.4112394	-1.4035757	D	D_326
False	0.18712315	0.7395624	-0.72925025	D	D_326
False	0.025326049	1.8218312	-1.8284382	D	D_327
False	0.027922548	1.7833868	-1.7666141	D	D_327
False	0.01993548	1.9518968	-1.9432206	D	D_327
False	0.01832076	1.990607	-1.9906228	D	D_327
False	0.030840278	1.7238806	-1.7237275	D	D_328
False	0.03169887	1.7115343	-1.7077279	D	D_328
False	0.019077606	1.9705414	-1.9694366	D	D_328
False	0.020924347	1.9267335	-1.9189621	D	D_328
False	0.05731316	1.4009206	-1.3992832	D	D_329
False	0.030712303	1.7262741	-1.725624	D	D_329
False	0.027324796	1.7902254	-1.7820301	D	D_329
False	0.03879617	1.6097169	-1.600148	D	D_329
False	0.028202455	1.7719815	-1.7677569	D	D_330
False	0.025671655	1.8202466	-1.8161143	D	D_330
False	0.0748309	1.2547212	-1.2600247	D	D_330
False	0.062229864	1.3555053	-1.3571644	D	D_330
False	0.12246078	1.0073539	-0.9619769	D	D_331
False	0.013954582	2.1372297	-2.1206648	D	D_331
False	0.006161702	2.5514498	-2.5317717	D	D_331
False	0.030256324	1.7478535	-1.719473	D	D_331
False	0.021257639	1.9144573	-1.9150947	D	D_332
False	0.023445161	1.8808212	-1.8485456	D	D_332
False	0.012906074	2.1735115	-2.1635556	D	D_332
False	0.014817087	2.0991514	-2.0978951	D	D_332
False	0.022252804	1.8895723	-1.8932109	D	D_333
False	0.008926617	2.3598473	-2.3499036	D	D_333
False	0.013239219	2.1586053	-2.152639	D	D_333
False	0.017453864	2.018039	-2.012547	D	D_333
False	0.013109045	2.1667688	-2.1544883	D	D_334
False	0.019943085	1.945936	-1.9487923	D	D_334
False	0.018846752	1.9783778	-1.9740102	D	D_334
False	0.022411557	1.8855207	-1.8899913	D	D_334
False	0.65950906	-0.3204202	0.3406867	D	D_335
False	0.051870424	1.4671218	-1.4386206	D	D_335
False	0.7695335	-0.578654	0.6270252	D	D_335
False	0.02012655	1.9521706	-1.9332131	D	D_335
False	0.077984855	1.2280726	-1.2419744	D	D_336
False	0.04688272	1.4990484	-1.5130405	D	D_336
False	0.041988872	1.5624278	-1.565027	D	D_336
False	0.045855194	1.5092864	-1.5260406	D	D_336
False	0.020048143	1.9496052	-1.9397616	D	D_337
False	0.030101815	1.7402352	-1.7323704	D	D_337
False	0.021490833	1.9087377	-1.9096661	D	D_337
False	0.030487983	1.729174	-1.7302864	D	D_337
False	0.062508255	1.3471918	-1.3607175	D	D_338
False	0.03568633	1.6452236	-1.6514252	D	D_338
False	0.050288416	1.4640975	-1.474286	D	D_338
False	0.05532128	1.4153502	-1.422337	D	D_338
False	0.038794894	1.6103954	-1.5995038	D	D_339
False	0.013120629	2.162591	-2.157771	D	D_339
False	0.4015145	0.20654768	-0.19261089	D	D_339
False	0.018436728	1.9858918	-1.98891	D	D_339
False	0.015250053	2.0850081	-2.0827968	D	D_340
False	0.067545936	1.3105234	-1.3144885	D	D_340
False	0.040575013	1.579183	-1.5839987	D	D_340
False	0.018119412	1.9939871	-1.9984987	D	D_340
False	0.0998821	1.0977958	-1.1007394	D	D_341
False	0.065652445	1.3264338	-1.3290398	D	D_341
False	0.14470696	0.8795996	-0.8971339	D	D_341
False	0.046725657	1.4972392	-1.51837	D	D_341
False	0.00811104	2.4187021	-2.3876827	D	D_342
False	0.010205991	2.2956095	-2.2789128	D	D_342
False	0.009257372	2.3486938	-2.3243408	D	D_342
False	0.008885291	2.365732	-2.3487012	D	D_342
False	0.034146838	1.6761924	-1.6661494	D	D_343
False	0.013386851	2.150162	-2.1498427	D	D_343
False	0.014678227	2.107257	-2.0993462	D	D_343
False	0.009548759	2.3239908	-2.3177586	D	D_343
False	0.07992419	1.2172678	-1.2261097	D	D_344
False	0.076630004	1.243728	-1.2453133	D	D_344
False	0.07962382	1.2281569	-1.2193124	D	D_344
False	0.045680184	1.5231295	-1.5162047	D	D_344
False	0.058196	1.4125774	-1.3714032	D	D_345
False	0.006893969	2.5014048	-2.4687858	D	D_345
False	0.005965747	2.5697694	-2.545968	D	D_345
False	0.01493073	2.1040993	-2.0851912	D	D_345
False	0.03660539	1.6277477	-1.6425198	D	D_346
False	0.1335429	0.9303479	-0.9396419	D	D_346
False	0.05621194	1.40436	-1.4164124	D	D_346
False	0.056924872	1.3966755	-1.410738	D	D_346
False	0.99981016	-4.246049	4.3230066	D	D_347
False	0.08772143	1.1878421	-1.153937	D	D_347
False	0.44264448	0.13249274	-0.09794363	D	D_347
False	0.5836679	-0.14879121	0.18905748	D	D_347
False	0.011209561	2.244227	-2.2354884	D	D_348
False	0.02446543	1.8474755	-1.838249	D	D_348
False	0.024504617	1.8555585	-1.8285254	D	D_348
False	0.085010394	1.1944933	-1.1816459	D	D_348
False	0.04494241	1.5332584	-1.5231314	D	D_349
False	0.04766095	1.5030644	-1.4917443	D	D_349
False	0.025863262	1.8215137	-1.8072145	D	D_349
False	0.014955175	2.1081524	-2.0794775	D	D_349
False	0.020997528	1.925091	-1.9170384	D	D_350
False	0.08026663	1.2186043	-1.2201256	D	D_350
False	0.05358975	1.433838	-1.4374803	D	D_350
False	0.022222945	1.8894166	-1.8947399	D	D_350
False	0.050969068	1.4608675	-1.4633548	D	D_351
False	0.033345655	1.6781883	-1.6887252	D	D_351
False	0.02851154	1.7605914	-1.7679291	D	D_351
False	0.04632528	1.5102134	-1.5144213	D	D_351
False	0.020598559	1.94123	-1.9204904	D	D_352
False	0.012548862	2.190267	-2.17523	D	D_352
False	0.020094411	1.957906	-1.9291083	D	D_352
False	0.016287306	2.0661898	-2.034758	D	D_352
False	0.030085612	1.7391192	-1.7340415	D	D_353
False	0.029674903	1.7557193	-1.7316103	D	D_353
False	0.028044164	1.7799058	-1.765624	D	D_353
False	0.030441841	1.7332041	-1.7278181	D	D_353
False	0.016207304	2.0575008	-2.0484524	D	D_354
False	0.032011926	1.7044704	-1.7046409	D	D_354
False	0.030423278	1.7326398	-1.7290118	D	D_354
False	0.020558702	1.934737	-1.928961	D	D_354
False	0.013501731	2.147691	-2.1436524	D	D_355
False	0.063614435	1.3479797	-1.3412071	D	D_355
False	0.04090855	1.5744075	-1.58024	D	D_355
False	0.025827434	1.8229263	-1.807225	D	D_355
False	0.017343046	2.0221338	-2.0149345	D	D_356
False	0.010188365	2.2977703	-2.2784982	D	D_356
False	0.011590422	2.229967	-2.2159512	D	D_356
False	0.007625823	2.4436264	-2.4249337	D	D_356
False	0.029848441	1.7415395	-1.7397802	D	D_357
False	0.22413331	0.61498684	-0.62675285	D	D_357
False	0.04146724	1.5674558	-1.5730442	D	D_357
False	0.08158256	1.2080245	-1.213012	D	D_357
True	0.437246	0.1441284	-0.108218245	D	D_358
False	0.022074334	1.9041204	-1.8868976	D	D_358
True	0.99895465	-3.3841038	3.4782624	D	D_358
False	0.004881893	2.6767871	-2.640541	D	D_358
False	0.008514451	2.3915536	-2.3658857	D	D_359
False	0.00613169	2.5525336	-2.5356007	D	D_359
False	0.004921917	2.6621823	-2.6469407	D	D_359
False	0.0082546	2.4073846	-2.3813112	D	D_359
False	0.013673874	2.1387415	-2.1397586	D	D_360
False	0.007713736	2.4368	-2.420209	D	D_360
False	0.00654479	2.51573	-2.5067897	D	D_360
False	0.073075995	1.2727728	-1.2675989	D	D_360
True	0.6910662	-0.40062827	0.40448055	D	D_361
False	0.038847186	1.6014246	-1.6070732	D	D_361
True	0.24574757	0.5557021	-0.56572026	D	D_361
False	0.060394876	1.3616073	-1.3829483	D	D_361
False	0.038239133	1.6116632	-1.6132431	D	D_362
False	0.04697081	1.5109723	-1.4991469	D	D_362
False	0.018448591	1.994211	-1.9799354	D	D_362
False	0.15569611	0.85815215	-0.83245426	D	D_362
False	0.16985856	0.7823222	-0.80430776	D	D_363
False	0.06400868	1.334692	-1.3478954	D	D_363
False	0.20016699	0.6839128	-0.70133823	D	D_363
False	0.08813933	1.1612301	-1.1753384	D	D_363
False	0.014315725	2.1264343	-2.1055434	D	D_364
False	0.011821981	2.2255144	-2.2003877	D	D_364
False	0.011009629	2.2625608	-2.2353532	D	D_364
False	0.020272031	1.948761	-1.9292717	D	D_364
False	0.13872552	0.898436	-0.92748004	D	D_365
False	0.119100526	0.99325716	-1.0077184	D	D_365
False	0.18480898	0.7272742	-0.7568255	D	D_365
False	0.089430295	1.153649	-1.1669619	D	D_365
False	0.051992934	1.4516	-1.4516541	D	D_366
False	0.026512777	1.801594	-1.8016639	D	D_366
False	0.023945503	1.8591747	-1.8485632	D	D_366
False	0.039092716	1.6071827	-1.594759	D	D_366
False	0.49429438	0.011349574	-0.011473864	D	D_367
False	0.1075918	1.0506022	-1.0649769	D	D_367
False	0.15221891	0.8568813	-0.8604215	D	D_367
False	0.12441538	0.9650587	-0.98620737	D	D_367
False	0.05492677	1.4188473	-1.4264144	D	D_368
True	0.16313708	0.8102908	-0.82477885	D	D_368
False	0.050685275	1.4569669	-1.4731381	D	D_368
True	0.7010829	-0.42714328	0.42531633	D	D_368
False	0.08897973	1.1637537	-1.1624029	D	D_369
False	0.07044826	1.2862031	-1.293621	D	D_369
False	0.07889372	1.2218626	-1.2356112	D	D_369
False	0.043210022	1.5515995	-1.545912	D	D_369
False	0.04163368	1.568496	-1.5678246	D	D_370
False	0.066330984	1.32816	-1.3163048	D	D_370
False	0.015005956	2.0972848	-2.0869036	D	D_370
False	0.014168715	2.1203554	-2.1220937	D	D_370
False	0.37531963	0.26390797	-0.24555418	D	D_371
False	0.31120425	0.40191495	-0.39258036	D	D_371
False	0.2679927	0.50041145	-0.5044191	D	D_371
False	0.6045594	-0.20224409	0.22225532	D	D_371
False	0.004548009	2.7090874	-2.67942	D	D_372
False	0.004360082	2.7336326	-2.6972625	D	D_372
False	0.009139031	2.3554976	-2.3305223	D	D_372
False	0.012375901	2.1982403	-2.181311	D	D_372
False	0.07747204	1.2404883	-1.2367125	D	D_373
False	0.016878255	2.0334983	-2.0312085	D	D_373
False	0.009185748	2.342149	-2.3387246	D	D_373
False	0.020348117	1.9423821	-1.9318268	D	D_373
False	0.008336232	2.4019194	-2.3768535	D	D_374
False	0.011566989	2.23729	-2.2106757	D	D_374
False	0.002773953	2.9528608	-2.9318433	D	D_374
False	0.021229928	1.9275949	-1.90329	D	D_374
False	0.028706348	1.7601328	-1.7613778	D	D_375
False	0.025802478	1.8111103	-1.8200334	D	D_375
False	0.023134911	1.8689475	-1.8740582	D	D_375
False	0.039866995	1.587584	-1.5939391	D	D_375
False	0.06994203	1.2907231	-1.2968571	D	D_376
False	0.03744222	1.62305	-1.6237451	D	D_376
False	0.097243875	1.1166179	-1.1116127	D	D_376
False	0.05083138	1.4656676	-1.4614048	D	D_376
False	0.06838204	1.3019913	-1.3098211	D	D_377
False	0.031056263	1.7204623	-1.7199438	D	D_377
False	0.054114513	1.4243797	-1.4366394	D	D_377
False	0.101258256	1.0963767	-1.0869448	D	D_377
False	0.046719275	1.5064664	-1.5092862	D	D_378
False	0.04469288	1.5252409	-1.5369779	D	D_378
False	0.0331348	1.681437	-1.692038	D	D_378
False	0.04378431	1.5416956	-1.5420125	D	D_378
False	0.057094123	1.4114015	-1.3928638	D	D_379
False	0.38110945	0.26218873	-0.22265312	D	D_379
False	0.1931628	0.7152351	-0.7143535	D	D_379
False	0.32143983	0.38711125	-0.36005157	D	D_379
False	0.11676111	1.0125854	-1.0108801	D	D_380
False	0.7338365	-0.5020855	0.5120898	D	D_380
False	0.30328202	0.42171693	-0.41000062	D	D_380
False	0.14889431	0.87311125	-0.8701882	D	D_380
False	0.10176453	1.0813222	-1.0964484	D	D_381
False	0.09320753	1.1294491	-1.1456357	D	D_381
False	0.0868633	1.1710149	-1.181535	D	D_381
False	0.046168875	1.5113299	-1.516851	D	D_381
False	0.17631078	0.7743875	-0.7671576	D	D_382
False	0.07945579	1.2242501	-1.2255142	D	D_382
False	0.060177293	1.3760438	-1.3723524	D	D_382
False	0.4084297	0.19123927	-0.17922136	D	D_382
False	0.05329205	1.43218	-1.4450235	D	D_383
True	0.24160658	0.5777757	-0.56611586	D	D_383
False	0.028917091	1.7589824	-1.7549965	D	D_383
True	0.24389191	0.56410104	-0.5673582	D	D_383
False	0.04814617	1.4851713	-1.4989985	D	D_384
False	0.9590375	-1.5529108	1.6003628	D	D_384
False	0.048475567	1.4923133	-1.4846922	D	D_384
False	0.9850311	-2.0905857	2.0961156	D	D_384
False	0.03548362	1.654916	-1.6476395	D	D_385
False	0.023635436	1.8607197	-1.8603691	D	D_385
False	0.019570954	1.9625295	-1.9514142	D	D_385
False	0.036762927	1.646874	-1.6189356	D	D_385
False	0.054278664	1.4249027	-1.432914	D	D_386
False	0.11275596	1.0244775	-1.0384167	D	D_386
False	0.09602191	1.1161532	-1.1260755	D	D_386
False	0.108108245	1.0581748	-1.052037	D	D_386
False	0.03485126	1.6709731	-1.6502199	D	D_387
False	0.012488822	2.18989	-2.180464	D	D_387
False	0.006638961	2.5098422	-2.4982963	D	D_387
False	0.017546823	2.0112004	-2.0139792	D	D_387
False	0.12647183	0.97541046	-0.9571104	D	D_388
False	0.0860593	1.1776221	-1.185107	D	D_388
False	0.025817968	1.8258469	-1.8046805	D	D_388
False	0.09681599	1.1119059	-1.1212082	D	D_388
False	0.08916371	1.1575623	-1.1663268	D	D_389
False	0.08210099	1.197586	-1.2165513	D	D_389
False	0.114852056	1.0148649	-1.0272449	D	D_389
False	0.11600883	1.0032325	-1.0275482	D	D_389
False	0.017818045	2.0068364	-2.0027285	D	D_390
False	0.116366476	1.0118461	-1.0154519	D	D_390
False	0.021712983	1.9065053	-1.9013875	D	D_390
False	0.121060036	0.99826324	-0.9841667	D	D_390
False	0.1183746	1.0100806	-0.99783254	D	D_391
False	0.022546707	1.8964605	-1.872901	D	D_391
False	0.05825972	1.4000351	-1.3827834	D	D_391
False	0.040702615	1.5863388	-1.57357	D	D_391
False	0.031000707	1.7211773	-1.7210765	D	D_392
False	0.036576606	1.6334987	-1.6375854	D	D_392
False	0.032541454	1.6933563	-1.6988015	D	D_392
False	0.110245734	1.0516429	-1.0365905	D	D_392
False	0.019287629	1.9672914	-1.961524	D	D_393
False	0.9297776	-1.2759876	1.3072901	D	D_393
False	0.013760726	2.1406875	-2.1313927	D	D_393
False	0.054894865	1.4309134	-1.414963	D	D_393
False	0.025163433	1.8396704	-1.8172076	D	D_394
False	0.014341977	2.1262195	-2.103899	D	D_394
False	0.003226894	2.8788424	-2.8541608	D	D_394
False	0.007058255	2.4806328	-2.4658413	D	D_394
False	0.0689127	1.2993412	-1.3041713	D	D_395
False	0.015452414	2.0776398	-2.076777	D	D_395
False	0.043610316	1.5413408	-1.546531	D	D_395
False	0.09877067	1.104979	-1.10598	D	D_395
False	0.03765757	1.6243353	-1.6165011	D	D_396
False	0.017648134	2.0186915	-2.000628	D	D_396
False	0.014427254	2.1167376	-2.1073663	D	D_396
False	0.015673216	2.0733652	-2.0666394	D	D_396
False	0.006451396	2.5290713	-2.507915	D	D_397
False	0.028244888	1.771349	-1.7668424	D	D_397
False	0.01871117	1.9841146	-1.9756315	D	D_397
False	0.008145162	2.4074442	-2.3947082	D	D_397
False	0.020937113	1.9310822	-1.9139903	D	D_398
False	0.010857791	2.2678828	-2.2440724	D	D_398
False	0.005760615	2.585856	-2.5650778	D	D_398
False	0.009951611	2.3043342	-2.295685	D	D_398
False	0.0302534	1.7452053	-1.7222209	D	D_399
False	0.35834378	0.3033538	-0.2792061	D	D_399
False	0.08054584	1.2296323	-1.2053213	D	D_399
False	0.007311827	2.466827	-2.4440966	D	D_399
False	0.05929597	1.3769931	-1.3870941	D	D_400
False	0.057764836	1.3882287	-1.403646	D	D_400
False	0.07487656	1.2480415	-1.2660449	D	D_400
False	0.06068094	1.3635916	-1.375934	D	D_400
False	0.420958	0.15114906	-0.16769281	D	D_401
False	0.040172245	1.583678	-1.5898995	D	D_401
False	0.20088834	0.680478	-0.70027345	D	D_401
False	0.07929791	1.2212776	-1.2306472	D	D_401
False	0.07799955	1.2266064	-1.2432363	D	D_402
False	0.11797772	1.0062559	-1.0054659	D	D_402
False	0.23407565	0.58222693	-0.6032122	D	D_402
False	0.03227516	1.7009115	-1.6997386	D	D_402
False	0.19382407	0.71418536	-0.71116585	D	D_403
False	0.0500142	1.470952	-1.4731879	D	D_403
False	0.06536617	1.3235587	-1.3365912	D	D_403
False	0.10958967	1.0420074	-1.0529319	D	D_403
False	0.02209025	1.896301	-1.89398	D	D_404
False	0.28729945	0.46490616	-0.4436302	D	D_404
False	0.06458576	1.3341929	-1.3388026	D	D_404
False	0.07521432	1.2565668	-1.2526536	D	D_404
False	0.6877995	-0.3987291	0.3911228	D	D_405
False	0.6991198	-0.41772795	0.42538205	D	D_405
False	0.5648215	-0.13726828	0.12348527	D	D_405
False	0.47486946	0.052714452	-0.04789243	D	D_405
False	0.44620055	0.11209428	-0.103939876	D	D_406
False	0.48695156	0.021417264	-0.030788261	D	D_406
False	0.48683655	0.032840334	-0.019825637	D	D_406
False	0.40766895	0.1843342	-0.18927605	D	D_406
False	0.05115545	1.4602249	-1.460151	D	D_407
False	0.16221994	0.8244532	-0.8173494	D	D_407
False	0.055745095	1.413332	-1.4162748	D	D_407
False	0.3058828	0.41556072	-0.40387812	D	D_407
False	0.093180746	1.1375957	-1.1378065	D	D_408
False	0.12018418	0.9926865	-0.99800056	D	D_408
False	0.07441783	1.2525747	-1.2681527	D	D_408
False	0.10762863	1.0481377	-1.067058	D	D_408
False	0.30589527	0.42094225	-0.39843795	D	D_409
False	0.013750374	2.142201	-2.1306427	D	D_409
False	0.010943906	2.2584136	-2.2455547	D	D_409
False	0.018155763	1.9969263	-1.9935185	D	D_409
False	0.07261081	1.2731613	-1.2740983	D	D_410
False	0.08934433	1.1623952	-1.1592717	D	D_410
False	0.036275063	1.6425266	-1.6371489	D	D_410
False	0.30476028	0.4214635	-0.40326777	D	D_410
False	0.06630324	1.3155844	-1.3293285	D	D_411
False	0.040729567	1.5776759	-1.581543	D	D_411
False	0.049577035	1.4702196	-1.4831598	D	D_411
False	0.036013402	1.6389395	-1.6482468	D	D_411
False	0.03738559	1.6238954	-1.6244721	D	D_412
False	0.030615969	1.7284392	-1.7266998	D	D_412
False	0.0247636	1.8396802	-1.8336248	D	D_412
False	0.028156132	1.7715551	-1.7698748	D	D_412
False	0.016917244	2.0327096	-2.02965	D	D_413
False	0.014297703	2.115491	-2.1177645	D	D_413
False	0.01585683	2.0645666	-2.0636046	D	D_413
False	0.032978952	1.6839596	-1.694391	D	D_413
False	0.017745472	2.019985	-1.9937351	D	D_414
False	0.009658168	2.325614	-2.3046322	D	D_414
False	0.36003265	0.30147874	-0.27374348	D	D_414
False	0.011735649	2.227817	-2.2055018	D	D_414
False	0.027270215	1.7855122	-1.7887992	D	D_415
False	0.04339382	1.5518931	-1.5411817	D	D_415
False	0.012688989	2.1789072	-2.1753433	D	D_415
False	0.04377237	1.5400279	-1.5439653	D	D_415
False	0.054305956	1.4426391	-1.4146461	D	D_416
False	0.10355746	1.0933769	-1.0649307	D	D_416
False	0.041491665	1.5760369	-1.5638487	D	D_416
False	0.047881614	1.5032067	-1.4867512	D	D_416
False	0.085559465	1.2003782	-1.1687226	D	D_417
False	0.015957678	2.0649827	-2.056746	D	D_417
False	0.013481181	2.1613564	-2.1315312	D	D_417
False	0.027601948	1.7921079	-1.769771	D	D_417
False	0.010675548	2.2764697	-2.2525969	D	D_418
False	0.011585278	2.2391355	-2.2072318	D	D_418
False	0.00532876	2.6272016	-2.602092	D	D_418
False	0.012196569	2.2133553	-2.1809735	D	D_418
False	0.06711589	1.3161688	-1.3156916	D	D_419
False	0.036378253	1.6404486	-1.6362791	D	D_419
False	0.04987506	1.4698614	-1.4772112	D	D_419
False	0.026809499	1.7985058	-1.7933177	D	D_419
False	0.094630584	1.1345621	-1.1238003	D	D_420
False	0.07915268	1.2306545	-1.2232611	D	D_420
False	0.017285291	2.0204864	-2.0199766	D	D_420
False	0.11596164	1.0260153	-1.0052255	D	D_420
False	0.018461935	1.9872062	-1.9862036	D	D_421
False	0.032659475	1.7067385	-1.6816771	D	D_421
False	0.01701075	2.0392966	-2.017456	D	D_421
False	0.006506905	2.5271473	-2.501216	D	D_421
False	0.048903733	1.4885292	-1.4792323	D	D_422
False	0.038123675	1.6101	-1.6179504	D	D_422
False	0.041616138	1.5695417	-1.5672185	D	D_422
False	0.043038767	1.5472046	-1.5544571	D	D_422
False	0.011036556	2.2662473	-2.229197	D	D_423
False	0.018415129	1.9995644	-1.9764316	D	D_423
False	0.017329644	2.028748	-2.0091074	D	D_423
False	0.007247124	2.47016	-2.449717	D	D_423
False	0.17100264	0.7798432	-0.79869473	D	D_424
False	0.107349806	1.0589004	-1.0592017	D	D_424
False	0.5745569	-0.15449043	0.14597735	D	D_424
False	0.056311432	1.4105233	-1.4083753	D	D_424
False	0.027680077	1.7837799	-1.775192	D	D_425
False	0.017520502	2.0173523	-2.0093555	D	D_425
False	0.024018632	1.8550701	-1.8495436	D	D_425
False	0.022902593	1.8791838	-1.8741524	D	D_425
False	0.011695479	2.2323632	-2.204425	D	D_426
False	0.7742464	-0.5913129	0.6411329	D	D_426
False	0.04390579	1.5454879	-1.5353224	D	D_426
False	0.09959052	1.1081398	-1.0936431	D	D_426
False	0.021960828	1.8982044	-1.8980849	D	D_427
False	0.043855403	1.5443536	-1.5376577	D	D_427
False	0.058544107	1.3911088	-1.3865383	D	D_427
False	0.014058629	2.129119	-2.1212416	D	D_427
True	0.921994	-1.2233725	1.2463803	D	D_428
False	0.108304255	1.0616096	-1.046571	D	D_428
True	0.068461336	1.3043606	-1.306208	D	D_428
False	0.05076004	1.4650946	-1.4634575	D	D_428
False	0.016248137	2.0577362	-2.0456595	D	D_429
False	0.009360098	2.3436246	-2.3182707	D	D_429
False	0.008526974	2.3925452	-2.363412	D	D_429
False	0.01174283	2.2263594	-2.2063408	D	D_429
False	0.007908466	2.4278805	-2.4040012	D	D_430
False	0.005734339	2.5925462	-2.5629854	D	D_430
False	0.004992526	2.656496	-2.638312	D	D_430
False	0.005897766	2.5815554	-2.545711	D	D_430
False	0.032365154	1.7014284	-1.6963439	D	D_431
False	0.0892961	1.1639512	-1.1583087	D	D_431
False	0.02023204	1.9436361	-1.9364121	D	D_431
False	0.053516064	1.436731	-1.4360414	D	D_431
False	0.022578547	1.8877512	-1.8801665	D	D_432
False	0.01257553	2.1848006	-2.1785467	D	D_432
False	0.016858669	2.0357628	-2.0301251	D	D_432
False	0.071537875	1.2935532	-1.2697494	D	D_432
False	0.024174089	1.8499203	-1.8480825	D	D_433
False	0.01998877	1.9440217	-1.9483716	D	D_433
False	0.015052452	2.0885584	-2.0924892	D	D_433
False	0.015651016	2.0732358	-2.068209	D	D_433
False	0.058583092	1.3903332	-1.3866067	D	D_434
False	0.110073514	1.0446934	-1.045297	D	D_434
False	0.033037297	1.6900463	-1.6864765	D	D_434
False	0.09352206	1.1374878	-1.1338818	D	D_434
False	0.053451754	1.4571013	-1.4169412	D	D_435
False	0.007820497	2.4306111	-2.412545	D	D_435
False	0.045388248	1.541924	-1.5041274	D	D_435
False	0.008274559	2.401864	-2.3843968	D	D_435
False	0.05961258	1.3768938	-1.3815314	D	D_436
False	0.07509754	1.2579411	-1.2529595	D	D_436
False	0.06820137	1.306958	-1.3076941	D	D_436
False	0.6473873	-0.3043493	0.30322534	D	D_436
False	0.03559991	1.6516972	-1.647466	D	D_437
False	0.07046499	1.2846916	-1.2948769	D	D_437
False	0.02210426	1.8963808	-1.893252	D	D_437
False	0.05651566	1.4026699	-1.4123923	D	D_437
False	0.025413368	1.8258771	-1.8208611	D	D_438
False	0.019715013	1.9595795	-1.9468834	D	D_438
False	0.054769345	1.4288595	-1.4194388	D	D_438
False	0.03765616	1.6233962	-1.6174792	D	D_438
False	0.11279316	1.0365264	-1.025996	D	D_439
False	0.094303876	1.1391094	-1.1230721	D	D_439
False	0.08962334	1.1607559	-1.1574869	D	D_439
False	0.13231009	0.94010663	-0.94057935	D	D_439
False	0.00616238	2.5520768	-2.531034	D	D_440
False	0.017548349	2.0171435	-2.0079474	D	D_440
False	0.013672825	2.1474261	-2.131152	D	D_440
False	0.01347957	2.1531167	-2.1398919	D	D_440
False	0.07530609	1.2489898	-1.2589121	D	D_441
False	0.049144626	1.4800932	-1.4825014	D	D_441
False	0.23749556	0.5817895	-0.58466995	D	D_441
False	0.08320665	1.2001249	-1.19943	D	D_441
False	0.042425543	1.5616918	-1.5549611	D	D_442
False	0.037814245	1.6236043	-1.6129174	D	D_442
False	0.019074444	1.9732687	-1.9668784	D	D_442
False	0.055777792	1.4162221	-1.4127635	D	D_442
False	0.006785046	2.511156	-2.4750702	D	D_443
False	0.29265264	0.46233284	-0.42020276	D	D_443
False	0.095915906	1.129563	-1.1138877	D	D_443
False	0.018856395	1.9923024	-1.9595642	D	D_443
False	0.05644524	1.4152489	-1.4011345	D	D_444
False	0.097357586	1.1084362	-1.1184998	D	D_444
False	0.13060977	0.9448585	-0.9507197	D	D_444
False	0.14501405	0.89033	-0.88392454	D	D_444
False	0.006213667	2.5438457	-2.530925	D	D_445
False	0.02980455	1.7512279	-1.7316086	D	D_445
False	0.09145845	1.1543913	-1.1415646	D	D_445
False	0.016166551	2.0556965	-2.052816	D	D_445
False	0.4074492	0.21057238	-0.16394801	D	D_446
False	0.2151774	0.66247237	-0.6315225	D	D_446
False	0.45298758	0.12166761	-0.066939116	D	D_446
False	0.11797548	1.0114726	-1.0002705	D	D_446
False	0.012046355	2.218143	-2.1887307	D	D_447
False	0.013941061	2.1376672	-2.1212103	D	D_447
False	0.008407352	2.4007516	-2.3694544	D	D_447
False	0.18495193	0.7561637	-0.7269874	D	D_447
False	0.050380208	1.4593523	-1.4771112	D	D_448
False	0.08793955	1.1693759	-1.1696805	D	D_448
False	0.02654909	1.7971592	-1.8046927	D	D_448
False	0.05066636	1.4600191	-1.4704789	D	D_448
False	0.07915224	1.2213175	-1.232604	D	D_449
False	0.07582295	1.2522895	-1.248213	D	D_449
False	0.088821106	1.1574613	-1.1706536	D	D_449
False	0.07991182	1.2212682	-1.2222776	D	D_449
False	0.32470518	0.36538815	-0.36684352	D	D_450
False	0.367876	0.2716217	-0.26971805	D	D_450
False	0.23178071	0.6007134	-0.59757036	D	D_450
False	0.38158476	0.2482297	-0.23459744	D	D_450
False	0.29005548	0.45835477	-0.43675986	D	D_451
True	0.8674336	-0.92141855	0.95703703	D	D_451
True	0.08830745	1.1783481	-1.1561303	D	D_451
False	0.010948905	2.2661815	-2.2373252	D	D_451
False	0.01825708	1.9981747	-1.9866018	D	D_452
False	0.09626056	1.11686	-1.1226225	D	D_452
False	0.04266316	1.5503049	-1.5605147	D	D_452
False	0.041171145	1.5774813	-1.5704937	D	D_452
False	0.44623157	0.12233828	-0.09357019	D	D_453
False	0.019636016	1.9651	-1.9454584	D	D_453
False	0.020948958	1.9242284	-1.9202664	D	D_453
False	0.012829569	2.179844	-2.163246	D	D_453
False	0.06533521	1.3384694	-1.3221877	D	D_454
False	0.01216828	2.208314	-2.188366	D	D_454
False	0.021329653	1.9218627	-1.9042337	D	D_454
False	0.023296356	1.8781078	-1.8577785	D	D_454
False	0.06258781	1.3519859	-1.3545666	D	D_455
False	0.041452955	1.5654775	-1.5753819	D	D_455
False	0.15720169	0.8409019	-0.8382961	D	D_455
False	0.45794263	0.08425097	-0.0843769	D	D_455
False	0.2146225	0.65528953	-0.6419944	D	D_456
False	0.052112684	1.4510927	-1.4497344	D	D_456
False	0.12174971	0.9890536	-0.98691064	D	D_456
False	0.020088864	1.9554688	-1.9318273	D	D_456
False	0.030154174	1.7353432	-1.7354705	D	D_457
False	0.044734944	1.5239164	-1.5373178	D	D_457
False	0.04402337	1.5319443	-1.5460687	D	D_457
False	0.08086514	1.2135705	-1.2170795	D	D_457
False	0.04529881	1.525728	-1.5223897	D	D_458
False	0.03415861	1.6698921	-1.6720929	D	D_458
False	0.037278976	1.6253023	-1.6260319	D	D_458
False	0.030617665	1.7355028	-1.7195791	D	D_458
False	0.00903072	2.3536932	-2.344358	D	D_459
False	0.014481963	2.11336	-2.1069033	D	D_459
False	0.00817157	2.3994858	-2.3994036	D	D_459
False	0.013612003	2.1397324	-2.1433654	D	D_459
False	0.022329839	1.8906345	-1.8886139	D	D_460
False	0.5990411	-0.1907023	0.21076898	D	D_460
False	0.074613795	1.2603436	-1.257542	D	D_460
False	0.06941674	1.2988942	-1.2967893	D	D_460
False	0.020323144	1.9378195	-1.9376428	D	D_461
False	0.049629238	1.4742315	-1.4780405	D	D_461
False	0.034359913	1.6663725	-1.669528	D	D_461
False	0.06866811	1.300343	-1.3069876	D	D_461
False	0.0877686	1.1617941	-1.1793959	D	D_462
False	0.14858088	0.86091834	-0.8848567	D	D_462
False	0.07329779	1.2606924	-1.2764093	D	D_462
False	0.18012218	0.74730355	-0.76821643	D	D_462
False	0.037707895	1.6118934	-1.627555	D	D_463
False	0.035191253	1.6491048	-1.6620275	D	D_463
False	0.028192023	1.7666308	-1.7734885	D	D_463
False	0.06759647	1.3019443	-1.3222656	D	D_463
False	0.07179932	1.2789928	-1.2803801	D	D_464
False	0.041692868	1.5650092	-1.5698291	D	D_464
False	0.034014735	1.6743588	-1.6719959	D	D_464
False	0.046571955	1.5069344	-1.5121311	D	D_464
False	0.042273883	1.5602379	-1.5601544	D	D_465
False	0.055813614	1.4201763	-1.4081295	D	D_465
False	0.017314993	2.0265813	-2.0121346	D	D_465
False	0.077227965	1.2428753	-1.2377453	D	D_465
False	0.01273251	2.1808748	-2.1699078	D	D_466
False	0.014129392	2.1212726	-2.1239953	D	D_466
False	0.015500052	2.0792646	-2.0720258	D	D_466
False	0.06756562	1.3168602	-1.3078394	D	D_466
False	0.10390001	1.0886914	-1.0659318	D	D_467
False	0.854263	-0.8703009	0.8981349	D	D_467
False	0.26687217	0.5093621	-0.50118816	D	D_467
False	0.30702072	0.41404754	-0.40003726	D	D_467
False	0.020075278	1.94329	-1.9446967	D	D_468
False	0.046650518	1.5091302	-1.5081673	D	D_468
False	0.036700044	1.6415954	-1.6259916	D	D_468
False	0.058824614	1.3863465	-1.3862227	D	D_468
False	0.07638119	1.2549248	-1.2376382	D	D_469
False	0.24963753	0.5620978	-0.53844863	D	D_469
False	0.13855393	0.9197787	-0.907574	D	D_469
False	0.03844482	1.6087382	-1.6105897	D	D_469
False	0.042283215	1.5574211	-1.562741	D	D_470
False	0.0881012	1.1712344	-1.1658083	D	D_470
False	0.004466805	2.7065687	-2.7000365	D	D_470
False	0.116544805	1.0257807	-0.99978393	D	D_470
False	0.04898255	1.4810688	-1.4849994	D	D_471
False	0.15566945	0.8389112	-0.85189813	D	D_471
False	0.063932836	1.334768	-1.349086	D	D_471
False	0.04995314	1.4716573	-1.4737687	D	D_471
False	0.80266285	-0.69339997	0.70962113	D	D_472
False	0.021630365	1.9095331	-1.9022563	D	D_472
False	0.59057105	-0.17195983	0.19436665	D	D_472
False	0.03859684	1.6039801	-1.6112435	D	D_472
False	0.02117083	1.9197586	-1.9139743	D	D_473
False	0.0376542	1.6254601	-1.6154692	D	D_473
False	0.02250103	1.8834453	-1.8879908	D	D_473
False	0.023092564	1.8731222	-1.8717588	D	D_473
False	0.023032757	1.8753533	-1.8721824	D	D_474
False	0.024698159	1.8403752	-1.835643	D	D_474
False	0.037640482	1.6214575	-1.6198505	D	D_474
False	0.028994424	1.7595894	-1.7516392	D	D_474
False	0.0661759	1.3215197	-1.325452	D	D_475
False	0.13391614	0.93049634	-0.9362717	D	D_475
False	0.1607613	0.8165884	-0.8359861	D	D_475
False	0.16849144	0.78857714	-0.80777943	D	D_475
False	0.03537774	1.6498924	-1.6557614	D	D_476
False	0.020328706	1.9384475	-1.9367356	D	D_476
False	0.01733187	2.0210686	-2.016656	D	D_476
False	0.032931432	1.6861569	-1.693685	D	D_476
False	0.028931694	1.7583748	-1.7550843	D	D_477
False	0.05808563	1.3861356	-1.3998605	D	D_477
False	0.029655088	1.7459948	-1.742023	D	D_477
False	0.05415155	1.426583	-1.4337126	D	D_477
False	0.016823212	2.0413198	-2.0267096	D	D_478
False	0.011490896	2.2302876	-2.2243552	D	D_478
False	0.015777502	2.0677738	-2.065493	D	D_478
False	0.006862887	2.4922328	-2.4825077	D	D_478
False	0.09343837	1.1416581	-1.1306989	D	D_479
False	0.1178385	1.0170372	-0.9960229	D	D_479
False	0.4864685	0.042297736	-0.011841379	D	D_479
False	0.74469197	-0.5155764	0.5549234	D	D_479
False	0.057500307	1.401995	-1.3947502	D	D_480
True	0.04852396	1.4855618	-1.4903951	D	D_480
False	0.14921275	0.86401576	-0.8767732	D	D_480
True	0.33937433	0.34186238	-0.32422116	D	D_480
False	0.025780778	1.8213977	-1.8106095	D	D_481
False	0.1652988	0.8182548	-0.80106425	D	D_481
False	0.02612546	1.8129137	-1.8054585	D	D_481
False	0.050393913	1.4726114	-1.4635653	D	D_481
False	0.07096498	1.2835236	-1.2884363	D	D_482
False	0.08313281	1.1947311	-1.205792	D	D_482
False	0.07399813	1.259564	-1.2672722	D	D_482
False	0.12327226	0.9819391	-0.979862	D	D_482
False	0.879847	-0.97690403	1.0140777	D	D_483
False	0.31281197	0.40807682	-0.378929	D	D_483
False	0.14832717	0.8835196	-0.86426234	D	D_483
False	0.0408282	1.594113	-1.5625842	D	D_483
False	0.05261154	1.4498132	-1.4409606	D	D_484
False	0.014532328	2.1125848	-2.1041555	D	D_484
False	0.2206206	0.6343956	-0.62765783	D	D_484
False	0.028751355	1.7619722	-1.7579255	D	D_484
False	0.027104663	1.798991	-1.7815799	D	D_485
False	0.018753856	1.9813833	-1.9760406	D	D_485
False	0.029741539	1.7469505	-1.7380672	D	D_485
False	0.017160777	2.0256426	-2.0221765	D	D_485
False	0.059540138	1.3856114	-1.3741069	D	D_486
False	0.07551369	1.2566508	-1.2482736	D	D_486
False	0.2969178	0.4400323	-0.4219863	D	D_486
False	0.07672352	1.247318	-1.2404022	D	D_486
False	0.03272982	1.6981694	-1.688022	D	D_487
False	0.017153945	2.0263252	-2.0218992	D	D_487
False	0.01379308	2.1365805	-2.1331189	D	D_487
False	0.012377174	2.1955295	-2.1839175	D	D_487
False	0.023360586	1.8676349	-1.8654324	D	D_488
False	0.059973177	1.3741984	-1.3778126	D	D_488
False	0.03755934	1.6208655	-1.622685	D	D_488
False	0.060028102	1.3732693	-1.3777678	D	D_488
True	0.9997814	-4.175032	4.2532105	D	D_489
False	0.030147238	1.7425675	-1.7284834	D	D_489
True	0.56144303	-0.1071156	0.13990505	D	D_489
False	0.12025517	1.0051427	-0.9848733	D	D_489
False	0.023956727	1.8534411	-1.8538167	D	D_490
False	0.007119285	2.474126	-2.4636774	D	D_490
False	0.036363143	1.6466105	-1.6305481	D	D_490
False	0.08983807	1.1665354	-1.1490784	D	D_490
False	0.014873713	2.1015842	-2.0915904	D	D_491
False	0.015696708	2.074857	-2.063626	D	D_491
False	0.011111739	2.2462401	-2.2423391	D	D_491
False	0.019209685	1.9697375	-1.9632065	D	D_491
False	0.023158226	1.8681738	-1.8738008	D	D_492
False	0.027174797	1.7864199	-1.7914946	D	D_492
False	0.037589964	1.6260682	-1.6166352	D	D_492
False	0.022243014	1.8915954	-1.8916378	D	D_492
False	0.02882046	1.7650558	-1.75237	D	D_493
False	0.042134315	1.562566	-1.5612792	D	D_493
False	0.038954534	1.6098111	-1.5958155	D	D_493
False	0.044101633	1.5442324	-1.5319225	D	D_493
False	0.02424276	1.8523126	-1.8427832	D	D_494
False	0.048706576	1.4898332	-1.4821752	D	D_494
False	0.010240643	2.2940779	-2.2770195	D	D_494
False	0.050751794	1.4704868	-1.4582367	D	D_494
False	0.7367881	-0.5095544	0.5197864	D	D_495
False	0.04969553	1.471384	-1.4794834	D	D_495
False	0.9157804	-1.1939106	1.1924388	D	D_495
False	0.08272375	1.1971223	-1.2087797	D	D_495
False	0.069825806	1.2947203	-1.2946478	D	D_496
False	0.08834373	1.1801543	-1.1538736	D	D_496
True	0.78706586	-0.638308	0.66902107	D	D_496
True	0.45010856	0.10573034	-0.09450187	D	D_496
False	0.04758032	1.4960005	-1.500586	D	D_497
False	0.030814368	1.7267227	-1.7217524	D	D_497
False	0.01841796	1.9892836	-1.9865558	D	D_497
False	0.027799169	1.7796252	-1.7749312	D	D_497
False	0.036295045	1.6406672	-1.6384368	D	D_498
False	0.015079999	2.0949516	-2.0842395	D	D_498
False	0.32785672	0.35959297	-0.35830197	D	D_498
False	0.020661045	1.9319865	-1.9266415	D	D_498
False	0.06906484	1.2987154	-1.3024285	D	D_499
False	0.056938134	1.4060965	-1.4010702	D	D_499
False	0.07025387	1.2984667	-1.2843294	D	D_499
[truncated: 14,461 more rows]
