# Supplementary material for: Automatic correction of performance drift under acquisition shift in medical image classification
Source: Nat Commun. 2023 Oct 19;14:6608. doi: 10.1038/s41467-023-42396-y (PMC10587231; doi:10.1038/s41467-023-42396-y)
Supplement: Supplementary file 5 — Supplementary Code [file 41467_2023_42396_MOESM5_ESM.zip › upa-code/upa-main/camelyon/id_val_outputs.csv]

label	pred1	logit0	logit1	id
1	0.9922233	-2.400347	2.4484756	0
1	0.99941707	-3.7317398	3.7151327	1
1	0.9997453	-4.13847	4.1366205	2
1	0.99957496	-3.85625	3.9065514	3
1	0.9852866	-2.0874188	2.1167521	4
1	0.99999976	-7.6118026	7.4727325	5
1	0.9999857	-5.6995244	5.458282	6
1	1.0	-14.805266	14.725944	7
1	0.92990655	-1.3153061	1.2699493	8
1	0.99432486	-2.5536983	2.6122684	9
1	0.999997	-6.4503236	6.265094	10
1	0.6523158	-0.30624086	0.32299325	11
1	0.9980574	-3.128333	3.1134613	12
1	0.9993954	-3.6626947	3.7476692	13
1	0.99868673	-3.3450732	3.2888322	14
1	0.99960846	-3.8894145	3.9556959	15
1	0.999926	-4.784439	4.726524	16
1	0.9290831	-1.3359535	1.2367365	17
1	0.77702385	-0.63526887	0.61313754	18
1	0.6185705	-0.2526555	0.23082985	19
1	0.999231	-3.6122086	3.5574	20
1	0.14769177	0.87361693	-0.87920374	21
1	0.99988174	-4.573258	4.4689007	22
1	0.99973446	-4.1710687	4.0626736	23
1	0.9976513	-3.0477846	3.0037427	24
1	0.99811447	-3.1730344	3.0986264	25
1	0.49285567	0.0344693	0.005889871	26
1	0.9995623	-3.8794281	3.8542554	27
1	0.7095157	-0.4727278	0.42030516	28
1	0.98957247	-2.2649498	2.2878773	29
1	0.9657508	-1.6840957	1.6551484	30
1	0.96199876	-1.633049	1.5983449	31
1	0.28573683	0.43614474	-0.48003554	32
1	0.99998057	-5.4741063	5.374452	33
1	0.9999963	-6.309793	6.2111554	34
1	0.99985397	-4.471209	4.360187	35
1	0.1990746	0.698986	-0.6931022	36
1	0.9908915	-2.3429399	2.3464544	37
1	1.0	-10.97335	10.785813	38
1	0.99658537	-2.8021789	2.8740983	39
1	0.0650256	1.3514162	-1.3143218	40
1	0.8229851	-0.7116869	0.825017	41
1	0.0015941467	3.255868	-3.1839533	42
1	0.99672276	-2.8865297	2.8309321	43
1	0.99993956	-4.797321	4.9158897	44
1	0.9595981	-1.5952206	1.5724177	45
1	0.99011236	-2.3149645	2.2915688	46
1	0.675486	-0.25734812	0.4757559	47
1	0.9797687	-1.890476	1.9896108	48
1	0.8760864	-0.96619743	0.9896829	49
1	0.9999994	-7.213799	7.025082	50
1	0.02225209	1.9054005	-1.8774153	51
1	0.9815268	-1.9666827	2.006104	52
1	0.28304958	0.5013097	-0.42807493	53
1	0.9851639	-2.0640035	2.1317446	54
1	0.6548041	-0.3279772	0.3122469	55
1	0.9794297	-1.913674	1.9494506	56
1	1.0	-16.391212	16.131979	57
1	1.0	-12.666064	12.469712	58
1	0.0691029	1.2933266	-1.3072256	59
1	0.14840853	0.8675048	-0.8796332	60
1	0.90642923	-1.1329501	1.1378447	61
1	0.7985748	-0.6949598	0.68245083	62
1	0.99999654	-6.2643332	6.3051524	63
1	0.9999994	-7.1937833	7.1733685	64
1	0.98761964	-2.1494327	2.2297482	65
1	0.9914103	-2.3665848	2.3819778	66
1	1.0	-18.236689	17.984552	67
1	0.9933674	-2.5014307	2.5076685	68
1	0.9964026	-2.7850666	2.8388815	69
1	0.022359928	1.8933167	-1.8845545	70
1	0.5636498	-0.13146818	0.12451966	71
1	0.9412527	-1.3716888	1.4022769	72
1	0.93341696	-1.2598455	1.380557	73
1	0.9999151	-4.7407837	4.63302	74
1	0.43123358	0.15914004	-0.11767992	75
1	0.9921313	-2.4316528	2.4053037	76
1	0.3723533	0.2599058	-0.26222858	77
1	0.99917173	-3.5568714	3.538495	78
1	0.87958485	-0.9956736	0.99283177	79
1	0.9999994	-7.0890546	7.1804147	80
1	1.0	-18.115864	17.870344	81
1	0.9999485	-4.9542456	4.9200644	82
1	0.9252453	-1.2080458	1.3078008	83
1	0.93285	-1.2815897	1.3497256	84
1	0.9999883	-5.6739383	5.687555	85
1	0.47979936	0.04755909	-0.03328751	86
1	0.9173538	-1.178652	1.2282726	87
1	1.0	-9.1238985	8.969676	88
1	0.99999964	-7.4811254	7.4824243	89
1	0.9951977	-2.676782	2.6570694	90
1	0.0068799616	2.4854364	-2.4868019	91
1	0.96525306	-1.5912023	1.733095	92
1	1.0	-12.214702	12.051857	93
1	1.0	-13.381878	13.274116	94
1	0.0014338946	3.300103	-3.245823	95
1	0.9989531	-3.4123056	3.4485924	96
1	0.69423145	-0.42230028	0.39767668	97
1	1.0	-20.811522	20.520908	98
1	0.99980253	-4.291092	4.238562	99
1	0.8903985	-1.0353873	1.0594302	100
1	0.9333108	-1.2200279	1.4186677	101
1	0.9929188	-2.5402248	2.4029856	102
1	0.99999774	-6.492305	6.516637	103
1	0.9113942	-1.1338322	1.1969455	104
1	0.9999976	-6.5667825	6.3844066	105
1	0.9986285	-3.2758985	3.3145356	106
1	0.6397598	-0.31729457	0.25702706	107
1	0.99826694	-3.1715095	3.1846375	108
1	0.9998491	-4.3871846	4.4116673	109
1	1.0	-14.625188	14.458245	110
1	0.9048731	-1.0980645	1.154519	111
1	1.0	-9.910533	9.772942	112
1	0.9942362	-2.5452218	2.6051383	113
1	0.9998566	-4.4050183	4.4451823	114
1	0.9482043	-1.4772465	1.4300169	115
1	0.99863094	-3.310047	3.2822332	116
1	0.99999964	-7.401113	7.35939	117
1	0.049434192	1.4806573	-1.4757576	118
1	0.97479963	-1.8438308	1.8115407	119
1	0.20716462	0.6781204	-0.6639814	120
1	0.9991961	-3.5378273	3.5873733	121
1	0.976405	-1.8349202	1.8879226	122
1	0.034149412	1.6792929	-1.6629708	123
1	1.0	-8.924262	8.866326	124
1	0.9999324	-4.742146	4.859676	125
1	0.4952554	0.01610473	-0.0028741946	126
1	0.99943453	-3.7494977	3.7279258	127
1	1.0	-13.645145	13.549174	128
1	1.0	-19.853523	19.588964	129
1	1.0	-17.872984	17.675764	130
1	0.99868613	-3.2574277	3.375997	131
1	0.9999999	-8.121959	8.1014805	132
1	0.9927027	-2.4340832	2.4788527	133
1	0.9999403	-4.7630134	4.962793	134
1	0.75464374	-0.5617372	0.5617973	135
1	0.90741694	-1.1258638	1.1566328	136
1	0.99999917	-7.058312	7.0095954	137
1	0.32166922	0.3789399	-0.36717138	138
1	0.8878961	-1.0315133	1.0379153	139
1	0.99997413	-5.2347016	5.3255234	140
1	0.39286557	0.2385257	-0.19675696	141
1	0.9893819	-2.2374718	2.2970514	142
1	0.97498894	-1.8717537	1.791355	143
1	0.9974316	-2.992343	2.9695477	144
1	0.9970092	-2.9447844	2.8644118	145
1	0.9017021	-1.1116982	1.1045843	146
1	0.9999993	-7.1175833	7.03914	147
1	0.005970033	2.5549386	-2.5600767	148
1	0.99160504	-2.3447528	2.426947	149
1	0.9999664	-5.137581	5.1626835	150
1	0.99651295	-2.8394864	2.8157258	151
1	0.8134428	-0.7085383	0.7639996	152
1	0.99971586	-4.115952	4.0497804	153
1	0.990827	-2.3729846	2.309297	154
1	0.7843405	-0.63008946	0.6610533	155
1	0.9998871	-4.5855436	4.5033684	156
1	0.9986933	-3.3082955	3.3306506	157
1	1.0	-11.3881035	11.199939	158
1	0.7260379	-0.46524516	0.50936747	159
1	0.9966342	-2.8310244	2.8597012	160
1	0.6672933	-0.3561929	0.33977547	161
1	1.0	-11.009149	10.913096	162
1	0.010050376	2.3239193	-2.2661247	163
1	0.9867812	-2.1814928	2.1313121	164
1	0.547549	-0.086024046	0.104748495	165
1	0.99998593	-5.5285144	5.639624	166
1	0.97021556	-1.744441	1.7390921	167
1	0.29607204	0.44158638	-0.42448685	168
1	0.80720854	-0.6922888	0.7396843	169
1	0.013151461	2.143875	-2.174109	170
1	0.99053127	-2.3219554	2.3282824	171
1	1.0	-20.62818	20.214537	172
1	0.9999995	-7.260901	7.2047677	173
1	1.0	-10.872359	10.586212	174
1	0.9999994	-7.204448	7.1990304	175
1	1.0	-14.990626	14.810261	176
1	1.0	-16.929811	16.657396	177
1	1.0	-28.751738	28.154598	178
1	0.5587141	-0.13773923	0.09820553	179
1	1.0	-13.008616	12.829662	180
1	1.0	-19.57158	19.296534	181
1	1.0	-15.123466	14.877288	182
1	0.9999527	-4.953958	5.003415	183
1	1.0	-11.1836815	11.0491	184
1	0.99999785	-6.502227	6.5364537	185
1	1.0	-15.708097	15.4947	186
1	1.0	-10.618585	10.487177	187
1	0.9999993	-7.054198	7.111279	188
1	1.0	-10.98221	10.686285	189
1	0.9995103	-3.8384233	3.7827778	190
1	0.9999994	-7.2102275	7.1355844	191
1	1.0	-20.74365	20.537981	192
1	1.0	-13.279541	13.193534	193
1	0.99999535	-6.1113114	6.1779027	194
1	1.0	-25.264647	24.835005	195
1	1.0	-31.281408	30.650465	196
1	0.99999976	-7.7017407	7.61376	197
1	1.0	-11.857746	11.661105	198
1	0.9994351	-3.7338026	3.7446651	199
1	1.0	-15.457299	15.201677	200
1	0.9799716	-1.9389329	1.9514428	201
1	1.0	-10.441743	10.341458	202
1	0.9999975	-6.4641657	6.4338326	203
1	1.0	-10.023229	9.967719	204
1	0.99994063	-4.8529162	4.8792024	205
1	0.9951401	-2.6827233	2.639129	206
1	1.0	-17.809948	17.630209	207
1	1.0	-8.819381	8.618691	208
1	1.0	-17.477766	17.223082	209
1	1.0	-9.278191	9.125377	210
1	0.9979644	-3.0800202	3.1148808	211
1	1.0	-9.2454195	9.196008	212
1	1.0	-13.709313	13.54193	213
1	1.0	-20.132849	19.911688	214
1	1.0	-14.292829	14.1467285	215
1	1.0	-26.938885	26.421883	216
1	1.0	-11.020537	10.853213	217
1	1.0	-8.393833	8.32035	218
1	1.0	-14.009371	13.8077545	219
1	1.0	-16.976843	16.688457	220
1	1.0	-25.874228	25.455744	221
1	0.99999976	-7.7458577	7.584624	222
1	0.99999964	-7.5461802	7.471399	223
1	0.99999297	-5.895635	5.9642596	224
1	1.0	-16.648808	16.526232	225
1	1.0	-11.6411295	11.508481	226
1	1.0	-17.87646	17.543152	227
1	1.0	-19.840342	19.562542	228
1	1.0	-17.472258	17.304945	229
1	1.0	-13.72975	13.551936	230
1	1.0	-8.626299	8.603619	231
1	0.9999541	-4.9944196	4.9943457	232
1	0.9999654	-5.143721	5.1278005	233
1	1.0	-14.183483	14.008666	234
1	1.0	-13.957186	13.786048	235
1	1.0	-19.075274	18.80826	236
1	1.0	-23.635965	23.26461	237
1	1.0	-8.816291	8.619355	238
1	1.0	-10.052169	9.87364	239
1	1.0	-13.729901	13.53817	240
1	1.0	-17.125101	16.819525	241
1	0.95566267	-1.5466975	1.5238811	242
1	1.0	-8.860068	8.757776	243
1	1.0	-16.021534	15.737012	244
1	0.3633973	0.2529348	-0.3077142	245
1	0.99999976	-7.815122	7.6745815	246
1	1.0	-19.255611	18.842514	247
1	0.99999964	-7.512675	7.462215	248
1	1.0	-10.991742	10.760991	249
1	0.9359404	-1.3389243	1.3428129	250
1	1.0	-10.150747	10.082751	251
1	1.0	-12.016873	11.931882	252
1	1.0	-22.893854	22.479818	253
1	0.3587351	0.29576465	-0.28509375	254
1	1.0	-17.97149	17.763666	255
1	1.0	-12.804772	12.707966	256
1	0.99999857	-6.9854383	6.4898257	257
1	1.0	-18.753078	18.504875	258
1	1.0	-19.924982	19.623728	259
1	0.7098735	-0.4101546	0.48461518	260
1	1.0	-9.682436	9.4848585	261
1	1.0	-12.472014	12.326434	262
1	1.0	-16.312946	16.045946	263
1	1.0	-12.437301	12.242118	264
1	1.0	-22.757147	22.498156	265
1	1.0	-14.930711	14.719571	266
1	0.999959	-4.9875793	5.114591	267
1	1.0	-10.567008	10.491429	268
1	1.0	-14.660858	14.410428	269
1	0.99999976	-7.5193467	7.5080943	270
1	1.0	-13.287492	13.132217	271
1	0.9999999	-8.341942	8.272847	272
1	0.9999999	-8.24565	8.197603	273
1	1.0	-24.112953	23.760386	274
1	0.9994868	-3.799523	3.7749667	275
1	1.0	-14.235261	14.037761	276
1	1.0	-21.708609	21.371418	277
1	1.0	-18.079378	17.555649	278
1	1.0	-10.051676	9.870883	279
1	1.0	-8.797342	8.591349	280
1	0.9767696	-1.8733307	1.8654583	281
1	1.0	-13.215774	13.075948	282
1	1.0	-10.613456	10.504922	283
1	0.999995	-6.1517158	6.0419765	284
1	0.97269833	-1.7463584	1.8267697	285
1	1.0	-22.176867	21.893888	286
1	0.9999931	-5.9853787	5.893607	287
1	1.0	-12.735393	12.629785	288
1	1.0	-25.04605	24.642359	289
1	1.0	-17.016123	16.71155	290
1	1.0	-18.429308	18.160944	291
1	1.0	-21.956532	21.599863	292
1	1.0	-13.0776415	12.883363	293
1	1.0	-17.388994	17.227322	294
1	1.0	-14.6393175	14.414756	295
1	1.0	-14.178752	14.075897	296
1	1.0	-14.2423315	14.074987	297
1	0.9999943	-6.0287127	6.032784	298
1	1.0	-21.528046	21.102045	299
1	0.9999981	-6.8395824	6.3026586	300
1	1.0	-20.70107	20.444752	301
1	0.9999995	-7.4245954	7.1629405	302
1	1.0	-12.185609	11.987761	303
1	1.0	-12.1386595	11.967479	304
1	1.0	-10.331891	10.164428	305
1	1.0	-15.469737	15.248933	306
1	1.0	-18.283737	18.038462	307
1	0.9988772	-3.3879833	3.4028652	308
1	0.9999925	-5.988073	5.8050895	309
1	1.0	-13.900756	13.684005	310
1	1.0	-14.438206	14.27935	311
1	1.0	-13.710128	13.480205	312
1	1.0	-21.927942	21.512201	313
1	1.0	-9.679661	9.555429	314
1	1.0	-11.541981	11.446149	315
1	1.0	-23.62081	23.298315	316
1	1.0	-15.175801	14.9484415	317
1	1.0	-14.179164	14.123112	318
1	1.0	-13.460933	13.241287	319
1	1.0	-10.622482	10.443198	320
1	1.0	-17.44938	17.242376	321
1	1.0	-15.091374	14.978389	322
1	0.9983041	-3.1777484	3.2001421	323
1	1.0	-23.10604	22.777227	324
1	1.0	-10.253076	10.02031	325
1	1.0	-19.71864	19.425522	326
1	1.0	-18.84064	18.42905	327
1	0.99998844	-5.6682863	5.700062	328
1	1.0	-9.169593	9.022503	329
1	1.0	-15.152188	14.869925	330
1	0.99994004	-4.9084744	4.8132143	331
1	1.0	-13.554412	13.334987	332
1	1.0	-18.993927	18.785254	333
1	0.9994618	-3.7575963	3.7692406	334
1	1.0	-9.38886	9.374961	335
1	1.0	-24.185705	23.811886	336
1	1.0	-10.569823	10.505549	337
1	1.0	-20.000853	19.706856	338
1	1.0	-22.427996	22.067808	339
1	1.0	-12.195008	12.068854	340
1	0.99968684	-4.0951056	3.9733214	341
1	0.99944013	-3.707102	3.7801905	342
1	1.0	-17.763718	17.525127	343
1	1.0	-16.689781	16.473574	344
1	0.9999957	-6.216124	6.1390905	345
1	0.9999999	-7.97964	7.774663	346
1	0.9999325	-4.763846	4.839539	347
1	1.0	-15.103509	14.999671	348
1	1.0	-19.532358	19.246794	349
1	1.0	-22.485987	22.187746	350
1	1.0	-12.443801	12.169134	351
1	0.99564326	-2.6763225	2.7553487	352
1	1.0	-9.082883	9.100254	353
1	1.0	-24.712515	24.34675	354
1	1.0	-18.355247	18.105564	355
1	0.99999475	-6.071272	6.083925	356
1	0.9999999	-7.785465	7.863484	357
1	1.0	-17.352655	17.119389	358
1	1.0	-20.194109	19.941275	359
1	1.0	-17.720499	17.560942	360
1	1.0	-11.720349	11.503419	361
1	1.0	-12.240513	12.08646	362
1	0.97464085	-1.8114098	1.8375173	363
1	1.0	-15.271529	15.164538	364
1	0.99998546	-5.5636096	5.577396	365
1	1.0	-15.651023	15.4662695	366
1	0.9999801	-5.4053073	5.419497	367
1	1.0	-22.490377	22.137506	368
1	0.99986994	-4.418367	4.5292315	369
1	1.0	-17.109785	16.863148	370
1	0.995948	-2.7442348	2.7602334	371
1	1.0	-17.336843	17.18518	372
1	0.9999974	-6.430534	6.400674	373
1	1.0	-10.008395	9.93126	374
1	0.9998548	-4.3821173	4.4555497	375
1	1.0	-21.521751	21.138384	376
1	0.9998592	-4.406448	4.461989	377
1	0.99999917	-6.9811993	7.0357213	378
1	1.0	-10.071059	9.912978	379
1	1.0	-23.735441	23.259878	380
1	1.0	-8.545259	8.58961	381
1	1.0	-15.291601	15.143319	382
1	0.9990403	-3.4824634	3.4655585	383
1	0.9999918	-6.133203	5.574477	384
1	1.0	-14.873883	14.6575	385
1	1.0	-17.997847	17.769281	386
1	1.0	-11.63498	11.543418	387
1	1.0	-14.044406	13.944492	388
1	1.0	-12.923081	12.900076	389
1	1.0	-9.603505	9.575648	390
1	1.0	-14.273328	14.028492	391
1	1.0	-9.399204	9.292554	392
1	1.0	-12.430813	12.227829	393
1	0.9997216	-4.1038833	4.0822325	394
1	1.0	-25.497637	24.991766	395
1	0.9999989	-6.9141765	6.8586965	396
1	1.0	-15.734	15.53734	397
1	1.0	-15.94958	15.814609	398
1	1.0	-20.966152	20.61025	399
1	0.99998677	-5.645784	5.5883913	400
1	0.99791616	-3.0985372	3.0729063	401
1	1.0	-8.531505	8.501374	402
1	0.9997367	-4.105202	4.137078	403
1	0.98758346	-2.1969779	2.1792493	404
1	1.0	-22.921282	22.556746	405
1	1.0	-21.30059	21.008043	406
1	1.0	-13.785263	13.622465	407
1	0.9727759	-1.7665775	1.8094708	408
1	0.998035	-3.0981448	3.132162	409
1	1.0	-9.742765	9.748067	410
1	1.0	-15.641025	15.381777	411
1	1.0	-11.604655	11.423069	412
1	1.0	-13.895972	13.779675	413
1	0.99996555	-5.1952214	5.081944	414
1	0.99999976	-7.667001	7.6093416	415
1	1.0	-19.53772	19.089697	416
1	1.0	-21.547117	21.223146	417
1	1.0	-9.758474	9.783271	418
1	1.0	-22.324743	22.091225	419
1	1.0	-21.101454	20.921453	420
1	1.0	-16.708902	16.572838	421
1	1.0	-16.602428	16.341509	422
1	1.0	-16.83295	16.481415	423
1	1.0	-15.596671	15.394103	424
1	0.99946254	-3.7343166	3.7937899	425
1	1.0	-11.036666	10.941874	426
1	1.0	-12.2444725	12.114701	427
1	0.9998584	-4.4375424	4.4248414	428
1	0.999689	-4.0183687	4.0567727	429
1	0.9999999	-8.130841	7.9306784	430
1	1.0	-17.193823	16.918648	431
1	0.9999982	-6.78812	6.415618	432
1	1.0	-11.506484	11.335526	433
1	0.9999896	-5.7330227	5.7456	434
1	1.0	-16.059479	15.853045	435
1	1.0	-24.86705	24.466131	436
1	1.0	-11.715634	11.550642	437
1	0.99721634	-2.939449	2.9417803	438
1	0.9985991	-3.3256948	3.243577	439
1	1.0	-29.10646	28.303839	440
1	0.99999976	-7.564497	7.504746	441
1	1.0	-15.942729	15.759196	442
1	0.9990388	-3.486883	3.4594157	443
1	1.0	-12.040931	11.982375	444
1	0.007437375	2.4938471	-2.3999252	445
1	1.0	-10.379181	10.189809	446
1	0.99973947	-4.1931424	4.0591993	447
1	1.0	-13.735989	13.611698	448
1	1.0	-23.902636	23.470861	449
1	1.0	-11.202259	11.108997	450
1	1.0	-10.126853	10.1084585	451
1	1.0	-21.447107	21.084894	452
1	1.0	-13.89182	13.750671	453
1	0.9999598	-5.075317	5.0474796	454
1	1.0	-18.677774	18.41598	455
1	0.99999964	-7.52848	7.40863	456
1	1.0	-20.392323	19.925795	457
1	1.0	-14.544985	14.385161	458
1	1.0	-11.184781	11.101032	459
1	1.0	-15.827655	15.653899	460
1	1.0	-16.891823	16.626797	461
1	1.0	-21.639297	21.432898	462
1	1.0	-11.571856	11.433874	463
1	0.99905425	-3.4859278	3.476685	464
1	1.0	-19.93038	19.625704	465
1	1.0	-17.571981	17.232698	466
1	1.0	-10.684626	10.566706	467
1	1.0	-20.25432	19.995073	468
1	0.99999356	-6.0277443	5.917305	469
1	1.0	-18.64086	18.389822	470
1	1.0	-17.89975	17.656946	471
1	1.0	-9.239844	9.136188	472
1	1.0	-16.567995	16.270224	473
1	1.0	-9.101825	9.077252	474
1	1.0	-28.72652	28.14094	475
1	1.0	-11.569587	11.540547	476
1	1.0	-13.157181	13.109496	477
1	1.0	-23.093325	22.67852	478
1	0.98375213	-2.0553186	2.0480971	479
1	0.98222864	-2.0029824	2.0092576	480
1	1.0	-14.882675	14.575659	481
1	1.0	-11.087473	10.980525	482
1	0.9999999	-7.8150992	7.8022666	483
1	0.9999976	-6.444696	6.5176597	484
1	0.9814911	-1.9867678	1.9840525	485
1	0.9999993	-7.0720234	7.006405	486
1	0.99997866	-5.400984	5.356153	487
1	1.0	-16.26659	16.044565	488
1	1.0	-8.516805	8.42751	489
1	0.9998398	-4.367791	4.3708925	490
1	0.20220825	0.6525309	-0.7200187	491
1	1.0	-16.816862	16.660374	492
1	1.0	-9.098565	8.968845	493
1	0.9976356	-3.0126467	3.0322227	494
1	1.0	-18.750942	18.336788	495
1	1.0	-22.924173	22.562029	496
1	1.0	-12.865837	12.796226	497
1	1.0	-8.566684	8.323761	498
1	0.9999349	-4.8172708	4.823008	499
1	1.0	-13.716173	13.578821	500
1	1.0	-26.06344	25.495543	501
1	1.0	-19.657396	19.349466	502
1	0.9999994	-7.1731563	7.121254	503
1	0.9997578	-4.159922	4.1656995	504
1	1.0	-9.0986	9.005495	505
1	0.99996614	-5.1449656	5.1467037	506
1	1.0	-21.586248	21.279453	507
1	0.99996984	-5.197167	5.2117553	508
1	0.9999454	-4.8763757	4.9396505	509
1	0.9999994	-7.2022843	7.197207	510
1	1.0	-13.195553	13.035458	511
1	0.9999989	-6.880115	6.8585668	512
1	0.99999094	-5.8850284	5.729879	513
1	1.0	-18.17906	17.935787	514
1	1.0	-17.244806	16.958775	515
1	1.0	-13.0067835	12.797656	516
1	1.0	-14.928593	14.795657	517
1	0.9999888	-5.766167	5.6352715	518
1	1.0	-11.437022	11.391851	519
1	0.9999999	-7.8399296	7.8513446	520
1	0.99999905	-6.984037	6.833219	521
1	1.0	-15.70657	15.515498	522
1	1.0	-13.087874	12.932887	523
1	1.0	-22.060781	21.784126	524
1	0.9999918	-5.8291173	5.886104	525
1	1.0	-9.410519	9.305516	526
1	0.9972548	-2.9423537	2.9527752	527
1	0.999979	-5.457195	5.3166814	528
1	0.988865	-2.2177408	2.268724	529
1	1.0	-11.987903	11.805399	530
1	0.9992311	-3.6090934	3.5606318	531
1	1.0	-11.120652	10.9334755	532
1	1.0	-9.412093	9.38395	533
1	1.0	-15.16445	14.9468775	534
1	1.0	-11.909549	11.749469	535
1	1.0	-11.730895	11.556836	536
1	1.0	-21.706907	21.477158	537
1	0.99999964	-7.3881345	7.5098643	538
1	1.0	-31.036306	30.449072	539
1	0.9998543	-4.4344344	4.3999634	540
1	1.0	-16.117546	15.878063	541
1	0.61342716	-0.21766984	0.24407154	542
1	0.9914185	-2.3844101	2.3651223	543
1	1.0	-17.65164	17.46954	544
1	1.0	-14.967694	14.835829	545
1	0.9999999	-8.069627	7.9105487	546
1	1.0	-13.429219	13.286178	547
1	0.99999094	-5.793814	5.812979	548
1	1.0	-11.625392	11.517711	549
1	0.990114	-2.3145967	2.2920995	550
1	1.0	-20.819407	20.626339	551
1	0.99142426	-2.3621829	2.3880172	552
1	1.0	-8.43684	8.39685	553
1	1.0	-10.319149	10.345149	554
1	1.0	-14.54035	14.324866	555
1	1.0	-15.223464	15.031657	556
1	1.0	-17.77326	17.568737	557
1	0.99988735	-4.532497	4.558371	558
1	0.99999964	-7.3745704	7.373525	559
1	0.9999993	-7.1844473	6.940273	560
1	0.99999154	-5.8517137	5.8213058	561
1	1.0	-19.199438	18.892555	562
1	1.0	-21.796965	21.39093	563
1	1.0	-10.311632	10.211413	564
1	0.99999845	-6.8033834	6.569572	565
1	0.09237032	1.1502023	-1.1348287	566
1	1.0	-24.575909	24.20709	567
1	1.0	-18.453142	18.177916	568
1	1.0	-15.728753	15.46058	569
1	0.9999999	-7.972496	7.959995	570
1	1.0	-15.17447	15.031495	571
1	0.99999595	-6.2585835	6.16145	572
1	1.0	-13.423609	13.326185	573
1	0.9996014	-3.8777306	3.9495108	574
1	1.0	-9.385978	9.45969	575
1	0.99653435	-2.851792	2.809597	576
1	1.0	-24.601252	24.224428	577
1	1.0	-21.780523	21.305807	578
1	0.993331	-2.4839735	2.519628	579
1	1.0	-20.125454	19.87414	580
1	1.0	-16.347906	16.148748	581
1	1.0	-16.20147	16.058636	582
1	0.9984345	-3.2260063	3.231939	583
1	0.9999852	-5.599248	5.526852	584
1	1.0	-10.535814	10.39122	585
1	0.99999976	-7.703502	7.420279	586
1	1.0	-11.702819	11.608041	587
1	1.0	-15.834364	15.604945	588
1	0.086508654	1.2144895	-1.1425401	589
1	1.0	-20.494097	20.119677	590
1	0.9999999	-8.26946	8.309234	591
1	0.99980456	-4.3118653	4.227763	592
1	1.0	-11.244872	11.186336	593
1	1.0	-9.640656	9.490956	594
1	0.99707234	-2.9268367	2.9037805	595
1	1.0	-21.651278	21.307579	596
1	1.0	-13.228352	13.1135435	597
1	1.0	-15.306771	15.15688	598
1	1.0	-26.72972	26.161264	599
1	1.0	-10.882757	10.778636	600
1	1.0	-14.452591	14.341079	601
1	1.0	-12.045207	11.816632	602
1	0.999853	-4.4193873	4.4061103	603
1	1.0	-20.828041	20.54265	604
1	1.0	-16.20681	16.01483	605
1	1.0	-15.095467	14.802503	606
1	1.0	-13.818925	13.726027	607
1	1.0	-21.588835	21.16588	608
1	1.0	-13.295333	13.174809	609
1	1.0	-20.071932	19.724497	610
1	0.9933357	-2.4618304	2.5424788	611
1	0.9999993	-7.082641	7.145183	612
1	1.0	-19.287497	18.818708	613
1	0.99999857	-6.6596475	6.7768044	614
1	1.0	-15.413452	15.279392	615
1	1.0	-9.359279	9.24761	616
1	1.0	-14.049624	13.888429	617
1	0.3064404	0.41591358	-0.40090033	618
1	1.0	-19.025988	18.772455	619
1	1.0	-10.045358	9.907075	620
1	1.0	-25.891726	25.358435	621
1	0.9999355	-4.882667	4.7670603	622
1	1.0	-19.03497	18.773232	623
1	1.0	-15.675773	15.483713	624
1	1.0	-15.728025	15.398742	625
1	1.0	-16.416504	16.303106	626
1	1.0	-12.7041855	12.575656	627
1	1.0	-15.872878	15.631307	628
1	1.0	-18.51346	18.397718	629
1	1.0	-17.236917	16.991777	630
1	1.0	-11.558049	11.403262	631
1	1.0	-8.7394495	8.51113	632
1	1.0	-14.196267	14.101426	633
1	0.99999976	-7.6801953	7.503624	634
1	0.9999962	-6.2437515	6.2436666	635
1	1.0	-11.120164	10.997363	636
1	1.0	-25.121622	24.719519	637
1	0.9999776	-5.3239264	5.383385	638
1	0.99989307	-4.598762	4.5449944	639
1	1.0	-13.38401	13.310956	640
1	1.0	-26.01925	25.386223	641
1	0.99992764	-4.7264113	4.8067555	642
1	1.0	-8.419251	8.325391	643
1	1.0	-12.387036	12.299519	644
1	1.0	-15.581517	15.270064	645
1	0.99999976	-7.788222	7.7435265	646
1	1.0	-14.150696	13.937553	647
1	1.0	-16.640814	16.447546	648
1	1.0	-13.31401	13.2340765	649
1	1.0	-19.037966	18.734644	650
1	1.0	-10.208575	10.013498	651
1	0.99668926	-2.798247	2.9090283	652
1	1.0	-10.071989	10.000505	653
1	0.9997392	-4.0701027	4.1814055	654
1	0.99983776	-4.361187	4.3650107	655
1	0.99999964	-7.486941	7.328403	656
1	1.0	-12.225645	11.995581	657
1	0.9999987	-6.783052	6.7689767	658
1	1.0	-11.287621	11.109185	659
1	1.0	-16.782103	16.601875	660
1	1.0	-17.719564	17.491812	661
1	1.0	-22.391504	22.0597	662
1	1.0	-12.725622	12.603606	663
1	0.99999046	-5.813756	5.74147	664
1	1.0	-13.508754	13.107196	665
1	1.0	-22.935389	22.623354	666
1	1.0	-11.390709	11.284347	667
1	0.999744	-4.099817	4.170071	668
1	1.0	-19.202623	19.029036	669
1	1.0	-8.456284	8.29714	670
1	1.0	-26.020414	25.495974	671
1	1.0	-29.46978	28.777136	672
1	0.9979569	-3.1146452	3.0765772	673
1	1.0	-27.298563	26.826933	674
1	1.0	-15.285867	15.195576	675
1	1.0	-14.680881	14.470916	676
1	1.0	-11.760219	11.720586	677
1	0.9999999	-8.014127	8.074137	678
1	1.0	-12.530616	12.415467	679
1	0.9999994	-7.2513013	7.1193585	680
1	1.0	-17.407642	17.003365	681
1	1.0	-12.301063	12.191389	682
1	1.0	-20.018957	19.651968	683
1	0.99999523	-6.18503	6.077168	684
1	1.0	-13.368132	13.193368	685
1	0.99937433	-3.6563048	3.7196965	686
1	1.0	-23.61274	23.314098	687
1	0.99999976	-7.6126437	7.429564	688
1	1.0	-20.370737	20.129839	689
1	1.0	-26.665712	26.127455	690
1	1.0	-11.66417	11.55074	691
1	1.0	-18.821012	18.402464	692
1	0.9999993	-7.064394	7.042783	693
1	0.9946412	-2.6361008	2.5875344	694
1	0.62351435	-0.31771246	0.18677934	695
1	0.99951756	-3.7764764	3.8597393	696
1	0.99999976	-7.6264615	7.645837	697
1	0.99999726	-6.4174623	6.387899	698
1	0.9999759	-5.3683276	5.2670717	699
1	0.9995889	-3.9282413	3.8681235	700
1	0.9994342	-3.7408507	3.7358248	701
1	1.0	-22.381136	21.979406	702
1	1.0	-12.594791	12.439991	703
1	1.0	-22.374374	21.980072	704
1	0.99999523	-6.4110017	5.8318253	705
1	1.0	-24.039904	23.616426	706
1	1.0	-14.214298	13.980831	707
1	0.99981934	-4.352127	4.266129	708
1	1.0	-17.973063	17.676594	709
1	0.9992986	-3.6241372	3.637614	710
1	0.9999813	-5.4287095	5.457924	711
1	1.0	-18.275358	18.039356	712
1	0.9999999	-7.9692135	7.86239	713
1	0.99983895	-4.3766284	4.3570285	714
1	1.0	-18.288553	18.04386	715
1	1.0	-17.487703	17.196297	716
1	1.0	-9.996369	10.008692	717
1	1.0	-19.340631	19.054771	718
1	0.99977344	-4.1966047	4.1959004	719
1	1.0	-14.61682	14.438666	720
1	1.0	-18.222506	17.976768	721
1	1.0	-12.931848	12.706394	722
1	1.0	-11.374747	11.292249	723
1	1.0	-10.132954	10.046164	724
1	1.0	-32.445385	31.547237	725
1	1.0	-20.84636	20.40489	726
1	1.0	-10.014023	9.930663	727
1	1.0	-22.121447	21.938337	728
1	1.0	-8.856801	8.752759	729
1	0.9999896	-5.7257667	5.749421	730
1	1.0	-14.585775	14.355214	731
1	1.0	-10.801683	10.715275	732
1	1.0	-20.787203	20.53501	733
1	0.999877	-4.4699388	4.533506	734
1	1.0	-10.962367	10.938034	735
1	1.0	-16.157476	15.998361	736
1	0.9997094	-4.0232096	4.1203623	737
1	1.0	-12.276733	12.060975	738
1	0.98625356	-2.1316903	2.1414452	739
1	1.0	-19.10882	18.856447	740
1	1.0	-12.998041	12.81603	741
1	1.0	-20.576643	20.37184	742
1	1.0	-18.02019	17.865948	743
1	1.0	-13.510421	13.451598	744
1	1.0	-13.992752	13.770613	745
1	1.0	-23.732426	23.293447	746
1	1.0	-9.722652	9.637093	747
1	1.0	-10.603606	10.453923	748
1	1.0	-21.253828	20.819983	749
1	1.0	-21.913721	21.55529	750
1	1.0	-13.408462	13.152496	751
1	0.9999994	-7.2088876	7.186004	752
1	1.0	-11.600417	11.556104	753
1	1.0	-13.131388	12.905503	754
1	1.0	-14.641711	14.480971	755
1	1.0	-10.054746	9.9631605	756
1	0.99385095	-2.5341794	2.5511093	757
1	0.9952649	-2.785507	2.562504	758
1	0.99350727	-2.515528	2.5150318	759
1	1.0	-10.699674	10.615031	760
1	1.0	-9.220837	9.0830965	761
1	0.99999666	-6.5938582	6.0051885	762
1	1.0	-14.313994	14.220936	763
1	1.0	-16.236658	16.002304	764
1	1.0	-19.908224	19.66711	765
1	1.0	-13.181092	13.043978	766
1	1.0	-19.749847	19.364645	767
1	1.0	-16.248766	16.090002	768
1	1.0	-22.197552	21.833557	769
1	1.0	-13.153222	13.081578	770
1	1.0	-14.4665165	14.295325	771
1	0.9999511	-5.015618	4.9112215	772
1	0.99997437	-5.2566557	5.3156047	773
1	1.0	-18.658314	18.278666	774
1	0.9999232	-4.682447	4.7917466	775
1	0.98340833	-1.9902425	2.0918822	776
1	1.0	-11.70317	11.652686	777
1	1.0	-20.545458	20.242146	778
1	1.0	-23.88939	23.6857	779
1	1.0	-13.987177	13.795337	780
1	1.0	-12.3202305	12.253108	781
1	1.0	-11.523592	11.403037	782
1	1.0	-15.004075	14.868757	783
1	1.0	-9.806349	9.806457	784
1	0.9999989	-6.8907037	6.8661313	785
1	1.0	-20.548605	20.148306	786
1	1.0	-18.367754	18.053902	787
1	1.0	-17.48597	17.251455	788
1	1.0	-14.30951	14.195493	789
1	1.0	-9.873914	9.810159	790
1	0.99999785	-6.53759	6.4907565	791
1	1.0	-11.013919	11.029867	792
1	0.48852074	0.0065369117	-0.039388116	793
1	0.9994093	-3.7517605	3.6818237	794
1	1.0	-13.228707	12.988036	795
1	0.99999356	-6.006088	5.9469237	796
1	1.0	-18.278198	17.990473	797
1	0.9999956	-6.2043095	6.1342635	798
1	1.0	-22.43651	22.035423	799
1	1.0	-22.847422	22.418936	800
1	0.9998683	-4.507907	4.427107	801
1	1.0	-19.048529	18.735968	802
1	1.0	-14.0087805	13.816362	803
1	1.0	-18.100172	17.809963	804
1	1.0	-15.404721	15.284894	805
1	1.0	-14.856243	14.765759	806
1	1.0	-15.170352	15.047595	807
1	1.0	-9.924617	9.831344	808
1	0.99999833	-6.683677	6.6344867	809
1	1.0	-9.204242	9.027776	810
1	1.0	-24.182768	23.736277	811
1	1.0	-17.547121	17.29042	812
1	0.9999962	-6.280771	6.1819377	813
1	1.0	-17.848564	17.643274	814
1	1.0	-20.07727	19.84675	815
1	0.9998319	-4.353663	4.337729	816
1	0.9989543	-3.4181545	3.44383	817
1	1.0	-16.514753	16.362719	818
1	1.0	-11.917122	11.816857	819
1	1.0	-26.71336	26.107138	820
1	0.99962986	-3.9390001	3.9624245	821
1	1.0	-16.179026	15.9272375	822
1	0.99999976	-7.86342	7.672576	823
1	1.0	-20.80846	20.612532	824
1	1.0	-23.878227	23.475191	825
1	1.0	-13.112947	12.9997835	826
1	1.0	-17.786211	17.524073	827
1	1.0	-12.001396	11.84979	828
1	1.0	-10.503251	10.399116	829
1	0.99990106	-4.610603	4.6100335	830
1	1.0	-17.118702	16.944178	831
1	1.0	-10.012166	9.850017	832
1	1.0	-9.355327	9.278128	833
1	1.0	-21.821821	21.511806	834
1	1.0	-10.4155245	10.286301	835
1	1.0	-13.413943	13.255445	836
1	1.0	-34.003277	33.084732	837
1	1.0	-20.101854	19.750364	838
1	0.999608	-3.9904706	3.853403	839
1	0.9992471	-3.527385	3.663341	840
1	1.0	-15.35373	15.158466	841
1	0.9999932	-5.9800315	5.913276	842
1	1.0	-16.013626	15.778864	843
1	0.99995506	-5.0057807	5.004145	844
1	1.0	-12.213302	12.111724	845
1	0.9999999	-7.762503	7.8387723	846
1	1.0	-10.372174	10.199047	847
1	1.0	-9.903972	9.920608	848
1	1.0	-21.807255	21.233513	849
1	1.0	-14.887592	14.670089	850
1	1.0	-10.74224	10.620754	851
1	1.0	-12.525035	12.354373	852
1	0.99976534	-4.2220893	4.13491	853
1	1.0	-18.476854	18.242	854
1	0.99998677	-5.6292496	5.6038165	855
1	0.99999666	-6.3245454	6.299374	856
1	1.0	-8.346041	8.336998	857
1	1.0	-13.939147	13.755298	858
1	1.0	-13.408726	13.265754	859
1	1.0	-23.28066	22.921976	860
1	0.99997437	-5.381191	5.1916203	861
1	0.99999785	-6.50181	6.52603	862
1	0.99912745	-3.5235622	3.51961	863
1	1.0	-14.547005	14.3031225	864
1	0.9999993	-7.0730734	7.0447526	865
1	1.0	-12.114894	11.969399	866
1	0.9999975	-6.4900784	6.4264345	867
1	0.9999924	-5.872537	5.9036536	868
1	1.0	-17.645113	17.364868	869
1	1.0	-14.856655	14.708018	870
1	0.9999999	-8.233924	8.125756	871
1	1.0	-12.412677	12.306445	872
1	0.99999976	-7.550468	7.514461	873
1	0.9999994	-7.2614994	7.104585	874
1	0.99990344	-4.613568	4.6319017	875
1	0.9999995	-7.389676	7.2755666	876
1	1.0	-20.019804	19.735563	877
1	1.0	-19.378084	19.028505	878
1	1.0	-8.705754	8.489701	879
1	0.99999964	-7.5061984	7.468183	880
1	1.0	-9.918759	9.792642	881
1	1.0	-28.594847	27.957792	882
1	1.0	-21.154865	20.897617	883
1	1.0	-9.451108	9.409799	884
1	0.99999917	-7.0794716	6.956485	885
1	0.99886405	-3.3882987	3.390807	886
1	0.9998648	-4.4812083	4.4278502	887
1	1.0	-13.974917	13.831214	888
1	0.9999999	-8.053361	7.9435153	889
1	1.0	-21.651232	21.351135	890
1	1.0	-20.028656	19.901941	891
1	0.9999974	-6.504911	6.3244953	892
1	1.0	-19.275692	19.064486	893
1	1.0	-8.5431795	8.446161	894
1	0.99999356	-6.014492	5.9427643	895
1	1.0	-17.962225	17.62791	896
1	1.0	-13.395257	13.29042	897
1	1.0	-17.71906	17.397196	898
1	1.0	-14.185846	14.062985	899
1	1.0	-23.858004	23.449226	900
1	1.0	-15.618007	15.441436	901
1	1.0	-8.565576	8.494157	902
1	1.0	-11.269242	11.1036005	903
1	1.0	-17.629444	17.438372	904
1	0.99959105	-3.8945382	3.906942	905
1	1.0	-15.209524	14.996151	906
1	1.0	-15.925061	15.733057	907
1	0.99145776	-2.4175327	2.336619	908
1	1.0	-15.276803	15.183688	909
1	1.0	-15.468318	15.393309	910
1	1.0	-18.533516	18.313349	911
1	1.0	-11.559151	11.462844	912
1	0.99999857	-6.7567387	6.681591	913
1	1.0	-22.886274	22.467844	914
1	1.0	-16.121626	15.933883	915
1	1.0	-18.58334	18.368464	916
1	1.0	-12.693786	12.625178	917
1	1.0	-10.739028	10.698983	918
1	0.9993135	-3.6393692	3.6437454	919
1	0.9999999	-7.8664308	7.748796	920
1	1.0	-20.789808	20.561106	921
1	1.0	-11.266948	11.150178	922
1	0.99999976	-7.6277413	7.5312257	923
1	1.0	-15.341329	15.209877	924
1	1.0	-8.773816	8.68925	925
1	1.0	-10.798137	10.668439	926
1	1.0	-13.140433	12.929158	927
1	0.9999993	-7.134241	7.0053363	928
1	0.99999917	-7.0233884	6.979255	929
1	0.9999964	-6.245753	6.3063226	930
1	1.0	-8.751333	8.69247	931
1	0.9993936	-3.6774843	3.729783	932
1	0.9977451	-3.1121628	2.98025	933
1	1.0	-12.909499	12.68907	934
1	1.0	-8.73619	8.640243	935
1	0.99998367	-5.47414	5.545283	936
1	1.0	-16.292696	16.061502	937
1	1.0	-13.627646	13.437661	938
1	1.0	-23.662985	23.059994	939
1	0.99999964	-7.410244	7.367308	940
1	0.9999999	-7.8749685	7.8334937	941
1	1.0	-16.48136	16.2828	942
1	0.9599538	-1.5969008	1.5799493	943
1	0.99443865	-2.608493	2.5778456	944
1	1.0	-13.652392	13.572178	945
1	0.96126074	-1.7236576	1.4877349	946
1	1.0	-11.708258	11.52282	947
1	1.0	-14.712164	14.618407	948
1	1.0	-9.610402	9.449344	949
1	0.61003256	-0.23384525	0.21360378	950
1	1.0	-10.646886	10.650395	951
1	1.0	-18.357843	18.02712	952
1	1.0	-15.366271	15.209061	953
1	1.0	-21.856394	21.534456	954
1	0.9999999	-8.087615	8.093638	955
1	1.0	-17.604328	17.27812	956
1	1.0	-24.439299	24.044153	957
1	1.0	-19.308811	19.072353	958
1	1.0	-16.027487	15.768689	959
1	0.99987614	-4.556072	4.440601	960
1	1.0	-11.538277	11.368988	961
1	1.0	-13.872928	13.687045	962
1	1.0	-8.506689	8.339501	963
1	1.0	-22.621023	22.11291	964
1	1.0	-12.56678	12.477067	965
1	1.0	-26.28837	25.82826	966
1	0.99999976	-7.58944	7.610946	967
1	1.0	-10.02563	9.912565	968
1	1.0	-20.134851	19.723475	969
1	0.999926	-4.7778296	4.7334614	970
1	1.0	-13.542035	13.386622	971
1	1.0	-8.545795	8.475207	972
1	1.0	-17.653978	17.395853	973
1	0.99999917	-6.95272	6.9869447	974
1	1.0	-11.838727	11.628659	975
1	0.9999912	-5.838094	5.7973533	976
1	0.9999745	-5.280105	5.295756	977
1	1.0	-24.674435	24.330095	978
1	1.0	-22.017412	21.59589	979
1	1.0	-14.403914	14.257333	980
1	1.0	-22.505247	22.082838	981
1	0.99992454	-4.750461	4.7413683	982
1	1.0	-13.972211	14.032895	983
1	1.0	-13.638034	13.428237	984
1	1.0	-10.013448	10.013494	985
1	0.9999995	-7.304381	7.2374682	986
1	1.0	-10.075871	10.017652	987
1	1.0	-16.185562	15.827107	988
1	1.0	-19.268267	18.997839	989
1	1.0	-13.298467	13.113584	990
1	1.0	-20.559336	20.150858	991
1	1.0	-16.282598	16.140232	992
1	1.0	-16.8183	16.548151	993
1	0.9999999	-8.100494	8.001004	994
1	1.0	-10.533917	10.4381275	995
1	1.0	-9.694859	9.636464	996
1	1.0	-12.450069	12.421292	997
1	0.9915418	-2.3493702	2.4147446	998
1	0.99961096	-3.8778262	3.9734972	999
1	0.99999964	-7.4679966	7.314239	1000
1	1.0	-12.488755	12.310055	1001
1	1.0	-11.590715	11.510753	1002
1	1.0	-9.58085	9.391598	1003
1	1.0	-11.288729	11.312968	1004
1	1.0	-12.20388	12.022302	1005
1	0.9999999	-7.8343067	7.7823014	1006
1	1.0	-11.634059	11.378813	1007
1	1.0	-11.351052	11.18369	1008
1	1.0	-9.444462	9.264292	1009
1	1.0	-8.425865	8.284984	1010
1	1.0	-24.946959	24.482893	1011
1	0.5097379	0.026336962	0.06529349	1012
1	1.0	-10.021226	9.978454	1013
1	0.99999976	-7.6214027	7.639027	1014
1	0.9999999	-8.279066	8.310243	1015
1	1.0	-19.134413	18.894888	1016
1	1.0	-16.378544	15.970075	1017
1	0.9999398	-4.884878	4.833876	1018
1	1.0	-21.241697	20.912926	1019
1	1.0	-13.717025	13.481301	1020
1	0.9949568	-2.660384	2.6242652	1021
1	1.0	-22.008108	21.74634	1022
1	1.0	-17.829067	17.60428	1023
1	1.0	-9.256398	8.6614275	1024
1	1.0	-18.035288	17.801584	1025
1	1.0	-20.238447	19.98847	1026
1	1.0	-11.543277	11.523099	1027
1	0.9999043	-4.5645585	4.6893086	1028
1	1.0	-14.247996	14.107014	1029
1	1.0	-23.392977	23.023623	1030
1	1.0	-15.658507	15.480225	1031
1	1.0	-16.10252	15.852429	1032
1	0.9928397	-2.457929	2.4740853	1033
1	1.0	-16.355375	16.11257	1034
1	0.98566425	-2.122504	2.1080537	1035
1	0.9999993	-7.1324654	7.0464644	1036
1	0.99990463	-4.6080594	4.6494374	1037
1	0.99999166	-5.856495	5.8358674	1038
1	0.999946	-4.898206	4.9284286	1039
1	0.9998698	-4.4981933	4.4480023	1040
1	1.0	-14.09085	13.953301	1041
1	1.0	-11.0215845	10.904874	1042
1	0.9999999	-7.9649625	7.942695	1043
1	1.0	-15.57734	15.449529	1044
1	1.0	-16.464418	16.339188	1045
1	1.0	-11.716111	11.519891	1046
1	1.0	-13.69019	13.496007	1047
1	1.0	-8.451188	8.382729	1048
1	1.0	-20.54501	20.128054	1049
1	1.0	-8.729097	8.62169	1050
1	1.0	-25.70667	25.265121	1051
1	1.0	-12.735194	12.563142	1052
1	0.99999845	-6.7264256	6.6280026	1053
1	0.9994234	-3.7026713	3.7550554	1054
1	0.9999883	-5.7297244	5.6296935	1055
1	0.99993503	-4.779008	4.8630514	1056
1	0.99999976	-7.622435	7.5886984	1057
1	1.0	-16.47296	16.251308	1058
1	0.86955273	-0.96693766	0.93007225	1059
1	1.0	-27.984308	27.22341	1060
1	0.99999106	-5.836551	5.79106	1061
1	1.0	-18.77437	18.5132	1062
1	1.0	-28.937521	28.141603	1063
1	0.9999076	-4.6654763	4.6242666	1064
1	1.0	-9.025105	8.894169	1065
1	0.9999913	-5.8618073	5.787382	1066
1	0.9999962	-6.284998	6.187671	1067
1	0.98760486	-2.1724808	2.2054973	1068
1	1.0	-10.278187	10.148276	1069
1	1.0	-28.117243	27.27294	1070
1	0.46215075	0.039094098	-0.11259306	1071
1	1.0	-10.389916	10.23188	1072
1	0.9995254	-3.8034863	3.8490012	1073
1	1.0	-11.291382	11.228568	1074
1	0.99998724	-5.6471744	5.6254134	1075
1	1.0	-13.838708	13.497655	1076
1	1.0	-11.849772	11.740972	1077
1	0.999998	-6.5284567	6.5635834	1078
1	0.9736767	-1.80392	1.8067046	1079
1	1.0	-20.331339	20.069296	1080
1	1.0	-14.323733	14.03554	1081
1	1.0	-22.92178	22.551983	1082
1	1.0	-14.168181	13.962724	1083
1	1.0	-12.006151	11.727504	1084
1	1.0	-17.55056	17.209301	1085
1	1.0	-19.416002	19.24888	1086
1	1.0	-14.540325	14.283482	1087
1	1.0	-14.548123	14.357917	1088
1	1.0	-14.765144	14.635093	1089
1	1.0	-9.758675	9.70579	1090
1	0.9999969	-6.348698	6.34185	1091
1	1.0	-12.664569	12.629708	1092
1	1.0	-9.447076	9.4126	1093
1	0.9884793	-2.2383358	2.2136889	1094
1	1.0	-15.535399	15.403021	1095
1	0.99999845	-6.7076077	6.6851025	1096
1	0.9999479	-5.002955	4.858793	1097
1	1.0	-19.849037	19.662413	1098
1	1.0	-10.778228	10.671885	1099
1	1.0	-15.127387	14.952101	1100
1	0.9999666	-5.1837993	5.1233373	1101
1	1.0	-25.911987	25.369932	1102
1	0.99990976	-4.6833825	4.629222	1103
1	1.0	-12.58532	12.4072895	1104
1	1.0	-25.515165	25.046621	1105
1	1.0	-10.323664	10.226292	1106
1	0.9993899	-3.7301888	3.671064	1107
1	1.0	-11.062852	10.903585	1108
1	1.0	-26.135286	25.577873	1109
1	1.0	-8.73169	8.633781	1110
1	0.99988544	-4.485737	4.5890274	1111
1	1.0	-21.044203	20.747828	1112
1	1.0	-10.423875	10.376449	1113
1	1.0	-13.590171	13.348783	1114
1	1.0	-11.9895735	11.860038	1115
1	0.9922659	-2.481962	2.3723876	1116
1	1.0	-17.393087	17.170328	1117
1	1.0	-18.080574	17.8363	1118
1	1.0	-14.969148	14.830567	1119
1	1.0	-11.506133	11.408587	1120
1	1.0	-10.914099	10.838605	1121
1	0.99911135	-3.5025527	3.522331	1122
1	0.4663096	0.12019731	-0.014768931	1123
1	1.0	-18.332556	18.011106	1124
1	1.0	-8.443625	8.488769	1125
1	1.0	-9.166474	9.04062	1126
1	1.0	-21.2669	20.980814	1127
1	0.90160626	-1.1126728	1.1025286	1128
1	1.0	-18.124048	17.92537	1129
1	1.0	-8.529033	8.414596	1130
1	1.0	-10.071311	10.046582	1131
1	1.0	-28.037659	27.3947	1132
1	1.0	-18.523695	18.185923	1133
1	1.0	-15.364718	15.182557	1134
1	0.9996377	-3.9186203	4.0042434	1135
1	0.9819402	-2.012554	1.9832872	1136
1	1.0	-13.850163	13.741595	1137
1	1.0	-9.58217	9.560681	1138
1	1.0	-10.758849	10.635059	1139
1	0.99982244	-4.339805	4.296109	1140
1	0.9746674	-1.8172213	1.8327788	1141
1	1.0	-28.963438	28.352587	1142
1	1.0	-21.124292	20.871855	1143
1	1.0	-25.25136	24.831888	1144
1	1.0	-14.624597	14.454123	1145
1	1.0	-14.008119	13.96746	1146
1	1.0	-17.558847	17.318628	1147
1	0.93208176	-1.3041091	1.3150063	1148
1	1.0	-13.430951	13.247226	1149
1	1.0	-13.923614	13.777457	1150
1	1.0	-16.771431	16.417238	1151
1	1.0	-24.050678	23.687838	1152
1	1.0	-18.391548	18.07147	1153
1	1.0	-9.476422	9.352712	1154
1	1.0	-16.369333	16.26157	1155
1	1.0	-22.361954	22.083296	1156
1	1.0	-11.589726	11.510172	1157
1	1.0	-9.510184	9.479646	1158
1	1.0	-17.372345	17.101856	1159
1	1.0	-16.358122	16.089342	1160
1	1.0	-9.554533	9.485391	1161
1	1.0	-18.049269	17.749517	1162
1	0.91627836	-1.166288	1.2265347	1163
1	0.99999964	-7.536616	7.454532	1164
1	1.0	-15.663072	15.422244	1165
1	0.99999595	-6.2713766	6.136584	1166
1	0.99986625	-4.4958606	4.423845	1167
1	1.0	-12.989362	12.793183	1168
1	1.0	-17.135002	17.014303	1169
1	1.0	-11.917083	11.769439	1170
1	1.0	-18.06212	17.801859	1171
1	1.0	-13.330353	13.228402	1172
1	1.0	-17.708696	17.431875	1173
1	1.0	-12.147494	12.012454	1174
1	1.0	-15.462499	15.176015	1175
1	1.0	-8.629998	8.600406	1176
1	1.0	-17.775068	17.58418	1177
1	1.0	-9.416156	9.355544	1178
1	1.0	-15.722356	15.371169	1179
1	0.9478005	-1.437033	1.4620391	1180
1	1.0	-13.5148325	13.341664	1181
1	1.0	-15.986949	15.748277	1182
1	1.0	-15.813195	15.334062	1183
1	1.0	-22.872217	22.510927	1184
1	1.0	-8.987197	8.949177	1185
1	0.9999398	-4.826695	4.891171	1186
1	1.0	-24.76753	24.303242	1187
1	1.0	-27.069792	26.453054	1188
1	1.0	-22.310858	21.847052	1189
1	1.0	-15.671517	15.481614	1190
1	0.9999652	-5.0399895	5.2242866	1191
1	1.0	-11.529828	11.475755	1192
1	1.0	-9.47694	9.450624	1193
1	1.0	-30.767817	30.084778	1194
1	1.0	-16.1472	15.855401	1195
1	0.9999995	-7.2976246	7.253738	1196
1	1.0	-15.611611	15.389266	1197
1	1.0	-11.276401	11.11174	1198
1	1.0	-18.974554	18.707468	1199
1	1.0	-8.464871	8.38821	1200
1	1.0	-9.123741	8.983626	1201
1	1.0	-17.233965	17.011196	1202
1	1.0	-23.686445	23.38053	1203
1	1.0	-8.618205	8.564605	1204
1	1.0	-21.414923	21.14787	1205
1	0.9999652	-5.247614	5.0195637	1206
1	1.0	-18.947903	18.660872	1207
1	1.0	-13.761981	13.67735	1208
1	1.0	-17.648851	17.343508	1209
1	1.0	-12.407548	12.344268	1210
1	1.0	-21.881979	21.428968	1211
1	1.0	-14.977874	14.742976	1212
1	0.99913305	-3.5765324	3.4730911	1213
1	0.99991107	-4.7108307	4.6162877	1214
1	1.0	-9.691968	9.44415	1215
1	1.0	-14.8136835	14.685921	1216
1	1.0	-23.471575	23.077837	1217
1	0.9999999	-7.9762473	7.9116135	1218
1	1.0	-15.807977	15.616188	1219
1	1.0	-8.518741	8.492881	1220
1	1.0	-14.348134	14.247351	1221
1	1.0	-10.049717	9.973865	1222
1	0.99999774	-6.534931	6.4414096	1223
1	1.0	-10.82714	10.780562	1224
1	1.0	-13.905757	13.749108	1225
1	1.0	-20.145355	19.807554	1226
1	1.0	-10.911061	10.804635	1227
1	0.9999999	-7.8157773	7.9095407	1228
1	0.99318063	-2.497892	2.483246	1229
1	0.9999993	-7.1362176	6.989063	1230
1	1.0	-14.83166	14.630176	1231
1	1.0	-11.287023	11.108971	1232
1	0.999673	-4.021693	4.0036216	1233
1	0.99999917	-7.016666	6.9945593	1234
1	1.0	-11.890406	11.832889	1235
1	1.0	-15.695018	15.535836	1236
1	1.0	-14.435376	14.148661	1237
1	0.9999999	-8.250693	8.054344	1238
1	1.0	-18.156109	17.887278	1239
1	0.9999994	-7.2691255	7.165198	1240
1	1.0	-9.697164	9.726205	1241
1	1.0	-13.24788	13.060447	1242
1	1.0	-20.078875	19.781773	1243
1	0.99996245	-5.132498	5.0573764	1244
1	1.0	-15.259253	15.0713215	1245
1	1.0	-11.150177	10.877738	1246
1	1.0	-9.497207	9.435507	1247
1	1.0	-19.364616	19.0512	1248
1	1.0	-14.238946	14.064037	1249
1	1.0	-13.434153	13.283961	1250
1	0.99868613	-3.277602	3.3558955	1251
1	0.9973278	-2.9188738	3.0033007	1252
1	1.0	-25.015135	24.402132	1253
1	1.0	-19.190062	18.893833	1254
1	1.0	-16.429764	16.217714	1255
1	1.0	-8.752723	8.600114	1256
1	1.0	-12.4633875	12.301023	1257
1	1.0	-13.67021	13.4994	1258
1	1.0	-9.959474	9.963489	1259
1	1.0	-8.731021	8.535558	1260
1	1.0	-13.361102	13.117473	1261
1	0.99999654	-6.2433085	6.3455105	1262
1	1.0	-9.737419	9.623357	1263
1	0.99998593	-5.5836854	5.585328	1264
1	0.9999999	-7.8732357	7.795523	1265
1	1.0	-13.943044	13.804377	1266
1	1.0	-8.95399	8.994367	1267
1	1.0	-8.440142	8.382696	1268
1	0.9997347	-4.16624	4.0683913	1269
1	0.99966	-3.9479299	4.038406	1270
1	1.0	-9.724139	9.556659	1271
1	1.0	-22.043337	21.729044	1272
1	1.0	-12.916153	12.792203	1273
1	1.0	-10.014559	9.8509865	1274
1	1.0	-16.36522	16.1766	1275
1	0.9997036	-4.055943	4.067603	1276
1	0.99546224	-2.6653063	2.725462	1277
1	0.9926063	-2.4337678	2.4659405	1278
1	0.999995	-6.203471	6.0043874	1279
1	0.99999094	-5.8246627	5.7915225	1280
1	0.9999776	-5.488894	5.216483	1281
1	1.0	-26.55605	26.166994	1282
1	1.0	-10.566294	10.376845	1283
1	1.0	-14.482615	14.35102	1284
1	1.0	-17.297554	17.036047	1285
1	0.99999547	-6.1358533	6.1642714	1286
1	0.9999927	-5.974537	5.8623805	1287
1	0.99988675	-4.5535197	4.5324306	1288
1	1.0	-17.921347	17.623083	1289
1	1.0	-19.193274	18.945646	1290
1	1.0	-24.432028	24.096172	1291
1	0.99995816	-5.0402846	5.0406375	1292
1	1.0	-25.019484	24.547922	1293
1	1.0	-19.092785	18.912634	1294
1	0.9994791	-3.8086138	3.7507074	1295
1	1.0	-14.0628605	13.912799	1296
1	1.0	-23.50396	23.157682	1297
1	0.99999976	-7.5982156	7.4697223	1298
1	1.0	-11.332663	11.124028	1299
1	1.0	-10.563252	10.418028	1300
1	0.9988343	-3.4282987	3.3249886	1301
1	1.0	-19.741947	19.426466	1302
1	1.0	-11.08262	10.822684	1303
1	1.0	-11.645305	11.540899	1304
1	1.0	-12.357936	12.271456	1305
1	1.0	-22.605297	22.2726	1306
1	0.9993975	-3.7021248	3.7116618	1307
1	0.99947387	-3.7528121	3.7966614	1308
1	1.0	-9.65765	9.577922	1309
1	1.0	-23.148834	22.808607	1310
1	0.9997348	-4.053699	4.1813474	1311
1	0.97826904	-1.9187915	1.8882538	1312
1	1.0	-8.636006	8.640602	1313
1	1.0	-13.500732	13.443095	1314
1	1.0	-29.088488	28.506918	1315
1	0.9997814	-4.187608	4.2406	1316
1	1.0	-14.914659	14.651265	1317
1	0.9999865	-5.6244717	5.59065	1318
1	0.9091814	-1.1097596	1.1939212	1319
1	1.0	-14.402356	14.312015	1320
1	0.99701643	-2.9289505	2.8826745	1321
1	1.0	-22.63983	22.338865	1322
1	0.99868256	-3.3477738	3.2830067	1323
1	0.99314344	-2.4748647	2.5008101	1324
1	0.999997	-6.4435024	6.2959123	1325
1	1.0	-16.879038	16.703497	1326
1	1.0	-20.556877	20.283094	1327
1	1.0	-11.704202	11.617828	1328
1	1.0	-12.373295	12.311664	1329
1	1.0	-21.908485	21.62271	1330
1	1.0	-23.097628	22.75258	1331
1	1.0	-22.035727	21.700026	1332
1	1.0	-10.180297	9.949622	1333
1	0.9999813	-5.4347186	5.453341	1334
1	1.0	-17.705772	17.562511	1335
1	0.9999988	-6.905721	6.780649	1336
1	0.9999999	-8.148173	8.137539	1337
1	1.0	-18.23663	18.018967	1338
1	0.9991979	-3.5031357	3.6243515	1339
1	1.0	-9.9889	9.81967	1340
1	1.0	-12.2511835	12.069901	1341
1	1.0	-19.066378	18.862442	1342
1	1.0	-16.77666	16.63845	1343
1	1.0	-8.665534	8.66576	1344
1	1.0	-15.548689	15.507098	1345
1	0.99998844	-5.671261	5.6988435	1346
1	0.9999683	-5.2407684	5.1178603	1347
1	1.0	-12.742823	12.49055	1348
1	1.0	-11.879214	11.761655	1349
1	1.0	-21.396872	21.176497	1350
1	1.0	-24.309843	23.697546	1351
1	1.0	-15.536481	15.314858	1352
1	0.9999999	-8.342307	8.2497425	1353
1	1.0	-16.869837	16.64892	1354
1	1.0	-14.188998	14.1197405	1355
1	1.0	-14.827264	14.555711	1356
1	0.99429035	-2.5608084	2.5990644	1357
1	1.0	-23.016113	22.59916	1358
1	0.999998	-6.562499	6.569061	1359
1	1.0	-22.353924	22.011786	1360
1	1.0	-12.926137	12.863473	1361
1	0.9999999	-7.9527173	7.9548416	1362
1	1.0	-23.269863	22.96247	1363
1	0.9999987	-6.794722	6.7929626	1364
1	0.99999917	-7.0478706	6.976746	1365
1	0.9999999	-8.096	7.930708	1366
1	1.0	-13.537735	13.393846	1367
1	1.0	-19.267368	18.83221	1368
1	1.0	-12.372474	12.300835	1369
1	0.9993949	-3.6663387	3.743207	1370
1	0.9999949	-6.0813785	6.1046376	1371
1	1.0	-15.134373	14.9266615	1372
1	1.0	-18.347334	18.172232	1373
1	1.0	-21.572325	21.248611	1374
1	1.0	-16.253386	16.07985	1375
1	0.9996462	-3.985395	3.9611454	1376
1	1.0	-10.516732	10.409955	1377
1	0.99998856	-5.6794734	5.7006087	1378
1	1.0	-17.751085	17.505777	1379
1	1.0	-11.019025	10.926398	1380
1	1.0	-23.646753	23.302458	1381
1	0.99999905	-7.0455384	6.8669286	1382
1	1.0	-11.815592	11.774369	1383
1	1.0	-9.996142	10.018641	1384
1	0.99999976	-7.838672	7.671045	1385
1	1.0	-18.854864	18.570532	1386
1	1.0	-14.437583	14.368857	1387
1	1.0	-24.131662	23.784178	1388
1	0.9999993	-7.0761514	7.023113	1389
1	1.0	-14.525384	14.308358	1390
1	1.0	-11.3751955	11.250056	1391
1	1.0	-8.491614	8.363424	1392
1	0.99999046	-5.750442	5.81288	1393
1	1.0	-22.649992	22.337385	1394
1	0.99991846	-4.7441034	4.6703157	1395
1	0.9999994	-7.179604	7.130741	1396
1	1.0	-13.074946	12.899695	1397
1	1.0	-21.916622	21.677877	1398
1	1.0	-11.5030985	11.3719225	1399
1	1.0	-20.226107	19.917004	1400
1	1.0	-26.323584	26.054655	1401
1	1.0	-9.907575	9.801826	1402
1	1.0	-17.572252	17.302597	1403
1	1.0	-10.060254	9.790581	1404
1	1.0	-16.099993	15.927402	1405
1	0.99999917	-7.0628614	6.9967175	1406
1	1.0	-19.05182	18.774956	1407
1	0.9999684	-5.113548	5.2475824	1408
1	1.0	-19.15494	18.712149	1409
1	0.99906284	-3.5086808	3.462981	1410
1	1.0	-11.948709	11.780208	1411
1	1.0	-12.241328	12.149116	1412
1	1.0	-19.864904	19.685064	1413
1	1.0	-22.81467	22.549646	1414
1	1.0	-11.917933	11.760221	1415
1	1.0	-27.25704	26.739973	1416
1	1.0	-27.92707	27.342155	1417
1	1.0	-9.912515	9.551068	1418
1	1.0	-12.675913	12.452346	1419
1	0.99999654	-6.311809	6.2499843	1420
1	0.998541	-3.2641265	3.2643692	1421
1	0.99982077	-4.300363	4.3258495	1422
1	1.0	-18.516178	18.28974	1423
1	1.0	-18.816105	18.558363	1424
1	1.0	-13.074545	12.942237	1425
1	0.3877292	0.24921893	-0.20764865	1426
1	0.99999464	-6.117863	6.0208364	1427
1	1.0	-20.734634	20.297953	1428
1	1.0	-20.711382	20.364647	1429
1	0.9999994	-7.1496396	7.194307	1430
1	1.0	-12.592193	12.3641815	1431
1	1.0	-20.988634	20.646711	1432
1	0.033405304	1.7045169	-1.6605477	1433
1	1.0	-10.846962	10.713475	1434
1	1.0	-13.291203	13.131968	1435
1	0.999997	-6.361007	6.3585763	1436
1	1.0	-12.952122	12.8380575	1437
1	1.0	-27.572496	26.970282	1438
1	1.0	-15.895047	15.712812	1439
1	0.9303905	-1.3388336	1.253869	1440
1	0.9999758	-5.297688	5.332849	1441
1	1.0	-9.949218	9.778693	1442
1	1.0	-15.714411	15.572894	1443
1	1.0	-19.307302	19.005842	1444
1	1.0	-26.71078	26.009298	1445
1	1.0	-19.518305	19.29177	1446
1	1.0	-9.20708	9.171706	1447
1	1.0	-14.294915	13.992995	1448
1	0.9999914	-5.79225	5.873511	1449
1	0.99996173	-5.070269	5.09922	1450
1	1.0	-11.296749	11.212785	1451
1	1.0	-24.675455	24.199093	1452
1	1.0	-15.090674	14.828874	1453
1	0.9999989	-6.9227543	6.867637	1454
1	1.0	-15.657631	15.409951	1455
1	0.9986142	-3.2646587	3.3154473	1456
1	0.0071604084	2.528365	-2.4036374	1457
1	1.0	-19.008577	18.689264	1458
1	1.0	-20.83496	20.43164	1459
1	1.0	-10.115726	9.997903	1460
1	1.0	-17.740465	17.51184	1461
1	1.0	-15.9993925	15.766984	1462
1	0.48386648	0.06773094	0.0031744028	1463
1	1.0	-12.840047	12.733539	1464
1	1.0	-11.9413	11.712428	1465
1	1.0	-8.510873	8.477551	1466
1	0.9999993	-7.1065564	7.073586	1467
1	1.0	-12.712641	12.614829	1468
1	1.0	-14.190589	13.9984865	1469
1	0.99998724	-5.6929355	5.5726023	1470
1	1.0	-11.778873	11.632545	1471
1	0.9999993	-7.1458755	7.0815253	1472
1	1.0	-19.470652	19.196226	1473
1	1.0	-10.184033	10.076274	1474
1	1.0	-26.454721	25.993895	1475
1	1.0	-12.12503	11.992842	1476
1	0.99999976	-7.746621	7.6898265	1477
1	1.0	-11.95526	11.798268	1478
1	0.9558992	-1.4996984	1.576476	1479
1	1.0	-13.321758	13.2163725	1480
1	0.99999475	-6.098971	6.049321	1481
1	1.0	-9.476659	9.312961	1482
1	0.9999937	-5.996506	5.9767537	1483
1	1.0	-8.7419615	8.612044	1484
1	1.0	-9.940419	9.83725	1485
1	1.0	-12.577344	12.340682	1486
1	0.99993205	-4.791019	4.8055825	1487
1	0.9993643	-3.6672308	3.6929862	1488
1	0.9999522	-5.017038	4.9305634	1489
1	0.97506106	-1.822293	1.8437763	1490
1	0.9999919	-5.8400044	5.886229	1491
1	1.0	-11.717535	11.588017	1492
1	0.9999604	-5.0911155	5.046394	1493
1	0.9999969	-6.3266907	6.3444705	1494
1	0.99992454	-4.7861094	4.705584	1495
1	0.9909462	-2.3875058	2.3079677	1496
1	1.0	-9.579664	9.552442	1497
1	0.9999999	-7.8420653	7.7472625	1498
1	0.9999994	-7.2295213	7.145055	1499
1	0.9985129	-3.248788	3.2606468	1500
1	0.9998766	-4.5179067	4.482779	1501
1	1.0	-12.590265	12.407878	1502
1	1.0	-9.005949	8.872269	1503
1	0.9999311	-4.781837	4.8001237	1504
1	1.0	-15.302749	15.091298	1505
1	1.0	-8.5277	8.420563	1506
1	1.0	-14.464068	14.242786	1507
1	0.1800192	0.77974015	-0.7364773	1508
1	0.99991155	-4.6508646	4.6823497	1509
1	0.9999988	-6.8594537	6.7374005	1510
1	0.99998176	-5.4866323	5.4272037	1511
1	0.98935926	-2.2315176	2.300847	1512
1	0.99994636	-4.9164658	4.9160976	1513
1	0.9999993	-7.0857234	7.0073366	1514
1	1.0	-12.174332	12.038272	1515
1	0.21600495	0.6459157	-0.6431857	1516
1	1.0	-8.871461	8.735996	1517
1	1.0	-16.814102	16.630388	1518
1	0.99972624	-4.204885	3.998085	1519
1	0.99999785	-6.560288	6.472214	1520
1	0.99998224	-5.470943	5.4701295	1521
1	0.9998934	-4.5513663	4.594832	1522
1	0.99999416	-6.0518136	5.998278	1523
1	0.9997167	-4.0863805	4.082361	1524
1	0.999308	-3.6422234	3.6330004	1525
1	1.0	-9.485398	9.391238	1526
1	1.0	-8.777787	8.672824	1527
1	0.99999845	-6.7475247	6.6566277	1528
1	0.9957883	-2.7287943	2.736862	1529
1	0.9960879	-2.765646	2.7741046	1530
1	0.99999976	-7.6454806	7.5821624	1531
1	1.0	-8.896125	8.839	1532
1	1.0	-8.517895	8.418375	1533
1	0.9999999	-8.301904	8.121219	1534
1	1.0	-13.808504	13.648508	1535
1	1.0	-8.969239	8.815749	1536
1	1.0	-15.833446	15.637897	1537
1	0.9999976	-6.4478765	6.493568	1538
1	0.99999857	-6.765767	6.654608	1539
1	1.0	-8.462087	8.29573	1540
1	0.99999857	-6.773604	6.69188	1541
1	1.0	-11.716687	11.529812	1542
1	1.0	-9.928936	9.761568	1543
1	1.0	-12.059821	11.867809	1544
1	0.9999931	-5.950805	5.9393606	1545
1	0.9898263	-2.317684	2.2600431	1546
1	1.0	-8.582008	8.4666605	1547
1	0.997934	-3.099603	3.080477	1548
1	1.0	-8.706199	8.60565	1549
1	0.99999297	-5.9574533	5.912593	1550
1	0.99999833	-6.679031	6.65702	1551
1	0.99997735	-5.344568	5.3506265	1552
1	1.0	-10.110062	10.060338	1553
1	0.99976784	-4.134031	4.2339664	1554
1	1.0	-11.768248	11.640862	1555
1	1.0	-8.705249	8.571992	1556
1	0.9997383	-4.198097	4.0500216	1557
1	0.9999988	-6.8856883	6.796543	1558
1	0.5302916	-0.038435984	0.08287914	1559
1	1.0	-9.295758	9.223401	1560
1	0.99999964	-7.4124203	7.336101	1561
1	0.9999975	-6.491653	6.4185033	1562
1	0.9991009	-3.4702299	3.5429502	1563
1	0.999785	-4.226094	4.218368	1564
1	1.0	-8.780783	8.692861	1565
1	0.9999864	-5.6065125	5.603166	1566
1	0.9913591	-2.3276029	2.4149606	1567
1	0.99995553	-5.0093594	5.011475	1568
1	0.9676089	-1.672808	1.7241349	1569
1	0.9999999	-8.095441	8.025313	1570
1	0.99999976	-7.6028438	7.508039	1571
1	0.9999988	-6.830403	6.787196	1572
1	1.0	-9.280049	9.14787	1573
1	1.0	-10.273759	10.126935	1574
1	0.9999999	-8.348674	8.2849245	1575
1	0.9999962	-6.265426	6.221556	1576
1	0.99996126	-5.086788	5.0709724	1577
1	1.0	-11.468472	11.276822	1578
1	1.0	-10.586612	10.434407	1579
1	0.9999827	-5.5068445	5.458386	1580
1	1.0	-10.2837925	10.116502	1581
1	1.0	-9.359683	9.277294	1582
1	1.0	-12.687258	12.494383	1583
1	0.99998724	-5.643342	5.6222267	1584
1	1.0	-13.907799	13.756133	1585
1	1.0	-10.710565	10.600943	1586
1	1.0	-13.258073	13.093572	1587
1	0.9874263	-2.1683881	2.1951084	1588
1	0.75794756	-0.56813395	0.57332575	1589
1	0.9998847	-4.529009	4.538715	1590
1	0.99821186	-3.1409304	3.18384	1591
1	0.9991542	-3.539695	3.5346298	1592
1	0.9999386	-4.823693	4.874961	1593
1	1.0	-17.422594	17.080425	1594
1	1.0	-8.825732	8.687785	1595
1	1.0	-13.784326	13.574585	1596
1	0.9999819	-5.4020004	5.5174356	1597
1	1.0	-10.117654	9.942473	1598
1	0.9999919	-5.8354406	5.886077	1599
1	0.9498991	-1.5388794	1.4034363	1600
1	1.0	-9.959409	9.854922	1601
1	0.99967825	-4.012951	4.0283475	1602
1	0.9999999	-8.064915	7.9835744	1603
1	1.0	-8.689679	8.5562725	1604
1	0.96359634	-1.6280055	1.6479977	1605
1	0.9999999	-7.860217	7.874793	1606
1	0.999992	-5.881304	5.85559	1607
1	1.0	-9.451289	9.368409	1608
1	1.0	-16.378977	16.082174	1609
1	0.99984896	-4.4243016	4.373697	1610
1	1.0	-8.824079	8.779094	1611
1	1.0	-18.376034	17.97965	1612
1	1.0	-10.00794	9.922148	1613
1	1.0	-12.659331	12.4719095	1614
1	1.0	-12.569306	12.421821	1615
1	1.0	-11.623284	11.433087	1616
1	1.0	-9.127752	9.010696	1617
1	0.9999995	-7.2994704	7.2716827	1618
1	0.99999964	-7.5018816	7.413729	1619
1	0.99999976	-7.7553368	7.6860223	1620
1	0.99985003	-4.461393	4.3438873	1621
1	0.9999951	-6.1278367	6.1115737	1622
1	0.99787164	-3.0693834	3.0808747	1623
1	1.0	-10.18385	10.017236	1624
1	0.99938214	-3.66201	3.7265654	1625
1	0.9994962	-3.8361826	3.7567081	1626
1	0.99999964	-7.494187	7.4260936	1627
1	0.99916196	-3.5421267	3.5414248	1628
1	0.9999944	-6.084184	6.016778	1629
1	0.99999964	-7.3835797	7.323874	1630
1	0.99811435	-3.1480663	3.1234927	1631
1	0.9999975	-6.4983926	6.408082	1632
1	1.0	-8.531903	8.46395	1633
1	0.9999993	-7.104441	7.055843	1634
1	0.99991584	-4.7092385	4.6734147	1635
1	1.0	-11.595875	11.470639	1636
1	1.0	-11.16916	11.053178	1637
1	1.0	-11.577357	11.444531	1638
1	1.0	-9.439706	9.344846	1639
1	1.0	-20.576902	20.233164	1640
1	1.0	-8.740762	8.614446	1641
1	1.0	-8.890693	8.790503	1642
1	0.9999435	-4.8945026	4.8871584	1643
1	0.99780995	-3.0385087	3.0831285	1644
1	0.9999832	-5.479112	5.5149403	1645
1	1.0	-11.660548	11.518395	1646
1	1.0	-12.306373	12.105533	1647
1	0.99999976	-7.7554317	7.6425157	1648
1	0.984886	-2.0852413	2.091667	1649
1	1.0	-10.543029	10.363474	1650
1	0.9998765	-4.483395	4.5155187	1651
1	1.0	-12.337752	12.192096	1652
1	1.0	-8.663209	8.540452	1653
1	0.9999832	-5.4488573	5.545133	1654
1	1.0	-9.718676	9.659184	1655
1	1.0	-11.101604	10.95578	1656
1	1.0	-10.444541	10.368043	1657
1	0.99958724	-3.8792179	3.9130182	1658
1	0.9999305	-4.816981	4.757534	1659
1	1.0	-8.617786	8.541404	1660
1	0.9999989	-6.9068794	6.846634	1661
1	1.0	-12.219804	12.098641	1662
1	0.9999864	-5.6586175	5.5439744	1663
1	0.99989617	-4.6150565	4.557531	1664
1	1.0	-10.998515	10.840928	1665
1	1.0	-8.922067	8.8809595	1666
1	1.0	-10.429786	10.267131	1667
1	1.0	-11.300677	11.112407	1668
1	1.0	-9.667291	9.658027	1669
1	1.0	-10.768966	10.651648	1670
1	1.0	-13.871272	13.729362	1671
1	0.9997377	-4.1001353	4.145667	1672
1	0.9922874	-2.4275453	2.42961	1673
1	1.0	-15.157073	14.908819	1674
1	0.99740607	-2.997095	2.9548807	1675
1	1.0	-12.982327	12.817058	1676
1	0.99997866	-5.3913274	5.361606	1677
1	1.0	-13.22637	13.034083	1678
1	1.0	-11.7733965	11.6275015	1679
1	0.9985311	-3.262719	3.2590942	1680
1	0.9999982	-6.6368203	6.5822463	1681
1	0.99999976	-7.573639	7.5640974	1682
1	0.99997556	-5.3501925	5.269607	1683
1	1.0	-10.5242815	10.389047	1684
1	0.999967	-5.1843386	5.133367	1685
1	1.0	-9.058576	9.05626	1686
1	0.9447902	-1.4194964	1.4203262	1687
1	0.9965497	-2.7880056	2.8778615	1688
1	0.99983096	-4.319267	4.3659	1689
1	0.99999964	-7.4641366	7.4972873	1690
1	0.99944824	-3.7683625	3.733519	1691
1	0.9999993	-7.090655	6.983269	1692
1	0.99998915	-5.724651	5.7096705	1693
1	0.60606116	-0.23316339	0.19762173	1694
1	1.0	-19.088741	18.800474	1695
1	0.9999993	-7.0716977	7.0861697	1696
1	1.0	-13.887244	13.722264	1697
1	0.9999987	-6.8347707	6.6976256	1698
1	0.99999845	-6.686534	6.6774974	1699
1	0.9999982	-6.640702	6.61227	1700
1	1.0	-13.862847	13.646072	1701
1	0.9997545	-4.1412544	4.17073	1702
1	1.0	-9.308711	9.184156	1703
1	0.9998016	-4.2671313	4.257561	1704
1	1.0	-11.406255	11.251178	1705
1	1.0	-10.0080185	9.873668	1706
1	0.9998419	-4.3568254	4.395497	1707
1	0.9998123	-4.2627044	4.3174834	1708
1	0.99997056	-5.212055	5.21965	1709
1	1.0	-13.458157	13.360003	1710
1	1.0	-16.21507	15.973033	1711
1	0.99999964	-7.404161	7.358503	1712
1	1.0	-8.6342745	8.504445	1713
1	1.0	-8.6218605	8.587607	1714
1	1.0	-8.508288	8.455321	1715
1	1.0	-11.950595	11.843034	1716
1	0.9999982	-6.65721	6.5964236	1717
1	1.0	-12.905701	12.770932	1718
1	0.99932504	-3.661937	3.6382782	1719
1	1.0	-10.145042	9.959249	1720
1	0.99999464	-6.074673	6.055096	1721
1	0.9995982	-3.9033902	3.9158514	1722
1	1.0	-11.51592	11.361935	1723
1	0.99988365	-4.52594	4.5328155	1724
1	0.9999982	-6.5932546	6.649142	1725
1	0.99999404	-6.0251374	6.004564	1726
1	1.0	-13.282569	13.10517	1727
1	1.0	-19.218811	18.994436	1728
1	0.9987822	-3.343219	3.3663304	1729
1	0.9998086	-4.262972	4.297857	1730
1	0.9999999	-8.033961	7.9480023	1731
1	0.9999573	-5.0247416	5.037996	1732
1	1.0	-8.898705	8.836396	1733
1	1.0	-16.376991	16.155613	1734
1	1.0	-12.838807	12.631515	1735
1	1.0	-12.97321	12.772215	1736
1	0.7474561	-0.54161155	0.5434788	1737
1	0.9999964	-6.2983375	6.25383	1738
1	0.94339997	-1.4223286	1.3911517	1739
1	0.99998736	-5.6419463	5.6332517	1740
1	0.99999964	-7.546455	7.387135	1741
1	1.0	-13.851787	13.735078	1742
1	0.9999989	-6.8926864	6.8756523	1743
1	0.9752324	-1.8491167	1.8240229	1744
1	1.0	-8.456623	8.307078	1745
1	0.17964423	0.77406937	-0.74469036	1746
1	1.0	-9.274259	9.147687	1747
1	0.99955755	-3.85734	3.8655794	1748
1	0.9999994	-7.1891484	7.125356	1749
1	0.99923515	-3.5947201	3.5803728	1750
1	1.0	-13.632577	13.446294	1751
1	0.9999771	-5.346094	5.337847	1752
1	1.0	-13.235209	13.014357	1753
1	0.99991846	-4.7754207	4.639046	1754
1	0.9999999	-7.973743	7.915977	1755
1	1.0	-13.696584	13.532082	1756
1	0.9999987	-6.8034587	6.713655	1757
1	1.0	-8.5916815	8.465916	1758
1	0.9999999	-7.839055	7.7137313	1759
1	0.8648879	-0.9404816	0.9160128	1760
1	1.0	-10.001683	9.909045	1761
1	1.0	-10.157075	10.02845	1762
1	1.0	-10.898662	10.755674	1763
1	1.0	-14.722696	14.580512	1764
1	1.0	-9.476161	9.399179	1765
1	1.0	-10.694877	10.537804	1766
1	0.9999994	-7.240949	7.159329	1767
1	0.99872214	-3.343854	3.3174505	1768
1	1.0	-8.846011	8.715682	1769
1	0.9999999	-7.997641	7.82852	1770
1	1.0	-9.452022	9.381135	1771
1	0.99996984	-5.1946774	5.215598	1772
1	0.9999908	-5.821784	5.7791615	1773
1	0.9964981	-2.8780172	2.7729316	1774
1	1.0	-9.233203	9.163194	1775
1	0.9994487	-3.7290225	3.7737007	1776
1	1.0	-9.827736	9.710069	1777
1	0.9993766	-3.6769693	3.7025976	1778
1	1.0	-8.491589	8.365994	1779
1	1.0	-9.886661	9.736684	1780
1	1.0	-8.411221	8.336465	1781
1	1.0	-12.356994	12.186389	1782
1	0.9999999	-8.115115	8.032135	1783
1	0.8477005	-0.8520951	0.8645828	1784
1	0.99940336	-3.6893787	3.7342515	1785
1	0.99912125	-3.5215623	3.5145512	1786
1	0.98106086	-1.9793336	1.9680729	1787
1	1.0	-10.300176	10.119621	1788
1	1.0	-10.168117	10.055209	1789
1	0.9999995	-7.29863	7.26351	1790
1	0.9999995	-7.3363943	7.242794	1791
1	0.9999994	-7.179738	7.0608735	1792
1	1.0	-11.638304	11.457134	1793
1	0.9999987	-6.7857866	6.748816	1794
1	1.0	-12.888672	12.737466	1795
1	1.0	-12.903686	12.674743	1796
1	1.0	-10.985614	10.917342	1797
1	1.0	-10.216617	10.107366	1798
1	1.0	-12.880794	12.737768	1799
1	1.0	-10.080577	9.988695	1800
1	1.0	-11.564225	11.437078	1801
1	0.9993457	-3.6577132	3.673694	1802
1	0.9999995	-7.330804	7.256435	1803
1	0.99999976	-7.7165856	7.6523223	1804
1	0.99994946	-4.930951	4.9605765	1805
1	0.9999765	-5.3505673	5.3066916	1806
1	0.9999896	-5.7752967	5.696136	1807
1	0.9999994	-7.1664405	7.2149224	1808
1	0.93422884	-1.3421794	1.3113612	1809
1	0.9999876	-5.6378922	5.6592827	1810
1	1.0	-12.319127	12.144868	1811
1	0.9998653	-4.4557548	4.456719	1812
1	1.0	-8.556512	8.501737	1813
1	0.99999857	-6.80831	6.6709967	1814
1	1.0	-11.139192	11.0163145	1815
1	0.9999988	-6.8295207	6.765711	1816
1	0.9999999	-8.312825	8.265542	1817
1	0.9018195	-1.1131974	1.10441	1818
1	0.8828276	-0.9916719	1.0278116	1819
1	0.99987566	-4.500083	4.4923396	1820
1	1.0	-12.4003725	12.283833	1821
1	1.0	-8.9207115	8.894692	1822
1	0.99774015	-3.0616314	3.0285783	1823
1	1.0	-10.036618	9.884522	1824
1	1.0	-8.3331995	8.331533	1825
1	0.99943465	-3.7180088	3.7596035	1826
1	0.9999988	-6.819136	6.79388	1827
1	0.9988164	-3.345525	3.3924725	1828
1	0.99999225	-5.9582505	5.8061147	1829
1	0.9988462	-3.3636034	3.399891	1830
1	0.9991197	-3.5255837	3.508756	1831
1	0.9999993	-7.0517936	7.0188007	1832
1	0.99999976	-7.661887	7.5443316	1833
1	1.0	-10.796431	10.62524	1834
1	0.9997726	-4.1581388	4.2304444	1835
1	0.9999999	-7.853636	7.8690915	1836
1	0.99999213	-5.8586307	5.9004607	1837
1	0.9988807	-3.4070747	3.3868327	1838
1	0.19672574	0.7019926	-0.70489305	1839
1	1.0	-13.346177	13.187705	1840
1	1.0	-11.193582	11.032849	1841
1	1.0	-10.217199	10.062781	1842
1	0.9989681	-3.4483712	3.4269357	1843
1	0.9999908	-5.8282256	5.7713914	1844
1	0.9999299	-4.8330326	4.732927	1845
1	0.99925166	-3.57224	3.6246526	1846
1	0.999984	-5.558013	5.484982	1847
1	0.9999999	-7.9096293	7.859437	1848
1	0.9995041	-3.7870533	3.8216014	1849
1	1.0	-9.29601	9.093719	1850
1	1.0	-10.500437	10.422481	1851
1	1.0	-10.212296	10.081223	1852
1	0.99875915	-3.326489	3.3642678	1853
1	1.0	-9.504896	9.4036875	1854
1	1.0	-8.806958	8.682956	1855
1	0.99999726	-6.420386	6.398272	1856
1	0.99999917	-7.030707	6.9321914	1857
1	0.99996424	-5.103697	5.134329	1858
1	1.0	-11.202184	11.028145	1859
1	0.99999976	-7.7849693	7.660635	1860
1	0.9989864	-3.432658	3.4606102	1861
1	1.0	-14.8108	14.656114	1862
1	0.9998543	-4.3694253	4.464909	1863
1	1.0	-10.482886	10.386197	1864
1	1.0	-8.628823	8.515027	1865
1	1.0	-9.773099	9.647294	1866
1	0.99998534	-5.5907035	5.5430145	1867
1	0.998718	-3.2903416	3.3677278	1868
1	0.9999999	-8.2128105	8.112177	1869
1	0.9999989	-6.9762826	6.8110867	1870
1	1.0	-8.736958	8.672572	1871
1	1.0	-16.7655	16.517004	1872
1	1.0	-10.3778105	10.292018	1873
1	0.99998	-5.4581265	5.357595	1874
1	1.0	-9.319845	9.215045	1875
1	1.0	-9.479238	9.310915	1876
1	0.9987656	-3.333396	3.362485	1877
1	0.9999975	-6.4461665	6.4337	1878
1	0.9999993	-7.081272	7.0324445	1879
1	0.9999696	-5.2270308	5.1757455	1880
1	1.0	-12.412248	12.282592	1881
1	1.0	-11.810482	11.613303	1882
1	0.89925563	-1.0984681	1.0905129	1883
1	1.0	-16.472706	16.32203	1884
1	0.99933654	-3.622699	3.6947515	1885
1	0.9978477	-3.0775774	3.0614722	1886
1	0.07358287	1.2785225	-1.2543896	1887
1	1.0	-11.81602	11.644412	1888
1	1.0	-9.536199	9.42181	1889
1	1.0	-9.206159	9.079886	1890
1	0.99994004	-4.835304	4.886295	1891
1	0.99997544	-5.3289857	5.284819	1892
1	1.0	-13.539394	13.335047	1893
1	0.9999881	-5.639751	5.70137	1894
1	1.0	-8.475262	8.377182	1895
1	0.996347	-2.8003705	2.80816	1896
1	0.9999999	-8.153186	8.014369	1897
1	0.99999917	-7.0462136	6.9876485	1898
1	0.9024152	-1.1149402	1.1094126	1899
1	0.9999974	-6.4583163	6.3957224	1900
1	0.9998845	-4.4931107	4.5730147	1901
1	1.0	-9.765712	9.649779	1902
1	1.0	-12.170527	11.991734	1903
1	1.0	-18.457449	18.22537	1904
1	1.0	-8.514636	8.471104	1905
1	1.0	-9.549074	9.371654	1906
1	0.99997556	-5.3179507	5.301956	1907
1	0.99998856	-5.7040396	5.6709895	1908
1	1.0	-8.62425	8.632691	1909
1	1.0	-12.771083	12.667316	1910
1	0.99999523	-6.1380687	6.116963	1911
1	0.9983175	-3.1769285	3.208867	1912
1	0.95929193	-1.5728068	1.5869612	1913
1	0.99989533	-4.5500255	4.6148047	1914
1	0.21153331	0.62027305	-0.6954346	1915
1	1.0	-12.014994	11.873104	1916
1	1.0	-10.273772	10.20281	1917
1	0.99992025	-4.77906	4.6574244	1918
1	0.99998605	-5.5986466	5.5816054	1919
1	0.99996424	-5.122679	5.1148953	1920
1	0.9762496	-1.8849877	1.831129	1921
1	1.0	-10.130012	10.018998	1922
1	0.97916806	-1.8926864	1.9575262	1923
1	1.0	-8.604151	8.434146	1924
1	1.0	-12.918439	12.820441	1925
1	0.9995542	-3.8770442	3.8381567	1926
1	0.9999968	-6.337646	6.319613	1927
1	1.0	-11.956733	11.795331	1928
1	0.99995315	-5.0378957	4.931046	1929
1	1.0	-9.207631	9.086057	1930
1	1.0	-11.088051	10.995601	1931
1	1.0	-18.124376	17.903994	1932
1	0.99803597	-3.1147282	3.1160455	1933
1	1.0	-9.180279	9.057921	1934
1	1.0	-8.368562	8.309246	1935
1	1.0	-12.016828	11.833709	1936
1	0.9999999	-8.348752	8.221068	1937
1	0.99999857	-6.748446	6.706842	1938
1	0.9999999	-7.9607987	7.8854027	1939
1	0.9999994	-7.1605186	7.1752357	1940
1	0.9999993	-7.0507083	7.030226	1941
1	1.0	-14.921798	14.769803	1942
1	1.0	-11.274098	11.088697	1943
1	0.99999964	-7.4621325	7.4648037	1944
1	0.9995105	-3.757376	3.8643465	1945
1	0.99996555	-5.153604	5.1208396	1946
1	0.9998385	-4.335295	4.3953195	1947
1	0.99987555	-4.449493	4.541693	1948
1	0.65394485	-0.29297233	0.34345248	1949
1	0.9972692	-2.9073515	2.993085	1950
1	0.9966731	-2.8376744	2.864718	1951
1	0.9994831	-3.7471817	3.8199759	1952
1	0.9879402	-2.2129693	2.1927748	1953
1	0.99931145	-3.6443994	3.6357908	1954
1	0.85042393	-0.85322016	0.88470966	1955
1	0.999897	-4.6502066	4.5308266	1956
1	0.99993396	-4.8199306	4.8050985	1957
1	0.8394882	-0.80864656	0.84577894	1958
1	0.9312277	-1.3052039	1.3004984	1959
1	0.95957625	-1.5727086	1.594365	1960
1	0.21725906	0.6564655	-0.62524587	1961
1	0.99997973	-5.3954096	5.4105	1962
1	0.99980074	-4.269013	4.251723	1963
1	0.99998605	-5.538718	5.644927	1964
1	0.99999225	-5.805041	5.969783	1965
1	0.9999994	-7.1738143	7.206495	1966
1	0.99999416	-5.987677	6.0683107	1967
1	0.99989045	-4.5422397	4.5773206	1968
1	0.99817	-3.1214464	3.1801836	1969
1	0.9999691	-5.1948786	5.19231	1970
1	0.0065606274	2.5048919	-2.515195	1971
1	0.9997955	-4.2031846	4.2913475	1972
1	0.9989305	-3.4082913	3.431277	1973
1	0.960681	-1.573265	1.6226698	1974
1	0.9994282	-3.7010427	3.7651124	1975
1	0.9992322	-3.5473742	3.6237216	1976
1	0.99997187	-5.2277884	5.251415	1977
1	0.9999597	-5.0029087	5.116732	1978
1	0.9895006	-2.2705853	2.2752945	1979
1	0.19596463	0.7280869	-0.68362224	1980
1	0.98474747	-2.0735343	2.094108	1981
1	0.7116861	-0.4478453	0.45574173	1982
1	0.98781246	-2.1739576	2.221118	1983
1	0.9973157	-2.926458	2.9912138	1984
1	0.99963236	-3.935477	3.9726558	1985
1	0.99999845	-6.6550894	6.697643	1986
1	0.9998103	-4.286468	4.2832074	1987
1	0.99956316	-3.8222644	3.9131546	1988
1	0.99950194	-3.8182042	3.7861295	1989
1	0.99994946	-4.8864684	5.005495	1990
1	0.99996305	-5.0477014	5.157535	1991
1	0.99991417	-4.6872725	4.6753225	1992
1	0.9456848	-1.4187667	1.4383389	1993
1	0.9702088	-1.744493	1.7388073	1994
1	0.96272975	-1.5787013	1.6728766	1995
1	0.99797016	-3.0372632	3.1605172	1996
1	0.9973266	-2.981844	2.9399107	1997
1	0.88748026	-1.0199728	1.0452849	1998
[truncated: 31,561 more rows]
