# Supplementary material for: Automatic correction of performance drift under acquisition shift in medical image classification
Source: Nat Commun. 2023 Oct 19;14:6608. doi: 10.1038/s41467-023-42396-y (PMC10587231; doi:10.1038/s41467-023-42396-y)
Supplement: Supplementary file 5 — Supplementary Code [file 41467_2023_42396_MOESM5_ESM.zip › upa-code/upa-main/camelyon/test_outputs.csv]

label	pred1	logit0	logit1	id
1	0.7244651	-0.48972848	0.4769908	0
1	0.84715545	-0.86634886	0.84611374	1
1	0.026075581	1.790201	-1.8301334	2
1	0.9878742	-2.2483454	2.151873	3
1	0.8767285	-1.0073594	0.954448	4
1	0.9761328	-1.9000041	1.8110894	5
1	0.9790263	-1.9287882	1.9145048	6
1	0.9935726	-2.5303416	2.5103931	7
1	0.9743149	-1.8282492	1.8075736	8
1	0.043369185	1.5299112	-1.5637574	9
1	0.9544974	-1.5428314	1.5005847	10
1	0.24590072	0.573805	-0.54679126	11
1	0.95632035	-1.5694547	1.5167558	12
1	0.9987923	-3.3764246	3.3414068	13
1	0.6545907	-0.34373274	0.29554746	14
1	0.22761981	0.5938566	-0.62794346	15
1	0.70932394	-0.47161657	0.42048642	16
1	0.7936717	-0.71927613	0.62792546	17
1	0.23605303	0.53965163	-0.6347901	18
1	0.92511827	-1.2625554	1.2514571	19
1	0.9988362	-3.3890731	3.3658078	20
1	0.13935323	0.87299794	-0.94767433	21
1	0.85750747	-0.8937236	0.90101665	22
1	0.9785333	-1.9276597	1.8918922	23
1	0.19021662	0.72585124	-0.72275203	24
1	0.7785436	-0.67746073	0.57973826	25
1	0.5558734	-0.123476446	0.10095461	26
1	0.73204345	-0.48190707	0.5231078	27
1	0.9983537	-3.2262123	3.1813369	28
1	0.99192387	-2.42855	2.38218	29
1	0.98935753	-2.2640154	2.2681816	30
1	0.89953804	-1.0899031	1.1021998	31
1	0.9940467	-2.5742664	2.5435774	32
1	0.9882406	-2.1945837	2.2366908	33
1	0.94950575	-1.4260961	1.5079871	34
1	0.997299	-2.971196	2.9402323	35
1	0.99942434	-3.7690442	3.6903498	36
1	0.9999989	-6.906066	6.847308	37
1	1.0	-11.5792265	11.334078	38
1	0.9853597	-2.1465182	2.0627122	39
1	0.999311	-3.6594927	3.6199875	40
1	0.87093425	-1.0050772	0.90416735	41
1	0.93344563	-1.2996321	1.341232	42
1	0.93335694	-1.3619928	1.2774442	43
1	0.93756604	-1.3842597	1.3249179	44
1	0.974152	-1.8529227	1.7764125	45
1	0.99983263	-4.394488	4.301029	46
1	0.9998648	-4.476002	4.4328566	47
1	0.9720923	-1.7710212	1.7795264	48
1	0.9999938	-6.04771	5.9423833	49
1	1.0	-11.127898	11.13034	50
1	0.88457775	-1.0469327	0.98958045	51
1	0.33589324	0.2892822	-0.3923673	52
1	0.9994997	-3.9087574	3.6909456	53
1	0.9133485	-1.2238944	1.1313283	54
1	0.999788	-4.2522054	4.20643	55
1	0.5425959	-0.1907665	-0.019968882	56
1	1.0	-10.100601	9.9617815	57
1	0.050382465	1.3832462	-1.5531698	58
1	0.0014247578	3.2212095	-3.331118	59
1	0.9999962	-6.301432	6.1641498	60
1	0.99921286	-3.5375173	3.6088617	61
1	0.99992335	-4.725224	4.7504606	62
1	0.99991965	-4.7502007	4.6791897	63
1	0.00065834814	3.5953176	-3.7298007	64
1	0.6467023	-0.31640467	0.28817028	65
1	0.17943072	0.6668834	-0.8533256	66
1	0.99909663	-3.4701016	3.538352	67
1	0.9862394	-2.1688924	2.1031942	68
1	0.99975115	-4.1871133	4.1114507	69
1	0.9933971	-2.5195057	2.494113	70
1	0.02367814	1.7996458	-1.9195942	71
1	0.99928206	-3.6754224	3.562937	72
1	0.99999857	-6.830466	6.5910287	73
1	0.98201275	-2.0197444	1.9801922	74
1	0.99901557	-3.4964721	3.425995	75
1	0.801643	-0.71832204	0.6782729	76
1	0.99999344	-6.0183	5.9235287	77
1	0.9927785	-2.5037863	2.4196508	78
1	1.0	-12.023665	11.900924	79
1	0.025832256	1.7186155	-1.911344	80
1	0.9892602	-2.3023202	2.2206836	81
1	0.2878762	0.43249282	-0.47322837	82
1	0.99994564	-4.9279685	4.8920846	83
1	0.99989486	-4.570785	4.5899286	84
1	1.0	-13.0536175	12.83655	85
1	0.9839303	-2.0792208	2.0354018	86
1	0.9999989	-6.9869304	6.797525	87
1	1.0	-8.641196	8.599935	88
1	0.99025095	-2.3436768	2.2771091	89
1	0.99606836	-2.7870996	2.747654	90
1	0.83391047	-0.8255221	0.78807706	91
1	0.9999417	-4.937937	4.81121	92
1	0.9915125	-2.432207	2.3284273	93
1	1.0	-9.100759	9.019439	94
1	0.8753241	-1.0124574	0.9364195	95
1	0.9999869	-5.5908804	5.652354	96
1	0.9980661	-3.1627328	3.0835562	97
1	0.9993575	-3.6416306	3.7078588	98
1	0.9608554	-1.6030978	1.597463	99
1	0.99951506	-3.8483677	3.782723	100
1	0.99535745	-2.7239373	2.6439033	101
1	0.9956728	-2.7436516	2.6948507	102
1	0.9977361	-3.0699797	3.018426	103
1	0.9981317	-3.0962684	3.1845791	104
1	0.99999845	-6.8106484	6.568583	105
1	0.9999994	-7.227756	7.0836396	106
1	0.6050102	-0.25526384	0.17112163	107
1	0.9998946	-4.589896	4.567674	108
1	0.9999685	-5.211804	5.1544733	109
1	1.0	-9.458296	9.33022	110
1	1.0	-11.400221	11.266222	111
1	0.22032718	0.58721477	-0.6765459	112
1	0.9999896	-5.7667584	5.7094145	113
1	0.99998903	-5.7690077	5.6472974	114
1	0.90337825	-1.1149822	1.1203552	115
1	0.9999994	-7.143845	7.0958867	116
1	0.9889103	-2.2585123	2.2320762	117
1	0.9963014	-2.7573526	2.8387463	118
1	0.9892609	-2.2676725	2.2553923	119
1	0.88193893	-1.094631	0.91628927	120
1	0.566714	-0.13241376	0.13604288	121
1	0.99454993	-2.6083841	2.5982723	122
1	0.99998045	-5.4400544	5.4027276	123
1	1.0	-10.427302	10.25993	124
1	1.0	-8.684844	8.5209875	125
1	0.99572563	-2.7661126	2.684731	126
1	0.035499293	1.6236193	-1.6784786	127
1	0.999987	-5.632079	5.6151204	128
1	0.39734948	0.19209464	-0.22442654	129
1	0.9999784	-5.3797555	5.3660674	130
1	0.72853816	-0.5898654	0.397353	131
1	0.9989963	-3.4645722	3.4385467	132
1	0.7983315	-0.7110093	0.66488934	133
1	0.99982846	-4.3307753	4.339929	134
1	1.0	-19.456707	19.082552	135
1	0.9029023	-1.1113747	1.118522	136
1	0.74618465	-0.60224396	0.47612196	137
1	0.9987783	-3.3668242	3.3394647	138
1	0.998345	-3.2523882	3.1499515	139
1	0.999529	-3.8170094	3.8430378	140
1	0.99998486	-5.565506	5.5339575	141
1	0.9902484	-2.3185737	2.3019533	142
1	0.9961151	-2.7468193	2.799933	143
1	0.98768115	-2.200987	2.1832414	144
1	0.99981683	-4.2485847	4.356069	145
1	0.6425967	-0.31432036	0.2723321	146
1	1.0	-8.586415	8.4205675	147
1	0.99866843	-3.3301094	3.2899466	148
1	0.9988932	-3.473379	3.3317719	149
1	0.9999926	-5.856966	5.9504323	150
1	0.38212973	0.25207564	-0.22844258	151
1	0.9997167	-4.0511746	4.1175227	152
1	0.8757926	-0.98816234	0.96501464	153
1	0.99999976	-7.8044467	7.664937	154
1	0.99943465	-3.7463992	3.7311003	155
1	0.9999999	-8.051505	8.054526	156
1	0.9990274	-3.522623	3.4119248	157
1	0.9998393	-4.404383	4.331907	158
1	0.049666762	1.4787616	-1.4727153	159
1	0.8715739	-0.98291737	0.93203026	160
1	0.99294734	-2.5146654	2.432613	161
1	0.99973756	-4.127379	4.117952	162
1	0.08389921	1.1930228	-1.1974875	163
1	0.95620525	-1.5253053	1.558153	164
1	0.9999188	-4.8128858	4.605614	165
1	1.0	-9.669416	9.526584	166
1	1.0	-8.560649	8.613254	167
1	0.99504364	-2.6834433	2.618672	168
1	0.13658077	0.91392833	-0.9300559	169
1	0.58090305	-0.17466848	0.15181297	170
1	0.999918	-4.7622085	4.646466	171
1	0.99995697	-5.143136	4.909016	172
1	1.0	-11.01659	10.869222	173
1	0.99737227	-2.9499109	2.9890819	174
1	1.0	-9.871205	9.83265	175
1	0.99933535	-3.6932325	3.6223035	176
1	1.0	-8.47528	8.406177	177
1	0.9999505	-4.906663	5.0075765	178
1	0.17232908	0.8057471	-0.7634626	179
1	0.995096	-2.6961424	2.6166496	180
1	0.97912127	-1.9736352	1.8742901	181
1	0.9622518	-1.6280804	1.6102587	182
1	0.81051856	-0.7177153	0.7356681	183
1	0.7319126	-0.5225305	0.48181772	184
1	0.48509285	0.01293225	-0.0467141	185
1	0.05551174	1.4011757	-1.4328731	186
1	1.0	-12.620617	12.371428	187
1	0.8959352	-1.0893953	1.0634589	188
1	0.9881562	-2.2693563	2.1546736	189
1	0.97857213	-1.9417242	1.8796774	190
1	0.9999417	-4.8786397	4.871641	191
1	0.9998411	-4.3912272	4.355682	192
1	0.8030288	-0.70057994	0.7047533	193
1	0.9999658	-5.228458	5.055963	194
1	0.00378595	2.689958	-2.882707	195
1	0.64156926	-0.3026514	0.27953044	196
1	0.9999995	-7.3890305	7.2413697	197
1	0.29074785	0.37855393	-0.5132008	198
1	1.0	-16.143538	15.871297	199
1	0.99790025	-3.1084783	3.0553498	200
1	0.9999993	-7.120159	7.0523725	201
1	0.2697071	0.42027876	-0.5758303	202
1	0.9999975	-6.5155425	6.398876	203
1	0.99998903	-5.687424	5.730295	204
1	0.99068636	-2.3780384	2.2888837	205
1	0.47490308	0.040919267	-0.059552968	206
1	0.30813378	0.38051566	-0.428343	207
1	0.99981123	-4.3050804	4.2693167	208
1	0.91031766	-1.2183397	1.0991794	209
1	0.83489954	-0.8331831	0.78757393	210
1	0.999252	-3.721835	3.475603	211
1	0.76712143	-0.6510523	0.5410756	212
1	0.99998975	-5.798388	5.6888814	213
1	0.889287	-1.0597463	1.0237328	214
1	0.9997688	-4.2167854	4.1553817	215
1	1.0	-14.016021	13.831716	216
1	0.9869666	-2.2256477	2.1014762	217
1	0.99995434	-4.9736547	5.020076	218
1	0.3343323	0.33491495	-0.35374036	219
1	0.9997843	-4.2649045	4.1764746	220
1	0.2568469	0.47440115	-0.5880208	221
1	0.99999535	-6.173223	6.097388	222
1	0.985305	-2.1009376	2.1045094	223
1	0.999798	-4.2878757	4.219262	224
1	0.9984785	-3.237275	3.2492137	225
1	0.2721478	0.43174574	-0.552007	226
1	0.96175635	-1.6085963	1.616186	227
1	0.99999714	-6.4218907	6.3446546	228
1	0.9758807	-1.8570191	1.843309	229
1	0.40266132	0.13758418	-0.2568043	230
1	0.9894371	-2.2924106	2.247373	231
1	0.9994098	-3.7116692	3.722774	232
1	0.999808	-4.2997375	4.257769	233
1	0.99909544	-3.5378466	3.4693503	234
1	0.99999976	-7.774302	7.676868	235
1	0.99997425	-5.335582	5.231636	236
1	0.99993825	-4.8747125	4.818259	237
1	0.8205675	-0.7540568	0.7661401	238
1	0.9971161	-2.947989	2.8977237	239
1	0.9991252	-3.5444725	3.4961739	240
1	0.99999964	-7.4554276	7.4000506	241
1	0.37267888	0.2264884	-0.29425308	242
1	0.9950971	-2.681025	2.6319942	243
1	0.99872005	-3.3539789	3.3056424	244
1	1.0	-9.621762	9.49314	245
1	0.9997397	-4.201061	4.052223	246
1	0.99950564	-3.8276823	3.7841282	247
1	0.6542352	-0.3505034	0.28720462	248
1	0.4996304	-0.044417012	-0.04589546	249
1	0.9999982	-6.6892114	6.5446687	250
1	0.9812331	-2.0462263	1.9104892	251
1	0.99993515	-4.790871	4.8519073	252
1	0.9999995	-7.3069625	7.231444	253
1	0.99860674	-3.3042943	3.2704349	254
1	0.9991886	-3.6166952	3.4992342	255
1	0.26971582	0.46413368	-0.5319312	256
1	0.9977319	-3.0699852	3.0165958	257
1	0.98566717	-2.1100276	2.1207352	258
1	1.0	-9.154374	9.089562	259
1	0.99593556	-2.762225	2.7391725	260
1	0.9999988	-6.8244805	6.8115706	261
1	0.99996686	-5.1436214	5.1712747	262
1	0.631315	-0.27324903	0.26461312	263
1	0.7420893	-0.5702195	0.48663655	264
1	0.9939622	-2.607116	2.4965475	265
1	0.98137313	-1.9672897	1.9970602	266
1	0.9984232	-3.2626991	3.1881156	267
1	0.9999037	-4.561684	4.6856213	268
1	0.999506	-3.8214104	3.7909923	269
1	0.15949374	0.8426778	-0.819322	270
1	1.0	-8.530565	8.471112	271
1	0.9913073	-2.4313543	2.3051825	272
1	0.9823988	-1.9730574	2.0489714	273
1	0.9942133	-2.5681589	2.5782216	274
1	0.0050576245	2.5570865	-2.7247014	275
1	0.017428614	1.9848015	-2.0472584	276
1	0.98878247	-2.3266833	2.1523123	277
1	0.9999988	-6.8519483	6.757035	278
1	0.41224787	0.14478321	-0.20989719	279
1	0.9255103	-1.2897512	1.2299335	280
1	0.9999999	-8.114816	7.97604	281
1	0.9999502	-5.020516	4.885716	282
1	0.9847739	-2.1078093	2.061591	283
1	0.9634881	-1.649182	1.6237403	284
1	0.9760041	-1.8484228	1.85716	285
1	0.999782	-4.2233353	4.207549	286
1	0.9860196	-2.1607254	2.0952926	287
1	0.89536756	-1.0800261	1.0667545	288
1	0.9990859	-3.5394013	3.4572606	289
1	0.927416	-1.2549193	1.2927388	290
1	0.78141	-0.6478155	0.6260865	291
1	0.99999356	-5.9873815	5.9649	292
1	0.99893993	-3.499881	3.3485212	293
1	0.9543696	-1.5702868	1.4701906	294
1	0.984117	-2.095817	2.030675	295
1	0.99999976	-7.578621	7.493498	296
1	0.9999211	-4.755998	4.691685	297
1	0.045504898	1.5371401	-1.5062226	298
1	0.9823575	-2.0455892	1.9740572	299
1	0.99971956	-4.12017	4.058898	300
1	0.99870205	-3.3648834	3.2807767	301
1	0.61777157	-0.2229312	0.25716937	302
1	0.56640697	-0.16868	0.09852646	303
1	0.98636013	-2.1621234	2.1189027	304
1	0.99958676	-3.9002469	3.890789	305
1	0.98640347	-2.195222	2.089031	306
1	0.9999238	-4.7025757	4.779306	307
1	0.99973005	-4.196032	4.0210347	308
1	0.9999887	-5.7628493	5.629091	309
1	0.35126704	0.24007227	-0.3734022	310
1	0.9994411	-3.7321908	3.756752	311
1	0.38306436	0.16183066	-0.31473118	312
1	0.9999846	-5.6088157	5.4745855	313
1	0.5055711	-0.044811327	-0.022525929	314
1	0.9962029	-2.7806966	2.789014	315
1	0.56881845	-0.24244736	0.03458462	316
1	1.0	-8.839194	8.677436	317
1	0.96069765	-1.6754045	1.5209696	318
1	0.99978846	-4.2253494	4.235207	319
1	0.9999274	-4.765783	4.76498	320
1	0.9995322	-3.9223206	3.7446043	321
1	0.0008676131	3.5122073	-3.5366893	322
1	0.42085612	0.15485354	-0.16440654	323
1	0.949498	-1.4797164	1.4542052	324
1	0.24790457	0.5072842	-0.60253525	325
1	0.5851071	-0.19934331	0.14443111	326
1	0.9999733	-5.264613	5.2659783	327
1	0.9999993	-7.184071	7.0476203	328
1	0.9999982	-6.5965867	6.605314	329
1	0.999711	-4.1865735	3.9623687	330
1	0.5396076	-0.10769047	0.05107245	331
1	0.17746685	0.74337924	-0.7902257	332
1	0.9999931	-5.953275	5.931173	333
1	0.9970933	-2.955622	2.8822255	334
1	0.84676784	-0.9285963	0.78087604	335
1	1.0	-10.71341	10.572296	336
1	0.9113019	-1.1578583	1.1717778	337
1	0.99963236	-3.9871843	3.9207618	338
1	0.92111945	-1.2320874	1.2255678	339
1	0.5660425	-0.18660788	0.079114586	340
1	0.9999784	-5.373907	5.369798	341
1	1.0	-8.483054	8.441351	342
1	0.99900323	-3.4503634	3.4596572	343
1	0.9993369	-3.65123	3.6667633	344
1	0.89530456	-1.0910343	1.0550745	345
1	0.88093495	-1.0265532	0.97476107	346
1	0.99494654	-2.6465302	2.6360755	347
1	0.6172556	-0.24547061	0.2324453	348
1	0.99445087	-2.588223	2.6003363	349
1	0.093837716	1.0876925	-1.1799589	350
1	0.9746183	-1.8453664	1.8026505	351
1	1.0	-10.4428005	10.292284	352
1	0.91305757	-1.2012424	1.1503104	353
1	0.9999889	-5.7739267	5.6372304	354
1	0.9984005	-3.2068467	3.2295969	355
1	0.9804975	-1.9290967	1.9884208	356
1	0.9544794	-1.5476183	1.4953831	357
1	0.99923325	-3.6159263	3.556577	358
1	0.9978719	-3.0778239	3.0725412	359
1	0.9999722	-5.2854524	5.207267	360
1	0.97439754	-1.8426666	1.7964629	361
1	1.0	-10.988138	10.845613	362
1	0.99461716	-2.6155617	2.6035676	363
1	0.83729166	-0.8540202	0.78419274	364
1	0.6487153	-0.36994657	0.2434505	365
1	0.9999995	-7.3579593	7.1552496	366
1	0.9906018	-2.3886044	2.269184	367
1	0.31631643	0.3937746	-0.37697765	368
1	0.99999094	-5.789276	5.817924	369
1	0.99993	-4.793347	4.7748246	370
1	0.47641802	0.03792385	-0.056473944	371
1	0.9999987	-6.860999	6.720898	372
1	0.9999994	-7.22152	7.052896	373
1	1.0	-12.647849	12.594283	374
1	0.5636113	-0.14912543	0.10670624	375
1	0.9999968	-6.3714786	6.2897286	376
1	0.9814052	-2.0010662	1.9650339	377
1	0.9980938	-3.1967626	3.0639408	378
1	1.0	-10.916116	10.77811	379
1	0.99955577	-3.862426	3.8562355	380
1	0.013082521	2.200745	-2.1225643	381
1	0.99722785	-2.981986	2.9033961	382
1	0.99945873	-3.778434	3.7426813	383
1	1.0	-11.9973135	11.891977	384
1	0.9999801	-5.4843497	5.338942	385
1	0.034618903	1.6707875	-1.6573356	386
1	0.75878006	-0.5800436	0.56595933	387
1	0.9999598	-5.069611	5.0538754	388
1	0.9933181	-2.5327816	2.4688592	389
1	0.17501166	0.71024996	-0.84026664	390
1	0.5415259	-0.12718421	0.039303035	391
1	0.7015884	-0.44586048	0.4090125	392
1	0.9991788	-3.6375601	3.4664595	393
1	0.23358949	0.541327	-0.6468257	394
1	0.9999758	-5.3247967	5.3043733	395
1	0.9998129	-4.2530074	4.330631	396
1	0.09340352	1.1129954	-1.1597731	397
1	0.7315731	-0.5036002	0.49901852	398
1	0.97395146	-1.8576298	1.7637722	399
1	0.99844164	-3.262069	3.2004676	400
1	1.0	-9.236768	9.174963	401
1	0.86590976	-1.0280685	0.837199	402
1	0.99945813	-3.789398	3.7304952	403
1	1.0	-14.564568	14.292618	404
1	0.9999944	-6.0529275	6.0374327	405
1	0.9995714	-3.8998811	3.8545573	406
1	0.8686043	-0.9423574	0.94631696	407
1	0.99946123	-3.7934322	3.7323155	408
1	0.22102468	0.62315995	-0.6365452	409
1	0.99996805	-5.1815066	5.168527	410
1	0.705828	-0.51217836	0.36302868	411
1	0.93902135	-1.3880793	1.3462341	412
1	0.91405	-1.2333275	1.1307921	413
1	0.9712176	-1.7354136	1.7833704	414
1	0.99985266	-4.411551	4.4108195	415
1	0.9907616	-2.3596027	2.3155005	416
1	0.9999856	-5.5820327	5.562535	417
1	0.6441865	-0.28360182	0.3099798	418
1	0.9998915	-4.5729895	4.5557013	419
1	0.9997271	-4.1063037	4.099862	420
1	1.0	-12.556988	12.355035	421
1	0.9105062	-1.1766856	1.1431456	422
1	0.9900619	-2.3538477	2.2475386	423
1	0.9972778	-2.9380696	2.9655087	424
1	0.6672326	-0.40861878	0.2870761	425
1	0.9977113	-3.0803597	2.9971259	426
1	0.968919	-1.7653947	1.674188	427
1	0.9999876	-5.6185174	5.676624	428
1	0.9940859	-2.613231	2.5112479	429
1	0.9999994	-7.247824	7.1091247	430
1	0.9676973	-1.7102522	1.6895155	431
1	0.001577076	3.143806	-3.3067985	432
1	0.9970782	-2.9730213	2.8595757	433
1	0.23994488	0.55578274	-0.597199	434
1	0.78152037	-0.61648303	0.65806514	435
1	0.75202745	-0.6381463	0.47130838	436
1	0.33106917	0.296168	-0.40718535	437
1	0.9997981	-4.247547	4.259956	438
1	0.7340151	-0.6328853	0.38220498	439
1	0.98889446	-2.2712185	2.2179294	440
1	0.9953225	-2.7028873	2.6574094	441
1	1.0	-16.212421	16.020643	442
1	0.9997551	-4.176519	4.138016	443
1	0.9999995	-7.447807	7.178241	444
1	0.91334075	-1.1630844	1.1920403	445
1	0.003457116	2.7756612	-2.8881965	446
1	0.98896617	-2.2994885	2.1962028	447
1	0.99999094	-5.84845	5.761963	448
1	0.9999994	-7.2418685	7.0667586	449
1	0.98166764	-2.019974	1.9606072	450
1	0.9983551	-3.2473824	3.1610737	451
1	0.78940725	-0.67500025	0.64635575	452
1	0.0016245625	3.1801302	-3.2407603	453
1	0.99961555	-3.9167416	3.946537	454
1	0.99986637	-4.4545345	4.4654565	455
1	1.0	-8.986955	8.876902	456
1	0.082894295	1.2287908	-1.1748656	457
1	1.0	-9.919705	9.796578	458
1	0.99338984	-2.522445	2.4900637	459
1	0.9995757	-3.842752	3.9219427	460
1	0.9882776	-2.2285318	2.2059312	461
1	0.5078432	-0.012088316	0.019287128	462
1	0.86840767	-0.97156304	0.9153892	463
1	0.8929297	-1.0599288	1.061093	464
1	0.99953425	-3.8238943	3.8475728	465
1	0.9986406	-3.3633926	3.2359834	466
1	0.9998468	-4.407557	4.376593	467
1	0.99868447	-3.334607	3.2975674	468
1	0.96442544	-1.6542325	1.6456674	469
1	0.3199753	0.37562472	-0.37826052	470
1	0.9996401	-3.9916465	3.9378324	471
1	0.99858284	-3.380321	3.1773224	472
1	0.9193924	-1.2339976	1.2001221	473
1	0.03194713	1.6932667	-1.7179376	474
1	0.9999596	-5.083551	5.0334215	475
1	0.659103	-0.3880577	0.27124158	476
1	0.99344385	-2.5677001	2.4530776	477
1	0.8777982	-1.0094975	0.9622449	478
1	0.6134219	-0.29154924	0.17016988	479
1	0.9224444	-1.2496634	1.2263685	480
1	0.99998057	-5.45947	5.388433	481
1	0.9990206	-3.466605	3.4610095	482
1	0.98419267	-2.1053846	2.0259657	483
1	0.9874742	-2.2042754	2.1630812	484
1	0.9117857	-1.1932669	1.1423694	485
1	0.9824677	-2.0306594	1.9953638	486
1	0.99268216	-2.4926264	2.4174645	487
1	0.99892277	-3.4571698	3.3751202	488
1	0.65445596	-0.31793457	0.32074955	489
1	0.66782683	-0.3622997	0.33607262	490
1	0.999765	-4.175553	4.179977	491
1	0.9984999	-3.3036265	3.1970751	492
1	0.76774734	-0.6047599	0.5908751	493
1	0.8804814	-1.0241104	0.97288656	494
1	0.14829434	0.8328347	-0.9152072	495
1	0.9999448	-4.93917	4.865004	496
1	0.9872384	-2.1559114	2.1925616	497
1	0.8899024	-1.1256514	0.9640927	498
1	0.99992144	-4.7532096	4.6988616	499
1	0.9999994	-7.2859836	7.073309	500
1	0.9999949	-6.1253734	6.0533485	501
1	0.9895663	-2.3121064	2.2401175	502
1	0.41746768	0.106465235	-0.22671232	503
1	0.999744	-4.1390467	4.1310596	504
1	0.9447587	-1.477093	1.3621264	505
1	0.063632585	1.3152136	-1.3736688	506
1	0.9994429	-3.75977	3.7324595	507
1	1.0	-13.571637	13.203704	508
1	0.99968326	-3.9997227	4.0573683	509
1	0.9798707	-1.9917312	1.8935105	510
1	0.90686566	-1.1451819	1.130769	511
1	0.61509645	-0.25956705	0.20921937	512
1	0.99690264	-2.9012275	2.8728714	513
1	0.9998977	-4.608509	4.579839	514
1	0.01894961	1.8936079	-2.0532327	515
1	0.90551883	-1.1396797	1.1204277	516
1	0.9937216	-2.5429187	2.5214162	517
1	0.7940936	-0.72613645	0.6236434	518
1	0.99999595	-6.189502	6.2139864	519
1	0.9999341	-4.811794	4.8155003	520
1	0.99976045	-4.1557965	4.1809077	521
1	0.049535263	1.4722313	-1.482035	522
1	1.0	-11.40346	11.188815	523
1	0.9999919	-5.883818	5.8435397	524
1	0.99995446	-5.068887	4.927034	525
1	0.99953663	-3.8444397	3.8320456	526
1	0.17295581	0.76580185	-0.79902005	527
1	0.16310684	0.79379076	-0.8415001	528
1	0.999684	-4.0719066	3.9874518	529
1	0.99904686	-3.4686022	3.486259	530
1	0.99854386	-3.3193958	3.211119	531
1	0.99742115	-3.0827384	2.8751092	532
1	0.99976414	-4.2271767	4.1250076	533
1	0.99936384	-3.7228386	3.6366274	534
1	0.10308772	1.1195571	-1.0438207	535
1	0.9708862	-1.7744637	1.7325324	536
1	0.9998822	-4.6207213	4.426357	537
1	0.99978024	-4.31727	4.1054187	538
1	0.27343524	0.49790308	-0.47935972	539
1	0.09764366	1.1059546	-1.11773	540
1	0.96243286	-1.6462219	1.5971125	541
1	0.9998004	-4.2831273	4.235708	542
1	0.99971193	-4.1206107	4.0315843	543
1	0.99955887	-3.8577244	3.8680851	544
1	0.99999404	-6.043549	5.9934363	545
1	0.99999857	-6.791859	6.6484823	546
1	0.99960023	-3.9423048	3.8817594	547
1	0.16076484	0.7354655	-0.91708285	548
1	0.99988186	-4.5032487	4.540857	549
1	0.9972249	-2.945504	2.9388046	550
1	0.9999999	-8.312333	8.167565	551
1	0.5934231	-0.21412583	0.16400889	552
1	0.999151	-3.641293	3.4292786	553
1	1.0	-10.227441	9.926915	554
1	0.99048996	-2.3734672	2.2723882	555
1	0.9425435	-1.4127371	1.3848178	556
1	0.26687357	0.51990205	-0.49064103	557
1	0.9999863	-5.604276	5.591683	558
1	0.99999285	-5.9172153	5.9279056	559
1	0.96043265	-1.6114795	1.5778993	560
1	0.21846165	0.6031435	-0.6715101	561
1	0.9637172	-1.6228405	1.6566144	562
1	0.9977181	-3.0676687	3.0127618	563
1	0.15077427	0.82301265	-0.9055286	564
1	0.99870837	-3.3679595	3.2826238	565
1	0.19145991	0.7157406	-0.7248112	566
1	0.9989711	-3.46744	3.4107351	567
1	1.0	-9.341431	9.139642	568
1	0.7178283	-0.48479408	0.4489205	569
1	1.0	-17.340082	17.216509	570
1	0.1898755	0.6733646	-0.7774547	571
1	0.9999993	-7.194862	7.02247	572
1	0.9999989	-6.8493943	6.860352	573
1	0.99999845	-6.704698	6.64801	574
1	0.9385949	-1.346455	1.3804361	575
1	1.0	-13.701229	13.581853	576
1	0.9803258	-1.9583547	1.9502238	577
1	0.99630797	-2.7979293	2.7999516	578
1	0.132018	0.8337349	-1.049498	579
1	0.14751256	0.89026684	-0.86397845	580
1	0.9999989	-6.929205	6.851435	581
1	0.8487008	-0.9088517	0.81559587	582
1	0.997544	-3.0341823	2.9726028	583
1	0.47456357	0.03560489	-0.06622881	584
1	0.9999994	-7.3202033	7.0689983	585
1	0.99762124	-3.022117	3.0166674	586
1	0.8516483	-0.87468964	0.87289804	587
1	0.83657664	-0.8117356	0.82123834	588
1	0.97911114	-2.0229075	1.8245187	589
1	0.99999416	-6.010898	6.039295	590
1	0.99999976	-7.6962633	7.608092	591
1	0.9971734	-2.9196908	2.9461713	592
1	0.09590072	1.1680751	-1.0755504	593
1	0.88369477	-1.0131953	1.0146984	594
1	0.9248835	-1.3452171	1.1654105	595
1	0.99990594	-4.667552	4.6038823	596
1	0.9996625	-4.0247865	3.968934	597
1	1.0	-8.486717	8.242088	598
1	0.9999989	-6.8125877	6.8844037	599
1	0.99999344	-6.0055203	5.935638	600
1	0.8046609	-0.70201594	0.7136681	601
1	0.9984711	-3.2874877	3.1942205	602
1	0.9890009	-2.216526	2.2823572	603
1	0.9986154	-3.3327477	3.2482064	604
1	0.9999988	-6.894998	6.734401	605
1	0.84894294	-0.93790764	0.78842646	606
1	0.34109423	0.37239394	-0.286028	607
1	0.98041683	-1.9582847	1.9550189	608
1	0.99758065	-3.033868	2.9879975	609
1	0.98463154	-2.0957334	2.0642192	610
1	0.11685982	0.9521777	-1.0703312	611
1	1.0	-8.608203	8.5462885	612
1	0.58707523	-0.17278938	0.1790982	613
1	0.99999976	-7.713159	7.5927596	614
1	0.22628127	0.5474075	-0.6820221	615
1	0.0064969743	2.4595544	-2.5703459	616
1	0.99974924	-4.16202	4.1286473	617
1	0.9991129	-3.5257704	3.5008726	618
1	1.0	-11.843083	11.651983	619
1	0.6211316	-0.259878	0.2344761	620
1	0.89477485	-1.0709131	1.0695571	621
1	0.99369353	-2.5381486	2.5217066	622
1	0.61883545	-0.24370533	0.24090284	623
1	0.9343237	-1.338989	1.3160964	624
1	0.99899024	-3.4370246	3.4600601	625
1	0.9940853	-2.6108267	2.5135672	626
1	0.8831869	-1.0140867	1.008875	627
1	0.81854355	-0.7919571	0.7145538	628
1	0.97543836	-1.8282809	1.8534225	629
1	0.99334335	-2.4865992	2.518859	630
1	0.43506992	0.137132	-0.124063164	631
1	0.9965245	-2.8465593	2.8119755	632
1	0.61138874	-0.22524764	0.2279059	633
1	0.7217924	-0.51703787	0.43633214	634
1	0.95319015	-1.5160387	1.4976808	635
1	0.91392213	-1.2076509	1.1548415	636
1	0.9948296	-2.6333776	2.6262403	637
1	1.0	-9.347799	9.163314	638
1	0.99590105	-2.7507823	2.7421453	639
1	0.8670833	-0.97580117	0.8996112	640
1	0.99970216	-4.0723863	4.0462337	641
1	0.10041201	1.033243	-1.159412	642
1	0.99996305	-5.1390004	5.067986	643
1	0.993389	-2.5279653	2.484424	644
1	0.9999963	-6.24375	6.2655206	645
1	0.6312053	-0.274547	0.2628442	646
1	0.9996836	-4.02064	4.037583	647
1	0.9999999	-8.073905	7.72098	648
1	0.994666	-2.6904552	2.5378387	649
1	0.2920639	0.4006879	-0.4846935	650
1	0.9995578	-3.8898509	3.8333647	651
1	0.99996686	-5.147333	5.1667657	652
1	0.99969304	-4.1247516	3.9636555	653
1	0.9734971	-1.8411775	1.7624633	654
1	0.99971145	-4.059821	4.090505	655
1	0.091502935	1.1551623	-1.1402582	656
1	0.9999616	-5.0941243	5.073495	657
1	0.9999733	-5.2702785	5.262004	658
1	1.0	-9.0639105	8.830472	659
1	0.696794	-0.42665473	0.40542245	660
1	0.105559014	0.9994913	-1.1374375	661
1	0.99999964	-7.5072894	7.3928833	662
1	0.9999254	-4.7594895	4.7436132	663
1	0.07879973	1.177743	-1.2810248	664
1	0.03188949	1.6883068	-1.7247628	665
1	0.9891005	-2.2808712	2.2272055	666
1	0.7108947	-0.51202637	0.3877069	667
1	0.30997834	0.31873104	-0.4814896	668
1	0.030909142	1.7288022	-1.7165042	669
1	0.9998036	-4.2879786	4.2469115	670
1	0.07864681	1.2234857	-1.2373906	671
1	0.9998951	-4.566832	4.595217	672
1	0.9984451	-3.2624948	3.202311	673
1	0.9999589	-5.0413995	5.0574193	674
1	0.99115014	-2.3682806	2.3501816	675
1	0.9999964	-6.2611556	6.2706966	676
1	0.7859932	-0.6932644	0.6076761	677
1	0.99855334	-3.2655575	3.2715104	678
1	0.050170485	1.4322029	-1.5086524	679
1	0.9361545	-1.3622115	1.3231028	680
1	0.89747727	-1.1324408	1.0370624	681
1	0.6636925	-0.3393043	0.34048858	682
1	0.99999917	-7.0692563	6.9690757	683
1	0.99570966	-2.6858845	2.7612	684
1	0.9986755	-3.3086994	3.3167696	685
1	0.08323754	1.2101272	-1.1890228	686
1	0.9999287	-4.7897325	4.7598815	687
1	0.9692264	-1.7391651	1.7106775	688
1	0.87197185	-1.0051467	0.9133606	689
1	0.44095224	0.049294733	-0.18800357	690
1	0.9985176	-3.3073783	3.2052271	691
1	0.88040334	-1.0545487	0.94170684	692
1	0.9999651	-5.156059	5.1074357	693
1	0.99967206	-4.00526	4.017053	694
1	0.7312075	-0.4990659	0.5016915	695
1	0.99955946	-3.8764427	3.8506706	696
1	0.9440586	-1.431746	1.3941361	697
1	0.99999535	-6.1880813	6.1033683	698
1	0.9842079	-2.1295006	2.0028293	699
1	0.9999993	-7.110128	7.0166364	700
1	0.36232138	0.24549986	-0.31980303	701
1	0.9999219	-4.723325	4.73458	702
1	0.92032945	-1.2805281	1.166304	703
1	0.9999974	-6.4354067	6.4129944	704
1	0.7749913	-0.6189826	0.61772996	705
1	0.9999999	-8.11721	8.000421	706
1	0.8591591	-0.9004224	0.90790135	707
1	0.9999993	-7.0606217	7.049293	708
1	0.3600253	0.26357517	-0.3116792	709
1	0.9999995	-7.3464	7.2310305	710
1	0.0033115852	2.8046713	-2.9023397	711
1	0.60039437	-0.2399605	0.16714805	712
1	0.9996412	-4.012179	3.9202924	713
1	0.7927867	-0.6828057	0.65899986	714
1	1.0	-10.101426	9.980546	715
1	0.991863	-2.4333363	2.3698263	716
1	0.9999999	-7.883839	7.8331575	717
1	0.9999937	-5.986917	5.9844804	718
1	0.9839092	-2.0637102	2.0495756	719
1	0.89931035	-1.1221207	1.0674651	720
1	0.96635914	-1.7009133	1.6568803	721
1	0.9984977	-3.2746108	3.2246273	722
1	0.992219	-2.4147093	2.433539	723
1	1.0	-10.472009	10.223323	724
1	0.991024	-2.3461225	2.3580642	725
1	1.0	-20.41755	20.087572	726
1	0.930746	-1.3105376	1.2876679	727
1	0.9538167	-1.5657773	1.4620746	728
1	0.99988425	-4.572798	4.4912524	729
1	0.99999964	-7.474258	7.468362	730
1	0.32288313	0.36319104	-0.37736234	731
1	0.9983816	-3.290518	3.1342053	732
1	0.0170752	2.0383177	-2.0145879	733
1	0.89889205	-1.1374563	1.0475185	734
1	0.6973635	-0.4183971	0.41637754	735
1	0.6982611	-0.4693772	0.3696538	736
1	0.9999981	-6.619694	6.5523734	737
1	0.99998355	-5.5661774	5.448075	738
1	0.9999479	-5.0359907	4.82536	739
1	0.9907047	-2.3453526	2.3235538	740
1	0.88373846	-1.0401484	0.98817044	741
1	0.9404092	-1.3785236	1.3802904	742
1	0.13266964	0.9087011	-0.9688567	743
1	0.9999993	-7.1022687	7.0777826	744
1	0.9994035	-3.706211	3.7176518	745
1	0.98708445	-2.1811383	2.155187	746
1	0.999967	-5.214371	5.1045127	747
1	1.0	-9.216988	9.004449	748
1	0.9996257	-3.9750807	3.9150186	749
1	0.9976901	-3.0792925	2.9889321	750
1	0.86625993	-0.9636479	0.90463907	751
1	0.99949694	-3.7882102	3.8061628	752
1	0.9999999	-8.119472	7.954475	753
1	1.0	-11.214095	10.860871	754
1	0.7367328	-0.5744782	0.45457754	755
1	0.9999535	-4.977849	4.9971724	756
1	0.99929345	-3.6398733	3.6145134	757
1	0.99999905	-6.91731	6.9296384	758
1	0.8597771	-0.9197782	0.893662	759
1	0.99998903	-5.7594028	5.6606975	760
1	0.103445165	0.99633294	-1.1631848	761
1	0.9999999	-8.362149	8.183957	762
1	0.9997774	-4.271887	4.137811	763
1	0.9465724	-1.4743328	1.4001876	764
1	0.9989329	-3.4412196	3.4005623	765
1	0.99993026	-4.8033924	4.7677183	766
1	1.0	-11.366982	11.236068	767
1	0.9999999	-7.876434	7.7917004	768
1	0.92989653	-1.2900231	1.2950782	769
1	0.9999454	-4.880678	4.9342284	770
1	0.99308217	-2.458292	2.5084305	771
1	0.04826483	1.5487239	-1.4328598	772
1	0.99999595	-6.200796	6.213656	773
1	0.99532986	-2.6874716	2.674405	774
1	0.99999905	-7.0022807	6.81638	775
1	0.98363566	-2.1245255	1.9716226	776
1	0.99571276	-2.725726	2.7220945	777
1	0.9999089	-4.6616273	4.6417794	778
1	0.8630871	-0.9296825	0.9114887	779
1	0.10682842	0.99041665	-1.1331382	780
1	0.438622	0.10246945	-0.14428718	781
1	0.3671158	0.21411099	-0.3304992	782
1	0.17839305	0.7100485	-0.81722444	783
1	0.999529	-3.873432	3.7866266	784
1	0.9994985	-3.881468	3.7159433	785
1	0.9620015	-1.6043096	1.6271591	786
1	0.99917716	-3.5094898	3.592415	787
1	1.0	-13.312709	13.151214	788
1	0.4056301	0.1660345	-0.21602567	789
1	0.9998385	-4.3549976	4.3761463	790
1	0.095758885	1.0261368	-1.2191259	791
1	0.9999987	-6.7834973	6.768058	792
1	0.99981624	-4.336825	4.2645564	793
1	0.9998995	-4.6195383	4.5860972	794
1	0.97916836	-1.9433247	1.9069053	795
1	0.98833025	-2.234533	2.2044814	796
1	0.97506434	-1.8118628	1.8543425	797
1	0.97638047	-1.889379	1.8323996	798
1	0.8627265	-0.94155395	0.89656836	799
1	0.99505603	-2.7456853	2.5589564	800
1	0.99998343	-5.5397	5.4702215	801
1	0.9945142	-2.6074276	2.5926561	802
1	0.9999434	-4.9039273	4.8746166	803
1	0.6948799	-0.42658976	0.39644387	804
1	0.9997296	-4.1285906	4.0865173	805
1	0.6944312	-0.4472578	0.3736603	806
1	0.99945456	-3.799	3.714465	807
1	0.24614556	0.5079879	-0.61128837	808
1	0.9984492	-3.3196857	3.1477547	809
1	0.99999106	-5.8933654	5.737162	810
1	0.8431601	-0.838591	0.84334	811
1	0.99997675	-5.320452	5.3466077	812
1	0.93934005	-1.383239	1.3566555	813
1	0.5218943	-0.041633584	0.04599952	814
1	0.99992526	-4.80181	4.6990743	815
1	0.0002738689	4.0068307	-4.195756	816
1	0.9999894	-5.801473	5.6480374	817
1	0.999998	-6.580017	6.5296626	818
1	0.9069693	-1.142767	1.1344118	819
1	0.99964094	-3.993117	3.938554	820
1	0.9999784	-5.378294	5.3670464	821
1	0.999931	-4.764104	4.817265	822
1	0.99755716	-3.000442	3.0117111	823
1	0.9998369	-4.355185	4.365748	824
1	0.999997	-6.4134755	6.3217683	825
1	1.0	-8.91535	8.731937	826
1	1.0	-13.990432	13.813558	827
1	0.9991978	-3.6017	3.5255542	828
1	0.8679721	-0.925671	0.9574752	829
1	0.99999857	-6.6677666	6.757258	830
1	0.9999999	-8.412265	8.150725	831
1	0.091420956	1.1564686	-1.1399387	832
1	0.9999652	-5.145082	5.119965	833
1	0.7148631	-0.486137	0.4329848	834
1	0.4211033	0.052869387	-0.26537648	835
1	1.0	-14.414115	14.213782	836
1	0.9999976	-6.5815053	6.374603	837
1	0.87182415	-0.97046083	0.94672364	838
1	0.99998987	-5.858067	5.6415715	839
1	0.99999964	-7.4514284	7.3342366	840
1	0.50071084	-0.0041272626	-0.0012838384	841
1	0.999974	-5.2856755	5.2715955	842
1	1.0	-10.480982	10.421125	843
1	0.99007446	-2.333641	2.269032	844
1	0.9971034	-2.949442	2.8918853	845
1	0.99972314	-4.0631537	4.1286216	846
1	1.0	-8.513332	8.458165	847
1	0.99999046	-5.792863	5.773145	848
1	0.9998363	-4.350818	4.367056	849
1	0.99963343	-3.9542038	3.9568188	850
1	0.9999471	-5.021856	4.8236184	851
1	0.033635896	1.6404579	-1.7174889	852
1	0.9169623	-1.2233276	1.1784445	853
1	0.2262186	0.6250999	-0.60468775	854
1	0.99998975	-5.7546844	5.728011	855
1	0.58022124	-0.18716185	0.13651972	856
1	0.4256388	0.14529358	-0.15437375	857
1	0.9896771	-2.277411	2.2855983	858
1	0.50010395	-0.029861001	-0.029445164	859
1	0.99976283	-4.1606727	4.186013	860
1	0.99999154	-5.872218	5.8049836	861
1	1.0	-8.38742	8.336191	862
1	0.99974793	-4.2073693	4.0779743	863
1	0.9986665	-3.3389919	3.2796648	864
1	0.19014923	0.7168782	-0.7321628	865
1	0.9937536	-2.5754173	2.4940715	866
1	0.14130008	0.7992595	-1.0052743	867
1	0.9876316	-2.2132485	2.1669207	868
1	0.5500797	-0.10624289	0.09474996	869
1	0.99954945	-3.9047408	3.7999158	870
1	0.98521996	-2.156903	2.0426805	871
1	0.99985886	-4.50172	4.3639264	872
1	0.99997807	-5.4146457	5.310475	873
1	0.99999976	-7.5479875	7.622105	874
1	0.92651784	-1.3184057	1.2159847	875
1	1.0	-13.26699	13.051451	876
1	0.48675984	-0.012115749	-0.065088704	877
1	0.99946195	-3.8413956	3.6855636	878
1	0.9935143	-2.524062	2.5075831	879
1	0.020330252	1.8195524	-2.055553	880
1	0.99999356	-6.044592	5.907336	881
1	1.0	-10.163025	10.073727	882
1	0.99998987	-5.730016	5.7660346	883
1	0.9972264	-2.9287424	2.956111	884
1	0.9999019	-4.728243	4.501147	885
1	1.0	-13.829433	13.770597	886
1	0.9391454	-1.3989776	1.3375057	887
1	0.99551505	-2.675039	2.727488	888
1	0.9569279	-1.5934368	1.5074155	889
1	0.9999211	-4.74411	4.7031817	890
1	0.9999764	-5.380531	5.2757564	891
1	0.99999976	-7.737305	7.6150174	892
1	0.33095506	0.29948565	-0.40438315	893
1	0.99978703	-4.253526	4.2006073	894
1	0.9148068	-1.2176306	1.1561606	895
1	0.99300075	-2.4724925	2.482439	896
1	0.23398651	0.57749784	-0.60843843	897
1	0.98613274	-2.1901968	2.074064	898
1	1.0	-13.229094	12.975621	899
1	0.998711	-3.3457873	3.3067803	900
1	0.79659474	-0.66926545	0.6958803	901
1	0.9787608	-1.8821299	1.9483075	902
1	0.9999987	-6.8604703	6.705378	903
1	0.99998295	-5.546197	5.434608	904
1	0.9979956	-3.1498106	3.0605931	905
1	0.99776554	-3.0749185	3.026579	906
1	0.97501093	-1.8523655	1.8116431	907
1	0.9994855	-3.8030865	3.7686753	908
1	0.5426045	-0.097106926	0.073725425	909
1	0.9997924	-4.2380958	4.2417088	910
1	0.7881453	-0.70354676	0.61023504	911
1	0.89531183	-1.1090922	1.037094	912
1	0.9954661	-2.7257016	2.6659322	913
1	0.9959643	-2.7506425	2.7578835	914
1	0.96509093	-1.6554736	1.6640028	915
1	0.9938093	-2.5898132	2.4886756	916
1	0.7809639	-0.6621003	0.6091921	917
1	0.9990087	-3.5214148	3.3940156	918
1	0.97726065	-1.8736064	1.8870476	919
1	0.9999814	-5.40639	5.488971	920
1	0.9999893	-5.760673	5.680858	921
1	1.0	-13.940334	13.81781	922
1	0.99814284	-3.1561458	3.1306758	923
1	0.99998903	-5.707474	5.7131896	924
1	0.15125519	0.85012996	-0.87466013	925
1	0.99995816	-5.0908523	4.989404	926
1	0.45393142	0.055862717	-0.12893564	927
1	1.0	-10.447879	10.322473	928
1	0.96554494	-1.6729033	1.6601332	929
1	0.9999999	-8.232219	8.160013	930
1	0.95894575	-1.5834819	1.5674572	931
1	0.9999057	-4.7595706	4.510011	932
1	0.9999529	-5.053625	4.908646	933
1	0.1936708	0.6988074	-0.72752494	934
1	0.9699341	-1.7482015	1.7256349	935
1	0.99833834	-3.193566	3.2046905	936
1	0.99044436	-2.3474877	2.2935371	937
1	0.76612085	-0.6066626	0.57987285	938
1	0.07724535	1.2242706	-1.2561061	939
1	1.0	-8.981018	8.8290415	940
1	0.99944216	-3.7795281	3.7113733	941
1	0.9547273	-1.5048332	1.5438865	942
1	0.9839564	-2.1070232	2.009244	943
1	0.99638855	-2.8297276	2.7902896	944
1	0.9995352	-3.8616164	3.8117785	945
1	0.95343685	-1.5462049	1.4730574	946
1	0.9424182	-1.4324481	1.3627949	947
1	1.0	-15.36761	14.952467	948
1	0.003289055	2.7869127	-2.9269478	949
1	0.106447995	1.1358283	-0.99171966	950
1	0.9568465	-1.5894873	1.5093914	951
1	0.99989736	-4.5974317	4.5874248	952
1	0.9706627	-1.8110899	1.6880295	953
1	0.9998797	-4.528971	4.4966927	954
1	0.93806547	-1.3982576	1.3194844	955
1	0.052686613	1.3657663	-1.5235023	956
1	0.7066263	-0.41407964	0.4649749	957
1	0.99932206	-3.730769	3.5649357	958
1	1.0	-9.355423	9.1668825	959
1	0.9999994	-7.190439	7.122091	960
1	0.0018988351	3.062484	-3.2021298	961
1	0.9962042	-2.8394074	2.7306495	962
1	0.9936714	-2.5392563	2.5170798	963
1	0.94684434	-1.454838	1.4250721	964
1	0.9999964	-6.4429626	6.0989327	965
1	0.6378323	-0.27450582	0.29146215	966
1	0.88033915	-1.0226617	0.97298396	967
1	0.7101126	-0.5108447	0.38508603	968
1	0.9999491	-4.9481826	4.937242	969
1	0.7209542	-0.50792664	0.44127274	970
1	0.06952283	1.2315044	-1.362538	971
1	0.5550744	-0.11347566	0.107719384	972
1	0.9534031	-1.4786105	1.5398942	973
1	0.09635008	1.1073196	-1.1311342	974
1	0.1825229	0.7342488	-0.7650984	975
1	0.98755836	-2.1964505	2.17774	976
1	0.99992657	-4.777968	4.740479	977
1	0.9987264	-3.3228648	3.3418214	978
1	0.98357695	-2.1590648	1.9334468	979
1	0.99985564	-4.5220304	4.3213973	980
1	0.99998593	-5.6735573	5.4974656	981
1	0.9998839	-4.6071925	4.4537296	982
1	0.99781907	-3.1098115	3.0160174	983
1	0.999302	-3.673558	3.5931373	984
1	0.63092023	-0.33819985	0.19796662	985
1	0.72718817	-0.592539	0.38786396	986
1	0.93100786	-1.3222377	1.2800373	987
1	0.99995303	-4.9676223	4.999434	988
1	1.0	-8.46819	8.430031	989
1	0.9424333	-1.4760876	1.3194333	990
1	0.14781801	0.8598113	-0.8920068	991
1	0.9514833	-1.5232172	1.4528972	992
1	0.99449533	-2.6329916	2.5636387	993
1	0.9999994	-7.235105	7.0628095	994
1	0.57209104	-0.20759235	0.08279526	995
1	0.9992143	-3.5455036	3.6026053	996
1	0.9848754	-2.1302202	2.04597	997
1	0.8017545	-0.74018055	0.65711564	998
1	0.9994486	-3.765025	3.7374682	999
1	0.99982965	-4.3457294	4.3322034	1000
1	0.7992435	-0.74614745	0.6354256	1001
1	0.93399364	-1.3429241	1.3067951	1002
1	0.9999999	-8.106341	8.064914	1003
1	0.7025429	-0.46150303	0.39793333	1004
1	1.0	-8.668557	8.437196	1005
1	0.99994016	-4.8966937	4.8267117	1006
1	0.10373359	1.0236895	-1.1327221	1007
1	1.0	-10.749152	10.707761	1008
1	0.9970476	-2.9213035	2.900851	1009
1	0.86562204	-0.9280729	0.93471855	1010
1	0.008710882	2.312421	-2.422012	1011
1	0.94927484	-1.511549	1.4177272	1012
1	0.911488	-1.1528802	1.1790603	1013
1	0.6937894	-0.44283822	0.37505734	1014
1	0.9796779	-1.9288187	1.9466971	1015
1	0.045324083	1.4927974	-1.5547359	1016
1	0.9999765	-5.3568835	5.301003	1017
1	0.9805729	-2.0316563	1.889814	1018
1	0.9999999	-7.8769345	7.779672	1019
1	0.99089795	-2.3624182	2.3276942	1020
1	1.0	-8.9801855	8.830329	1021
1	0.99999964	-7.394185	7.2963324	1022
1	0.9999999	-7.9516516	7.842423	1023
1	1.0	-12.239421	12.011205	1024
1	0.052126765	1.3793728	-1.5211693	1025
1	0.91023904	-1.1926868	1.1238695	1026
1	0.99856806	-3.2965987	3.2506733	1027
1	0.998971	-3.4617903	3.4163675	1028
1	1.0	-9.433286	9.156682	1029
1	0.9859249	-2.1780941	2.071083	1030
1	0.9849786	-2.1399934	2.043156	1031
1	0.9893003	-2.2933104	2.2334769	1032
1	0.99702114	-2.9320729	2.8811672	1033
1	0.9916712	-2.5131657	2.2665038	1034
1	0.99921155	-3.5680397	3.576629	1035
1	0.9998264	-4.3665576	4.291595	1036
1	0.9999664	-5.166444	5.135131	1037
1	0.3810594	0.20680472	-0.27824932	1038
1	0.4417904	0.07746391	-0.15643506	1039
1	0.96688086	-1.6776826	1.696281	1040
1	1.0	-9.107898	9.01414	1041
1	0.07589724	1.2052301	-1.2942129	1042
1	0.94387364	-1.4925368	1.3298498	1043
1	0.9995222	-3.8733695	3.772485	1044
1	0.9995989	-3.8992195	3.9215822	1045
1	0.7062501	-0.4423517	0.43488884	1046
1	0.9325418	-1.3337796	1.292626	1047
1	0.9588061	-1.5977213	1.5496787	1048
1	0.99890244	-3.424814	3.3887348	1049
1	0.9938758	-2.5416808	2.547681	1050
1	0.9824024	-2.0172107	2.0050278	1051
1	0.9999833	-5.5621343	5.43751	1052
1	0.9814004	-2.0250795	1.9407586	1053
1	0.42850906	0.099653535	-0.18828331	1054
1	0.99985874	-4.471251	4.3935976	1055
1	0.95970374	-1.6209462	1.5494181	1056
1	0.023038885	1.9039438	-1.8433195	1057
1	0.99999416	-6.1362624	5.919538	1058
1	0.9992211	-3.631027	3.52589	1059
1	0.7869786	-0.6529617	0.6538467	1060
1	0.9997429	-4.1657376	4.1000257	1061
1	0.9860044	-2.1611545	2.0937676	1062
1	0.62792265	-0.292886	0.23042911	1063
1	0.99956304	-3.9040813	3.8311357	1064
1	0.9218853	-1.291055	1.1771874	1065
1	0.99945146	-3.77666	3.7309413	1066
1	0.5158184	-0.05555892	0.007735789	1067
1	0.0114717325	2.2875397	-2.1687918	1068
1	0.99976724	-4.1998477	4.1653914	1069
1	0.9993036	-3.6232097	3.6457057	1070
1	0.5637597	-0.17157196	0.08486294	1071
1	0.99998534	-5.588351	5.5388207	1072
1	1.0	-9.678203	9.532054	1073
1	0.9544231	-1.5305973	1.5111088	1074
1	1.0	-9.071937	8.923923	1075
1	0.2916963	0.42137668	-0.46578288	1076
1	0.9991209	-3.561704	3.474061	1077
1	0.9754262	-1.8494248	1.8317693	1078
1	0.9993074	-3.6534333	3.6209984	1079
1	0.9921067	-2.4617202	2.3720841	1080
1	0.6060173	-0.25980747	0.17079398	1081
1	0.9759932	-1.8778315	1.8272873	1082
1	0.9998634	-4.44578	4.452315	1083
1	0.96867734	-1.7582734	1.6733149	1084
1	0.9555598	-1.5742509	1.4939011	1085
1	1.0	-9.533286	9.404594	1086
1	0.06212799	1.3696183	-1.3447987	1087
1	0.99990034	-4.618092	4.595325	1088
1	0.7799139	-0.66944456	0.5957202	1089
1	0.99999905	-6.979113	6.8650393	1090
1	1.0	-13.4838915	13.362989	1091
1	0.99952734	-3.8628309	3.79389	1092
1	0.4470935	0.035122998	-0.17729819	1093
1	0.9996393	-3.980163	3.9470522	1094
1	0.9999584	-5.0676074	5.020162	1095
1	0.99847394	-3.256264	3.2272758	1096
1	0.4899238	-0.04582157	-0.086131975	1097
1	0.99992096	-4.739296	4.706749	1098
1	0.9896163	-2.2739477	2.283131	1099
1	0.2060216	0.6308704	-0.7182048	1100
1	0.8744841	-0.9709862	0.9702155	1101
1	0.98712224	-2.2228825	2.1164105	1102
1	1.0	-8.487088	8.403189	1103
1	0.19775058	0.7044317	-0.69598126	1104
1	0.9999993	-7.102301	7.0822988	1105
1	0.9277102	-1.2950941	1.2569424	1106
1	0.99999964	-7.3408093	7.4300914	1107
1	0.9785926	-1.9472165	1.8751599	1108
1	0.9999566	-5.014421	5.031314	1109
1	0.9999999	-7.8753076	7.706112	1110
1	0.9992847	-3.6715643	3.5705214	1111
1	0.99922764	-3.7284184	3.4368565	1112
1	0.9999995	-7.3769393	7.202249	1113
1	0.99811697	-3.1465034	3.1264803	1114
1	0.4306353	0.105531685	-0.17372791	1115
1	0.9990195	-3.5073423	3.419179	1116
1	0.9994498	-3.8204887	3.6842256	1117
1	1.0	-13.412973	13.327992	1118
1	0.7795115	-0.6896383	0.57318366	1119
1	0.99984205	-4.4905825	4.262996	1120
1	1.0	-9.482449	9.387643	1121
1	0.9998462	-4.4653225	4.314466	1122
1	0.8319641	-0.8257701	0.77384126	1123
1	0.64398223	-0.2845644	0.30812624	1124
1	0.99194443	-2.4604127	2.3528829	1125
1	0.9999479	-4.946691	4.9157176	1126
1	0.0013170681	3.2455513	-3.3854775	1127
1	0.9999943	-6.1176376	5.948381	1128
1	0.9994623	-3.7978516	3.7298625	1129
1	0.9820185	-2.0015683	1.9986943	1130
1	0.99956876	-3.9421983	3.80611	1131
1	0.9179595	-1.2637358	1.1512057	1132
1	0.99784696	-3.0833738	3.0553715	1133
1	0.79989594	-0.7175668	0.6680776	1134
1	0.98576283	-2.1631215	2.0744374	1135
1	0.9999999	-8.117947	8.008883	1136
1	0.9999943	-6.079449	6.001045	1137
1	0.9999999	-8.022505	7.958973	1138
1	0.9976509	-3.0554135	2.9959579	1139
1	0.99974114	-4.157796	4.1011014	1140
1	0.9995869	-3.9259698	3.865405	1141
1	0.005577783	2.5368893	-2.6464815	1142
1	0.993705	-2.5553753	2.5063016	1143
1	0.93239564	-1.3448547	1.27923	1144
1	0.99971384	-4.086037	4.072678	1145
1	0.9996563	-4.0482426	3.927102	1146
1	0.4515193	0.07700697	-0.11752707	1147
1	0.99990344	-4.634063	4.611238	1148
1	0.884643	-0.99390465	1.043248	1149
1	0.99979764	-4.251056	4.254065	1150
1	0.0059458925	2.6107385	-2.5083523	1151
1	0.9897322	-2.3492334	2.2191937	1152
1	1.0	-11.298345	11.103372	1153
1	0.9997645	-4.2336564	4.120009	1154
1	0.9477383	-1.5253553	1.3724588	1155
1	0.99745005	-3.0104747	2.9586673	1156
1	0.9996612	-3.9659421	4.0238457	1157
1	0.51086766	-0.044096746	-0.0006192429	1158
1	0.9763564	-1.8715652	1.8491678	1159
1	0.7980117	-0.6941879	0.6797257	1160
1	0.03248968	1.7159854	-1.6778182	1161
1	0.72135824	-0.51756024	0.4336488	1162
1	0.9859234	-2.1552155	2.0938528	1163
1	0.996536	-2.860905	2.800946	1164
1	0.986782	-2.2032387	2.1096332	1165
1	0.9998105	-4.302243	4.268754	1166
1	0.999488	-3.8566308	3.7199955	1167
1	0.9986222	-3.3332734	3.2526042	1168
1	0.6649802	-0.39420483	0.29136267	1169
1	0.961949	-1.6717908	1.5582427	1170
1	0.9935062	-2.5329115	2.4974723	1171
1	0.96340495	-1.6573764	1.6131846	1172
1	0.997867	-3.100004	3.0481029	1173
1	0.73208207	-0.57751364	0.42769814	1174
1	0.99995387	-4.9975576	4.9871707	1175
1	0.99974006	-4.1662965	4.0887456	1176
1	0.85294914	-0.9318436	0.82607764	1177
1	0.99992657	-4.815587	4.703395	1178
1	0.9999999	-7.9115405	7.9182415	1179
1	0.97850823	-1.9096458	1.9087096	1180
1	0.8598977	-0.990948	0.82349217	1181
1	1.0	-9.666553	9.522643	1182
1	0.86895525	-0.939983	0.95177	1183
1	0.9994357	-3.7446911	3.734817	1184
1	0.9995455	-3.8469322	3.8489914	1185
1	0.1409542	0.8641766	-0.94321066	1186
1	0.99758816	-3.040138	2.9847865	1187
1	0.9996784	-4.0837836	3.9578028	1188
1	0.25478053	0.48799676	-0.5852794	1189
1	0.035828114	1.633266	-1.6592706	1190
1	0.9942959	-2.6173694	2.543483	1191
1	0.9867533	-2.1781554	2.1325169	1192
1	0.67251545	-0.43317613	0.2864081	1193
1	0.6030326	-0.23081909	0.18729791	1194
1	0.9997906	-4.260649	4.210138	1195
1	0.99979514	-4.251965	4.240809	1196
1	0.95688325	-1.5255343	1.574237	1197
1	0.90822476	-1.1257124	1.1664369	1198
1	0.011460761	2.2612772	-2.196022	1199
1	0.9524862	-1.5251824	1.4728743	1200
1	0.9999995	-7.380198	7.2713475	1201
1	0.9986644	-3.3807554	3.2362652	1202
1	0.9992704	-3.5958426	3.6264	1203
1	0.9999734	-5.349482	5.1867137	1204
1	0.9999989	-6.886316	6.8268332	1205
1	0.9995297	-3.848633	3.8131528	1206
1	0.95636755	-1.6326824	1.4546593	1207
1	0.6773239	-0.37311122	0.36838925	1208
1	0.99996865	-5.2513814	5.1178303	1209
1	0.10229883	1.0831347	-1.0888041	1210
1	0.9999845	-5.624594	5.4531274	1211
1	0.99999964	-7.47149	7.314276	1212
1	0.8670737	-0.96368873	0.9116405	1213
1	0.99847835	-3.249099	3.2373059	1214
1	0.9987783	-3.41627	3.2900136	1215
1	0.9998759	-4.5247455	4.469398	1216
1	0.9979382	-3.3195446	2.8625848	1217
1	0.9999478	-4.9864497	4.874745	1218
1	0.15115403	0.7976182	-0.9279602	1219
1	0.96233755	-1.682335	1.5583662	1220
1	0.99618596	-2.8114316	2.7538245	1221
1	0.99227506	-2.449626	2.4059248	1222
1	1.0	-9.05815	8.88694	1223
1	0.60474294	-0.29260787	0.13265932	1224
1	0.9985185	-3.247074	3.266191	1225
1	0.015134041	2.0363743	-2.1391845	1226
1	0.043804225	1.4904017	-1.5928307	1227
1	1.0	-9.68081	9.761682	1228
1	0.53997284	-0.08223442	0.07799883	1229
1	0.9523829	-1.54879	1.4469861	1230
1	0.99999905	-6.9905	6.880707	1231
1	0.99417675	-2.5396464	2.6004105	1232
1	0.9919776	-2.4078305	2.4096293	1233
1	0.9997991	-4.2508435	4.2613406	1234
1	0.74457407	-0.57224345	0.49763623	1235
1	0.99999964	-7.474754	7.4741473	1236
1	0.99962056	-3.942969	3.9336128	1237
1	0.99189293	-2.4231203	2.3837624	1238
1	0.9144791	-1.2102094	1.1593837	1239
1	0.9999505	-4.978315	4.9348683	1240
1	0.0064208247	2.578481	-2.463286	1241
1	0.05754004	1.4220906	-1.3739218	1242
1	0.9993113	-3.6376686	3.6423178	1243
1	0.99965286	-3.9654987	3.9999146	1244
1	0.7122284	-0.48624954	0.41998228	1245
1	0.4706509	0.041986637	-0.07554485	1246
1	0.0009731107	3.409325	-3.524714	1247
1	0.99902344	-3.4599767	3.4704814	1248
1	0.9992731	-3.70804	3.5179763	1249
1	1.0	-8.770127	8.800975	1250
1	0.99988616	-4.512612	4.567569	1251
1	0.8522303	-0.93341583	0.8187861	1252
1	1.0	-12.374211	12.14895	1253
1	1.0	-11.552951	11.488231	1254
1	0.9967378	-2.9651911	2.7568922	1255
1	0.05879537	1.3259845	-1.4471129	1256
1	0.99999917	-7.051572	6.885857	1257
1	0.9992453	-3.6115487	3.5768852	1258
1	1.0	-10.590464	10.380414	1259
1	0.999546	-3.894947	3.80195	1260
1	0.7765651	-0.65805817	0.587702	1261
1	0.99990726	-4.718042	4.5678635	1262
1	0.0769828	1.2339544	-1.2501113	1263
1	0.9999434	-4.974908	4.803554	1264
1	0.99999785	-6.5791693	6.471108	1265
1	0.8110828	-0.7836493	0.67341167	1266
1	0.521383	-0.1349489	-0.049364805	1267
1	1.0	-9.798631	9.634791	1268
1	0.5069708	-0.028678643	-0.0007935306	1269
1	0.9868984	-2.2227304	2.0991	1270
1	0.70512867	-0.42615193	0.44568932	1271
1	0.8461741	-0.887549	0.81735456	1272
1	1.0	-10.300061	10.187595	1273
1	0.9998965	-4.595364	4.580958	1274
1	0.99965227	-4.0422215	3.9214158	1275
1	0.9995054	-3.806883	3.80441	1276
1	0.8167329	-0.7057678	0.7885994	1277
1	0.8348795	-0.86646014	0.7541519	1278
1	0.81362444	-0.78010505	0.6936299	1279
1	1.0	-13.615334	13.370688	1280
1	0.6856738	-0.38668	0.39329067	1281
1	0.9999348	-4.7942667	4.843615	1282
1	0.9597378	-1.6259198	1.5453259	1283
1	0.9786887	-1.9281307	1.8988463	1284
1	0.943555	-1.4341822	1.3822063	1285
1	0.27444315	0.43228698	-0.53990835	1286
1	0.9999654	-5.1048846	5.168323	1287
1	0.47023493	-0.0036182762	-0.12281957	1288
1	0.99999857	-6.754431	6.7315016	1289
1	0.99996316	-5.1141806	5.094587	1290
1	0.97934616	-1.9697683	1.8892127	1291
1	0.99999964	-7.427114	7.2992187	1292
1	0.9999987	-6.7984977	6.7363434	1293
1	0.52306914	-0.15183388	-0.059491813	1294
1	0.9999994	-7.2869463	7.142819	1295
1	0.929577	-1.3149455	1.2652646	1296
1	0.8939356	-1.088076	1.0435121	1297
1	0.99885213	-3.3892474	3.379477	1298
1	0.93206525	-1.3271072	1.2917484	1299
1	0.9998876	-4.5422645	4.550959	1300
1	0.9999981	-6.6671185	6.482846	1301
1	0.9861232	-2.159906	2.1036568	1302
1	0.99469286	-2.6328053	2.6005769	1303
1	0.8668491	-0.9116729	0.9617086	1304
1	0.7570969	-0.5821405	0.5546883	1305
1	0.9609576	-1.6897588	1.513522	1306
1	0.9731469	-1.7939513	1.7962005	1307
1	0.14732882	0.86796474	-0.88774234	1308
1	0.99692315	-2.8994517	2.8813362	1309
1	1.0	-9.1514225	9.093861	1310
1	0.99990714	-4.581371	4.702887	1311
1	0.99996126	-5.126365	5.0332265	1312
1	0.9841949	-2.088885	2.042605	1313
1	0.5910355	-0.21610396	0.1521437	1314
1	1.0	-14.36937	14.176616	1315
1	0.9113537	-1.126586	1.2036903	1316
1	0.99999976	-7.7822604	7.6759725	1317
1	0.5429153	-0.109465905	0.06261872	1318
1	0.9999987	-6.856531	6.648421	1319
1	0.99964976	-3.9877574	3.9686556	1320
1	0.16671304	0.78963	-0.81947404	1321
1	0.0007704569	3.5391443	-3.6286116	1322
1	0.99991155	-4.7266607	4.60697	1323
1	0.021447115	1.8391161	-1.9813684	1324
1	0.99207336	-2.4503243	2.3792367	1325
1	0.30401242	0.42111486	-0.40714857	1326
1	0.47927976	0.037298962	-0.04562959	1327
1	0.004529083	2.6568158	-2.7358804	1328
1	0.38618872	0.18705559	-0.27630588	1329
1	0.9998049	-4.276141	4.2657185	1330
1	0.88690865	-1.0677538	0.9917925	1331
1	0.9883008	-2.2581398	2.1783245	1332
1	1.0	-8.973279	8.858443	1333
1	0.37683934	0.23021765	-0.2727679	1334
1	1.0	-14.476781	14.35958	1335
1	0.45758843	0.0765313	-0.093523756	1336
1	0.9998685	-4.549758	4.387156	1337
1	0.96534324	-1.729305	1.597685	1338
1	1.0	-13.515959	13.373233	1339
1	0.9999943	-6.087784	5.991091	1340
1	0.035856538	1.5823828	-1.7093314	1341
1	1.0	-10.771812	10.670961	1342
1	0.9567946	-1.5414252	1.556199	1343
1	0.9937118	-2.5460246	2.5167394	1344
1	0.1682282	0.79283994	-0.80539685	1345
1	0.99691975	-2.8938851	2.8857656	1346
1	0.99999607	-6.2426906	6.190171	1347
1	1.0	-14.405764	14.09249	1348
1	0.8810385	-1.0128047	0.989497	1349
1	0.16312018	0.76907665	-0.8661166	1350
1	0.9999411	-4.876577	4.863766	1351
1	0.712832	-0.52154475	0.38763326	1352
1	0.67572886	-0.44074735	0.2934644	1353
1	0.9994711	-3.7685761	3.7756395	1354
1	1.0	-9.311374	9.23065	1355
1	0.9995809	-3.8958762	3.8810916	1356
1	0.9601132	-1.6193858	1.5616202	1357
1	0.9999999	-7.9781423	7.688589	1358
1	0.99999905	-6.9618363	6.8465834	1359
1	0.9964342	-2.841439	2.7913437	1360
1	0.9999968	-6.402991	6.2411256	1361
1	0.026301285	1.7439029	-1.8675812	1362
1	0.9999974	-6.4319873	6.4173765	1363
1	0.9999076	-4.6392403	4.6497717	1364
1	0.05365927	1.424924	-1.4450243	1365
1	0.9972307	-2.9142797	2.9721086	1366
1	0.878506	-1.0271965	0.9511613	1367
1	0.121406145	0.98041767	-0.9987636	1368
1	0.99972755	-4.1504216	4.057413	1369
1	0.9988362	-3.4036515	3.3512676	1370
1	0.9999207	-4.756451	4.686849	1371
1	0.1392796	0.9058693	-0.91541696	1372
1	1.0	-14.628213	14.382913	1373
1	0.9999517	-5.0428834	4.8961525	1374
1	0.99810743	-3.13423	3.1336818	1375
1	0.99999976	-7.7199907	7.648276	1376
1	0.99997914	-5.3717694	5.4031625	1377
1	1.0	-8.745563	8.372394	1378
1	0.99999905	-6.996079	6.8844137	1379
1	0.896705	-1.0733776	1.0877599	1380
1	0.99998426	-5.55296	5.506538	1381
1	0.9592974	-1.5934982	1.566411	1382
1	0.59114033	-0.20749334	0.1611883	1383
1	0.5606423	-0.12326265	0.12050666	1384
1	0.8168295	-0.7885303	0.7064827	1385
1	0.999729	-4.098454	4.1147285	1386
1	0.5096208	-0.040850714	-0.0023628762	1387
1	0.9833618	-2.0096946	2.0695834	1388
1	0.15233642	0.8563712	-0.8600214	1389
1	0.44472802	0.09701095	-0.124984205	1390
1	0.94008726	-1.4084167	1.3446664	1391
1	0.9962768	-2.8128974	2.7765632	1392
1	0.9999989	-6.975228	6.811295	1393
1	0.7736817	-0.6572714	0.57194644	1394
1	0.99997497	-5.320992	5.2760253	1395
1	0.6337026	-0.29421285	0.25392127	1396
1	0.98795086	-2.2382724	2.1683722	1397
1	0.99999726	-6.4575534	6.349542	1398
1	0.99800175	-3.0826135	3.1308784	1399
1	0.9999889	-5.715101	5.698771	1400
1	0.726213	-0.50222915	0.47326383	1401
1	0.99991715	-4.696148	4.7020755	1402
1	1.0	-12.026872	11.770413	1403
1	0.99233055	-2.4442065	2.4186106	1404
1	0.99966156	-4.018364	3.9724092	1405
1	0.89993316	-1.1123422	1.08414	1406
1	0.039583113	1.5431683	-1.6457964	1407
1	0.70810014	-0.47087297	0.41530177	1408
1	0.7803922	-0.6442279	0.6237256	1409
1	0.8218741	-0.7841744	0.74492186	1410
1	0.9086146	-1.1620452	1.1347898	1411
1	0.89551073	-1.0995195	1.0487899	1412
1	0.9827266	-2.0475256	1.9936374	1413
1	0.36969388	0.23165311	-0.30187717	1414
1	0.868344	-0.92925864	0.9571367	1415
1	0.9999503	-4.981982	4.9284434	1416
1	0.0054166475	2.5699422	-2.6429043	1417
1	0.33264533	0.31114885	-0.38509586	1418
1	0.9980565	-3.1412494	3.1000547	1419
1	0.18466906	0.718581	-0.76644766	1420
1	0.7417782	-0.5564545	0.49877688	1421
1	0.99949694	-3.8104684	3.7839384	1422
1	0.99994016	-4.8486643	4.874244	1423
1	0.9982331	-3.1590855	3.1777065	1424
1	0.13654386	0.90484995	-0.93944734	1425
1	0.9531253	-1.535878	1.4763905	1426
1	0.99999964	-7.5227723	7.4068003	1427
1	0.96410376	-1.6682405	1.6223265	1428
1	0.99994016	-4.8799186	4.8444347	1429
1	0.78532207	-0.7090078	0.5879475	1430
1	0.9999081	-4.631764	4.6628385	1431
1	0.99941444	-3.7519462	3.6902962	1432
1	0.7533798	-0.5879449	0.5287753	1433
1	0.99988854	-4.575603	4.5264173	1434
1	0.99894625	-3.4928916	3.361443	1435
1	0.98542726	-2.1064959	2.1074245	1436
1	0.5978487	-0.21729152	0.1792179	1437
1	0.99940324	-3.7497048	3.6736088	1438
1	0.99995804	-5.084088	4.995898	1439
1	1.0	-11.819841	11.562785	1440
1	0.9996321	-3.981364	3.9259696	1441
1	0.97730994	-1.8888962	1.8739817	1442
1	0.999998	-6.6108584	6.491954	1443
1	0.9999871	-5.7248483	5.5364923	1444
1	0.99915993	-3.5397885	3.5413451	1445
1	0.4378412	0.1115788	-0.13834928	1446
1	0.994772	-2.6312134	2.6172705	1447
1	0.9999031	-4.6592345	4.58275	1448
1	0.99999774	-6.5032735	6.495583	1449
1	1.0	-15.607848	15.34545	1450
1	0.45911315	0.041554295	-0.1223591	1451
1	0.9999958	-6.234839	6.163879	1452
1	0.99195087	-2.4129112	2.4012008	1453
1	0.82860637	-0.7835304	0.792252	1454
1	0.9988213	-3.3908377	3.3513432	1455
1	1.0	-10.493577	10.285972	1456
1	0.70888454	-0.45039752	0.4395754	1457
1	0.999634	-3.943158	3.9694653	1458
1	0.9999815	-5.429864	5.4722114	1459
1	0.5237	-0.034682624	0.060188588	1460
1	0.9994092	-3.734638	3.698722	1461
1	0.84286153	-0.86353654	0.81613845	1462
1	0.99822325	-3.149443	3.1817164	1463
1	0.9999896	-5.8015685	5.677957	1464
1	0.9975446	-2.9788563	3.028151	1465
1	0.0110562565	2.178367	-2.3152742	1466
1	0.9994949	-3.8044531	3.7858832	1467
1	0.989712	-2.2773893	2.289053	1468
1	0.016420413	2.0458302	-2.046843	1469
1	0.97124016	-1.7896492	1.7299455	1470
1	0.99999344	-6.004226	5.9287753	1471
1	0.99993396	-4.904979	4.7200785	1472
1	0.69908375	-0.41794	0.42499858	1473
1	0.9999982	-6.611507	6.648021	1474
1	0.9952924	-2.717335	2.6365137	1475
1	0.99324656	-2.5319693	2.4589539	1476
1	0.9823667	-2.0480871	1.9720873	1477
1	0.9999378	-4.8678274	4.816174	1478
1	0.9999995	-7.2463107	7.2415814	1479
1	0.29867864	0.37437215	-0.47922575	1480
1	0.99583143	-2.7607825	2.7152154	1481
1	1.0	-14.097011	13.9733715	1482
1	0.9947655	-2.605934	2.6413121	1483
1	0.99999464	-6.1752014	5.966488	1484
1	0.99456376	-2.6046426	2.6045718	1485
1	0.999356	-3.6876972	3.659342	1486
1	0.99969256	-4.0555253	4.0314713	1487
1	1.0	-12.381729	12.260295	1488
1	0.99923193	-3.5507882	3.6199987	1489
1	1.0	-19.072966	18.745798	1490
1	0.652331	-0.301489	0.32781225	1491
1	0.99945563	-3.7903495	3.7250395	1492
1	0.43145588	0.11749615	-0.15841748	1493
1	0.99997735	-5.355466	5.3418117	1494
1	0.9955413	-2.7373154	2.6711087	1495
1	0.9999968	-6.395034	6.2621336	1496
1	0.9019346	-1.1396854	1.079222	1497
1	0.8909702	-1.0760584	1.0246311	1498
1	0.9295809	-1.3405929	1.239677	1499
1	0.999961	-5.0883784	5.063064	1500
1	0.9999201	-4.6956196	4.7399	1501
1	1.0	-11.272334	11.18173	1502
1	0.9994079	-3.8060982	3.6251569	1503
1	0.997914	-3.178589	2.9918509	1504
1	0.9999993	-7.162084	6.9579706	1505
1	0.21868536	0.6401158	-0.6332281	1506
1	0.0013465924	3.225972	-3.3828588	1507
1	0.91918314	-1.2449398	1.1863607	1508
1	0.37681854	0.19542743	-0.30764654	1509
1	0.9999201	-4.709739	4.725058	1510
1	0.24380758	0.5073325	-0.62458396	1511
1	0.5097088	-0.07937484	-0.04053484	1512
1	0.9999883	-5.697373	5.663143	1513
1	0.9902694	-2.3454645	2.277237	1514
1	0.99578923	-2.7703018	2.6955843	1515
1	0.9999511	-4.9475074	4.9793143	1516
1	0.011125123	2.1697447	-2.317617	1517
1	0.9999168	-4.785192	4.6092925	1518
1	0.9973139	-2.9606307	2.956361	1519
1	1.0	-12.877133	12.662606	1520
1	0.9999472	-4.9281316	4.9200854	1521
1	0.004106693	2.6619806	-2.8290417	1522
1	0.007596636	2.450321	-2.422103	1523
1	0.99999976	-7.64472	7.400636	1524
1	0.5486147	-0.16319972	0.031875174	1525
1	0.027103286	1.7514583	-1.8291646	1526
1	0.9999888	-5.8220754	5.5773406	1527
1	0.60875964	-0.21668117	0.2254203	1528
1	0.999813	-4.322601	4.261335	1529
1	0.999982	-5.4514213	5.4754953	1530
1	0.9918481	-2.4219606	2.3793674	1531
1	0.91157037	-1.1776171	1.1553454	1532
1	0.035663787	1.6733853	-1.6239189	1533
1	0.9996549	-3.929184	4.0419965	1534
1	0.21616857	0.6160498	-0.6720856	1535
1	0.999887	-4.5310683	4.5565934	1536
1	0.93686545	-1.389611	1.3076601	1537
1	0.94975644	-1.4674687	1.4718539	1538
1	1.0	-10.007846	9.927337	1539
1	0.9978083	-3.055377	3.0655096	1540
1	1.0	-9.98254	9.845795	1541
1	0.9999696	-5.2219987	5.180324	1542
1	0.9999794	-5.393334	5.3930283	1543
1	0.99983764	-4.3666377	4.3593664	1544
1	0.99951327	-3.8363736	3.7908125	1545
1	0.80948126	-0.72726506	0.7193778	1546
1	0.99981743	-4.2916484	4.316685	1547
1	0.99999535	-6.144698	6.1342297	1548
1	0.9998373	-4.4360414	4.2875514	1549
1	0.99999976	-7.599671	7.527263	1550
1	0.9999988	-6.8646464	6.7444534	1551
1	0.99999917	-7.0870433	6.924934	1552
1	0.025948092	1.7743123	-1.8510542	1553
1	0.9998971	-4.6216598	4.560384	1554
1	0.99887675	-3.4356508	3.3547928	1555
1	0.34744188	0.306568	-0.32373494	1556
1	0.9927711	-2.5086348	2.4137769	1557
1	0.99999523	-6.195085	6.054513	1558
1	0.9999783	-5.362311	5.3743205	1559
1	0.4729764	0.024863543	-0.08333635	1560
1	0.99875486	-3.362634	3.3246553	1561
1	0.91659415	-1.2207944	1.1761521	1562
1	0.9999708	-5.2166	5.225743	1563
1	1.0	-10.357832	10.152598	1564
1	0.3928744	0.22450954	-0.21073627	1565
1	0.40468264	0.19010364	-0.19588777	1566
1	0.98245573	-2.034558	1.9907681	1567
1	0.9997793	-4.214648	4.203699	1568
1	0.99607724	-2.8311555	2.7058697	1569
1	0.9981602	-3.1504579	3.1457868	1570
1	0.9999982	-6.6533456	6.5647597	1571
1	0.9999999	-8.066064	8.014794	1572
1	0.82530516	-0.81024855	0.742464	1573
1	0.9878791	-2.2179358	2.1826901	1574
1	0.99999964	-7.4803433	7.5000706	1575
1	0.9999347	-4.898119	4.7373357	1576
1	0.9781447	-1.9242824	1.8769313	1577
1	0.77555114	-0.6945992	0.545327	1578
1	0.9997478	-4.1380186	4.1470246	1579
1	0.99992764	-4.782998	4.750973	1580
1	0.99683726	-2.8975694	2.8555756	1581
1	0.8020976	-0.7861635	0.61329275	1582
1	0.9996444	-3.9588935	3.9825897	1583
1	0.9992291	-3.6495636	3.517574	1584
1	0.99999213	-5.896415	5.853827	1585
1	0.99923	-3.5705302	3.5978642	1586
1	0.95180804	-1.5604713	1.4227008	1587
1	0.9880554	-2.228367	2.1870954	1588
1	0.0015170369	3.1793437	-3.3101344	1589
1	0.7323068	-0.56496054	0.44139728	1590
1	0.9993162	-3.6405613	3.646666	1591
1	0.6603568	-0.37678444	0.2881004	1592
1	0.8970003	-1.1529542	1.0113765	1593
1	0.9917589	-2.3864229	2.4039145	1594
1	0.4990695	-0.035633884	-0.03935584	1595
1	0.70658433	-0.43204114	0.44681126	1596
1	0.98863703	-2.2010076	2.2649622	1597
1	0.99893564	-3.5088916	3.3354192	1598
1	0.041667916	1.5220097	-1.6134533	1599
1	0.999972	-5.274876	5.207772	1600
1	0.99888676	-3.474227	3.325151	1601
1	0.9993709	-3.6961367	3.674287	1602
1	0.9999397	-4.864188	4.851727	1603
1	0.9999279	-4.79098	4.7461977	1604
1	0.99666756	-2.8957226	2.8049974	1605
1	0.9997881	-4.2768703	4.182048	1606
1	0.9978707	-3.1028879	3.0469613	1607
1	0.9982547	-3.155836	3.1932955	1608
1	0.9990889	-3.481128	3.5187497	1609
1	0.9945252	-2.628626	2.5734835	1610
1	0.098124474	1.0505929	-1.167647	1611
1	0.1369272	0.9156807	-0.92536885	1612
1	0.8151003	-0.7526536	0.73084396	1613
1	0.999961	-5.141154	5.0109363	1614
1	0.80124927	-0.68370676	0.7104138	1615
1	0.99999845	-6.7471967	6.666477	1616
1	0.17557748	0.7677795	-0.77882326	1617
1	0.35601702	0.2787772	-0.3139166	1618
1	0.76044506	-0.5777907	0.5773304	1619
1	0.994965	-2.6511006	2.6351953	1620
1	0.99106395	-2.3741686	2.334517	1621
1	0.8791451	-1.0248812	0.95947754	1622
1	0.023686538	1.7835426	-1.9353341	1623
1	0.99495417	-2.676296	2.6078343	1624
1	0.9078805	-1.1695223	1.1185037	1625
1	1.0	-8.404761	8.233747	1626
1	0.005296581	2.6536028	-2.58178	1627
1	0.998078	-3.1610634	3.0913863	1628
1	0.22150654	0.58769387	-0.66921455	1629
1	0.9979759	-3.118456	3.0821276	1630
1	0.98719156	-2.2210596	2.1237004	1631
1	0.99997985	-5.3810153	5.4287753	1632
1	0.9952749	-2.7129767	2.6371608	1633
1	0.99958235	-3.9562538	3.8243077	1634
1	0.9999999	-7.944198	7.826963	1635
1	0.9909629	-2.3955526	2.301783	1636
1	0.999998	-6.590161	6.4900866	1637
1	1.0	-8.976954	8.833234	1638
1	0.78409266	-0.66053903	0.6291388	1639
1	0.99557376	-2.7361462	2.6796231	1640
1	0.9889654	-2.2680962	2.2275276	1641
1	0.12784718	0.8929369	-1.0271921	1642
1	0.95560443	-1.5248952	1.5443081	1643
1	0.99985826	-4.441356	4.4198327	1644
1	1.0	-10.834199	10.6502905	1645
1	0.9814431	-2.0104175	1.9577621	1646
1	0.999653	-4.0014815	3.9644148	1647
1	0.97858536	-1.9244806	1.897554	1648
1	1.0	-10.130252	9.983005	1649
1	0.14208648	0.90189797	-0.89616936	1650
1	0.9999925	-5.9438806	5.8519235	1651
1	0.9544886	-1.5596031	1.4836106	1652
1	0.99688643	-2.917238	2.8516173	1653
1	0.9983165	-3.2250469	3.1601653	1654
1	0.7326146	-0.5243521	0.48357615	1655
1	0.6976816	-0.49285528	0.34342673	1656
1	0.99999535	-6.1508384	6.12758	1657
1	1.0	-19.043516	18.737528	1658
1	0.9986399	-3.3071935	3.2916005	1659
1	0.9999814	-5.453982	5.440417	1660
1	1.0	-9.274861	9.143069	1661
1	0.99901843	-3.4489257	3.4765162	1662
1	0.99999964	-7.5580454	7.462355	1663
1	1.0	-8.608916	8.363535	1664
1	0.52823496	-0.0936248	0.019435197	1665
1	0.6203965	-0.24874936	0.24248217	1666
1	0.070960686	1.2012802	-1.3707448	1667
1	0.9999778	-5.4157295	5.300757	1668
1	0.71894854	-0.49795678	0.44129515	1669
1	0.9999478	-4.984295	4.875032	1670
1	0.98949975	-2.312322	2.2334847	1671
1	1.0	-9.04839	8.948439	1672
1	0.9991978	-3.548542	3.5788355	1673
1	0.99988616	-4.552201	4.528631	1674
1	0.4624586	0.081157796	-0.069291025	1675
1	0.72991425	-0.5151209	0.47906664	1676
1	0.07463431	1.2660036	-1.251585	1677
1	0.9951002	-2.7089524	2.6046858	1678
1	0.79776007	-0.73038214	0.6419708	1679
1	0.0015176003	3.1646245	-3.3244815	1680
1	0.9761461	-1.9060128	1.8056515	1681
1	0.7639794	-0.6083459	0.5662757	1682
1	0.99994683	-4.96653	4.8757596	1683
1	0.99994504	-4.999615	4.809254	1684
1	0.9999994	-7.2373376	7.124897	1685
1	0.9999969	-6.319299	6.3609242	1686
1	0.95017356	-1.4578397	1.4902595	1687
1	0.9998598	-4.432889	4.4399896	1688
1	0.40411472	0.12347232	-0.26487705	1689
1	0.9961511	-2.8004463	2.7556534	1690
1	0.9999459	-4.905597	4.9179635	1691
1	0.99999905	-6.963221	6.8515325	1692
1	0.99972564	-4.14774	4.0529594	1693
1	0.9998683	-4.4685063	4.4660797	1694
1	0.9978089	-3.057731	3.063425	1695
1	0.9998801	-4.596723	4.431496	1696
1	0.99864644	-3.327224	3.276452	1697
1	0.9994437	-3.8093474	3.6843877	1698
1	1.0	-10.821024	10.581859	1699
1	0.9996902	-4.0906653	3.9883523	1700
1	1.0	-9.732986	9.59618	1701
1	0.99904066	-3.5623772	3.385906	1702
1	0.9960808	-2.782027	2.7559237	1703
1	0.99998	-5.510463	5.308534	1704
1	0.9999999	-7.9190264	7.668019	1705
1	0.42046478	0.16289824	-0.15796742	1706
1	0.9982987	-3.2150815	3.1595912	1707
1	0.94954	-1.5258164	1.4089819	1708
1	0.9616216	-1.5954397	1.625688	1709
1	0.99993265	-4.801515	4.8034472	1710
1	0.99991167	-4.6981473	4.6364965	1711
1	0.9933304	-2.5380485	2.4654582	1712
1	0.9999727	-5.3250117	5.184643	1713
1	0.8305391	-0.8014996	0.78795314	1714
1	1.0	-10.804011	10.742433	1715
1	0.99998474	-5.6281195	5.460641	1716
1	0.09760756	1.0996637	-1.1244309	1717
1	0.9793371	-1.9341698	1.924368	1718
1	0.9916761	-2.3730414	2.407227	1719
1	0.9999418	-4.914821	4.836374	1720
1	0.99856275	-3.3426442	3.2009287	1721
1	0.035992138	1.630148	-1.6576508	1722
1	0.83423	-0.83108735	0.78482026	1723
1	0.3332537	0.27018973	-0.4233158	1724
1	0.99856263	-3.3141863	3.2293344	1725
1	0.99999154	-5.893314	5.787199	1726
1	0.9999937	-6.0592403	5.9050922	1727
1	0.7114119	-0.44340622	0.45884508	1728
1	0.99997187	-5.2894816	5.189884	1729
1	0.9999989	-6.89337	6.8505774	1730
1	0.99383175	-2.610648	2.4715075	1731
1	0.999956	-5.019556	5.012079	1732
1	0.4829951	0.025539342	-0.0425065	1733
1	0.9999304	-4.883612	4.688141	1734
1	0.04574514	1.4449309	-1.5929142	1735
1	0.99999595	-6.2694936	6.143474	1736
1	0.9999901	-5.853108	5.6721377	1737
1	0.9782	-1.9193126	1.8844944	1738
1	0.20313352	0.64587706	-0.7209465	1739
1	0.99993813	-4.8672776	4.822913	1740
1	1.0	-16.92093	16.758694	1741
1	0.81351846	-0.750979	0.72205764	1742
1	0.8750097	-1.0081406	0.9378586	1743
1	0.9965197	-2.8132374	2.8439212	1744
1	0.94559234	-1.4716475	1.3836602	1745
1	0.9999752	-5.3123646	5.2906785	1746
1	0.9772076	-1.9016634	1.8566074	1747
1	0.9999975	-6.4666266	6.4326015	1748
1	0.9996778	-4.0066257	4.0330977	1749
1	0.30816898	0.38348612	-0.42520738	1750
1	0.894349	-1.1655419	0.970413	1751
1	0.9986972	-3.3431747	3.2987847	1752
1	0.99624735	-2.8021443	2.7793856	1753
1	0.9999856	-5.5875077	5.561486	1754
1	0.55612653	-0.15243655	0.073019736	1755
1	0.37365144	0.2331001	-0.28348365	1756
1	0.872299	-0.962364	0.95907646	1757
1	0.8243946	-0.8086359	0.7377736	1758
1	0.9994634	-3.7799847	3.749771	1759
1	0.25305358	0.52764034	-0.5547518	1760
1	0.99907494	-3.5315309	3.453189	1761
1	0.7321534	-0.5010436	0.5045319	1762
1	0.9946741	-2.6898546	2.539992	1763
1	0.14702411	0.84663004	-0.9115047	1764
1	0.13529126	0.8530541	-1.0019087	1765
1	0.9960167	-2.7866962	2.734952	1766
1	0.99932265	-3.6871555	3.609458	1767
1	0.9569373	-1.5735463	1.5275329	1768
1	0.14991866	0.8231956	-0.9120436	1769
1	0.9999976	-6.515574	6.410505	1770
1	0.99999523	-6.1161623	6.136111	1771
1	0.99798465	-3.1081645	3.0968027	1772
1	0.99999714	-6.4389133	6.3159957	1773
1	1.0	-8.685145	8.520964	1774
1	1.0	-9.350609	9.230187	1775
1	0.40839577	0.15737289	-0.21322837	1776
1	0.9999974	-6.533273	6.337676	1777
1	0.9586287	-1.647449	1.4954667	1778
1	0.99642867	-2.8206077	2.8106422	1779
1	0.9999666	-5.1890745	5.1174564	1780
1	0.9999999	-7.98694	7.9096847	1781
1	1.0	-9.169648	9.054115	1782
1	0.9999963	-6.312201	6.181783	1783
1	0.99999905	-6.972798	6.9127097	1784
1	0.99997497	-5.307998	5.2880483	1785
1	0.9995486	-3.914203	3.7884767	1786
1	0.90357286	-1.177815	1.0597546	1787
1	0.99254394	-2.4441974	2.4470422	1788
1	0.99251395	-2.4567099	2.4304965	1789
1	0.89540654	-1.1178787	1.0293176	1790
1	0.49858648	0.010108823	0.0044546584	1791
1	0.9999999	-7.887098	7.9031253	1792
1	0.2545124	0.49778315	-0.5769057	1793
1	0.03822634	1.6114041	-1.6138502	1794
1	0.966146	-1.7076495	1.6436087	1795
1	0.99418324	-2.6172767	2.5238934	1796
1	0.920404	-1.2196892	1.22816	1797
1	1.0	-13.619712	13.46458	1798
1	0.3758105	0.21614285	-0.29122606	1799
1	0.9992138	-3.6002576	3.5473619	1800
1	0.97065854	-1.7864804	1.7124934	1801
1	0.9999858	-5.6697426	5.490629	1802
1	0.9999895	-5.8532352	5.6134562	1803
1	0.9999919	-5.9652257	5.758945	1804
1	0.99913067	-3.5452633	3.5016518	1805
1	0.9999608	-5.0472846	5.0996194	1806
1	0.05856067	1.3854907	-1.391856	1807
1	0.996666	-2.8888357	2.8114007	1808
1	0.9963147	-2.8149636	2.7847347	1809
1	0.9933862	-2.5695794	2.4423733	1810
1	1.0	-15.979293	15.846906	1811
1	0.012368899	2.1415434	-2.2385807	1812
1	0.99527127	-2.6685903	2.68076	1813
1	0.9996995	-4.0675755	4.042087	1814
1	0.99390334	-2.6203597	2.4735453	1815
1	0.99999976	-7.868084	7.5892305	1816
1	0.9985044	-3.28953	3.214168	1817
1	0.9975314	-3.0208077	2.980839	1818
1	0.9999993	-7.1300864	6.941728	1819
1	0.9999958	-6.2219167	6.1708956	1820
1	0.9942754	-2.587951	2.5692978	1821
1	0.98693734	-2.2175965	2.1072547	1822
1	0.976926	-1.9154599	1.8302487	1823
1	0.9999355	-4.8152623	4.8345942	1824
1	0.9998288	-4.375203	4.2976356	1825
1	0.99988115	-4.5380406	4.4993606	1826
1	0.9778685	-1.893875	1.8945011	1827
1	0.93204135	-1.3388499	1.2796272	1828
1	1.0	-19.460508	19.224916	1829
1	0.9999002	-4.6170087	4.5954347	1830
1	1.0	-10.95912	10.83302	1831
1	0.99999964	-7.348602	7.350674	1832
1	0.9188773	-1.2542706	1.1729189	1833
1	1.0	-9.095565	8.946301	1834
1	1.0	-10.491979	10.344735	1835
1	0.1054958	1.0827484	-1.05485	1836
1	0.9938241	-2.5667474	2.5141695	1837
1	0.999665	-3.985186	4.015845	1838
1	0.14879109	0.8363499	-0.90776455	1839
1	0.0110606635	2.2388923	-2.2543457	1840
1	0.9998622	-4.4458427	4.4438457	1841
1	0.98949885	-2.307034	2.2386808	1842
1	0.99614847	-2.790552	2.7648764	1843
1	1.0	-14.946637	14.710723	1844
1	0.99990094	-4.7319446	4.4877534	1845
1	0.8702522	-0.946242	0.9569481	1846
1	0.98383766	-2.0501034	2.0586743	1847
1	0.9999893	-5.763599	5.674059	1848
1	0.9987795	-3.3876631	3.3196163	1849
1	0.955916	-1.5708847	1.5056874	1850
1	0.9999949	-6.1235113	6.052467	1851
1	0.99989843	-4.6116505	4.5834556	1852
1	0.99877137	-3.3658326	3.3347824	1853
1	0.99969196	-4.1172156	3.967661	1854
1	0.99861336	-3.3119504	3.2675703	1855
1	0.99911076	-3.5307941	3.4934955	1856
1	1.0	-16.21032	15.891255	1857
1	0.9999944	-6.0426373	6.0509367	1858
1	0.9497513	-1.5051595	1.4340563	1859
1	0.23427348	0.5587905	-0.6255454	1860
1	1.0	-9.325167	9.174487	1861
1	1.0	-11.130993	10.89537	1862
1	0.99999845	-6.7479663	6.623477	1863
1	0.9999999	-8.073831	7.9557424	1864
1	0.9891612	-2.26098	2.25274	1865
1	0.01262993	2.1314375	-2.2275376	1866
1	0.9999999	-8.067182	7.842913	1867
1	0.9914111	-2.3882186	2.3604455	1868
1	0.99999905	-6.9172034	6.913708	1869
1	0.83727175	-0.8767906	0.7612762	1870
1	0.76474994	-0.61110955	0.56779057	1871
1	0.9999652	-5.1246166	5.142092	1872
1	0.9969087	-2.938237	2.83782	1873
1	0.9999862	-5.5557475	5.634667	1874
1	0.9661062	-1.6754689	1.6745731	1875
1	0.5113594	-0.06359108	-0.018145818	1876
1	0.99999535	-6.246963	6.0269084	1877
1	0.9918069	-2.4464843	2.3497515	1878
1	0.99934846	-3.7067208	3.6288247	1879
1	0.9999877	-5.6715045	5.635572	1880
1	0.9999523	-4.9445233	5.0071163	1881
1	0.9999405	-4.9043555	4.825125	1882
1	0.9999218	-4.74159	4.714358	1883
1	0.10193002	1.0463614	-1.1295999	1884
1	0.999997	-6.430327	6.3082314	1885
1	0.31380978	0.3390083	-0.44335946	1886
1	0.9939857	-2.5769956	2.530579	1887
1	1.0	-9.011763	8.8353615	1888
1	0.8150124	-0.7790639	0.70385087	1889
1	1.0	-11.789351	11.597989	1890
1	0.9999863	-5.6151514	5.579818	1891
1	0.99999976	-7.7872105	7.723396	1892
1	1.0	-9.5377655	9.386113	1893
1	0.9653076	-1.6844475	1.641478	1894
1	0.99996245	-5.144779	5.0440607	1895
1	0.9956793	-2.725445	2.7145605	1896
1	0.9136333	-1.2413644	1.117462	1897
1	0.957679	-1.6055233	1.5137056	1898
1	0.38343424	0.2217321	-0.25326476	1899
1	0.53682214	-0.10396891	0.04358665	1900
1	1.0	-15.352435	15.054229	1901
1	0.9990281	-3.4838421	3.4513893	1902
1	0.99999774	-6.499809	6.516705	1903
1	0.8918574	-1.0904853	1.01937	1904
1	0.035317164	1.6292815	-1.6781489	1905
1	0.9968957	-2.9227595	2.84908	1906
1	0.99998116	-5.479795	5.399131	1907
1	0.99863726	-3.3252838	3.2715802	1908
1	0.46364272	0.015466509	-0.13021985	1909
1	0.8887412	-1.0445611	1.0333859	1910
1	0.99228865	-2.4564006	2.4009185	1911
1	1.0	-17.402853	17.23142	1912
1	1.0	-9.121528	8.997008	1913
1	0.7292994	-0.5038584	0.4872129	1914
1	0.9992466	-3.6114647	3.5786994	1915
1	0.99755317	-2.953161	3.0573304	1916
1	0.9999869	-5.6644125	5.5768385	1917
1	0.9993761	-3.7261775	3.6527634	1918
1	0.99994373	-4.8707223	4.915363	1919
1	0.9999361	-4.7926755	4.8646903	1920
1	0.9945629	-2.585502	2.6235604	1921
1	0.93985444	-1.4236572	1.3253009	1922
1	0.99768186	-3.0796397	2.9850597	1923
1	0.9990946	-3.5287766	3.4774656	1924
1	0.9999478	-4.915072	4.946221	1925
1	0.99995995	-5.0904512	5.035402	1926
1	0.24599539	0.56237936	-0.5577064	1927
1	0.99992704	-4.7542768	4.7715726	1928
1	0.99976784	-4.2634645	4.104217	1929
1	0.9999052	-4.7531743	4.510837	1930
1	0.9996848	-3.9849308	4.076904	1931
1	0.74519104	-0.62663156	0.44649473	1932
1	0.98319894	-2.0081384	2.0612292	1933
1	0.99675435	-2.8738627	2.8533454	1934
1	0.9964234	-2.8905683	2.7392042	1935
1	0.23527263	0.5374594	-0.64131504	1936
1	0.9998097	-4.300119	4.2665935	1937
1	0.002874505	2.8661196	-2.9828768	1938
1	0.99779665	-3.1177807	2.9977722	1939
1	0.7814839	-0.6253509	0.6489838	1940
1	0.9998202	-4.345236	4.277745	1941
1	0.9999995	-7.2880244	7.2127604	1942
1	0.99818856	-3.1726341	3.1392193	1943
1	0.99857795	-3.244272	3.3099294	1944
1	0.77631736	-0.65583885	0.5884942	1945
1	0.99583024	-2.8024168	2.6733031	1946
1	0.99836713	-3.2101061	3.20567	1947
1	0.76624244	-0.6167392	0.5704753	1948
1	0.9999387	-4.83856	4.8616376	1949
1	0.73783094	-0.551603	0.4831219	1950
1	0.9995148	-3.7927547	3.8378086	1951
1	0.53613544	-0.06752659	0.07726763	1952
1	0.99942964	-3.8068287	3.6619744	1953
1	0.9999964	-6.2680607	6.2618947	1954
1	0.9900879	-2.296437	2.3076053	1955
1	0.950262	-1.5181606	1.4318092	1956
1	0.9656804	-1.6860526	1.6510636	1957
1	0.9992762	-3.6408484	3.5894427	1958
1	0.99689156	-2.8978238	2.872707	1959
1	0.07628589	1.1969341	-1.2969805	1960
1	0.9999889	-5.795703	5.6130795	1961
1	0.99999976	-7.7821507	7.730861	1962
1	0.32988155	0.24736637	-0.46135437	1963
1	0.9820514	-2.0424721	1.959658	1964
1	0.040450316	1.5450513	-1.6213384	1965
1	0.9948708	-2.6578252	2.6098266	1966
1	0.9999958	-6.19089	6.182488	1967
1	0.99999917	-7.041263	6.9511356	1968
1	0.99997747	-5.3985076	5.3031907	1969
1	0.99995816	-5.0540533	5.026666	1970
1	0.99067557	-2.3374214	2.3283358	1971
1	0.96249217	-1.6486192	1.5963558	1972
1	0.99996746	-5.1758995	5.1568465	1973
1	0.8797428	-1.0043857	0.9856114	1974
1	0.06585041	1.3095156	-1.3427354	1975
1	0.9999908	-5.7943683	5.806562	1976
1	0.99998605	-5.6092935	5.572452	1977
1	0.27009812	0.5438486	-0.45027617	1978
1	0.99999475	-6.1428294	6.0069747	1979
1	1.0	-9.537461	9.404635	1980
1	0.99993205	-4.799934	4.7966332	1981
1	0.9922063	-2.4307826	2.4158335	1982
1	0.996416	-2.7905002	2.8371866	1983
1	0.93482924	-1.3737605	1.2895932	1984
1	0.9648859	-1.6598928	1.6535145	1985
1	0.04070392	1.5716511	-1.5882243	1986
1	0.999895	-4.614051	4.5473814	1987
1	0.9903633	-2.2838752	2.3486228	1988
1	0.94642353	-1.4573021	1.4142774	1989
1	0.9977386	-3.093768	2.995736	1990
1	0.9991792	-3.5417633	3.562658	1991
1	0.9999987	-6.8692822	6.6927733	1992
1	0.99999976	-7.69321	7.6657166	1993
1	0.27138987	0.50528663	-0.4822958	1994
1	0.9956867	-2.7331815	2.7085595	1995
1	0.9637205	-1.6730204	1.6065301	1996
1	0.98652285	-2.1652858	2.1279092	1997
1	0.13673368	0.8784273	-0.9642608	1998
[truncated: 83,055 more rows]
