# Supplementary material for: Automatic correction of performance drift under acquisition shift in medical image classification
Source: Nat Commun. 2023 Oct 19;14:6608. doi: 10.1038/s41467-023-42396-y (PMC10587231; doi:10.1038/s41467-023-42396-y)
Supplement: Supplementary file 5 — Supplementary Code [file 41467_2023_42396_MOESM5_ESM.zip › upa-code/upa-main/camelyon/val_outputs.csv]

label	pred1	logit0	logit1	id
1	0.13536686	0.9228576	-0.9314591	0
1	0.031452805	1.6875412	-1.7397678	1
1	0.017573228	2.0059855	-2.017664	2
1	0.025253503	1.8195508	-1.8336617	3
1	0.025678566	1.8117373	-1.8243471	4
1	0.13048953	0.93938756	-0.9572498	5
1	0.09152597	1.1324159	-1.1627277	6
1	0.014263862	2.1265564	-2.109103	7
1	0.052733507	1.4416215	-1.4467078	8
1	0.27274525	0.48908183	-0.49165666	9
1	0.24257392	0.5437661	-0.59485334	10
1	0.024065824	1.8465183	-1.8560842	11
1	0.31061068	0.40407324	-0.39319265	12
1	0.012780221	2.1430116	-2.2039824	13
1	0.034678012	1.6485131	-1.677843	14
1	0.04940559	1.479031	-1.4779929	15
1	0.053756688	1.4337103	-1.4343214	16
1	0.29437044	0.4177827	-0.4564688	17
1	0.033372693	1.6426802	-1.7233948	18
1	0.06780197	1.326178	-1.2947761	19
1	0.012924475	2.1621363	-2.1734877	20
1	0.3649243	0.27193913	-0.28211498	21
1	0.103032835	1.08533	-1.0786414	22
1	0.23110363	0.5862302	-0.6158598	23
1	0.005939256	2.5501215	-2.5700927	24
1	0.008146441	2.410005	-2.391989	25
1	0.021586632	1.8945131	-1.9193448	26
1	0.029858476	1.7341461	-1.746827	27
1	0.2821348	0.46240038	-0.4714964	28
1	0.032860782	1.6859618	-1.6961008	29
1	0.056776967	1.3865851	-1.4235868	30
1	0.012259069	2.1842368	-2.204918	31
1	0.04634528	1.4768602	-1.5473222	32
1	0.23823917	0.5837368	-0.57862085	33
1	0.48322883	0.024643136	-0.042466722	34
1	0.0057992185	2.5788896	-2.5653265	35
1	0.0227232	1.8739367	-1.8874468	36
1	0.07041349	1.2818651	-1.2984898	37
1	0.011828957	2.2171962	-2.2081094	38
1	0.009402014	2.3329313	-2.3244534	39
1	0.052313488	1.415718	-1.4810514	40
1	0.0036793826	2.8016756	-2.7996488	41
1	0.033327177	1.6814256	-1.6860613	42
1	0.28978753	0.44026807	-0.45614812	43
1	0.064218074	1.3438293	-1.3352685	44
1	0.0876008	1.1654825	-1.177805	45
1	0.013926875	2.1391656	-2.1207445	46
1	0.006891654	2.4922125	-2.4783163	47
1	0.038079746	1.5806215	-1.6486276	48
1	0.04559327	1.5292743	-1.5120556	49
1	0.30856958	0.41084367	-0.39597145	50
1	0.016034676	2.0554135	-2.0614235	51
1	0.07601568	1.2386037	-1.2591518	52
1	0.03324328	1.6795149	-1.6905793	53
1	0.025387812	1.8065383	-1.8412322	54
1	0.061426405	1.3445127	-1.3820087	55
1	0.05048314	1.4689026	-1.4654113	56
1	0.005953185	2.5711248	-2.5467334	57
1	0.6963399	-0.44882336	0.3811056	58
1	0.0078250505	2.3979807	-2.4445887	59
1	0.3189874	0.36017826	-0.39825106	60
1	0.034070883	1.6389537	-1.7056936	61
1	0.06293534	1.3188139	-1.3818306	62
1	0.0047773663	2.6888192	-2.6502576	63
1	0.2931055	0.43122846	-0.4491202	64
1	0.41133478	0.18416221	-0.17428786	65
1	0.024657395	1.8298377	-1.8478742	66
1	0.0049188426	2.6451998	-2.6645513	67
1	0.00924192	2.308006	-2.366715	68
1	0.016296454	2.0367868	-2.06359	69
1	0.016665526	2.0284638	-2.0491433	70
1	0.03771608	1.6094372	-1.6297859	71
1	0.004774209	2.6740997	-2.6656415	72
1	0.4842747	0.043865457	-0.019056424	73
1	0.011623946	2.2171957	-2.2258	74
1	0.04063341	1.5674317	-1.5942508	75
1	0.2197126	0.6121064	-0.65523565	76
1	0.0070742983	2.4405656	-2.503622	77
1	0.47128767	0.05149877	-0.06347721	78
1	0.350836	0.3074283	-0.3079382	79
1	0.06568199	1.3268917	-1.3281003	80
1	0.057258446	1.4017811	-1.3994361	81
1	0.02699581	1.7650368	-1.8196701	82
1	0.0077088545	2.4108367	-2.44681	83
1	0.013426146	2.1335344	-2.1634998	84
1	0.3711319	0.26031166	-0.26705232	85
1	0.21719997	0.62267596	-0.6593829	86
1	0.04525435	1.5378587	-1.5112876	87
1	0.7383164	-0.5018543	0.5353822	88
1	0.08076071	1.2313123	-1.2007438	89
1	0.34419146	0.30661353	-0.33805734	90
1	0.06712131	1.3085921	-1.3231814	91
1	0.17795105	0.75205874	-0.7782325	92
1	0.0054548467	2.6238873	-2.5818937	93
1	0.014837608	2.092087	-2.1035545	94
1	0.007479997	2.4458234	-2.4421916	95
1	0.016955908	2.0168908	-2.0431466	96
1	0.32193106	0.35055253	-0.39435902	97
1	0.56582266	-0.119867	0.14496043	98
1	0.2803905	0.46679306	-0.47573245	99
1	0.010785941	2.258559	-2.2601082	100
1	0.0070459144	2.4690654	-2.4791713	101
1	0.021625515	1.9017458	-1.9102728	102
1	0.07761006	1.2229396	-1.2523314	103
1	0.03854554	1.594303	-1.6223037	104
1	0.04972896	1.4581248	-1.492035	105
1	0.0012213198	3.3799207	-3.3266807	106
1	0.02578781	1.8149207	-1.8168067	107
1	0.054049358	1.4210671	-1.4412256	108
1	0.028974263	1.7416353	-1.7703097	109
1	0.032912765	1.6772469	-1.7031811	110
1	0.012976724	2.142933	-2.1886032	111
1	0.119198516	1.0192603	-0.9807818	112
1	0.13603327	0.9424997	-0.90613514	113
1	0.26814714	0.5029689	-0.5010746	114
1	0.23525628	0.6044962	-0.57436913	115
1	0.09817158	1.0967877	-1.12092	116
1	0.010871186	2.2451258	-2.265583	117
1	0.05226519	1.4366827	-1.4610614	118
1	0.12987082	0.9289412	-0.97316027	119
1	0.056806687	1.3952353	-1.414382	120
1	0.016872955	2.037113	-2.027913	121
1	0.002506907	3.0116742	-2.9745216	122
1	0.24155718	0.5507654	-0.59339577	123
1	0.49137276	-0.005720685	-0.040233098	124
1	0.007295913	2.4511063	-2.4620123	125
1	0.21079524	0.6473746	-0.672764	126
1	0.012647997	2.169172	-2.1883554	127
1	0.14136073	0.8736386	-0.93039536	128
1	0.048728537	1.4450278	-1.5265068	129
1	0.009750734	2.2907314	-2.3298826	130
1	0.020173756	1.9257077	-1.957285	131
1	0.0483436	1.4816629	-1.4982073	132
1	0.02713321	1.7738712	-1.8056177	133
1	0.017279401	1.9946058	-2.0462036	134
1	0.049882904	1.4708579	-1.4760493	135
1	0.004308447	2.7284453	-2.7144148	136
1	0.2692003	0.4838538	-0.51483005	137
1	0.5002801	-0.0061235675	-0.005003362	138
1	0.056048993	1.3848913	-1.4389567	139
1	0.0025044945	2.9983158	-2.9888446	140
1	0.038657013	1.616384	-1.5972189	141
1	0.2111706	0.65558076	-0.6623029	142
1	0.0098686945	2.2782729	-2.3301969	143
1	0.010895228	2.253465	-2.2550106	144
1	0.3729916	0.23830907	-0.28109485	145
1	0.49253714	0.00094146794	-0.02891206	146
1	0.008765709	2.3629293	-2.3651743	147
1	0.019708816	1.946308	-1.9604756	148
1	0.052515388	1.4297132	-1.4629911	149
1	0.22432822	0.6309423	-0.609677	150
1	0.21168545	0.6590183	-0.6557775	151
1	0.17313841	0.75217694	-0.81136894	152
1	0.012543324	2.1982327	-2.167711	153
1	0.032708384	1.6638455	-1.7230229	154
1	0.010637466	2.266031	-2.2666478	155
1	0.061040822	1.3411685	-1.3920608	156
1	0.059774082	1.3516843	-1.4038635	157
1	0.30247924	0.41690275	-0.41861692	158
1	0.5635919	-0.11959392	0.13615878	159
1	0.010296227	2.265724	-2.299904	160
1	0.01601333	2.0580995	-2.060091	161
1	0.07636213	1.2189248	-1.2739085	162
1	0.017403865	1.9995652	-2.0339406	163
1	0.19404389	0.714045	-0.7098999	164
1	0.17481266	0.77050287	-0.78139275	165
1	0.0027311398	2.972241	-2.9280605	166
1	0.19417435	0.703805	-0.7193059	167
1	0.18385822	0.7483281	-0.7420952	168
1	0.034758832	1.6537516	-1.6701927	169
1	0.04789655	1.4529431	-1.536687	170
1	0.01999842	1.9283628	-1.963538	171
1	0.24479212	0.5389993	-0.58758456	172
1	0.0066543003	2.5011072	-2.5047083	173
1	0.99768686	-3.0355632	3.0312614	174
1	0.044594854	1.480509	-1.5840079	175
1	0.9953762	-2.7359664	2.6359487	176
1	0.9997538	-4.173862	4.1352153	177
1	0.9976674	-3.0628345	2.9956136	178
1	0.9999734	-5.2548757	5.2791657	179
1	0.7373216	-0.5592353	0.47285852	180
1	0.0014140777	3.2638593	-3.2960033	181
1	0.9567284	-1.566545	1.5294769	182
1	0.9997856	-4.220062	4.2274184	183
1	0.9999802	-5.4127393	5.4158354	184
1	0.953072	-1.5342281	1.4768474	185
1	0.9363245	-1.3953379	1.2928244	186
1	0.9999422	-4.8886805	4.86997	187
1	0.99010706	-2.3393998	2.266595	188
1	0.99999666	-6.3525615	6.2632613	189
1	1.0	-10.82347	10.720274	190
1	0.9654958	-1.6563716	1.6751906	191
1	0.99744487	-2.9934418	2.973648	192
1	0.990218	-2.3398116	2.2775655	193
1	0.0046344995	2.6583517	-2.71123	194
1	0.75602496	-0.5725669	0.5584417	195
1	0.99999225	-5.892421	5.87649	196
1	0.99999976	-7.622962	7.5095344	197
1	0.99870944	-3.3551376	3.2962139	198
1	0.99606615	-2.7759693	2.7582307	199
1	0.9990652	-3.485174	3.4891157	200
1	0.99620605	-2.7908854	2.779671	201
1	0.9998677	-4.4461665	4.4840026	202
1	1.0	-13.931363	13.805938	203
1	0.97999555	-1.9787359	1.9128586	204
1	0.9949333	-2.6363013	2.6436896	205
1	0.9830897	-2.0422294	2.0205474	206
1	0.030000476	1.7083528	-1.7677294	207
1	0.39725125	0.17599227	-0.24093917	208
1	1.0	-9.355132	9.095098	209
1	0.6638512	-0.36427274	0.31623134	210
1	0.9923971	-2.4542928	2.417307	211
1	0.9998161	-4.2749696	4.3256545	212
1	0.99999857	-6.7343655	6.6843743	213
1	0.97006524	-1.7555897	1.7227508	214
1	0.98449695	-2.0977588	2.0533352	215
1	0.9020042	-1.152286	1.0674087	216
1	0.99999976	-7.774203	7.6992545	217
1	0.18303774	0.72823536	-0.7676653	218
1	0.997387	-2.9823496	2.9622908	219
1	0.9999057	-4.6554646	4.613685	220
1	0.99883765	-3.4190242	3.3371036	221
1	0.102437474	1.0304556	-1.1399745	222
1	0.9995815	-3.882581	3.8957522	223
1	0.99995935	-5.0641456	5.0475154	224
1	0.98748	-2.2159736	2.1518588	225
1	0.99996006	-5.087361	5.041261	226
1	0.99990654	-4.6840525	4.5940638	227
1	0.988321	-2.2503562	2.1878653	228
1	0.11123269	1.0290251	-1.049186	229
1	0.97657484	-1.8946208	1.8356196	230
1	0.19987144	0.66043556	-0.7266626	231
1	0.98970264	-2.2716162	2.2939072	232
1	0.9135463	-1.2104925	1.1472325	233
1	0.99521387	-2.7080855	2.6291451	234
1	0.9982451	-3.2096326	3.1339278	235
1	0.93909323	-1.4260966	1.3094729	236
1	0.9603247	-1.6015877	1.5849549	237
1	0.91939604	-1.2381833	1.1959859	238
1	0.9976488	-3.0318365	3.01861	239
1	0.9985207	-3.2602737	3.254381	240
1	0.9026842	-1.1190807	1.1083305	241
1	0.98440117	-2.080849	2.0639873	242
1	0.9999969	-6.4483886	6.223413	243
1	0.7179838	-0.50387675	0.43060574	244
1	0.70983225	-0.49900973	0.39555973	245
1	0.98134696	-1.9853028	1.977614	246
1	0.98924005	-2.2007957	2.3203082	247
1	0.9999887	-5.7203574	5.67096	248
1	0.9942002	-2.5827017	2.5614226	249
1	0.9888981	-2.2883832	2.2010963	250
1	0.99799263	-3.091611	3.1173081	251
1	0.17340411	0.7409419	-0.8207492	252
1	0.9999902	-5.782657	5.7534523	253
1	0.6561399	-0.37392774	0.27221113	254
1	0.99999666	-6.320304	6.2722383	255
1	0.99852884	-3.3086479	3.2116284	256
1	0.9977714	-3.0549867	3.0491374	257
1	0.9811693	-1.9882088	1.9650505	258
1	0.90583545	-1.1711068	1.0927073	259
1	0.9999963	-6.2577977	6.256068	260
1	0.9999999	-7.952426	7.814483	261
1	0.99977523	-4.2193656	4.1807013	262
1	0.9977162	-3.0602386	3.0193849	263
1	0.40557483	0.17050219	-0.21178718	264
1	0.6196213	-0.27562717	0.21231379	265
1	0.007014518	2.453935	-2.4987993	266
1	0.9830511	-2.0513778	2.0090818	267
1	0.38497478	0.16456471	-0.30392075	268
1	0.9852883	-2.1249955	2.079302	269
1	0.9999974	-6.5133624	6.344442	270
1	0.708275	-0.49380204	0.39321893	271
1	0.0018766061	3.1211195	-3.1552925	272
1	0.9999989	-6.871998	6.857425	273
1	0.99983644	-4.3830166	4.3351574	274
1	0.98094773	-1.9713018	1.9700297	275
1	0.9944179	-2.5948448	2.5877428	276
1	0.64057034	-0.33320704	0.24463348	277
1	0.99992883	-4.844682	4.7053447	278
1	0.9877874	-2.213463	2.1795363	279
1	0.99911636	-3.5181208	3.5125318	280
1	0.99890554	-3.4071379	3.4092839	281
1	0.9962398	-2.8289738	2.7505493	282
1	0.99997854	-5.3398905	5.4070153	283
1	0.04692038	1.4773734	-1.533873	284
1	0.53787524	-0.08658944	0.06520225	285
1	0.9960556	-2.770119	2.761386	286
1	0.012822209	2.1723032	-2.1713681	287
1	0.99915135	-3.526641	3.544383	288
1	0.00057274476	3.7393897	-3.725108	289
1	0.99071467	-2.3553674	2.3146253	290
1	0.010257927	2.2461631	-2.3232305	291
1	0.9267899	-1.2835879	1.2548052	292
1	0.9971813	-2.9775293	2.8911192	293
1	0.25202712	0.53429985	-0.5535303	294
1	0.92513776	-1.2884212	1.2258722	295
1	0.9996935	-4.055911	4.0339704	296
1	0.99972135	-4.1401706	4.045178	297
1	0.96548635	-1.6957335	1.635544	298
1	0.07763241	1.2197818	-1.255177	299
1	0.9999795	-5.402326	5.390598	300
1	0.99593395	-2.7715547	2.7294521	301
1	0.88608223	-1.0158924	1.0354403	302
1	0.9966426	-2.8427398	2.8504934	303
1	0.9999752	-5.34325	5.263123	304
1	0.8521846	-0.90704316	0.84479624	305
1	0.99992585	-4.820963	4.689238	306
1	0.01735873	1.9581362	-2.0780125	307
1	0.8414271	-0.86757797	0.80130684	308
1	0.65873295	-0.3405229	0.31713012	309
1	0.9999858	-5.676932	5.4902287	310
1	0.9999758	-5.287107	5.3429437	311
1	0.0706784	1.2212653	-1.3550496	312
1	0.9999057	-4.6608195	4.6079783	313
1	0.72067034	-0.51805013	0.42973903	314
1	0.99991477	-4.6921835	4.678086	315
1	0.9991228	-3.5394926	3.4984324	316
1	0.99999475	-6.1399865	6.0255065	317
1	0.9994752	-3.8006592	3.7512043	318
1	0.9780491	-1.9243665	1.8723859	319
1	0.9935568	-2.5029166	2.5353458	320
1	0.04966668	1.4168808	-1.5345976	321
1	0.99592185	-2.790466	2.7075634	322
1	0.35698113	0.2681403	-0.32035083	323
1	0.9999962	-6.2598863	6.220858	324
1	0.99995923	-5.0599513	5.048958	325
1	0.9912212	-2.357239	2.3693624	326
1	0.008414788	2.3135133	-2.455801	327
1	0.118106715	0.9706518	-1.0398307	328
1	0.99995756	-5.005944	5.0604377	329
1	0.9501768	-1.4907637	1.4574039	330
1	0.999432	-3.731927	3.7410307	331
1	0.9993413	-3.6558113	3.668722	332
1	0.00023265822	4.1710668	-4.1946406	333
1	0.9999261	-4.7692575	4.7435055	334
1	0.352872	0.26562917	-0.34080958	335
1	0.010380984	2.237662	-2.3196826	336
1	0.99998987	-5.783418	5.717623	337
1	0.047083884	1.4957626	-1.5118335	338
1	0.059494853	1.3678262	-1.3927011	339
1	0.02618375	1.7493784	-1.8667052	340
1	0.99993646	-4.8274403	4.836055	341
1	0.9888065	-2.2692616	2.2118995	342
1	1.0	-9.494092	9.434546	343
1	0.99998343	-5.5389132	5.470488	344
1	0.5415328	-0.12537612	0.041139014	345
1	0.0013563773	3.3121593	-3.289421	346
1	0.9045244	-1.1451291	1.1034099	347
1	0.98395	-2.1086056	2.007262	348
1	0.99894327	-3.4510148	3.4005275	349
1	0.88206977	-1.047123	0.96505487	350
1	1.0	-9.084741	8.954879	351
1	0.99992585	-4.756528	4.752856	352
1	0.22273616	0.5715754	-0.6782165	353
1	0.99986684	-4.487207	4.4371896	354
1	0.9971732	-2.9292505	2.9365401	355
1	0.9958906	-2.7404833	2.749896	356
1	0.006380105	2.4734561	-2.5747142	357
1	0.9999931	-5.941942	5.943028	358
1	0.99997056	-5.2306247	5.201778	359
1	0.31301862	0.38293463	-0.40311	360
1	0.9930535	-2.524279	2.4382668	361
1	0.99919397	-3.587108	3.5354743	362
1	0.99806446	-3.139213	3.1061954	363
1	0.8434394	-0.89806545	0.7859797	364
1	0.9471228	-1.4726171	1.4128397	365
1	0.89292735	-1.0890726	1.0319258	366
1	0.02173842	1.9116101	-1.8950858	367
1	0.9812655	-2.0070856	1.9513909	368
1	0.8549117	-0.9456668	0.82798856	369
1	0.99646	-2.8489192	2.791173	370
1	0.99908304	-3.533718	3.4598274	371
1	0.44276783	0.09676885	-0.13316754	372
1	0.9997603	-4.188744	4.1474676	373
1	0.9776504	-1.93009	1.8482562	374
1	0.9999999	-7.918428	7.8622594	375
1	0.9635743	-1.6420481	1.6333259	376
1	0.095247224	1.0904204	-1.1607655	377
1	0.9998858	-4.559914	4.5178943	378
1	0.9943527	-2.604492	2.5664172	379
1	0.9996152	-3.9206767	3.941738	380
1	0.9999306	-4.7950354	4.7814655	381
1	0.03995149	1.5790414	-1.6002766	382
1	0.98122543	-1.9824622	1.9738334	383
1	0.99999917	-7.0310283	6.9151025	384
1	0.99935657	-3.698664	3.649304	385
1	0.03270439	1.6942536	-1.6927413	386
1	0.99460524	-2.6162775	2.6006408	387
1	0.012288899	2.1795845	-2.2071092	388
1	0.9890455	-2.2279851	2.275004	389
1	0.99999547	-6.1773534	6.1219254	390
1	0.998844	-3.3713007	3.3903725	391
1	0.993414	-2.500805	2.515388	392
1	0.9876221	-2.2221568	2.1572306	393
1	0.9999999	-8.055697	7.903712	394
1	0.61040723	-0.23310195	0.21592237	395
1	0.9999783	-5.370602	5.365772	396
1	0.9961836	-2.8334796	2.7311468	397
1	0.9981834	-3.1450384	3.1639519	398
1	0.9999765	-5.345459	5.314712	399
1	0.92665935	-1.2949486	1.2415231	400
1	0.012106293	2.1941617	-2.2076883	401
1	0.5787302	-0.20359984	0.11396307	402
1	0.9985239	-3.2537258	3.2630973	403
1	0.9661115	-1.7052941	1.644909	404
1	0.9999995	-7.300532	7.328372	405
1	0.99998415	-5.5663266	5.4871073	406
1	0.9998035	-4.295461	4.2388625	407
1	0.9873892	-2.1625016	2.1980135	408
1	0.99996614	-5.177241	5.116398	409
1	0.927991	-1.273406	1.2828244	410
1	0.995449	-2.703027	2.6848285	411
1	0.97275066	-1.7948134	1.780286	412
1	0.992431	-2.4643886	2.4116979	413
1	0.99895585	-3.4311564	3.4324145	414
1	0.99999905	-7.0115156	6.856119	415
1	0.91970843	-1.2489467	1.189445	416
1	0.9789321	-1.9303203	1.908391	417
1	0.999889	-4.5396733	4.566949	418
1	0.915705	-1.2253151	1.1600571	419
1	0.9975178	-3.0511756	2.9449494	420
1	0.9909422	-2.370863	2.3241692	421
1	0.9999664	-5.135567	5.1640596	422
1	0.77779084	-0.67072123	0.5821172	423
1	0.9701797	-1.736309	1.7459816	424
1	1.0	-8.828988	8.663769	425
1	0.826825	-0.8226612	0.74062973	426
1	0.99798286	-3.079243	3.1248188	427
1	0.99984586	-4.4439697	4.3340073	428
1	0.9409654	-1.4191666	1.3496171	429
1	0.99997663	-5.3592	5.3041124	430
1	0.011056821	2.2154195	-2.2781696	431
1	0.843775	-0.85982925	0.8267591	432
1	0.99342406	-2.4692588	2.5484757	433
1	0.9999622	-5.1238365	5.059895	434
1	0.99976116	-4.1813474	4.1582775	435
1	0.009354268	2.3051922	-2.357332	436
1	0.99829215	-3.2116797	3.1591353	437
1	0.9998946	-4.653335	4.5041766	438
1	0.99998224	-5.475669	5.46079	439
1	0.99986994	-4.4608817	4.48644	440
1	0.7021622	-0.46888605	0.3887293	441
1	0.024090447	1.8122305	-1.8893241	442
1	0.9965119	-2.8799398	2.7749577	443
1	0.9940485	-2.571028	2.5471177	444
1	0.9937045	-2.5396724	2.5219371	445
1	0.9080059	-1.169748	1.1197784	446
1	0.9999734	-5.3818097	5.1532083	447
1	0.62440836	-0.27464408	0.23365812	448
1	0.995996	-2.7733083	2.743131	449
1	0.99999654	-6.3741474	6.1872134	450
1	0.98822206	-2.2082355	2.2214494	451
1	0.39433634	0.17113398	-0.25798666	452
1	0.9831959	-2.0462916	2.0228922	453
1	0.99567163	-2.7292073	2.7090135	454
1	0.9963367	-2.814217	2.7915096	455
1	0.99999225	-5.902689	5.87228	456
1	0.9998336	-4.383616	4.317694	457
1	0.9987431	-3.3513148	3.3265646	458
1	0.9999999	-8.032343	7.887054	459
1	0.9972242	-2.928995	2.9550292	460
1	0.999984	-5.5525537	5.492295	461
1	0.9993349	-3.6403408	3.674641	462
1	7.97475e-05	4.714324	-4.7222414	463
1	0.9999863	-5.636573	5.563663	464
1	0.9702756	-1.7535934	1.7320168	465
1	0.9930657	-2.5069635	2.457362	466
1	0.998415	-3.2753263	3.170258	467
1	0.99903893	-3.47515	3.4713306	468
1	0.16689412	0.75220543	-0.85559565	469
1	0.9805565	-1.968112	1.9524968	470
1	0.87005043	-0.9891898	0.91221493	471
1	0.9957307	-2.7453115	2.7067084	472
1	0.9995504	-3.863622	3.843087	473
1	0.9259036	-1.251972	1.2734314	474
1	0.9988508	-3.405297	3.3622522	475
1	0.0013426617	3.2514093	-3.3603485	476
1	0.7945703	-0.6935995	0.6590982	477
1	0.9985781	-3.3143342	3.2399998	478
1	0.05195633	1.4038913	-1.5001055	479
1	0.99995434	-5.0220017	4.973391	480
1	0.99836713	-3.2498987	3.165884	481
1	0.9989785	-3.4507892	3.4346585	482
1	0.9864399	-2.149978	2.1369905	483
1	0.9991671	-3.5699904	3.5196626	484
1	0.99984074	-4.3550296	4.3900084	485
1	0.00029920385	4.0585437	-4.0555425	486
1	0.9999876	-5.6754646	5.6204524	487
1	0.99999607	-6.218324	6.232754	488
1	0.9995388	-3.8199842	3.8610225	489
1	0.99433386	-2.6179385	2.5496333	490
1	0.13942032	0.8616412	-0.9584717	491
1	0.8487991	-0.9251147	0.80009884	492
1	0.99999213	-5.874842	5.8759723	493
1	0.9998864	-4.57343	4.509476	494
1	0.32155013	0.35394585	-0.39271122	495
1	0.99999964	-7.52813	7.4332957	496
1	0.8435216	-0.85951823	0.82514936	497
1	0.9999659	-5.1254625	5.1607614	498
1	0.99992657	-4.7788916	4.74014	499
1	0.15435764	0.8039751	-0.8968492	500
1	0.9915816	-2.4049063	2.363975	501
1	0.9899302	-2.3601108	2.2279768	502
1	0.97348285	-1.8529097	1.7501806	503
1	0.9216105	-1.2367306	1.2277018	504
1	0.04285649	1.5210414	-1.585055	505
1	0.9999999	-7.8920593	7.7086644	506
1	0.96928823	-1.7423134	1.7096043	507
1	0.5734324	-0.19131745	0.10455182	508
1	0.8631143	-0.9100992	0.93130165	509
1	0.13699988	0.9225884	-0.91784644	510
1	0.99998605	-5.633597	5.547708	511
1	0.9999976	-6.507638	6.462915	512
1	0.9992982	-3.6444833	3.6167383	513
1	0.723517	-0.52460295	0.43737158	514
1	0.9984875	-3.2608087	3.2316597	515
1	0.9240908	-1.2594492	1.2398233	516
1	0.9998227	-4.339575	4.297359	517
1	0.9998944	-4.612411	4.54316	518
1	0.9730233	-1.8261817	1.7592528	519
1	0.6876312	-0.4230873	0.36598065	520
1	0.9956963	-2.7476437	2.6963243	521
1	0.997154	-2.940642	2.9183614	522
1	0.8128805	-0.73571914	0.7331174	523
1	0.952298	-1.5386136	1.4552904	524
1	0.9994424	-3.7391565	3.7522185	525
1	0.013650941	2.0892835	-2.1909182	526
1	1.0	-9.569741	9.495795	527
1	0.9851075	-2.1014075	2.090485	528
1	0.99993885	-4.8831916	4.819219	529
1	0.99649113	-2.8640194	2.78493	530
1	0.30952013	0.34604678	-0.45631695	531
1	0.4865099	0.022406692	-0.031566914	532
1	0.9999045	-4.6408744	4.6161194	533
1	0.9999279	-4.7920346	4.744414	534
1	0.011238338	2.246755	-2.2303672	535
1	0.9633067	-1.6501778	1.6176018	536
1	0.99854183	-3.2842553	3.2448883	537
1	0.14532976	0.8270318	-0.9446786	538
1	0.9910142	-2.361834	2.3412452	539
1	0.9999645	-5.1540256	5.092772	540
1	0.93709975	-1.3551435	1.3460976	541
1	0.9999057	-4.642436	4.6260285	542
1	0.9986463	-3.3217938	3.2817984	543
1	0.0023922417	2.9555058	-3.0776234	544
1	0.9887157	-2.24702	2.225975	545
1	0.79733527	-0.7039498	0.6657726	546
1	0.99708706	-2.908565	2.9271042	547
1	0.9990445	-3.4856246	3.4667437	548
1	0.9993698	-3.7425756	3.62629	549
1	0.9995851	-3.9024274	3.8845572	550
1	0.98840755	-2.2593887	2.1863532	551
1	0.013229979	2.131581	-2.1803708	552
1	0.05279058	1.3774161	-1.5097712	553
1	0.9984687	-3.2452195	3.2348762	554
1	0.8645018	-0.9536765	0.89951825	555
1	0.9990571	-3.4769738	3.4886692	556
1	0.9999993	-7.144296	7.010574	557
1	0.99007624	-2.3101423	2.2927113	558
1	0.9999764	-5.3873897	5.2691264	559
1	0.9951172	-2.6771371	2.6400027	560
1	0.018732354	1.9471786	-2.0114145	561
1	0.00065574946	3.6661932	-3.6628828	562
1	0.89538944	-1.1038504	1.0431639	563
1	0.99979454	-4.2746053	4.2154145	564
1	0.99967694	-4.053771	3.9834814	565
1	0.999433	-3.79255	3.6820116	566
1	0.9986411	-3.3065336	3.2931275	567
1	0.9773881	-1.9452584	1.8211476	568
1	0.10763678	1.009442	-1.105669	569
1	0.9989485	-3.4692376	3.3872724	570
1	0.9957326	-2.7569213	2.69556	571
1	0.9998517	-4.384958	4.4314685	572
1	0.99998546	-5.580002	5.5579658	573
1	0.9999988	-6.890469	6.79157	574
1	0.99975187	-4.1781945	4.123322	575
1	0.06660499	1.2709091	-1.36914	576
1	0.9918663	-2.4045346	2.3990312	577
1	0.9881071	-2.236893	2.1829505	578
1	0.9976877	-3.0611563	3.0060344	579
1	0.99855024	-3.29739	3.2375352	580
1	0.8191047	-0.77010757	0.7401857	581
1	0.9999858	-5.5966125	5.5692453	582
1	0.9448231	-1.4406677	1.3997849	583
1	0.99812657	-3.181237	3.0968542	584
1	0.19184846	0.69184816	-0.74619573	585
1	0.97234154	-1.8092703	1.7505057	586
1	0.99920374	-3.5605195	3.5741787	587
1	0.7394584	-0.5457872	0.49736795	588
1	0.39579454	0.18483101	-0.23818798	589
1	0.9999615	-5.1006255	5.063711	590
1	0.99999964	-7.5679116	7.3784547	591
1	0.9994972	-3.823485	3.7713053	592
1	0.11484144	0.9783706	-1.0638437	593
1	0.9997832	-4.2131763	4.222942	594
1	0.99999976	-7.679415	7.5982347	595
1	0.99937433	-3.6965697	3.679485	596
1	0.8481305	-0.8746832	0.8453299	597
1	0.0012136942	3.3848107	-3.3280613	598
1	0.9990559	-3.4953697	3.4690037	599
1	0.98939705	-2.2978723	2.2380948	600
1	0.99981827	-4.2814846	4.3312926	601
1	0.95335656	-1.5269164	1.4905397	602
1	0.99996424	-5.1490397	5.088772	603
1	0.9999207	-4.7735405	4.6691904	604
1	1.0	-8.81404	8.633538	605
1	0.8726881	-0.9983997	0.92653877	606
1	0.008218597	2.3680518	-2.4250512	607
1	0.69028336	-0.42887083	0.37257358	608
1	0.9977526	-3.0689793	3.0267375	609
1	0.99999523	-6.221062	6.0445533	610
1	0.39787212	0.19010413	-0.22423516	611
1	0.16224141	0.7789129	-0.86273164	612
1	0.4357655	0.08405513	-0.17431062	613
1	0.99981445	-4.275563	4.316222	614
1	0.9979176	-3.1278641	3.0442867	615
1	0.9999989	-6.9692907	6.818064	616
1	0.9931948	-2.5156212	2.4676278	617
1	0.9999602	-5.0836134	5.0467086	618
1	0.99999964	-7.4270735	7.3392644	619
1	0.9999541	-5.0218854	4.9668713	620
1	0.9082655	-1.1888561	1.1037817	621
1	0.8699522	-0.9854901	0.915046	622
1	0.9992537	-3.6169698	3.582694	623
1	0.017178126	2.0046465	-2.0421448	624
1	0.99979717	-4.273273	4.2292724	625
1	0.95346326	-1.5561265	1.4637336	626
1	0.9999192	-4.7018046	4.722082	627
1	0.98369414	-2.081722	2.0180678	628
1	0.34767863	0.28063604	-0.34862253	629
1	0.9997837	-4.2541723	4.1843753	630
1	0.0986198	1.056637	-1.1560179	631
1	0.9966223	-2.8460152	2.841176	632
1	0.95933914	-1.6109086	1.550069	633
1	0.9954223	-2.732528	2.6494527	634
1	0.69499	-0.42916515	0.3943875	635
1	0.96849614	-1.7247502	1.7008826	636
1	0.68665904	-0.4196771	0.3648689	637
1	0.9998803	-4.5787516	4.4515567	638
1	0.99496067	-2.6685426	2.616891	639
1	0.9438677	-1.4187121	1.4035629	640
1	0.9999722	-5.317243	5.1742005	641
1	0.8984512	-1.1030537	1.0770794	642
1	0.9990415	-3.509558	3.4396238	643
1	0.9954798	-2.7292907	2.6653943	644
1	0.849023	-0.8848608	0.8420982	645
1	0.6633186	-0.37500486	0.30311328	646
1	0.3680512	0.23279838	-0.30778793	647
1	0.9458679	-1.4553077	1.4053664	648
1	0.98547053	-2.1200855	2.0968585	649
1	0.99839705	-3.2507873	3.183549	650
1	0.9999989	-6.9467607	6.8527246	651
1	0.99994755	-4.913134	4.943192	652
1	0.9933971	-2.5573041	2.4563205	653
1	3.176709e-05	5.1632705	-5.193778	654
1	0.99897695	-3.4490445	3.4348338	655
1	0.9998895	-4.5679755	4.5420737	656
1	0.99602616	-2.7643132	2.759717	657
1	0.9648619	-1.6853207	1.6273774	658
1	0.47417134	-2.1392916e-05	-0.10342795	659
1	0.9987041	-3.3434236	3.3037899	660
1	0.569974	-0.17600523	0.10573986	661
1	0.9993717	-3.7490637	3.6227803	662
1	0.99745756	-2.9920585	2.980042	663
1	0.9976247	-3.0399778	3.000293	664
1	0.043597788	1.506721	-1.5814512	665
1	0.9397258	-1.4482157	1.298469	666
1	0.99999976	-7.6070623	7.562131	667
1	0.98528844	-2.1413605	2.0629396	668
1	0.9986387	-3.3049073	3.2930446	669
1	0.03449249	1.6490574	-1.6828549	670
1	0.9999976	-6.5128655	6.436197	671
1	0.9981255	-3.120711	3.1568136	672
1	0.47827852	0.024009058	-0.06293165	673
1	0.99565506	-2.7322428	2.7021408	674
1	0.86122525	-0.928067	0.89743686	675
1	0.9788367	-1.9466689	1.8874255	676
1	0.24582641	0.5256027	-0.5953942	677
1	0.9915677	-2.4110687	2.3561406	678
1	0.99902093	-3.461113	3.466866	679
1	0.99989104	-4.612609	4.5120025	680
1	1.0	-9.008197	8.796948	681
1	0.9994419	-3.7758253	3.714684	682
1	0.89932793	-1.1370299	1.0527494	683
1	0.411263	0.15176818	-0.20697847	684
1	0.9996006	-3.9784214	3.846586	685
1	0.9525591	-1.4994438	1.500225	686
1	0.99971336	-4.0788417	4.0780673	687
1	0.99975127	-4.13602	4.162785	688
1	0.51939696	-0.07736846	0.00025822315	689
1	0.99518114	-2.687206	2.64319	690
1	0.99628216	-2.7843688	2.806517	691
1	0.9999999	-7.932127	7.922265	692
1	0.00018221799	4.311635	-4.2984896	693
1	0.8918259	-1.0871768	1.0223516	694
1	1.0	-10.881075	10.77662	695
1	0.03592037	1.5847764	-1.7050928	696
1	0.99701524	-2.915051	2.8961973	697
1	0.99985576	-4.443053	4.4013124	698
1	0.9999993	-7.072797	7.0572567	699
1	0.99993265	-4.8412004	4.7651896	700
1	0.9992674	-3.6461957	3.5719252	701
1	0.09989135	1.0613799	-1.1370527	702
1	0.121374846	0.96648693	-1.0129877	703
1	0.99230605	-2.498617	2.3609858	704
1	0.99996376	-5.124531	5.100015	705
1	0.99977034	-4.208773	4.169746	706
1	0.9995956	-3.9714818	3.8411841	707
1	0.99635845	-2.8063297	2.8053637	708
1	0.997586	-3.0396245	2.9844103	709
1	0.9832682	-2.081066	1.992504	710
1	0.9999527	-5.00013	4.959268	711
1	0.9746797	-1.8768288	1.7736746	712
1	0.99393517	-2.5371096	2.562047	713
1	0.9986552	-3.3306735	3.2794852	714
1	0.99999654	-6.3609643	6.200585	715
1	1.0	-10.404559	10.313473	716
1	0.9968341	-2.9255786	2.8265734	717
1	0.99891806	-3.4504375	3.377499	718
1	0.9936718	-2.5633366	2.4930508	719
1	0.99871826	-3.306497	3.3517628	720
1	0.996628	-2.842662	2.8462167	721
1	0.99992275	-4.7177978	4.7504716	722
1	0.9999759	-5.3195896	5.3124804	723
1	0.90636444	-1.1594527	1.1105788	724
1	0.2651865	0.485603	-0.5335804	725
1	0.08811661	1.1110816	-1.2257696	726
1	0.9992092	-3.5631673	3.578541	727
1	0.9977799	-3.084626	3.0233734	728
1	0.999997	-6.413582	6.322589	729
1	0.9994541	-3.7724934	3.740055	730
1	0.9998047	-4.317558	4.2230115	731
1	0.00038934918	3.9270384	-3.9236062	732
1	0.025733456	1.7898386	-1.8440546	733
1	0.97591364	-1.8775868	1.8241419	734
1	0.9999602	-5.0854845	5.045703	735
1	0.1394682	0.88665235	-0.9330618	736
1	0.9947961	-2.6370585	2.6160643	737
1	0.9999727	-5.2900453	5.218474	738
1	0.9998857	-4.619645	4.45662	739
1	0.9965749	-2.8232648	2.8499122	740
1	0.9991849	-3.5482097	3.5631742	741
1	0.99997675	-5.392679	5.274321	742
1	0.082604244	1.1494105	-1.2580675	743
1	0.57249033	-0.164374	0.12764494	744
1	0.7875273	-0.69231254	0.6177723	745
1	0.004133868	2.6876752	-2.796724	746
1	0.99957293	-3.9823675	3.775844	747
1	0.99400455	-2.6164489	2.4942865	748
1	0.99978274	-4.2178764	4.216039	749
1	0.87646186	-0.99376756	0.96557623	750
1	0.9575726	-1.5799904	1.5366182	751
1	0.0908381	1.1073	-1.1961443	752
1	0.9994795	-3.7810156	3.7791	753
1	0.98239005	-2.0805786	1.9409477	754
1	0.9220588	-1.247822	1.2228323	755
1	0.99979657	-4.236214	4.263781	756
1	0.99905914	-3.508435	3.4593377	757
1	0.11135965	0.97775096	-1.0991765	758
1	0.9915558	-2.4019182	2.3638787	759
1	0.2845181	0.4114249	-0.5107345	760
1	0.76436293	-0.61169344	0.5650566	761
1	0.577213	-0.18289779	0.12844492	762
1	0.98861444	-2.250511	2.21345	763
1	0.9996749	-4.027141	4.003957	764
1	0.98204273	-2.0427127	1.9589252	765
1	0.96776855	-1.7736439	1.6284074	766
1	0.9999163	-4.714122	4.6740212	767
1	0.99780136	-3.047788	3.0699563	768
1	0.9997769	-4.177528	4.2300944	769
1	0.19576688	0.6777327	-0.73523194	770
1	0.9999094	-4.6611524	4.6474166	771
1	0.9999924	-5.9541945	5.832104	772
1	0.5141985	-0.092647366	-0.035838243	773
1	0.01768519	1.9580903	-2.059094	774
1	0.9999267	-4.8514767	4.6694684	775
1	0.95401	-1.5524864	1.4797629	776
1	0.9765644	-1.9100685	1.8197153	777
1	0.99997616	-5.3344955	5.310374	778
1	0.99888414	-3.4171093	3.379912	779
1	0.9992618	-3.595253	3.615346	780
1	0.9998354	-4.364435	4.3472667	781
1	0.079263486	1.200186	-1.2522103	782
1	0.8449683	-0.8813152	0.81435436	783
1	0.030314116	1.6939526	-1.771406	784
1	0.9998783	-4.5098596	4.504188	785
1	0.9999802	-5.418945	5.414214	786
1	0.99538416	-2.7249224	2.6487098	787
1	0.9552886	-1.5756259	1.4861583	788
1	0.9992316	-3.6434333	3.5269172	789
1	0.9998809	-4.516569	4.519257	790
1	0.83032185	-0.8015359	0.78637433	791
1	0.9906166	-2.3863306	2.2730527	792
1	0.99986315	-4.486243	4.410358	793
1	0.80325425	-0.72549456	0.68126434	794
1	0.9997446	-4.192003	4.080613	795
1	0.96249646	-1.6498864	1.5952097	796
1	0.9875772	-2.1699471	2.2057698	797
1	0.27810583	0.4445191	-0.5093577	798
1	0.022598477	1.8209249	-1.94609	799
1	0.9993098	-3.6661456	3.6115897	800
1	0.7569003	-0.5884432	0.5473165	801
1	0.0059685386	2.5286374	-2.5866296	802
1	0.9999875	-5.660705	5.6310697	803
1	0.26856583	0.46162096	-0.54029024	804
1	0.99996805	-5.1794996	5.1732936	805
1	0.9999528	-4.999677	4.9615693	806
1	0.99976045	-4.2075405	4.1290603	807
1	0.99999547	-6.207306	6.1065183	808
1	0.8642119	-0.9517892	0.8989331	809
1	0.93896234	-1.372191	1.3610946	810
1	0.9998779	-4.5180564	4.4925275	811
1	0.91561145	-1.231853	1.1523074	812
1	0.012217658	2.150139	-2.2424412	813
1	0.9934029	-2.5030522	2.511454	814
1	0.93766415	-1.3345206	1.3763338	815
1	0.051145785	1.4343048	-1.4862702	816
1	0.619261	-0.28104463	0.20536835	817
1	0.8776415	-0.9926862	0.977597	818
1	0.99592894	-2.7792284	2.7205405	819
1	0.09657733	1.0949609	-1.1408857	820
1	0.99995244	-4.981174	4.9721265	821
1	0.98884565	-2.2524498	2.2322578	822
1	0.9976191	-3.0417497	2.9961672	823
1	0.88099843	-1.0419774	0.959942	824
1	0.99801254	-3.1231658	3.0957541	825
1	0.76091385	-0.58745795	0.570238	826
1	0.022578655	1.8620143	-1.9058985	827
1	0.99998724	-5.7013984	5.564697	828
1	0.99999976	-7.7647367	7.649672	829
1	0.9998889	-4.585746	4.519256	830
1	0.9864218	-2.1688547	2.1167674	831
1	0.99382424	-2.5728478	2.5080783	832
1	0.97326285	-1.8344172	1.7601851	833
1	0.9586308	-1.5668697	1.5760978	834
1	0.9996685	-3.9720547	4.039408	835
1	0.93435967	-1.3240738	1.3315972	836
1	0.99982303	-4.3331065	4.306012	837
1	0.9999449	-4.9583116	4.849525	838
1	0.99942833	-3.7647746	3.7017329	839
1	0.9735729	-1.8584309	1.7481534	840
1	0.97293156	-1.8186507	1.7632943	841
1	0.99858236	-3.2788746	3.2784214	842
1	0.9997702	-4.1776595	4.2003446	843
1	0.9409534	-1.414752	1.3538153	844
1	0.7776168	-0.6317225	0.6201092	845
1	0.99986744	-4.496023	4.432711	846
1	0.9877506	-2.1974628	2.1924896	847
1	0.99999976	-7.7609305	7.6212363	848
1	0.9867628	-2.1895022	2.1218977	849
1	0.98425263	-2.1329823	2.0022306	850
1	0.9998435	-4.4130445	4.3493047	851
1	0.1995106	0.63228095	-0.757075	852
1	0.9359265	-1.3508363	1.3306693	853
1	0.9999169	-4.7417073	4.653756	854
1	0.9052896	-1.1735132	1.083918	855
1	0.97728443	-1.9170763	1.8446525	856
1	0.99102473	-2.3735237	2.3307357	857
1	0.9999987	-6.7906194	6.741545	858
1	0.99971896	-4.1100802	4.0667806	859
1	0.99315214	-2.5398586	2.4370904	860
1	0.88235575	-1.0665882	0.9483421	861
1	0.07988746	1.155597	-1.2882804	862
1	0.99096197	-2.3956873	2.3015437	863
1	0.99311286	-2.5282848	2.4429133	864
1	0.998481	-3.2824185	3.205773	865
1	0.9984486	-3.2492173	3.217883	866
1	0.96578705	-1.6804935	1.6598473	867
1	0.9999654	-5.1233473	5.149051	868
1	0.9999945	-6.049328	6.064549	869
1	0.99950707	-3.8114226	3.80334	870
1	1.0	-9.702985	9.547408	871
1	0.9835993	-2.1258316	1.9680606	872
1	0.9994816	-3.8695095	3.6947093	873
1	0.98156506	-2.0160956	1.9588062	874
1	0.29785496	0.41473967	-0.44279364	875
1	0.88898	-1.0695195	1.0108445	876
1	0.55263126	-0.14034201	0.07096585	877
1	0.99998534	-5.510778	5.61926	878
1	0.99569786	-2.7333832	2.7109325	879
1	0.9994042	-3.7164757	3.7084749	880
1	0.9999968	-6.3939214	6.2502813	881
1	0.9127853	-1.1700728	1.1780542	882
1	0.20531099	0.6534094	-0.7000156	883
1	0.49347353	-0.031400714	-0.057508215	884
1	0.8735374	-1.0092895	0.92331475	885
1	0.9999875	-5.633751	5.6509376	886
1	0.9999995	-7.287487	7.2210736	887
1	0.63333946	-0.3144957	0.23207456	888
1	0.9951441	-2.6739213	2.6487608	889
1	0.753597	-0.5758026	0.542087	890
1	0.9999757	-5.363182	5.2625203	891
1	0.0063295783	2.4850037	-2.5711682	892
1	0.9999645	-5.1748548	5.07079	893
1	0.9998629	-4.547433	4.3475595	894
1	0.9999765	-5.316278	5.3447843	895
1	0.99972564	-4.1042743	4.0966296	896
1	0.04702434	1.4411094	-1.5678146	897
1	0.9994723	-3.7980075	3.7484834	898
1	0.99815816	-3.1861649	3.1089804	899
1	0.99811256	-3.1478655	3.1227658	900
1	0.70471257	-0.42877463	0.44106627	901
1	0.9999291	-4.7781386	4.775867	902
1	0.9745988	-1.8668423	1.780387	903
1	0.99994326	-4.9416547	4.8343415	904
1	0.8695363	-0.98819673	0.90866846	905
1	0.9999019	-4.6751623	4.553721	906
1	0.99997735	-5.368106	5.327231	907
1	0.99525577	-2.7347207	2.6113648	908
1	0.9678831	-1.7448009	1.6609267	909
1	0.03711698	1.6082304	-1.647627	910
1	0.91113734	-1.2178085	1.1097926	911
1	0.99997246	-5.2787175	5.222259	912
1	0.047900748	1.4472702	-1.5422682	913
1	0.9999058	-4.6523523	4.617469	914
1	0.21006578	0.61963135	-0.7048975	915
1	0.034866393	1.6200905	-1.7006525	916
1	0.60667	-0.23785613	0.19547994	917
1	0.046725	1.4491346	-1.5664893	918
1	0.9995005	-3.7706993	3.8307276	919
1	0.9931549	-2.4853828	2.4919643	920
1	0.0026049092	2.9228256	-3.0249238	921
1	0.7773888	-0.6726089	0.57790476	922
1	0.99633247	-2.8036833	2.8008795	923
1	0.9996234	-3.9905813	3.8935866	924
1	0.9991059	-3.5306432	3.4880934	925
1	0.00023507398	4.1801686	-4.1752067	926
1	0.9967506	-2.8285325	2.8974845	927
1	0.0017782797	3.1427	-3.1876292	928
1	0.017639086	1.9697394	-2.0501022	929
1	0.6964846	-0.42746714	0.40314648	930
1	0.54916537	-0.10426919	0.09302982	931
1	0.74385256	-0.54683614	0.51925355	932
1	0.99994004	-4.89103	4.831022	933
1	0.9303098	-1.3115301	1.2799278	934
1	0.99944216	-3.7525728	3.7384095	935
1	0.99883133	-3.4019508	3.3487437	936
1	0.98182213	-2.0317905	1.9574144	937
1	0.95329815	-1.5181439	1.4980006	938
1	0.99987483	-4.4904838	4.4953322	939
1	0.9999417	-4.8991427	4.85088	940
1	0.9996823	-4.099648	3.9542584	941
1	0.9620184	-1.644472	1.5874593	942
1	0.99980813	-4.322986	4.2354665	943
1	0.9954247	-2.7060263	2.6764631	944
1	0.0022332422	3.0464256	-3.0556395	945
1	0.2851721	0.42375574	-0.49519327	946
1	0.9965918	-2.8544033	2.823731	947
1	0.9863645	-2.1840143	2.0973363	948
1	0.8988023	-1.1628351	1.0211517	949
1	0.9996792	-4.0092525	4.0352745	950
1	0.2472667	0.54661065	-0.566633	951
1	0.98608273	-2.1847107	2.075904	952
1	0.016367283	1.9742835	-2.1216846	953
1	0.99146104	-2.381234	2.3733046	954
1	0.9873798	-2.2263682	2.1333904	955
1	0.029184261	1.7024391	-1.8020679	956
1	0.9994572	-3.7577777	3.760496	957
1	0.99972516	-4.106008	4.093099	958
1	0.99390537	-2.585194	2.5090322	959
1	0.873145	-0.962298	0.9667591	960
1	0.6719012	-0.4104599	0.30633673	961
1	0.9999263	-4.754311	4.761467	962
1	0.9999232	-4.7401576	4.735164	963
1	0.024894243	1.8017538	-1.8661556	964
1	0.99993694	-4.8347106	4.8372607	965
1	0.9789514	-1.9338182	1.9058291	966
1	0.013044423	2.141103	-2.185161	967
1	0.0082063	2.362767	-2.4318461	968
1	0.99763775	-3.0165806	3.0291886	969
1	0.9999522	-4.9995766	4.949526	970
1	0.25454193	0.4943786	-0.5801547	971
1	1.0	-8.955224	8.833887	972
1	0.45026436	0.06161851	-0.13798416	973
1	0.026019808	1.813223	-1.8093097	974
1	0.26381677	0.43923563	-0.58698857	975
1	1.0	-8.849359	8.680448	976
1	0.95878386	-1.5961206	1.5507163	977
1	0.9983925	-3.2288525	3.2026186	978
1	0.97673255	-1.8732436	1.8639139	979
1	0.99882954	-3.3895304	3.359711	980
1	0.91798437	-1.2383137	1.1769572	981
1	0.65141857	-0.363506	0.2617745	982
1	0.99763703	-3.0817037	2.96375	983
1	0.92218167	-1.2510691	1.2212965	984
1	0.41122648	0.15909639	-0.19980119	985
1	0.2982202	0.3776201	-0.4781675	986
1	0.99873286	-3.3632324	3.3065119	987
1	0.99145997	-2.4188614	2.3355527	988
1	0.023268245	1.8508854	-1.8862373	989
1	0.9999995	-7.315689	7.1561975	990
1	0.97900945	-1.94156	1.9009093	991
1	0.9999627	-5.099925	5.0953546	992
1	0.99880147	-3.3314214	3.3940883	993
1	0.99999905	-6.9464207	6.859964	994
1	0.6971408	-0.45566845	0.37805086	995
1	0.9999192	-4.716814	4.7058163	996
1	0.9975873	-3.0692515	2.9553652	997
1	0.99999964	-7.5180516	7.4072566	998
1	0.37307727	0.20823167	-0.31080607	999
1	0.99928075	-3.6441438	3.5923338	1000
1	0.99280095	-2.4740498	2.4525285	1001
1	0.9999999	-8.016931	7.956369	1002
1	0.0168681	1.9872057	-2.0781136	1003
1	0.99656194	-2.8500838	2.8193345	1004
1	0.9895672	-2.292409	2.2599127	1005
1	0.22984119	0.5617679	-0.64744025	1006
1	0.99769336	-3.048051	3.0216365	1007
1	0.9987649	-3.344633	3.3507316	1008
1	0.9998647	-4.4829664	4.4249625	1009
1	1.7648681e-05	5.434566	-5.5102654	1010
1	0.9444447	-1.4292171	1.4040014	1011
1	0.006267292	2.4725919	-2.5935318	1012
1	0.9988556	-3.3873389	3.384338	1013
1	0.9859341	-2.1483736	2.101457	1014
1	0.24406615	0.52148956	-0.60902506	1015
1	0.99940526	-3.7439854	3.6828809	1016
1	0.051989976	1.3918562	-1.5114579	1017
1	0.9998553	-4.423204	4.4172945	1018
1	0.6659932	-0.38699937	0.30311868	1019
1	0.99808645	-3.1361947	3.120643	1020
1	0.9998815	-4.5868797	4.454208	1021
1	0.5263968	-0.09206643	0.0136190215	1022
1	0.5532181	-0.091522045	0.12215992	1023
1	0.13081768	0.9269242	-0.96682405	1024
1	0.99995947	-5.1065874	5.0068564	1025
1	0.9999248	-4.7540545	4.7407346	1026
1	0.9928844	-2.4612057	2.4771214	1027
1	0.99999833	-6.6684146	6.60586	1028
1	0.9898645	-2.285672	2.295852	1029
1	0.9877024	-2.201978	2.1839998	1030
1	0.9999999	-8.2153845	8.168584	1031
1	0.99896586	-3.4612901	3.4118972	1032
1	0.9999157	-4.7014194	4.680162	1033
1	0.697093	-0.46324262	0.3702503	1034
1	0.22532329	0.6198501	-0.61505955	1035
1	0.386178	0.19638658	-0.26702002	1036
1	1.0	-11.480401	11.247022	1037
1	0.9999069	-4.650883	4.6304536	1038
1	0.99980515	-4.268273	4.2746024	1039
1	0.9903197	-2.2903473	2.3375854	1040
1	0.99875224	-3.3935587	3.2915874	1041
1	0.79730827	-0.7020455	0.6675097	1042
1	0.9811085	-1.9685731	1.9813944	1043
1	0.9999279	-4.7600493	4.777837	1044
1	0.9997954	-4.3006287	4.193345	1045
1	0.7972189	-0.7378503	0.631152	1046
1	0.99925905	-3.648236	3.5585444	1047
1	0.0001849522	4.311812	-4.2834163	1048
1	0.9997092	-4.077373	4.065069	1049
1	0.99997807	-5.380111	5.346416	1050
1	0.9999851	-5.578122	5.5338283	1051
1	0.99977106	-4.215633	4.1660056	1052
1	0.92597955	-1.2961015	1.2304093	1053
1	0.9996742	-4.0052094	4.0235443	1054
1	0.9966965	-2.8482788	2.8611755	1055
1	0.996031	-2.757937	2.7673273	1056
1	0.96432185	-1.7097956	1.5870928	1057
1	0.99990034	-4.5727267	4.641207	1058
1	0.9999757	-5.406636	5.21875	1059
1	0.2750398	0.46893838	-0.5002627	1060
1	0.9547796	-1.5731272	1.4768053	1061
1	0.0019568994	3.0833516	-3.1510835	1062
1	0.89257467	-1.0702314	1.047083	1063
1	1.0	-9.397011	9.189621	1064
1	0.99817073	-3.2136798	3.0883121	1065
1	0.9999218	-4.7012296	4.754795	1066
1	0.9463712	-1.4692073	1.401342	1067
1	0.019179707	1.9517149	-1.9828217	1068
1	0.94997704	-1.4949814	1.448974	1069
1	0.0057677333	2.5140796	-2.6356118	1070
1	0.9988617	-3.4149458	3.3620954	1071
1	0.9988618	-3.400139	3.376958	1072
1	0.9511102	-1.5053684	1.4626927	1073
1	0.015742125	2.0149143	-2.1206336	1074
1	0.98683274	-2.18552	2.131244	1075
1	0.7132833	-0.4623793	0.44900465	1076
1	0.99824476	-3.2019265	3.1414561	1077
1	0.98065233	-1.999562	1.9260861	1078
1	0.8670751	-0.97971445	0.8956267	1079
1	0.9994684	-3.8396423	3.6993535	1080
1	0.99975294	-4.1512227	4.154555	1081
1	0.9887539	-2.2877057	2.1887233	1082
1	0.9992156	-3.5392063	3.6106043	1083
1	0.9999757	-5.3140173	5.3094044	1084
1	0.087903	1.134543	-1.2049695	1085
1	0.99973017	-4.119885	4.097704	1086
1	0.28222048	0.4337935	-0.49968043	1087
1	0.40335217	0.16327208	-0.22824499	1088
1	0.99648005	-2.8755276	2.7702575	1089
1	0.99853647	-3.2778862	3.2475631	1090
1	0.99946016	-3.7609217	3.7628133	1091
1	0.9989999	-3.4573534	3.4493036	1092
1	0.99998546	-5.5828557	5.5526104	1093
1	0.99566466	-2.7285345	2.7080607	1094
1	0.99994457	-4.8869786	4.913295	1095
1	0.99603903	-2.752104	2.775212	1096
1	0.9999969	-6.358153	6.319057	1097
1	0.9962358	-2.8041353	2.7743092	1098
1	0.29976162	0.39207894	-0.45635432	1099
1	0.99998903	-5.728095	5.6964025	1100
1	1.0	-13.26781	13.051837	1101
1	0.9998702	-4.5336637	4.4160094	1102
1	0.17095727	0.7649947	-0.81386334	1103
1	0.99941146	-3.7584667	3.6787975	1104
1	0.99989295	-4.598199	4.543585	1105
1	0.9988925	-3.430903	3.3735878	1106
1	0.9990491	-3.4973571	3.459827	1107
1	0.99666935	-2.850565	2.850699	1108
1	0.99999046	-5.8394837	5.716224	1109
1	0.9999218	-4.694467	4.7614245	1110
1	0.9996457	-3.9648685	3.9801645	1111
1	0.9857452	-2.144985	2.091323	1112
1	0.99999106	-5.822052	5.798304	1113
1	0.9999894	-5.7810245	5.6755924	1114
1	0.99999964	-7.406216	7.317034	1115
1	0.99575907	-2.7372482	2.721466	1116
1	0.7536527	-0.6148358	0.50335324	1117
1	0.9518096	-1.5151087	1.4680967	1118
1	0.9907392	-2.3489344	2.3237348	1119
1	0.99999964	-7.446032	7.346754	1120
1	0.9747968	-1.899231	1.7560266	1121
1	0.55786514	-0.14466815	0.087834194	1122
1	0.9996413	-4.0143046	3.918479	1123
1	0.0007113991	3.5832908	-3.6642747	1124
1	0.9819772	-1.9800518	2.0178776	1125
1	0.08639124	1.1522635	-1.2062527	1126
1	0.9999083	-4.6891017	4.60778	1127
1	0.927955	-1.325393	1.2302985	1128
1	0.0037847995	2.7498548	-2.8231158	1129
1	0.13067861	0.8862388	-1.0087332	1130
1	0.9996697	-4.0351686	3.979739	1131
1	0.55667406	-0.18166904	0.046005603	1132
1	0.9932736	-2.5270984	2.467866	1133
1	6.401189e-05	4.833774	-4.8226037	1134
1	0.43420216	0.111502014	-0.15322459	1135
1	0.47714195	0.009845333	-0.08165085	1136
1	0.8528641	-0.90057796	0.85666543	1137
1	0.5574672	-0.13538904	0.095499955	1138
1	0.9998652	-4.4553103	4.4558206	1139
1	0.9919544	-2.4104478	2.4040942	1140
1	0.98499656	-2.1106036	2.0737545	1141
1	0.030388294	1.7136961	-1.7491419	1142
1	0.9884997	-2.3059661	2.1478453	1143
1	0.99828327	-3.1846602	3.180921	1144
1	0.999688	-4.110858	3.9615078	1145
1	0.9639869	-1.6682857	1.6189078	1146
1	0.72705084	-0.52454764	0.4551632	1147
1	1.0	-11.958796	11.755691	1148
1	0.97323644	-1.8164024	1.7771834	1149
1	0.99838126	-3.2035801	3.2208781	1150
1	0.8170486	-0.78323686	0.7132412	1151
1	0.9998826	-4.5111475	4.539012	1152
1	0.97578895	-1.888293	1.8081462	1153
1	0.9940872	-2.576448	2.548267	1154
1	0.9023431	-1.1237483	1.0997862	1155
1	0.99282575	-2.4910815	2.438975	1156
1	0.0045659402	2.6768386	-2.7077157	1157
1	0.99949086	-3.8068693	3.7753386	1158
1	0.99445915	-2.6248367	2.5652146	1159
1	0.07960616	1.1968559	-1.2508544	1160
1	0.99658006	-2.844039	2.8306684	1161
1	0.8603223	-0.92179763	0.8961717	1162
1	0.9903009	-2.3689826	2.256993	1163
1	0.99817383	-3.1712768	3.1324377	1164
1	0.9992907	-3.6385782	3.6120677	1165
1	0.99995613	-5.0620074	4.971052	1166
1	0.99816424	-3.1567643	3.1416674	1167
1	0.99934584	-3.7080474	3.6234646	1168
1	0.2184218	0.64214116	-0.6327459	1169
1	0.043006945	1.508281	-1.5941535	1170
1	1.0	-8.897905	8.7716	1171
1	0.65885967	-0.34813276	0.310084	1172
1	0.052705783	1.424886	-1.4639984	1173
1	0.9702655	-1.7779748	1.7072872	1174
1	0.9984372	-3.23574	3.2239995	1175
1	0.9998994	-4.574632	4.630037	1176
1	0.9999864	-5.6543326	5.5552754	1177
1	0.9999647	-5.181231	5.071011	1178
1	0.9999063	-4.653576	4.622032	1179
1	0.8066582	-0.730169	0.69827133	1180
1	0.94742674	-1.4423565	1.4491845	1181
1	0.004867401	2.6255655	-2.6947503	1182
1	0.8900415	-1.0704292	1.0207359	1183
1	0.87873524	-1.0058706	0.97463715	1184
1	0.99999297	-5.94005	5.919167	1185
1	0.78382134	-0.6632489	0.62482715	1186
1	0.0011532393	3.373987	-3.3900394	1187
1	0.0028339063	2.904227	-2.959034	1188
1	0.99885464	-3.435665	3.335251	1189
1	0.018271709	1.9493921	-2.0345685	1190
1	0.9999943	-6.0525928	6.017773	1191
1	0.78119296	-0.65753216	0.6150999	1192
1	0.99997723	-5.391378	5.2975526	1193
1	0.9983901	-3.229839	3.2000673	1194
1	0.9950584	-2.684149	2.6209574	1195
1	0.9999975	-6.4405494	6.4440894	1196
1	0.9992287	-3.6249335	3.5418088	1197
1	0.99737644	-3.023127	2.9174685	1198
1	0.5714591	-0.17434616	0.11346058	1199
1	0.5826614	-0.2042549	0.1294534	1200
1	0.9978387	-3.0869026	3.0479803	1201
1	0.9930697	-2.5150526	2.4498458	1202
1	0.99999976	-7.800865	7.7138414	1203
1	0.0009049562	3.4514692	-3.5552492	1204
1	0.9860502	-2.1503642	2.1078782	1205
1	0.98347974	-2.0470302	2.0394773	1206
1	0.9993765	-3.7351139	3.6444025	1207
1	0.9699701	-1.758023	1.7170507	1208
1	0.9998616	-4.423144	4.462038	1209
1	0.994706	-2.6252582	2.6106071	1210
1	0.9892643	-2.2851312	2.23825	1211
1	0.9991961	-3.57259	3.552695	1212
1	0.9434714	-1.4151987	1.3996216	1213
1	0.9997384	-4.1271796	4.1210523	1214
1	0.9859904	-2.1293972	2.1245031	1215
1	0.9934344	-2.5619893	2.4573436	1216
1	0.9987589	-3.384323	3.3061652	1217
1	0.95144415	-1.5123279	1.462939	1218
1	0.99999034	-5.8348927	5.7127104	1219
1	0.99999154	-5.9103475	5.76661	1220
1	0.99564254	-2.7249134	2.706583	1221
1	0.08841423	1.1269293	-1.2062234	1222
1	0.9929616	-2.4959543	2.4533563	1223
1	0.0006983222	3.6104386	-3.6556926	1224
1	0.99954104	-3.8366363	3.849454	1225
1	0.1888687	0.63239264	-0.8249852	1226
1	0.15390214	0.83082366	-0.8734943	1227
1	0.9680033	-1.7088441	1.7007598	1228
1	0.9873261	-2.2320364	2.123419	1229
1	0.99934775	-3.7066212	3.6277757	1230
1	0.9994443	-3.7722511	3.7224674	1231
1	0.99999917	-7.073976	6.9008636	1232
1	0.96971357	-1.7647915	1.7015084	1233
1	0.99995124	-4.9839063	4.9443517	1234
1	0.97602385	-1.8824385	1.823989	1235
1	0.99999976	-7.6843333	7.468797	1236
1	0.81319493	-0.7509284	0.7199764	1237
1	0.89816105	-1.1102412	1.066716	1238
1	0.19666642	0.66763586	-0.73962516	1239
1	0.31031588	0.3622434	-0.43639958	1240
1	0.49913943	-0.020051645	-0.02349405	1241
1	0.72696126	-0.5030726	0.4761869	1242
1	0.9999467	-4.9864936	4.85358	1243
1	0.9999957	-6.2134414	6.158089	1244
1	0.99897194	-3.4476633	3.4313302	1245
1	0.93568814	-1.3475504	1.3299874	1246
1	0.99992406	-4.7340937	4.752126	1247
1	0.9763752	-1.8852167	1.8363327	1248
1	0.9999994	-7.2679887	7.123396	1249
1	0.9672418	-1.7078099	1.6774875	1250
1	0.99995553	-5.058327	4.961838	1251
1	0.99968517	-4.0818133	3.9812489	1252
1	0.949815	-1.4877017	1.4528475	1253
1	0.97354555	-1.836494	1.7690293	1254
1	0.7781682	-0.6616368	0.5933861	1255
1	0.98784965	-2.2011755	2.1969957	1256
1	0.9998634	-4.4559364	4.442172	1257
1	0.9810215	-1.9883916	1.9568958	1258
1	0.18460493	0.69581753	-0.78963715	1259
1	0.99737	-3.0204995	2.9176686	1260
1	0.99710125	-2.950278	2.8903008	1261
1	0.99995124	-4.985952	4.943025	1262
1	0.9924988	-2.4727085	2.412457	1263
1	0.9999974	-6.4777083	6.378633	1264
1	0.99996233	-5.0651293	5.121759	1265
1	0.9999969	-6.3643527	6.3195133	1266
1	0.9887993	-2.257915	2.2225952	1267
1	0.98639953	-2.1865795	2.0973759	1268
1	0.9999827	-5.514094	5.4510646	1269
1	0.98795855	-2.2518284	2.1554623	1270
1	0.9796468	-1.9651093	1.9088444	1271
1	0.3462486	0.3118851	-0.32368496	1272
1	0.025605528	1.7739444	-1.8650638	1273
1	0.999959	-5.0722933	5.0306716	1274
1	0.41031003	0.12457346	-0.23811029	1275
1	0.9856448	-2.141474	2.087708	1276
1	0.99815947	-3.192773	3.1030788	1277
1	0.9968862	-2.8901346	2.8786778	1278
1	0.059137993	1.3324771	-1.434446	1279
1	0.99983907	-4.392137	4.342167	1280
1	0.50794184	-0.055313796	-0.023543611	1281
1	0.9999987	-6.81446	6.686748	1282
1	0.9874756	-2.1967008	2.1707735	1283
1	0.9985488	-3.2540748	3.279872	1284
1	0.98579025	-2.1248617	2.114654	1285
1	0.81914234	-0.8183684	0.6921792	1286
1	0.055197164	1.3778248	-1.46224	1287
1	0.59686905	-0.23214076	0.16029549	1288
1	0.9999056	-4.672359	4.595533	1289
1	0.9999653	-5.1443286	5.124548	1290
1	0.99993765	-4.8785834	4.805163	1291
1	0.9999373	-4.8840346	4.7926927	1292
1	0.17278165	0.7839724	-0.7820676	1293
1	0.9863624	-2.1326213	2.1485777	1294
1	0.9998603	-4.4855394	4.390385	1295
1	0.99999034	-5.7818074	5.762507	1296
1	0.02673741	1.7308395	-1.8637508	1297
1	0.9166989	-1.1966076	1.2017102	1298
1	0.9990331	-3.4653163	3.4750583	1299
1	0.97946817	-1.9697089	1.8953223	1300
1	0.99955016	-3.8330305	3.8731093	1301
1	0.99954295	-3.8884442	3.801828	1302
1	0.9849439	-2.1261613	2.0546453	1303
1	0.98802316	-2.2145941	2.1981392	1304
1	0.9034095	-1.1419678	1.0937275	1305
1	0.9999616	-5.07558	5.0920506	1306
1	0.9973928	-3.0223382	2.9245453	1307
1	0.14581764	0.8666527	-0.90113515	1308
1	0.99120986	-2.3763087	2.3489876	1309
1	0.8849507	-1.0088513	1.0313205	1310
1	0.9992393	-3.6387904	3.5417967	1311
1	0.99993396	-4.8411937	4.78429	1312
1	0.999705	-4.0667725	4.0616465	1313
1	0.9965732	-2.8318236	2.84086	1314
1	0.98772347	-2.2115197	2.1761913	1315
1	0.99860233	-3.286358	3.285204	1316
1	1.0	-9.667336	9.510833	1317
1	0.9905934	-2.3550456	2.3018413	1318
1	0.854606	-0.9098603	0.8613324	1319
1	0.99936754	-3.7105906	3.6545858	1320
1	0.9999844	-5.5810056	5.486077	1321
1	0.994393	-2.6189516	2.559167	1322
1	0.8735377	-0.99189115	0.94071573	1323
1	0.88803107	-1.0660117	1.0047741	1324
1	0.9624167	-1.6778291	1.5650595	1325
1	0.03784012	1.5593399	-1.6764709	1326
1	0.99928755	-3.6171148	3.6289158	1327
1	0.9728194	-1.8407388	1.7369539	1328
1	0.19036436	0.696557	-0.75108737	1329
1	0.99840516	-3.229531	3.2098415	1330
1	0.99977475	-4.214454	4.1837764	1331
1	0.999355	-3.6861575	3.6595206	1332
1	0.01150175	2.1713436	-2.2823443	1333
1	0.99956363	-3.9160514	3.8205814	1334
1	0.99435556	-2.581661	2.5897532	1335
1	0.9974558	-2.9732616	2.9981282	1336
1	0.7857644	-0.6947985	0.6047823	1337
1	0.9895062	-2.2866294	2.2597933	1338
1	0.98489064	-2.0999625	2.0772505	1339
1	0.06290539	1.3237104	-1.377442	1340
1	0.8937229	-1.1095947	1.0197514	1341
1	0.93336606	-1.3171225	1.3224608	1342
1	0.63896406	-0.31030345	0.26056716	1343
1	0.99689305	-2.8956	2.8754213	1344
1	0.9999341	-4.8060465	4.8206387	1345
1	0.99999964	-7.470219	7.2857213	1346
1	0.0592734	1.3445971	-1.4198948	1347
1	0.9998584	-4.4341326	4.428372	1348
1	1.0	-9.341467	9.223529	1349
1	0.99980634	-4.3017125	4.2473555	1350
1	1.0	-11.5305605	11.3637	1351
1	0.90467834	-1.1601412	1.0901814	1352
1	0.35892677	0.26568818	-0.3143371	1353
1	0.9999105	-4.628167	4.6934333	1354
1	0.9994808	-3.7753928	3.787249	1355
1	0.98793995	-2.2548046	2.1509233	1356
1	0.9988392	-3.4037998	3.3536842	1357
1	0.98433393	-2.098878	2.0415869	1358
1	0.99674404	-2.9001389	2.823893	1359
1	0.9999888	-5.7427545	5.655003	1360
1	0.25905696	0.47609484	-0.574781	1361
1	0.9999858	-5.6982474	5.4687977	1362
1	0.99956745	-3.885424	3.8598592	1363
1	0.9998031	-4.2674384	4.265135	1364
1	0.999954	-4.9782443	5.009307	1365
1	0.9986975	-3.3534367	3.2887259	1366
1	0.99383163	-2.5669177	2.5152247	1367
1	0.999632	-3.9712675	3.935863	1368
1	0.9539165	-1.5025767	1.5275444	1369
1	0.9997737	-4.176469	4.217011	1370
1	0.6023548	-0.2380757	0.17721081	1371
1	0.4107717	0.12366509	-0.23711103	1372
1	0.2381442	0.5400406	-0.62284034	1373
1	0.009202115	2.283507	-2.3955698	1374
1	0.04189056	1.5298307	-1.6000706	1375
1	0.3877103	0.18979341	-0.2671536	1376
1	0.7876491	-0.6596404	0.6511721	1377
1	0.9708679	-1.7815616	1.7247875	1378
1	0.999859	-4.4958224	4.370595	1379
1	0.009819131	2.2757478	-2.3378074	1380
1	0.15589899	0.8136353	-0.8754285	1381
1	0.8136905	-0.7639705	0.71020013	1382
1	0.99323976	-2.5079803	2.4819283	1383
1	0.8525942	-0.904702	0.8503926	1384
1	0.072101966	1.2803535	-1.2744871	1385
1	0.9999646	-5.180133	5.070111	1386
1	0.8992373	-1.0871911	1.1015873	1387
1	0.9999963	-6.355126	6.1630645	1388
1	0.9977404	-3.0602455	3.0300508	1389
1	0.97716516	-1.8844811	1.8718857	1390
1	0.995618	-2.7205374	2.7053187	1391
1	0.41680762	0.13463865	-0.20125362	1392
1	0.9378757	-1.3879818	1.3264983	1393
1	0.035756562	1.6031013	-1.6915087	1394
1	0.9994998	-3.8542125	3.745797	1395
1	0.32483596	0.3230197	-0.40861568	1396
1	0.9998653	-4.453775	4.4582934	1397
1	0.9981325	-3.1370857	3.1442204	1398
1	0.0036974663	2.7215145	-2.8748887	1399
1	0.9967529	-2.877238	2.8495173	1400
1	0.9910458	-2.4290912	2.277542	1401
1	0.9609805	-1.6279318	1.5759584	1402
1	0.9959164	-2.7829924	2.7136936	1403
1	0.9949485	-2.6385634	2.6444547	1404
1	0.9999999	-7.8693156	7.8596225	1405
1	0.9999554	-5.0175796	4.9999647	1406
1	0.8759487	-1.0029963	0.95161647	1407
1	0.999984	-5.6073384	5.437567	1408
1	0.010735274	2.267481	-2.2559462	1409
1	0.98386616	-2.0561473	2.0544224	1410
1	0.33556366	0.32743987	-0.35568738	1411
1	0.99295276	-2.4934108	2.45464	1412
1	0.9955863	-2.7454145	2.6732044	1413
1	1.0	-8.69074	8.541833	1414
1	0.1872704	0.7296507	-0.73819417	1415
1	0.9999999	-8.110076	7.9722667	1416
1	0.2567073	0.48445767	-0.5786956	1417
1	0.99167657	-2.377899	2.4024224	1418
1	0.99982244	-4.2971253	4.338569	1419
1	0.99640393	-2.831102	2.793219	1420
1	0.9917082	-2.3929484	2.3912187	1421
1	0.9993905	-3.7325845	3.6697493	1422
1	0.99999917	-7.0606675	7.001222	1423
1	0.0017705517	3.127669	-3.2070231	1424
1	0.99906284	-3.5479228	3.42374	1425
1	0.99976057	-4.1819487	4.154802	1426
1	0.9535415	-1.5433856	1.4782387	1427
1	0.9997583	-4.1752734	4.152226	1428
1	0.99539196	-2.7162416	2.6590934	1429
1	0.9999553	-5.0369406	4.9779525	1430
1	0.9996619	-4.049386	3.942482	1431
1	0.9999498	-4.984752	4.9159956	1432
1	0.99974614	-4.096273	4.182039	1433
1	0.07708309	1.2055799	-1.2770754	1434
1	0.9263438	-1.2742459	1.2575908	1435
1	0.79066753	-0.7154738	0.61348027	1436
1	0.99999917	-7.0228143	6.9928393	1437
1	0.9999994	-7.1944513	7.1011977	1438
1	0.94133586	-1.4142675	1.3612038	1439
1	0.99853516	-3.2849953	3.2395117	1440
1	0.09633493	1.0930402	-1.1455877	1441
1	0.19535951	0.66785705	-0.74769694	1442
1	0.8508811	-0.8906508	0.8508775	1443
1	0.9999784	-5.3494043	5.3921676	1444
1	0.9995041	-3.7912228	3.8174489	1445
1	0.9988876	-3.4196746	3.3804147	1446
1	0.97614485	-1.8692207	1.8423911	1447
1	0.9909314	-2.3590007	2.3348293	1448
1	0.9818662	-1.998214	1.9934636	1449
1	0.8769387	-0.9977822	0.965972	1450
1	0.9998171	-4.317798	4.28842	1451
1	0.9860342	-2.139037	2.1180394	1452
1	1.0	-11.25088	11.082639	1453
1	0.95168084	-1.5209615	1.4594393	1454
1	0.9997571	-4.153648	4.168863	1455
1	0.95058787	-1.5135522	1.4433331	1456
1	0.99999404	-6.0093565	6.0128393	1457
1	1.0	-9.071002	8.944341	1458
1	0.999977	-5.376209	5.3021064	1459
1	0.899804	-1.1291163	1.0659319	1460
1	0.51407695	-0.06774833	-0.011425736	1461
1	0.9999845	-5.4919415	5.581381	1462
1	0.13342538	0.899647	-0.9713588	1463
1	0.13924539	0.86616343	-0.9554083	1464
1	0.95119846	-1.4853551	1.4846063	1465
1	0.9791646	-1.9658993	1.8841466	1466
1	0.9999734	-5.275251	5.260612	1467
1	0.0123209935	2.1519296	-2.2321234	1468
1	0.8089884	-0.7758469	0.6676037	1469
1	0.999788	-4.19788	4.2608433	1470
1	0.99988437	-4.5446353	4.5207124	1471
1	0.6444648	-0.31529602	0.27950004	1472
1	0.32709646	0.34377524	-0.3775716	1473
1	0.44264236	0.086492494	-0.1439527	1474
1	0.9674499	-1.708443	1.6834408	1475
1	0.9999944	-6.123379	5.964729	1476
1	0.9903724	-2.3210196	2.3124278	1477
1	0.98112464	-1.9867678	1.9640777	1478
1	0.99861896	-3.323892	3.2596745	1479
1	0.1365486	0.8664087	-0.9778483	1480
1	0.7965227	-0.69946945	0.6652315	1481
1	0.9992612	-3.6144392	3.5952725	1482
1	0.9953484	-2.7028077	2.6630657	1483
1	0.976938	-1.8654786	1.8807565	1484
1	0.9673526	-1.7037928	1.6850047	1485
1	0.99860245	-3.2816098	3.290041	1486
1	0.9999397	-4.8609324	4.854807	1487
1	0.15238418	0.86773294	-0.8482897	1488
1	0.998094	-3.1381161	3.1227317	1489
1	0.998102	-3.1384654	3.1265712	1490
1	0.99378175	-2.5673854	2.5066407	1491
1	0.99998474	-5.5598574	5.5325165	1492
1	0.34078136	0.2679198	-0.3918943	1493
1	0.9096002	-1.2068539	1.1019101	1494
1	0.0037136374	2.7798178	-2.8122053	1495
1	0.99246466	-2.4580243	2.422566	1496
1	0.07034229	1.2465093	-1.3349341	1497
1	0.99887556	-3.445284	3.3440752	1498
1	0.9981938	-3.1480536	3.1666684	1499
1	0.9999994	-7.178765	7.1212635	1500
1	0.9967727	-2.9204133	2.812474	1501
1	0.83336186	-0.84117246	0.7684707	1502
1	0.99047583	-2.3131337	2.3312173	1503
1	0.97501737	-1.8378593	1.8264154	1504
1	0.9489509	-1.4898088	1.4327605	1505
1	0.9999263	-4.755309	4.7608733	1506
1	0.98441017	-2.0751615	2.0702598	1507
1	0.9999938	-6.034652	5.9606347	1508
1	0.19965021	0.6929594	-0.6955224	1509
1	0.9987472	-3.3913474	3.2898605	1510
1	0.041507553	1.5693295	-1.5701569	1511
1	0.0380401	1.5802213	-1.6501106	1512
1	0.8888578	-1.062547	1.0165802	1513
1	0.9999125	-4.6877418	4.656681	1514
1	0.9999801	-5.4044876	5.418957	1515
1	0.9634178	-1.6434011	1.6275234	1516
1	0.071579725	1.2264287	-1.336244	1517
1	0.9984793	-3.294543	3.192538	1518
1	0.9466126	-1.4532676	1.4220475	1519
1	0.38684118	0.19716573	-0.26344407	1520
1	0.9996132	-3.9117978	3.9454613	1521
1	0.99999833	-6.724982	6.5915666	1522
1	0.99997854	-5.3891363	5.3617244	1523
1	0.9999659	-5.116692	5.1704254	1524
1	0.99999547	-6.156481	6.1389	1525
1	0.9999989	-6.922019	6.835975	1526
1	0.998814	-3.3517935	3.384181	1527
1	0.9996922	-4.036823	4.0486894	1528
1	1.0	-9.365449	9.287279	1529
1	0.9998771	-4.5015106	4.5029383	1530
1	0.32141054	0.29185972	-0.45543736	1531
1	0.9847511	-2.0898001	2.0780816	1532
1	1.0	-9.022592	8.848043	1533
1	0.9975121	-3.0076277	2.986197	1534
1	0.59919477	-0.23927929	0.1628319	1535
1	0.9980129	-3.1444027	3.0746741	1536
1	0.99933785	-3.6513283	3.6681247	1537
1	0.99989843	-4.599443	4.5954986	1538
1	0.9525384	-1.5221035	1.4771055	1539
1	0.8046304	-0.7003312	0.7151584	1540
1	0.9226384	-1.2202687	1.2584788	1541
1	0.9805989	-1.9840708	1.9387652	1542
1	0.38862732	0.22254318	-0.23054281	1543
1	0.94710314	-1.4986746	1.3863901	1544
1	0.30123872	0.39932454	-0.4420816	1545
1	0.027102131	1.7147813	-1.8658855	1546
1	0.98452455	-2.097798	2.0551083	1547
1	0.99619555	-2.796264	2.7714934	1548
1	0.9992397	-3.585716	3.595245	1549
1	0.9817717	-2.003696	1.9826864	1550
1	0.96220315	-1.6511929	1.5858046	1551
1	0.99933016	-3.624376	3.6833215	1552
1	0.7674533	-0.6325964	0.5613903	1553
1	0.9999926	-5.9126706	5.903987	1554
1	0.9826765	-2.0411694	1.9970447	1555
1	0.9997836	-4.2706823	4.167459	1556
1	0.9706187	-1.7540166	1.7435596	1557
1	0.99955624	-3.8673737	3.8524947	1558
1	0.8916933	-1.0836368	1.024518	1559
1	0.92398095	-1.2306991	1.2670089	1560
1	0.92782503	-1.3044126	1.2493364	1561
1	0.87453437	-0.9909421	0.9507175	1562
1	0.8182698	-0.80475575	0.6999131	1563
1	0.9630472	-1.6655886	1.5948703	1564
1	0.9656144	-1.7096308	1.625496	1565
1	0.88473886	-1.0536644	0.9844274	1566
1	0.04475735	1.489134	-1.5715758	1567
1	0.9528835	-1.5369067	1.469963	1568
1	0.00061374763	3.6789994	-3.7163134	1569
1	0.9981925	-3.154566	3.159401	1570
1	0.999998	-6.573631	6.557561	1571
1	1.0	-11.062953	10.917161	1572
1	0.9820973	-2.0316226	1.973121	1573
1	0.999943	-4.92534	4.8481236	1574
1	0.1411366	0.8273492	-0.9785325	1575
1	0.9993525	-3.6821113	3.6596398	1576
1	0.99996555	-5.1968436	5.0794053	1577
1	0.9755104	-1.8791938	1.8055195	1578
1	0.01205068	2.1910841	-2.2154264	1579
1	0.9952474	-2.699795	2.6445003	1580
1	0.99999654	-6.3058667	6.2546945	1581
1	0.99969983	-4.0777597	4.033009	1582
1	0.49580148	-0.027359037	-0.044153612	1583
1	0.9324374	-1.3161633	1.3085848	1584
1	0.9295731	-1.3417399	1.238411	1585
1	0.9998778	-4.543792	4.466004	1586
1	0.99194324	-2.4173295	2.39582	1587
1	0.028996522	1.7385988	-1.7725552	1588
1	0.99999976	-7.6059623	7.5280104	1589
1	0.9999851	-5.559068	5.5551896	1590
1	1.0	-8.864858	8.756438	1591
1	0.6902473	-0.42619452	0.37508127	1592
1	1.0	-8.789812	8.63593	1593
1	0.99863774	-3.3328755	3.2643943	1594
1	0.99999976	-7.702678	7.607141	1595
1	0.8933426	-1.0589395	1.0664092	1596
1	0.9939792	-2.5608847	2.5456161	1597
1	0.1359899	0.87219155	-0.9768123	1598
1	0.029788552	1.7330554	-1.7503344	1599
1	0.9996356	-3.9487891	3.9681163	1600
1	0.9881022	-2.2094212	2.210012	1601
1	0.07202598	1.2081429	-1.3478339	1602
1	0.13120563	0.88784593	-1.0024947	1603
1	0.709908	-0.46807754	0.42685974	1604
1	0.9998559	-4.3975463	4.447616	1605
1	0.99954295	-3.8145819	3.8755722	1606
1	0.99748117	-3.050818	2.930614	1607
1	0.993932	-2.5637944	2.5348382	1608
1	0.99982303	-4.379151	4.2598224	1609
1	0.9999285	-4.7764783	4.7693563	1610
1	0.99010813	-2.3108013	2.295301	1611
1	0.28842667	0.3735876	-0.52945	1612
1	0.11345199	0.97809184	-1.0778638	1613
1	0.85239565	-0.9060907	0.84742486	1614
1	0.9878321	-2.2175252	2.1791906	1615
1	0.8930686	-1.1123109	1.010165	1616
1	0.9999529	-4.961266	5.0019236	1617
1	0.60217404	-0.22171904	0.19281283	1618
1	0.88024	-1.0340321	0.9606728	1619
1	0.9684147	-1.7579405	1.6650287	1620
1	0.31646165	0.39304617	-0.37703454	1621
1	0.41530484	0.16518597	-0.1768918	1622
1	0.97150224	-1.7670487	1.7619704	1623
1	0.9995466	-3.931628	3.7666268	1624
1	0.9996257	-4.0074916	3.882538	1625
1	0.9996543	-3.9750257	3.9945078	1626
1	0.0072193136	2.43556	-2.4881902	1627
1	0.99999404	-5.9843326	6.044172	1628
1	0.99999213	-5.9357085	5.8234534	1629
1	0.997724	-3.0320098	3.051055	1630
1	0.62824553	-0.32303253	0.20166472	1631
1	0.8414242	-0.8404881	0.82837516	1632
1	0.9960763	-2.803757	2.7330196	1633
1	0.9070098	-1.1206697	1.1569895	1634
1	0.7735163	-0.63565654	0.59261745	1635
1	0.9881898	-2.238183	2.188725	1636
1	0.50188833	-0.034482952	-0.026929587	1637
1	0.9932774	-2.5142095	2.4813304	1638
1	0.99996626	-5.147468	5.150609	1639
1	0.5584268	-0.13769554	0.09708413	1640
1	0.99823797	-3.1811862	3.1583393	1641
1	0.97897136	-1.9496019	1.8910173	1642
1	0.06429333	1.3315474	-1.3462986	1643
1	0.99860746	-3.300724	3.2745252	1644
1	0.9999409	-4.878111	4.8582964	1645
1	0.03861077	1.5790282	-1.6358197	1646
1	0.8968211	-1.1157014	1.04669	1647
1	0.9996424	-4.009879	3.9258637	1648
1	0.99996626	-5.1190734	5.1762185	1649
1	0.9838216	-2.1138835	1.9938856	1650
1	0.9282512	-1.3221424	1.2379888	1651
1	0.9995272	-3.8667696	3.7895892	1652
1	0.9994861	-3.8169312	3.7561135	1653
1	0.26673996	0.44073877	-0.57048726	1654
1	0.947573	-1.4665079	1.4279749	1655
1	0.99942625	-3.7232955	3.739334	1656
1	0.97110593	-1.7661463	1.7486532	1657
1	0.9981974	-3.1747057	3.1419818	1658
1	0.33353508	0.2954838	-0.39675567	1659
1	0.966137	-1.6825628	1.668418	1660
1	0.8923745	-1.0729599	1.0422682	1661
1	0.5924333	-0.22064903	0.15338448	1662
1	0.9994319	-3.7311685	3.7415957	1663
1	0.997311	-2.9833488	2.9325387	1664
1	0.7750961	-0.6308802	0.6064339	1665
1	0.9999654	-5.151156	5.1214294	1666
1	0.99963987	-3.9521885	3.976482	1667
1	0.98585796	-2.1122322	2.1321266	1668
1	0.87321466	-1.0096214	0.92006457	1669
1	0.56796694	-0.12516792	0.1483933	1670
1	0.98466855	-2.0976331	2.0647635	1671
1	0.13695371	0.8897662	-0.95105916	1672
1	0.9934127	-2.5160954	2.4999099	1673
1	0.9957105	-2.6872263	2.7600574	1674
1	0.9634519	-1.6609402	1.6109544	1675
1	0.9051075	-1.1875064	1.067803	1676
1	0.6949023	-0.43709806	0.38604102	1677
1	0.99137723	-2.3951046	2.349585	1678
1	0.06842467	1.3110332	-1.3001103	1679
1	0.997493	-3.0054486	2.9807377	1680
1	0.9843907	-2.0962956	2.0478551	1681
1	0.99963176	-3.9710639	3.9355445	1682
1	0.9576972	-1.566474	1.5532054	1683
1	0.37969238	0.20592038	-0.2849339	1684
1	0.8258836	-0.80929106	0.747439	1685
1	0.99677867	-2.856628	2.8780947	1686
1	0.9501885	-1.5198092	1.4286048	1687
1	0.09774312	1.0677538	-1.1548027	1688
1	0.99966764	-4.0103574	3.9984193	1689
1	0.010142019	2.3306763	-2.250198	1690
1	0.0013883659	3.3176787	-3.26056	1691
1	0.9952863	-2.711816	2.6407208	1692
1	0.9870411	-2.1979072	2.1350245	1693
1	0.00039355684	3.8539963	-3.9858952	1694
1	0.8640968	-0.95717525	0.8925671	1695
1	0.999828	-4.371132	4.2966294	1696
1	0.7956895	-0.69887036	0.66069824	1697
1	0.99979013	-4.2494063	4.219504	1698
1	0.8723262	-1.016258	0.9054267	1699
1	0.9986994	-3.3485177	3.2951446	1700
1	0.46270922	0.020107111	-0.12933347	1701
1	0.672698	-0.40170008	0.3187131	1702
1	0.8503519	-0.87662846	0.8607353	1703
1	0.99832803	-3.2459416	3.1461096	1704
1	0.88224417	-1.0358508	0.9780052	1705
1	0.16671118	0.7664233	-0.8426942	1706
1	0.997936	-3.1089244	3.072093	1707
1	0.9632533	-1.6724756	1.5937914	1708
1	0.9991947	-3.550164	3.5732489	1709
1	0.9835926	-2.0421002	2.0513833	1710
1	0.9911656	-2.386824	2.3334079	1711
1	0.9996517	-4.021816	3.940149	1712
1	0.62093854	-0.29161128	0.20192258	1713
1	0.037745826	1.5475626	-1.6908413	1714
1	1.0	-9.063175	8.86168	1715
1	0.99997747	-5.3978086	5.3036485	1716
1	0.99981767	-4.3016253	4.307927	1717
1	0.99999523	-6.1570745	6.099692	1718
1	0.9912157	-2.36672	2.3592439	1719
1	0.6301656	-0.29555637	0.23737079	1720
1	0.1480505	0.8507727	-0.8992011	1721
1	0.78232205	-0.6587865	0.6204636	1722
1	0.99973816	-4.109984	4.1374383	1723
1	0.24710293	0.5106789	-0.60344476	1724
1	0.9999188	-4.704545	4.7137165	1725
1	0.99957544	-3.894418	3.8697476	1726
1	0.9918242	-2.3848112	2.4135504	1727
1	0.9987729	-3.3444722	3.3573864	1728
1	0.99999595	-6.248841	6.175188	1729
1	0.97647923	-1.880529	1.8455411	1730
1	0.9989955	-3.431059	3.4711828	1731
1	0.7604131	-0.61572033	0.5392254	1732
1	0.97504663	-1.8326441	1.8328336	1733
1	0.97871816	-1.9159034	1.9124848	1734
1	0.99963236	-3.95562	3.9523296	1735
1	0.6829978	-0.4406627	0.32692018	1736
1	0.16280417	0.7990889	-0.83842105	1737
1	0.8791522	-0.9956858	0.9887396	1738
1	0.98733497	-2.2055452	2.1506195	1739
1	0.99952817	-3.8472946	3.8110294	1740
1	0.9975883	-3.0465727	2.9784229	1741
1	0.002002996	3.06196	-3.1491463	1742
1	0.9834152	-2.046602	2.0359364	1743
1	0.96732104	-1.7120447	1.6757548	1744
1	0.99996436	-5.157951	5.083522	1745
1	0.99818367	-3.1325898	3.1765308	1746
1	0.99998	-5.4405274	5.3797293	1747
1	0.47087368	0.04573991	-0.07089734	1748
1	0.996983	-2.9152756	2.885213	1749
1	0.9903921	-2.3040721	2.3314457	1750
1	0.9926755	-2.4650357	2.4441378	1751
1	0.9699725	-1.7735546	1.7015996	1752
1	0.9999968	-6.348987	6.292838	1753
1	0.9998374	-4.4158416	4.3081326	1754
1	0.9981036	-3.1294634	3.1364765	1755
1	0.99012744	-2.3285906	2.2794805	1756
1	0.9999862	-5.69991	5.488688	1757
1	0.99993765	-4.847839	4.8352094	1758
1	0.9999999	-7.919727	7.933389	1759
1	0.06646361	1.2774888	-1.3648365	1760
1	0.99937254	-3.6965342	3.6765902	1761
1	0.9997398	-4.1702085	4.0838223	1762
1	0.9999138	-4.6885796	4.6709275	1763
1	0.9469589	-1.4421827	1.4400065	1764
1	0.9590036	-1.5849283	1.5674818	1765
1	0.5201474	-0.06587347	0.014759713	1766
1	0.999681	-4.05776	3.9922075	1767
1	0.9971835	-2.950762	2.9187014	1768
1	0.98721087	-2.1946008	2.1516871	1769
1	0.9718999	-1.8449156	1.6985635	1770
1	0.93310016	-1.390166	1.2451509	1771
1	0.9999702	-5.203829	5.2180057	1772
1	0.9997663	-4.1892915	4.1720634	1773
1	0.6498937	-0.34243414	0.27613777	1774
1	1.0	-8.742916	8.671944	1775
1	0.9996613	-4.0087113	3.9815466	1776
1	0.99960786	-3.904063	3.9392433	1777
1	0.99988425	-4.527702	4.5368447	1778
1	0.9998485	-4.4019113	4.392531	1779
1	0.9907031	-2.3849566	2.2837734	1780
1	0.0049228333	2.6185758	-2.6903605	1781
1	0.999853	-4.438199	4.386775	1782
1	0.3695089	0.22723526	-0.30708903	1783
1	0.99994206	-4.8925815	4.864157	1784
1	1.0	-11.688678	11.612262	1785
1	0.99854076	-3.2396004	3.2887564	1786
1	0.9121301	-1.1744682	1.1654578	1787
1	0.96494585	-1.6913178	1.6238608	1788
1	0.99995196	-5.000405	4.942325	1789
1	0.9891177	-2.289949	2.219729	1790
1	0.99925846	-3.6677816	3.5382676	1791
1	0.00085944904	3.4560645	-3.6022944	1792
1	0.00026094986	4.133831	-4.11709	1793
1	0.9999217	-4.742237	4.7117667	1794
1	0.99864584	-3.3002865	3.3029597	1795
1	0.9247356	-1.270704	1.2377967	1796
1	0.9858248	-2.0918553	2.1501265	1797
1	0.97344625	-1.8358129	1.7658576	1798
1	0.9999875	-5.6839547	5.607449	1799
1	0.99999166	-5.859879	5.8276205	1800
1	0.9997435	-4.1544366	4.113819	1801
1	0.9767735	-1.8805404	1.858419	1802
1	8.225639e-05	4.689284	-4.7163033	1803
1	0.9973628	-2.9765627	2.9588313	1804
1	0.3000271	0.37595436	-0.4712144	1805
1	0.99938524	-3.7081177	3.685546	1806
1	0.9879615	-2.2482023	2.1593254	1807
1	0.28066114	0.5015267	-0.43965778	1808
1	0.35469547	0.24931844	-0.34914434	1809
1	0.997718	-3.030609	3.0497956	1810
1	0.3091006	0.36872584	-0.43560165	1811
1	0.95855606	-1.621805	1.5192828	1812
1	0.9999591	-5.043643	5.060884	1813
1	0.9999926	-5.98111	5.832278	1814
1	0.99998486	-5.559194	5.54232	1815
1	0.99879754	-3.369866	3.3522863	1816
1	0.99862874	-3.3001254	3.2904987	1817
1	1.0	-8.927018	8.839347	1818
1	0.8193728	-0.7761429	0.73596096	1819
1	0.53294396	-0.07047548	0.061491385	1820
1	0.75365293	-0.5820158	0.5361748	1821
1	0.9999635	-5.0719886	5.148125	1822
1	0.9999287	-4.7855	4.7629633	1823
1	0.03857799	1.5738249	-1.6419069	1824
1	0.91322607	-1.20048	1.1531978	1825
1	0.9997142	-4.0849147	4.074883	1826
1	0.9235747	-1.2699053	1.2220324	1827
1	0.66903347	-0.3719198	0.33189723	1828
1	0.9925176	-2.4627566	2.4249363	1829
1	0.9999112	-4.689461	4.639133	1830
1	0.9998233	-4.334953	4.3054523	1831
1	0.5799642	-0.20577231	0.11685407	1832
1	0.0021203777	3.0495708	-3.1044679	1833
1	0.11426822	0.9939237	-1.0539418	1834
1	0.99999094	-5.868936	5.7451706	1835
1	0.9937171	-2.5420303	2.5216002	1836
1	0.8050464	-0.7416807	0.6764576	1837
1	0.017452704	1.9597875	-2.0708666	1838
1	0.99988127	-4.5301514	4.5084605	1839
1	0.99999976	-7.738086	7.7109084	1840
1	0.9996952	-4.0651445	4.030314	1841
1	0.9487183	-1.5432377	1.3745395	1842
1	0.99911267	-3.5102942	3.5161872	1843
1	0.99939525	-3.7117527	3.698264	1844
1	0.87010306	-1.0028687	0.8990014	1845
1	0.99385273	-2.5744598	2.5111265	1846
1	0.9947915	-2.654537	2.597694	1847
1	0.99990916	-4.651884	4.654774	1848
1	0.99999714	-6.351481	6.395324	1849
1	0.0012106675	3.2748926	-3.4404798	1850
1	0.8011467	-0.70801127	0.68546516	1851
1	0.99941015	-3.7135074	3.721507	1852
1	0.65193313	-0.3398256	0.28772178	1853
1	0.9989574	-3.4318986	3.433137	1854
1	0.8751275	-1.0014998	0.9455765	1855
1	1.0	-8.908984	8.807921	1856
1	0.9998416	-4.4395804	4.3104796	1857
1	0.99996257	-5.114123	5.077946	1858
1	0.9852502	-2.103556	2.0981107	1859
1	0.9998455	-4.3944206	4.380658	1860
1	0.99366826	-2.5747492	2.4810743	1861
1	0.992351	-2.4286842	2.4368258	1862
1	0.9448484	-1.4718621	1.3690764	1863
1	0.9928268	-2.5133626	2.4168344	1864
1	0.97746277	-1.8877343	1.882059	1865
1	0.9999567	-5.0554647	4.9913583	1866
1	0.9972318	-2.9728513	2.9139326	1867
1	0.9937403	-2.5607464	2.506598	1868
1	0.98482597	-2.1208475	2.052031	1869
1	0.92815477	-1.2972503	1.2614335	1870
1	0.18773699	0.669	-0.79578227	1871
1	0.4292116	0.1051146	-0.17995396	1872
1	0.99790585	-3.0877295	3.0787585	1873
1	0.99822253	-3.1540716	3.176734	1874
1	0.99909174	-3.533769	3.4693413	1875
1	0.99993706	-4.8831797	4.789256	1876
1	0.05362743	1.4126301	-1.4579456	1877
1	0.9992416	-3.5836465	3.5998638	1878
1	0.84528047	-0.87558717	0.8224671	1879
1	0.99999976	-7.751344	7.6712117	1880
1	0.9999999	-8.080209	7.9948816	1881
1	0.9573605	-1.5770941	1.534304	1882
1	0.99998116	-5.440721	5.438219	1883
1	0.9990934	-3.4740214	3.5308967	1884
1	0.43150312	0.119650155	-0.15607093	1885
1	0.06853722	1.2483398	-1.3610396	1886
1	0.9986945	-3.331671	3.3081627	1887
1	0.9992519	-3.6379147	3.5592737	1888
1	0.9981036	-3.1616213	3.1043215	1889
1	0.99879575	-3.3809464	3.3397517	1890
1	0.97144103	-1.7819262	1.7448846	1891
1	0.5659441	-0.17509012	0.09023185	1892
1	0.8122535	-0.7800784	0.6846413	1893
1	0.9999989	-6.916624	6.851155	1894
1	0.6773784	-0.399362	0.34238774	1895
1	0.9992113	-3.566159	3.5781841	1896
1	1.0	-8.924401	8.705373	1897
1	0.98629284	-2.1434824	2.1325507	1898
1	0.00069721625	3.654885	-3.612832	1899
1	0.9927717	-2.4513533	2.4711442	1900
1	0.017580004	1.975151	-2.0481057	1901
1	0.9992791	-3.6464465	3.5878606	1902
1	0.9993635	-3.6494899	3.7092664	1903
1	0.99360526	-2.5543773	2.4914927	1904
1	0.999841	-4.37716	4.3691063	1905
1	0.0002648515	4.139427	-4.0966496	1906
1	0.9786809	-1.939393	1.8872112	1907
1	0.9992687	-3.612355	3.6075509	1908
1	0.94975483	-1.4763011	1.4629892	1909
1	1.0	-9.316022	9.258958	1910
1	0.0026339353	2.967087	-2.9695516	1911
1	0.99905473	-3.4800966	3.483025	1912
1	0.9905302	-2.383569	2.266561	1913
1	0.36861968	0.24034683	-0.29779604	1914
1	0.9976374	-3.0408757	3.0047638	1915
1	0.84352106	-0.887979	0.79668486	1916
1	0.9999974	-6.441207	6.4066997	1917
1	0.9816467	-1.9812827	1.9981381	1918
1	0.9869071	-2.1824906	2.140016	1919
1	0.9998679	-4.483525	4.4483666	1920
1	0.99997735	-5.3485856	5.3489866	1921
1	0.98873436	-2.2311504	2.2435203	1922
1	0.030307123	1.67714	-1.7884567	1923
1	0.99865425	-3.3757846	3.2337162	1924
1	0.9995291	-3.8609197	3.7995906	1925
1	1.0	-8.814602	8.793765	1926
1	0.9827033	-2.046768	1.9930214	1927
1	0.9997478	-4.1478066	4.1371336	1928
1	0.9999888	-5.7366424	5.6595645	1929
1	0.9803027	-1.9481357	1.9592422	1930
1	0.9605201	-1.6298695	1.5618125	1931
1	0.9999989	-6.917213	6.7918916	1932
1	0.9014157	-1.1431212	1.0699334	1933
1	0.9969162	-2.9064448	2.8720338	1934
1	0.001983607	3.0915058	-3.1293468	1935
1	0.9545752	-1.5624896	1.482717	1936
1	0.9966515	-2.8851135	2.8107672	1937
1	0.999374	-3.7185628	3.6569026	1938
1	0.14736587	0.86013085	-0.8952813	1939
1	0.9990932	-3.543307	3.461389	1940
1	1.0	-9.067716	8.937348	1941
1	0.99936754	-3.7065709	3.658619	1942
1	0.7049536	-0.46687558	0.40412357	1943
1	0.0034030038	2.779428	-2.90026	1944
1	0.96986145	-1.7575175	1.7138302	1945
1	0.9576629	-1.5965497	1.5222818	1946
1	0.99998856	-5.6558003	5.725371	1947
1	0.992543	-2.4598694	2.4312496	1948
1	0.9900815	-2.326072	2.2773123	1949
1	0.6562844	-0.3355902	0.31118944	1950
1	0.010829497	2.212087	-2.302506	1951
1	0.9994025	-3.6974647	3.7248032	1952
1	0.99993277	-4.837006	4.769638	1953
1	0.8435256	-0.88013124	0.80456644	1954
1	0.99966097	-4.019789	3.9692874	1955
1	0.56956273	-0.18606214	0.09400525	1956
1	0.9932568	-2.4806142	2.5118356	1957
1	0.9999907	-5.809679	5.78143	1958
1	0.15401614	0.77770036	-0.9257425	1959
1	0.001016736	3.439122	-3.4510186	1960
1	0.9997162	-4.1018944	4.065017	1961
1	0.99997234	-5.2443185	5.2498527	1962
1	0.8199847	-0.81002265	0.70622104	1963
1	0.9879973	-2.224711	2.1858387	1964
1	0.40097144	0.17184113	-0.22957799	1965
1	0.999969	-5.1838255	5.196766	1966
1	0.9934556	-2.518534	2.5040517	1967
1	0.9893267	-2.2763932	2.252891	1968
1	0.0034283183	2.8582022	-2.814049	1969
1	0.9988329	-3.391678	3.3604121	1970
1	0.9999951	-6.164844	6.0657763	1971
1	0.17421195	0.7157104	-0.84035516	1972
1	0.996673	-2.870753	2.831592	1973
1	0.9710414	-1.8096662	1.7028347	1974
1	0.6156743	-0.27618507	0.19504267	1975
1	0.9999999	-8.214522	8.1214905	1976
1	0.9998128	-4.3166585	4.2665286	1977
1	0.39308277	0.18059775	-0.25377455	1978
1	0.9791712	-1.973391	1.8769833	1979
1	0.99732	-2.9625056	2.9567327	1980
1	0.9375207	-1.3904593	1.3179444	1981
1	0.9960359	-2.7620342	2.7644558	1982
1	0.9998517	-4.399957	4.4162774	1983
1	0.7164499	-0.50401187	0.4229076	1984
1	0.9999995	-7.255405	7.237491	1985
1	0.999196	-3.6211598	3.5039735	1986
1	0.9933976	-2.5004957	2.5132046	1987
1	0.9996282	-3.9504263	3.9462776	1988
1	0.894062	-1.0966306	1.0362902	1989
1	0.999683	-4.084395	3.971847	1990
1	0.99996173	-5.108521	5.0616956	1991
1	0.99986565	-4.4702387	4.444555	1992
1	0.9959935	-2.7708127	2.7450023	1993
1	0.95294076	-1.5104289	1.4977163	1994
1	0.9996551	-3.991741	3.9802125	1995
1	0.016065422	2.0471656	-2.0677242	1996
1	0.9989202	-3.4277654	3.4021041	1997
1	0.99701214	-2.9059527	2.9042506	1998
[truncated: 32,905 more rows]
