# Supplementary material for: Automatic correction of performance drift under acquisition shift in medical image classification
Source: Nat Commun. 2023 Oct 19;14:6608. doi: 10.1038/s41467-023-42396-y (PMC10587231; doi:10.1038/s41467-023-42396-y)
Supplement: Supplementary file 6 — Source Data [file 41467_2023_42396_MOESM6_ESM.xlsx]

## Sheet: Figure 1
Scanner A			Scanner B
Prediction for class 1	Malignancy label		Prediction for class 1 (before)	Malignancy label	Prediction for class 1 after UPA
0.0510862	FALSE		0.297876	FALSE	0.0993291
0.117063	FALSE		0.30867	FALSE	0.106311
0.0330278	FALSE		0.330537	FALSE	0.119695
0.0245948	FALSE		0.313794	FALSE	0.109911
0.114877	FALSE		0.140993	FALSE	0.0345521
0.87517	TRUE		0.260997	FALSE	0.0792943
0.474963	FALSE		0.46703	FALSE	0.234122
0.182497	TRUE		0.190894	FALSE	0.0510882
0.0911254	FALSE		0.19222	FALSE	0.0514146
0.242958	FALSE		0.141248	FALSE	0.0345721
0.283904	FALSE		0.0903099	FALSE	0.0196599
0.15254	FALSE		0.10147	FALSE	0.022714
0.50903	FALSE		0.366297	FALSE	0.143387
0.513653	FALSE		0.256134	FALSE	0.0772284
0.141283	FALSE		0.0661021	FALSE	0.012823
0.126782	FALSE		0.0806152	FALSE	0.0164339
0.906424	TRUE		0.154378	FALSE	0.0386456
0.172391	FALSE		0.207678	FALSE	0.057929
0.998286	TRUE		0.171549	FALSE	0.0446455
0.235932	FALSE		0.111672	FALSE	0.0252548
0.0879771	FALSE		0.575375	FALSE	0.370778
0.0420941	FALSE		0.116472	FALSE	0.0269619
0.155885	FALSE		0.217885	FALSE	0.0611233
0.0829277	FALSE		0.294528	FALSE	0.0971508
0.0970947	TRUE		0.663519	FALSE	0.505921
0.0751408	FALSE		0.475425	FALSE	0.246137
0.0326231	FALSE		0.335032	FALSE	0.122449
0.129563	TRUE		0.558091	FALSE	0.343142
0.108133	FALSE		0.294247	FALSE	0.0969391
0.965669	TRUE		0.413575	FALSE	0.18215
0.473038	TRUE		0.344122	FALSE	0.12859
0.177679	FALSE		0.429378	FALSE	0.194366
0.540569	TRUE		0.644744	FALSE	0.461043
0.0905901	FALSE		0.416365	FALSE	0.183098
0.309154	TRUE		0.799283	FALSE	0.74832
0.146249	FALSE		0.837897	FALSE	0.809238
0.0528128	FALSE		0.548131	FALSE	0.333941
0.0254618	FALSE		0.332558	FALSE	0.121301
0.358479	FALSE		0.291198	FALSE	0.0947629
0.0475332	FALSE		0.264049	FALSE	0.0807026
0.0383756	FALSE		0.252474	FALSE	0.0751154
0.0350841	FALSE		0.963968	FALSE	0.956303
0.0374503	FALSE		0.939982	FALSE	0.935834
0.024315	FALSE		0.232776	FALSE	0.0671077
0.0616513	FALSE		0.117918	FALSE	0.0275843
0.720981	FALSE		0.129577	FALSE	0.0313004
0.848842	FALSE		0.119025	FALSE	0.0280836
0.0796709	FALSE		0.149026	FALSE	0.0370917
0.0572692	FALSE		0.0830602	FALSE	0.0169506
0.0376778	FALSE		0.0996053	FALSE	0.0220688
0.0335386	FALSE		0.211196	FALSE	0.0593403
0.0298669	FALSE		0.403883	FALSE	0.171668
0.196141	FALSE		0.501816	FALSE	0.279452
0.146016	FALSE		0.167304	FALSE	0.0433291
0.256445	FALSE		0.206905	FALSE	0.05748
0.0532478	FALSE		0.20018	FALSE	0.0548182
0.26038	FALSE		0.558426	FALSE	0.343392
0.191829	FALSE		0.398527	FALSE	0.166849
0.153389	FALSE		0.504178	FALSE	0.280615
0.112788	FALSE		0.638668	FALSE	0.452712
0.640076	FALSE		0.232172	FALSE	0.0669463
0.113404	FALSE		0.218951	FALSE	0.0615041
0.0715553	FALSE		0.209765	FALSE	0.0587038
0.172542	FALSE		0.295312	FALSE	0.0975846
0.0773556	FALSE		0.279566	FALSE	0.0883373
0.261945	TRUE		0.438286	FALSE	0.202839
0.155382	TRUE		0.117398	FALSE	0.0273384
0.0881578	FALSE		0.114065	FALSE	0.0260202
0.0413482	FALSE		0.064498	FALSE	0.0125387
0.812341	FALSE		0.0557316	FALSE	0.0097713
0.0915852	FALSE		0.109619	FALSE	0.0245283
0.0872714	FALSE		0.128317	FALSE	0.0308804
0.0498098	FALSE		0.200947	FALSE	0.0552151
0.0241542	FALSE		0.108812	FALSE	0.0242884
0.0395767	FALSE		0.148593	FALSE	0.0370237
0.0365242	FALSE		0.333135	FALSE	0.121731
0.137367	FALSE		0.268354	FALSE	0.0825442
0.0559407	FALSE		0.355061	FALSE	0.135511
0.810347	TRUE		0.427907	FALSE	0.193191
0.202641	TRUE		0.350101	FALSE	0.132491
0.0992266	FALSE		0.751467	FALSE	0.6506
0.0526353	FALSE		0.0988259	FALSE	0.0216857
0.0381601	FALSE		0.279183	FALSE	0.0881432
0.0833795	FALSE		0.112899	FALSE	0.0254753
0.0264964	FALSE		0.0926827	FALSE	0.0199464
0.063634	FALSE		0.132174	FALSE	0.0316612
0.0167568	FALSE		0.284594	FALSE	0.0911205
0.0817939	FALSE		0.294808	FALSE	0.0972892
0.0692259	TRUE		0.288275	FALSE	0.0932349
0.242735	FALSE		0.355929	FALSE	0.136047
0.978314	TRUE		0.198445	FALSE	0.0538324
0.81832	FALSE		0.228005	FALSE	0.0650931
0.670626	TRUE		0.133216	FALSE	0.0320517
0.0865596	FALSE		0.0847439	FALSE	0.0177644
0.10867	FALSE		0.718769	FALSE	0.597901
0.857572	TRUE		0.21721	FALSE	0.0609413
0.9411	TRUE		0.442318	FALSE	0.207379
0.248029	FALSE		0.462495	FALSE	0.229282
0.182682	FALSE		0.287138	FALSE	0.0923818
0.578608	TRUE		0.635375	FALSE	0.451105
0.128341	FALSE		0.292496	FALSE	0.0958049
0.99984	TRUE		0.855988	FALSE	0.829774
0.433133	FALSE		0.249069	FALSE	0.0735416
0.999983	TRUE		0.239447	FALSE	0.069508
0.655027	TRUE		0.113637	FALSE	0.0258772
0.280674	TRUE		0.569264	FALSE	0.366963
0.550707	FALSE		0.209264	FALSE	0.0583786
0.297453	FALSE		0.311674	FALSE	0.107622
0.439681	FALSE		0.233783	FALSE	0.0675361
0.0337751	FALSE		0.210243	FALSE	0.0589932
0.118107	FALSE		0.239462	FALSE	0.0695107
0.046812	FALSE		0.193066	FALSE	0.0518841
0.28901	FALSE		0.174896	FALSE	0.04591
0.762769	FALSE		0.219703	FALSE	0.0618552
0.794213	FALSE		0.211335	FALSE	0.0593661
0.712339	FALSE		0.310282	FALSE	0.106794
0.658263	FALSE		0.196353	FALSE	0.053223
0.428368	TRUE		0.139819	FALSE	0.0341983
0.695809	FALSE		0.199477	FALSE	0.0543344
0.989851	TRUE		0.136078	FALSE	0.0330539
0.367517	TRUE		0.301675	FALSE	0.101838
0.579418	FALSE		0.343491	FALSE	0.128283
0.019145	FALSE		0.296941	FALSE	0.098724
0.0790866	TRUE		0.184676	FALSE	0.0490463
0.0240285	FALSE		0.31507	FALSE	0.110687
0.0198431	FALSE		0.204845	FALSE	0.056891
0.999945	TRUE		0.588207	FALSE	0.390929
0.996284	TRUE		0.213524	FALSE	0.0600242
0.226082	TRUE		0.164784	FALSE	0.0424885
0.122548	FALSE		0.151318	FALSE	0.03773
0.0917337	FALSE		0.168664	FALSE	0.0436629
0.460988	TRUE		0.26748	FALSE	0.0821443
0.0597651	TRUE		0.146366	FALSE	0.0359864
0.757366	TRUE		0.168729	FALSE	0.0436914
0.00889077	FALSE		0.0954323	FALSE	0.020836
0.0145013	FALSE		0.101404	FALSE	0.0226962
0.999247	TRUE		0.122411	FALSE	0.0290907
0.059499	FALSE		0.0606987	FALSE	0.0110678
0.122478	FALSE		0.113317	FALSE	0.0256571
0.999142	TRUE		0.12815	FALSE	0.0307322
0.32286	FALSE		0.190392	FALSE	0.0509511
0.037258	FALSE		0.0740492	FALSE	0.0150832
0.816178	TRUE		0.0995658	FALSE	0.0220673
0.463986	TRUE		0.0890633	FALSE	0.0193874
0.994749	TRUE		0.235857	FALSE	0.0682503
0.0485086	FALSE		0.172708	FALSE	0.0451978
0.64941	TRUE		0.138759	FALSE	0.03392
0.066888	FALSE		0.0882299	FALSE	0.0193074
0.0295893	FALSE		0.824602	FALSE	0.777559
0.137162	FALSE		0.27661	FALSE	0.0861254
0.0566551	FALSE		0.542502	FALSE	0.326777
0.046906	FALSE		0.896474	FALSE	0.88089
0.541035	TRUE		0.245822	FALSE	0.0721411
0.278279	FALSE		0.316263	FALSE	0.111274
0.473046	TRUE		0.284375	FALSE	0.0910871
0.822816	FALSE		0.201466	FALSE	0.0554391
0.0692114	FALSE		0.42911	FALSE	0.194336
0.588248	TRUE		0.545609	FALSE	0.332768
0.754321	TRUE		0.358354	FALSE	0.138324
0.121978	FALSE		0.549228	FALSE	0.334192
0.953233	TRUE		0.128153	FALSE	0.030733
0.186655	FALSE		0.0793203	FALSE	0.0160924
0.185457	TRUE		0.277193	FALSE	0.0866147
0.220142	FALSE		0.333144	FALSE	0.121733
0.948308	TRUE		0.322694	FALSE	0.114347
0.269877	FALSE		0.156631	FALSE	0.039525
0.0404519	TRUE		0.278531	FALSE	0.0874991
0.0591501	FALSE		0.491615	FALSE	0.26731
0.0439496	FALSE		0.236564	FALSE	0.0685067
0.151419	FALSE		0.188365	FALSE	0.0502933
0.090018	FALSE		0.336132	FALSE	0.122666
0.221552	FALSE		0.127376	FALSE	0.0305267
0.02659	FALSE		0.463548	TRUE	0.230361
0.0592981	FALSE		0.735844	TRUE	0.630999
0.0371719	FALSE		0.31322	FALSE	0.109123
0.048333	FALSE		0.401913	FALSE	0.170153
0.118513	TRUE		0.30283	FALSE	0.102461
0.012311	FALSE		0.428348	FALSE	0.193713
0.40562	TRUE		0.371819	FALSE	0.146804
0.0310453	FALSE		0.441159	FALSE	0.206349
0.506353	FALSE		0.187988	FALSE	0.0501069
0.185206	FALSE		0.189578	FALSE	0.0506769
0.267828	FALSE		0.35115	FALSE	0.132543
0.777304	FALSE		0.545583	FALSE	0.332749
0.969478	TRUE		0.246504	FALSE	0.0724378
0.0268244	FALSE		0.392024	FALSE	0.162644
0.0635917	FALSE		0.528294	FALSE	0.308552
0.973487	TRUE		0.463924	FALSE	0.231131
0.688831	TRUE		0.159265	FALSE	0.0401859
0.201849	FALSE		0.138683	FALSE	0.0338763
0.0612691	TRUE		0.267635	FALSE	0.0822422
0.0210285	FALSE		0.207472	FALSE	0.0577966
0.0518709	FALSE		0.0795157	FALSE	0.0161431
0.490506	FALSE		0.37479	FALSE	0.148335
0.222528	FALSE		0.115558	FALSE	0.0264613
0.0471364	FALSE		0.115696	FALSE	0.0264918
0.864369	TRUE		0.547289	FALSE	0.333713
0.128737	FALSE		0.31301	FALSE	0.109038
0.186893	TRUE		0.306914	FALSE	0.105054
0.757168	FALSE		0.399654	FALSE	0.167697
0.431356	TRUE		0.247896	FALSE	0.072694
0.0502806	FALSE		0.349701	FALSE	0.132467
0.10029	TRUE		0.333287	FALSE	0.121767
0.0352825	FALSE		0.171014	FALSE	0.0443943
0.997104	FALSE		0.672242	FALSE	0.522417
0.0277732	FALSE		0.598175	FALSE	0.403229
0.996165	FALSE		0.283708	FALSE	0.0907037
0.0162294	FALSE		0.535599	FALSE	0.31676
0.0721737	TRUE		0.876828	FALSE	0.855723
0.106929	FALSE		0.988568	FALSE	0.987498
0.658249	TRUE		0.949121	FALSE	0.943439
0.11759	FALSE		0.82572	FALSE	0.778411
0.0253155	TRUE		0.320558	FALSE	0.113227
0.120321	TRUE		0.252402	FALSE	0.075112
0.0815451	FALSE		0.312545	FALSE	0.108471
0.103707	FALSE		0.321373	FALSE	0.113505
0.442912	FALSE		0.264621	FALSE	0.0808156
0.941497	TRUE		0.2852	FALSE	0.0912486
0.278824	FALSE		0.265472	FALSE	0.081318
0.994177	TRUE		0.270568	FALSE	0.0838532
0.0687432	FALSE		0.0756134	FALSE	0.0153154
0.270874	FALSE		0.0906869	FALSE	0.0197647
0.180112	FALSE		0.122856	FALSE	0.0292618
0.136905	FALSE		0.1028	FALSE	0.0232627
0.501885	FALSE		0.166164	FALSE	0.0428858
0.0725575	FALSE		0.237368	FALSE	0.0689182
0.221637	FALSE		0.128523	FALSE	0.0309414
0.14729	FALSE		0.217857	FALSE	0.0611219
0.412346	FALSE		0.254143	FALSE	0.0762914
0.0761583	FALSE		0.257234	FALSE	0.0778085
0.305366	FALSE		0.23901	FALSE	0.0694066
0.169101	FALSE		0.409453	FALSE	0.178871
0.143328	TRUE		0.805553	FALSE	0.749677
0.996328	TRUE		0.302648	FALSE	0.10241
0.318151	FALSE		0.53416	FALSE	0.313295
0.0756257	FALSE		0.362802	FALSE	0.140958
0.0791911	FALSE		0.0943276	FALSE	0.0204323
0.0682191	FALSE		0.0717798	FALSE	0.0146819
0.192668	FALSE		0.0955866	FALSE	0.0208441
0.078353	FALSE		0.0604127	FALSE	0.0109689
0.0516097	FALSE		0.324888	FALSE	0.115625
0.284425	FALSE		0.527467	FALSE	0.306575
0.979664	TRUE		0.116921	FALSE	0.0271881
0.166056	TRUE		0.22416	FALSE	0.0635876
0.0901848	FALSE		0.355573	FALSE	0.135704
0.0820106	FALSE		0.552502	FALSE	0.338889
0.998662	TRUE		0.282408	FALSE	0.0902281
0.92886	TRUE		0.411987	FALSE	0.18087
0.998825	TRUE		0.217977	FALSE	0.0611279
0.0795947	FALSE		0.23827	FALSE	0.0691537
0.997828	TRUE		0.247997	FALSE	0.0727049
0.0648287	FALSE		0.214987	FALSE	0.060305
0.635664	TRUE		0.0783445	FALSE	0.0157698
0.43299	TRUE		0.329661	FALSE	0.119048
0.0258969	FALSE		0.135379	FALSE	0.0327179
0.0255363	FALSE		0.188224	FALSE	0.0502476
0.0758348	FALSE		0.831592	FALSE	0.794083
0.284203	FALSE		0.40884	FALSE	0.178103
0.0408698	FALSE		0.380064	FALSE	0.152769
0.107873	FALSE		0.254595	FALSE	0.0764024
0.0634681	FALSE		0.238046	FALSE	0.0690972
0.103265	FALSE		0.371659	FALSE	0.146446
0.0314506	FALSE		0.467655	FALSE	0.234827
0.0902817	FALSE		0.257703	FALSE	0.0780234
0.106684	FALSE		0.0809529	FALSE	0.0165813
0.0546874	FALSE		0.851561	FALSE	0.825491
0.333809	FALSE		0.991988	FALSE	0.989148
0.0989808	FALSE		0.303635	FALSE	0.102636
0.251156	FALSE		0.13168	FALSE	0.0315886
0.938265	FALSE		0.112606	FALSE	0.0254117
0.0496973	FALSE		0.0933862	FALSE	0.0201575
0.0669927	FALSE		0.212752	FALSE	0.0597754
0.14666	FALSE		0.158335	FALSE	0.0399112
0.999921	TRUE		0.212257	FALSE	0.0596172
0.0587011	FALSE		0.226463	FALSE	0.06471
0.999996	TRUE		0.516809	FALSE	0.293528
0.796205	FALSE		0.213584	FALSE	0.0600272
0.828016	FALSE		0.286605	FALSE	0.0920188
0.986219	FALSE		0.324543	FALSE	0.115519
0.0792954	FALSE		0.294038	FALSE	0.0966882
0.0439752	FALSE		0.401157	FALSE	0.16954
0.451298	TRUE		0.459124	FALSE	0.225369
0.124808	FALSE		0.401301	FALSE	0.169674
0.925638	TRUE		0.486176	FALSE	0.262879
0.0342515	FALSE		0.10662	FALSE	0.0239078
0.102612	FALSE		0.180127	FALSE	0.0475313
0.0298117	FALSE		0.257254	FALSE	0.0778171
0.0484791	FALSE		0.125031	FALSE	0.0298022
0.121901	FALSE		0.399073	FALSE	0.16742
0.709503	FALSE		0.248219	FALSE	0.072921
0.456678	FALSE		0.356134	FALSE	0.136251
0.391745	FALSE		0.296873	FALSE	0.0985536
0.163798	FALSE		0.336454	FALSE	0.122838
0.926542	TRUE		0.449543	FALSE	0.214618
0.769624	TRUE		0.35395	FALSE	0.134475
0.107281	FALSE		0.805948	FALSE	0.749893
0.23839	TRUE		0.969765	FALSE	0.964459
0.542165	TRUE		0.642262	FALSE	0.456903
0.097575	FALSE		0.489571	FALSE	0.266159
0.349716	FALSE		0.450549	FALSE	0.216449
0.466641	TRUE		0.229833	FALSE	0.0658813
0.14836	TRUE		0.371508	FALSE	0.146394
0.122708	TRUE		0.154401	FALSE	0.0386481
0.0730548	TRUE		0.132727	FALSE	0.0318601
0.243213	FALSE		0.248661	FALSE	0.0731651
0.0456583	FALSE		0.209017	FALSE	0.0582456
0.019981	FALSE		0.238006	FALSE	0.0690921
0.0600116	FALSE		0.500712	FALSE	0.278838
0.844754	TRUE		0.387031	FALSE	0.15941
0.276454	FALSE		0.548647	FALSE	0.334059
0.0923401	FALSE		0.250316	FALSE	0.0744681
0.319687	TRUE		0.218429	FALSE	0.0612742
0.0679979	FALSE		0.0768086	FALSE	0.0153803
0.0352628	FALSE		0.188681	FALSE	0.050351
0.298766	TRUE		0.0577356	FALSE	0.0100695
0.336188	TRUE		0.107249	FALSE	0.0239956
0.946386	TRUE		0.39089	FALSE	0.161552
0.83753	TRUE		0.875155	FALSE	0.853749
0.131725	TRUE		0.452442	FALSE	0.218108
0.627139	TRUE		0.411533	FALSE	0.180597
0.999952	TRUE		0.465551	FALSE	0.233515
0.073703	FALSE		0.417197	FALSE	0.183723
0.0625891	FALSE		0.676791	FALSE	0.538105
0.99923	TRUE		0.471105	FALSE	0.240101
0.163219	FALSE		0.377597	FALSE	0.150466
0.139664	FALSE		0.245139	FALSE	0.0719165
0.205125	FALSE		0.318443	FALSE	0.112124
0.252383	FALSE		0.586393	FALSE	0.389633
0.105562	FALSE		0.411579	FALSE	0.180648
0.0610802	FALSE		0.305001	FALSE	0.103665
0.0669884	FALSE		0.543038	FALSE	0.328821
0.0841701	FALSE		0.695727	FALSE	0.566264
0.273783	FALSE		0.516867	FALSE	0.293558
0.220883	FALSE		0.378409	FALSE	0.15144
0.0891119	FALSE		0.603764	FALSE	0.410502
0.188501	FALSE		0.28122	FALSE	0.0895864
0.0276126	FALSE		0.150135	FALSE	0.0374985
0.0524235	FALSE		0.154824	FALSE	0.0388518
0.597895	FALSE		0.151199	FALSE	0.0376576
0.0323825	FALSE		0.133928	FALSE	0.0322065
0.999143	TRUE		0.193971	FALSE	0.0523242
0.0884043	FALSE		0.160072	FALSE	0.0406095
0.938549	TRUE		0.156766	FALSE	0.0395521
0.0145918	FALSE		0.148522	FALSE	0.0370064
0.990903	TRUE		0.124377	FALSE	0.0296274
0.134998	TRUE		0.241735	FALSE	0.070302
0.0833621	FALSE		0.279416	FALSE	0.0883244
0.0787047	FALSE		0.9234	FALSE	0.911418
0.0697737	FALSE		0.337075	FALSE	0.122981
0.991026	TRUE		0.382013	FALSE	0.155489
0.0625916	TRUE		0.293174	FALSE	0.0961292
0.0630628	FALSE		0.393333	FALSE	0.163252
0.124691	FALSE		0.404648	FALSE	0.172952
0.843083	TRUE		0.348992	FALSE	0.132056
0.170303	FALSE		0.441066	FALSE	0.206262
0.33897	TRUE		0.299207	FALSE	0.0998783
0.358264	TRUE		0.213863	FALSE	0.0601099
0.969717	TRUE		0.104783	FALSE	0.023647
0.744094	FALSE		0.200209	FALSE	0.0548304
0.438956	FALSE		0.240635	FALSE	0.0699709
0.920056	FALSE		0.23615	FALSE	0.0683161
0.262323	FALSE		0.198891	FALSE	0.0540707
0.448599	FALSE		0.615888	FALSE	0.420949
0.990148	FALSE		0.291347	FALSE	0.0949143
0.0893226	FALSE		0.263701	FALSE	0.0804334
0.061421	FALSE		0.110546	FALSE	0.0249038
0.0575213	FALSE		0.326164	FALSE	0.116868
0.17273	FALSE		0.122586	FALSE	0.0291795
0.071772	FALSE		0.466339	FALSE	0.233777
0.998459	TRUE		0.29171	FALSE	0.0954222
0.998376	TRUE		0.289302	FALSE	0.0939615
0.0206329	FALSE		0.234191	FALSE	0.0676237
0.998983	TRUE		0.362262	FALSE	0.140687
0.999749	TRUE		0.767168	FALSE	0.66794
0.0686342	FALSE		0.301192	FALSE	0.101503
0.0666714	FALSE		0.39296	FALSE	0.163198
0.0624086	FALSE		0.176995	FALSE	0.046483
0.0146866	FALSE		0.185936	FALSE	0.0494744
0.206232	FALSE		0.205767	FALSE	0.0572694
0.0529921	FALSE		0.152474	FALSE	0.0380786
0.997551	TRUE		0.275797	FALSE	0.0858755
0.991499	TRUE		0.492123	FALSE	0.267515
0.0424463	FALSE		0.390297	FALSE	0.161405
0.0347519	FALSE		0.339634	FALSE	0.125362
0.492161	FALSE		0.173772	FALSE	0.0456139
0.410943	FALSE		0.145224	FALSE	0.0356716
0.0718583	FALSE		0.170836	FALSE	0.0443591
0.0544681	FALSE		0.132722	FALSE	0.0318597
0.0484373	FALSE		0.259377	FALSE	0.0786571
0.136845	FALSE		0.113731	FALSE	0.0258885
0.0996903	FALSE		0.148799	FALSE	0.0370412
0.0783976	FALSE		0.106785	FALSE	0.0239209
0.0342754	FALSE		0.311397	FALSE	0.10754
0.0172663	FALSE		0.206612	FALSE	0.0574302
0.0244834	FALSE		0.301824	FALSE	0.10195
0.142313	FALSE		0.258003	FALSE	0.0780892
0.0558478	FALSE		0.134652	FALSE	0.0324987
0.121396	FALSE		0.0939917	FALSE	0.0203259
0.0252411	FALSE		0.189586	FALSE	0.0506777
0.122479	FALSE		0.145567	FALSE	0.0357391
0.0680437	FALSE		0.38856	FALSE	0.160608
0.0808394	FALSE		0.262289	FALSE	0.0799218
0.0767508	FALSE		0.197839	FALSE	0.0536948
0.0371869	FALSE		0.530615	FALSE	0.310372
0.565584	TRUE		0.178498	FALSE	0.0467878
0.0204383	FALSE		0.136418	FALSE	0.0331389
0.0376423	TRUE		0.152474	FALSE	0.0380785
0.0666089	FALSE		0.0909235	FALSE	0.0198002
0.996209	TRUE		0.627071	FALSE	0.438804
0.314328	FALSE		0.20111	FALSE	0.0553655
0.0386437	FALSE		0.350995	FALSE	0.132536
0.297902	TRUE		0.221463	FALSE	0.0625815
0.959448	FALSE		0.27163	FALSE	0.0845191
0.12029	FALSE		0.288045	FALSE	0.0930726
0.0259165	FALSE		0.26222	FALSE	0.0799126
0.26936	FALSE		0.550308	FALSE	0.336821
0.0799845	FALSE		0.164359	FALSE	0.0423981
0.0510633	FALSE		0.169113	FALSE	0.0438155
0.836253	FALSE		0.155062	FALSE	0.0389146
0.189602	FALSE		0.188809	FALSE	0.0503959
0.0361704	FALSE		0.0657891	FALSE	0.0128021
0.024611	FALSE		0.150476	FALSE	0.0375697
0.373908	FALSE		0.1481	FALSE	0.0368013
0.0265084	FALSE		0.0933556	FALSE	0.020152
0.212447	FALSE		0.232896	FALSE	0.0672204
0.0151985	FALSE		0.234933	FALSE	0.0679822
0.534473	FALSE		0.345106	FALSE	0.129006
0.035962	FALSE		0.189844	FALSE	0.0507248
0.446269	FALSE		0.263468	FALSE	0.0803644
0.0478646	FALSE		0.400631	FALSE	0.169279
0.0864111	FALSE		0.771313	FALSE	0.679679
0.106728	FALSE		0.233445	FALSE	0.067425
0.877014	TRUE		0.192587	FALSE	0.0517393
0.85483	TRUE		0.373742	FALSE	0.147917
0.122463	FALSE		0.188262	FALSE	0.0502582
0.0720118	FALSE		0.239893	FALSE	0.0697641
0.971292	TRUE		0.365304	FALSE	0.1427
0.054336	FALSE		0.214617	FALSE	0.0602519
0.061945	FALSE		0.532354	FALSE	0.312665
0.750623	TRUE		0.140583	FALSE	0.0344295
0.0558586	TRUE		0.260751	FALSE	0.0792697
0.999589	TRUE		0.37311	FALSE	0.147256
0.785781	TRUE		0.358624	FALSE	0.138455
0.999721	TRUE		0.272748	FALSE	0.0847645
0.232632	TRUE		0.325699	FALSE	0.116304
0.115766	FALSE		0.5502	FALSE	0.336382
0.0344652	TRUE		0.349873	FALSE	0.132477
0.0133468	FALSE		0.345525	FALSE	0.129449
0.069852	FALSE		0.72725	FALSE	0.623201
0.106283	FALSE		0.238367	FALSE	0.0691897
0.246841	FALSE		0.35719	FALSE	0.137382
0.117558	FALSE		0.238486	FALSE	0.0691989
0.494132	TRUE		0.137524	FALSE	0.0335541
0.222922	TRUE		0.399746	FALSE	0.167732
0.0648528	FALSE		0.1434	FALSE	0.0350812
0.0554077	FALSE		0.149033	FALSE	0.0370927
0.0434803	FALSE		0.418836	FALSE	0.184217
0.0801869	FALSE		0.350839	FALSE	0.132528
0.0769936	TRUE		0.70581	FALSE	0.574136
0.964345	TRUE		0.263987	FALSE	0.0806497
0.206248	FALSE		0.293916	FALSE	0.0966308
0.0742003	FALSE		0.25914	FALSE	0.0785383
0.179551	TRUE		0.278516	FALSE	0.0874839
0.995589	TRUE		0.389568	FALSE	0.160969
0.0379045	FALSE		0.234287	FALSE	0.067635
0.169402	FALSE		0.303839	FALSE	0.102877
0.0582442	FALSE		0.208061	FALSE	0.0580036
0.0178667	FALSE		0.252469	FALSE	0.0751152
0.163794	FALSE		0.262553	FALSE	0.0800002
0.037211	FALSE		0.199644	FALSE	0.0544279
0.0408688	FALSE		0.212466	FALSE	0.0596554
0.0258358	FALSE		0.444443	FALSE	0.208891
0.0696183	FALSE		0.217367	FALSE	0.0609954
0.0956709	FALSE		0.363161	FALSE	0.141233
0.954592	FALSE		0.262524	FALSE	0.0799926
0.127471	FALSE		0.616659	FALSE	0.421238
0.0432813	FALSE		0.389795	FALSE	0.161048
0.0305473	FALSE		0.156337	FALSE	0.0393561
0.0450658	FALSE		0.231182	FALSE	0.0664848
0.0576754	FALSE		0.325995	FALSE	0.116819
0.0458852	FALSE		0.131067	FALSE	0.0314416
0.0495325	FALSE		0.462413	FALSE	0.229256
0.0420406	FALSE		0.116141	FALSE	0.0265925
0.0465066	FALSE		0.129647	FALSE	0.0313087
0.329346	TRUE		0.243372	FALSE	0.0712713
0.243913	TRUE		0.117354	FALSE	0.0273287
0.0333688	FALSE		0.124556	FALSE	0.0296595
0.0150615	FALSE		0.577112	FALSE	0.375331
0.261904	FALSE		0.608962	FALSE	0.413816
0.676982	FALSE		0.313955	FALSE	0.109988
0.013988	FALSE		0.35081	FALSE	0.132526
0.0271444	FALSE		0.694841	FALSE	0.565655
0.203809	FALSE		0.717449	FALSE	0.59299
0.0642657	FALSE		0.251213	FALSE	0.0747624
0.105499	FALSE		0.263004	FALSE	0.0801937
0.0763769	FALSE		0.42504	FALSE	0.190249
0.156917	FALSE		0.257261	FALSE	0.07782
0.996722	TRUE		0.209768	FALSE	0.0587041
0.213535	FALSE		0.215196	FALSE	0.0603267
0.999509	TRUE		0.194209	FALSE	0.0524981
0.120023	FALSE		0.34854	FALSE	0.131793
0.0695416	FALSE		0.634051	FALSE	0.449854
0.247004	TRUE		0.306836	FALSE	0.10501
0.998119	TRUE		0.352238	FALSE	0.133455
0.110034	FALSE		0.872061	FALSE	0.852725
0.0743542	FALSE		0.84368	FALSE	0.816543
0.0564279	TRUE		0.515301	FALSE	0.292355
0.102814	TRUE		0.51262	FALSE	0.291075
0.416549	TRUE		0.272057	FALSE	0.0846227
0.103222	FALSE		0.235278	FALSE	0.0680624
0.0990948	TRUE		0.368704	FALSE	0.144623
0.185139	FALSE		0.188756	FALSE	0.0503865
0.747533	FALSE		0.207907	FALSE	0.0579865
0.980377	TRUE		0.19142	FALSE	0.05125
0.986049	TRUE		0.25168	FALSE	0.0749163
0.27151	FALSE		0.126694	FALSE	0.0302445
0.0549832	FALSE		0.131684	FALSE	0.0315888
0.33086	FALSE		0.465192	FALSE	0.232694
0.0640184	FALSE		0.199921	FALSE	0.0547089
0.237475	FALSE		0.26405	FALSE	0.080703
0.064587	FALSE		0.429142	FALSE	0.19434
0.100476	FALSE		0.363291	FALSE	0.141364
0.296634	FALSE		0.64734	FALSE	0.465139
0.229709	FALSE		0.268565	FALSE	0.0827702
0.0161607	FALSE		0.101536	FALSE	0.0227318
0.0158947	FALSE		0.109452	FALSE	0.0245157
0.217833	FALSE		0.116058	FALSE	0.0265635
0.0089847	FALSE		0.206828	FALSE	0.0574387
0.0221135	FALSE		0.181529	FALSE	0.0480443
0.0585806	FALSE		0.152095	FALSE	0.0379724
0.0718378	FALSE		0.583144	FALSE	0.382807
0.0702316	FALSE		0.289572	FALSE	0.094142
0.999877	TRUE		0.4192	FALSE	0.184475
0.901744	FALSE		0.596884	FALSE	0.400892
0.999941	TRUE		0.484779	FALSE	0.260914
0.829296	FALSE		0.339169	FALSE	0.124788
0.966784	FALSE		0.399473	FALSE	0.167627
0.0460169	FALSE		0.330822	FALSE	0.119858
0.0663513	FALSE		0.411482	FALSE	0.180519
0.0189115	FALSE		0.582318	FALSE	0.38145
0.77527	FALSE		0.376701	FALSE	0.149712
0.496047	FALSE		0.462017	FALSE	0.229133
0.398582	FALSE		0.940295	FALSE	0.936195
0.184281	FALSE		0.429009	FALSE	0.194325
0.79711	TRUE		0.587114	FALSE	0.390426
0.0596315	FALSE		0.428439	FALSE	0.193805
0.035081	FALSE		0.339145	FALSE	0.124777
0.811925	TRUE		0.280512	FALSE	0.0887652
0.839187	FALSE		0.36792	FALSE	0.144344
0.992824	TRUE		0.41388	FALSE	0.18225
0.0333544	FALSE		0.484973	FALSE	0.261091
0.901164	TRUE		0.371532	FALSE	0.146402
0.999607	TRUE		0.220475	FALSE	0.062109
0.27523	FALSE		0.233782	FALSE	0.0675361
0.590406	FALSE		0.137066	FALSE	0.0333861
0.999377	TRUE		0.200062	FALSE	0.0547563
0.0994864	FALSE		0.0822695	FALSE	0.0167554
0.582765	FALSE		0.0862184	FALSE	0.0183257
0.0677301	FALSE		0.119638	FALSE	0.028426
0.145024	FALSE		0.0800873	FALSE	0.0162859
0.0733663	FALSE		0.351675	FALSE	0.132884
0.312871	FALSE		0.435792	FALSE	0.200054
0.0685138	FALSE		0.273145	FALSE	0.0848972
0.0322682	FALSE		0.283128	FALSE	0.0906126
0.598989	TRUE		0.175462	FALSE	0.0461293
0.693719	TRUE		0.279949	FALSE	0.0883887
0.107507	FALSE		0.432616	FALSE	0.196906
0.130667	FALSE		0.155249	FALSE	0.0389946
0.873025	TRUE		0.284116	FALSE	0.0908021
0.0126881	FALSE		0.267457	FALSE	0.0821398
0.20364	FALSE		0.244798	FALSE	0.0717971
0.987605	TRUE		0.143844	FALSE	0.0352781
0.0373712	FALSE		0.227892	FALSE	0.0650714
0.999268	FALSE		0.875038	FALSE	0.853711
0.992644	FALSE		0.239819	FALSE	0.069727
0.101508	FALSE		0.285965	FALSE	0.09162
0.11083	FALSE		0.123893	FALSE	0.0294939
0.831105	FALSE		0.100372	FALSE	0.0222122
0.0574805	FALSE		0.279245	FALSE	0.0881533
0.996006	FALSE		0.247288	FALSE	0.0726277
0.654609	FALSE		0.414942	FALSE	0.182833
0.750153	TRUE		0.324342	FALSE	0.115389
0.997279	TRUE		0.195084	FALSE	0.0528178
0.386426	FALSE		0.239285	FALSE	0.0694767
0.134555	TRUE		0.216953	FALSE	0.060868
0.0276566	FALSE		0.118777	FALSE	0.0280397
0.049531	TRUE		0.450947	FALSE	0.216679
0.0243701	FALSE		0.237636	FALSE	0.0690799
0.212333	FALSE		0.298795	FALSE	0.0996922
0.970503	TRUE		0.196925	FALSE	0.0533709
0.568373	TRUE		0.19223	FALSE	0.0514161
0.111379	FALSE		0.168455	FALSE	0.0436249
0.0280435	FALSE		0.420773	FALSE	0.18654
0.0308409	FALSE		0.37849	FALSE	0.15147
0.165846	FALSE		0.38835	FALSE	0.16039
0.0333298	FALSE		0.548344	FALSE	0.33399
0.185239	FALSE		0.604037	FALSE	0.410565
0.10244	FALSE		0.290186	FALSE	0.0944349
0.0725458	FALSE		0.393921	FALSE	0.163713
0.0583763	FALSE		0.189123	FALSE	0.0505448
0.0536366	FALSE		0.369308	FALSE	0.144987
0.95704	TRUE		0.225343	FALSE	0.0640673
0.0313159	FALSE		0.576447	FALSE	0.374662
0.936305	TRUE		0.354793	FALSE	0.135477
0.995798	TRUE		0.374918	FALSE	0.14846
0.0574737	FALSE		0.353553	FALSE	0.134028
0.0263556	FALSE		0.451728	FALSE	0.217169
0.998424	TRUE		0.31812	FALSE	0.111919
0.0375608	FALSE		0.304407	FALSE	0.103363
0.107772	FALSE		0.169645	FALSE	0.0440392
0.887598	TRUE		0.232746	FALSE	0.0670984
0.999863	TRUE		0.228601	FALSE	0.0653085
0.0995787	FALSE		0.567775	FALSE	0.362875
0.0552203	FALSE		0.61294	FALSE	0.419433
0.0299436	FALSE		0.22917	FALSE	0.0654911
0.0653026	FALSE		0.458357	FALSE	0.225063
0.0608348	FALSE		0.411143	FALSE	0.180372
0.834794	TRUE		0.329514	FALSE	0.118857
0.960975	TRUE		0.356908	FALSE	0.136938
0.0423886	FALSE		0.497038	FALSE	0.274169
0.0854634	TRUE		0.424592	FALSE	0.189625
0.153566	TRUE		0.171446	FALSE	0.0446168
0.114596	FALSE		0.242272	FALSE	0.0707326
0.143008	FALSE		0.123986	FALSE	0.0295222
0.200365	TRUE		0.380634	FALSE	0.153438
0.481554	FALSE		0.325385	FALSE	0.115878
0.971015	TRUE		0.402519	FALSE	0.170363
0.40202	FALSE		0.306788	FALSE	0.104888
0.0737571	FALSE		0.398569	FALSE	0.166872
0.799033	FALSE		0.111013	FALSE	0.0250203
0.442694	FALSE		0.158363	FALSE	0.0399143
0.585994	FALSE		0.161278	FALSE	0.0412011
0.127222	FALSE		0.199986	FALSE	0.0547361
0.157963	FALSE		0.39323	FALSE	0.163237
0.148644	FALSE		0.252377	FALSE	0.0751109
0.161067	FALSE		0.704219	FALSE	0.573532
0.158952	FALSE		0.28758	FALSE	0.0928181
0.0446384	FALSE		0.352568	FALSE	0.133697
0.0923166	FALSE		0.261726	FALSE	0.0797208
0.661373	FALSE		0.290568	FALSE	0.0945474
0.178257	FALSE		0.0959361	FALSE	0.0209615
0.113786	FALSE		0.246567	FALSE	0.0724721
0.341336	FALSE		0.530729	FALSE	0.310457
0.0458204	FALSE		0.0871599	FALSE	0.0189244
0.111353	TRUE		0.64475	FALSE	0.461053
0.876192	FALSE		0.883294	FALSE	0.857818
0.99107	TRUE		0.76908	FALSE	0.673906
0.0550359	FALSE		0.872798	FALSE	0.852969
0.999969	TRUE		0.224936	FALSE	0.0639574
0.0543918	FALSE		0.325708	FALSE	0.116309
0.99996	TRUE		0.395845	FALSE	0.164737
0.0236436	FALSE		0.802296	FALSE	0.748815
0.0219455	FALSE		0.847244	TRUE	0.818909
0.0184583	FALSE		0.181463	FALSE	0.0479942
0.0325782	FALSE		0.999504	TRUE	0.999305
0.234453	FALSE		0.690111	FALSE	0.556497
0.0657779	FALSE		0.11936	FALSE	0.0282304
0.108897	FALSE		0.0949911	FALSE	0.0206296
0.0987511	FALSE		0.088825	FALSE	0.0193637
0.0552646	FALSE		0.127687	FALSE	0.0306489
0.0889138	TRUE		0.229309	FALSE	0.0655164
0.67045	FALSE		0.195372	FALSE	0.0528831
0.709806	TRUE		0.592367	FALSE	0.396683
0.528206	FALSE		0.452631	FALSE	0.218301
0.138747	FALSE		0.355782	FALSE	0.135943
0.999778	TRUE		0.273231	FALSE	0.084914
0.693041	TRUE		0.424291	FALSE	0.189483
0.0261676	FALSE		0.280093	FALSE	0.0884181
0.999771	TRUE		0.758552	FALSE	0.659977
0.0907791	FALSE		0.300764	FALSE	0.10115
0.0262971	FALSE		0.558899	FALSE	0.344297
0.939323	TRUE		0.372755	FALSE	0.14719
0.999659	TRUE		0.167977	FALSE	0.0434668
0.413495	FALSE		0.995002	TRUE	0.99316
0.079826	FALSE		0.999602	TRUE	0.999518
0.999987	TRUE		0.198697	FALSE	0.0540021
0.0279023	FALSE		0.206652	FALSE	0.0574344
0.274257	FALSE		0.1653	FALSE	0.0425787
0.0189593	TRUE		0.294272	FALSE	0.0969872
0.0705684	TRUE		0.169721	FALSE	0.0440527
0.0820309	FALSE		0.18541	FALSE	0.0493467
0.995585	TRUE		0.5704	FALSE	0.367267
0.110634	TRUE		0.801401	FALSE	0.748668
0.0582047	FALSE		0.907537	FALSE	0.89148
0.0445229	TRUE		0.199739	FALSE	0.05456
0.0367109	TRUE		0.301481	FALSE	0.101758
0.0775426	FALSE		0.243055	FALSE	0.0710908
0.266589	FALSE		0.200219	FALSE	0.0548321
0.0165935	FALSE		0.0954684	FALSE	0.0208379
0.0120693	FALSE		0.0845857	FALSE	0.017699
0.0770173	TRUE		0.246252	FALSE	0.0722914
0.126525	TRUE		0.103507	FALSE	0.0233483
0.354401	TRUE		0.610343	FALSE	0.417859
0.105069	FALSE		0.478814	FALSE	0.25033
0.073668	FALSE		0.361493	FALSE	0.140366
0.997102	TRUE		0.359208	FALSE	0.138682
0.130469	FALSE		0.328553	FALSE	0.118082
0.177495	FALSE		0.223373	FALSE	0.0632368
0.316803	FALSE		0.198524	FALSE	0.0538452
0.778803	FALSE		0.340585	FALSE	0.125841
0.0850348	FALSE		0.503111	FALSE	0.280077
0.296595	TRUE		0.302656	FALSE	0.102424
0.188225	FALSE		0.565334	FALSE	0.359152
0.666855	TRUE		0.588685	FALSE	0.390996
0.0414095	FALSE		0.173213	FALSE	0.0455429
0.0407673	FALSE		0.15661	FALSE	0.0395207
0.802523	FALSE		0.243536	FALSE	0.0714558
0.0822469	FALSE		0.134544	FALSE	0.0324848
0.351255	FALSE		0.268474	FALSE	0.082638
0.273408	FALSE		0.166571	FALSE	0.0431049
0.951669	FALSE		0.409897	FALSE	0.17897
0.108293	FALSE		0.205898	FALSE	0.0572746
0.157209	FALSE		0.182878	FALSE	0.0485046
0.201024	FALSE		0.478741	FALSE	0.249788
0.631037	TRUE		0.359961	FALSE	0.139042
0.316489	TRUE		0.264684	FALSE	0.0808615
0.0775238	FALSE		0.127989	FALSE	0.0306966
0.078032	FALSE		0.148184	FALSE	0.0368279
0.0202472	FALSE		0.154923	FALSE	0.0388575
0.0754103	FALSE		0.201581	FALSE	0.0554747
0.0678569	FALSE		0.220792	FALSE	0.0623403
0.087878	FALSE		0.250548	FALSE	0.0744989
0.0345638	FALSE		0.678827	FALSE	0.542825
0.41764	FALSE		0.292192	FALSE	0.0955249
0.140762	FALSE		0.323684	FALSE	0.114835
0.5373	FALSE		0.159083	FALSE	0.0401048
0.0728953	FALSE		0.256097	FALSE	0.0772
0.141301	FALSE		0.201559	FALSE	0.0554638
0.752438	FALSE		0.827885	FALSE	0.790157
0.740507	FALSE		0.322076	FALSE	0.113873
0.51558	FALSE		0.175946	FALSE	0.046222
0.230994	FALSE		0.152116	FALSE	0.0379753
0.0232984	FALSE		0.434084	FALSE	0.197524
0.443081	FALSE		0.313844	FALSE	0.109928
0.0741889	FALSE		0.498964	FALSE	0.276928
0.0470857	FALSE		0.457657	FALSE	0.224498
0.37088	TRUE		0.431637	FALSE	0.195463
0.913669	FALSE		0.529048	FALSE	0.30862
0.559467	FALSE		0.656318	FALSE	0.483459
0.384609	TRUE		0.670165	FALSE	0.517766
0.238637	FALSE		0.314913	FALSE	0.110483
0.189847	FALSE		0.289137	FALSE	0.0936522
0.311269	FALSE		0.404407	FALSE	0.17248
0.40053	FALSE		0.376388	FALSE	0.149502
0.0513933	FALSE		0.82787	FALSE	0.790123
0.0665514	FALSE		0.757333	FALSE	0.659641
0.119621	FALSE		0.894485	FALSE	0.879081
0.0888028	FALSE		0.767042	FALSE	0.667765
0.0771119	FALSE		0.260869	FALSE	0.0792768
0.0235733	FALSE		0.223104	FALSE	0.0631013
0.0481977	FALSE		0.117516	FALSE	0.0273805
0.0861779	FALSE		0.207191	FALSE	0.0576328
0.0521847	FALSE		0.281123	FALSE	0.0894794
0.0563598	FALSE		0.460675	FALSE	0.226779
0.620047	FALSE		0.148638	FALSE	0.0370348
0.020076	FALSE		0.273121	FALSE	0.0848887
0.0787762	TRUE		0.203522	FALSE	0.0563537
0.263225	TRUE		0.0901784	FALSE	0.0195664
0.0834131	FALSE		0.124747	FALSE	0.0297141
0.148154	FALSE		0.167755	FALSE	0.0434084
0.585481	FALSE		0.167753	FALSE	0.043408
0.438564	FALSE		0.153199	FALSE	0.0382273
0.993114	TRUE		0.144132	FALSE	0.0353453
0.995495	TRUE		0.21857	FALSE	0.0613615
0.0575278	FALSE		0.192037	FALSE	0.0513903
0.12772	FALSE		0.250759	FALSE	0.0745616
0.00704762	FALSE		0.230194	FALSE	0.065977
0.015835	FALSE		0.258893	FALSE	0.078328
0.0564071	FALSE		0.366504	FALSE	0.143709
0.151401	FALSE		0.109546	FALSE	0.0245228
0.549439	FALSE		0.182289	FALSE	0.0484022
0.907395	FALSE		0.403925	FALSE	0.17169
0.990311	TRUE		0.868645	FALSE	0.851594
0.818939	FALSE		0.369372	FALSE	0.145004
0.791049	TRUE		0.288818	FALSE	0.0934825
0.913901	FALSE		0.208177	FALSE	0.0580179
0.999754	TRUE		0.419735	FALSE	0.184907
0.401651	TRUE		0.293182	FALSE	0.0961305
0.750226	FALSE		0.783426	FALSE	0.710483
0.187187	FALSE		0.345147	FALSE	0.129033
0.455699	FALSE		0.357958	FALSE	0.138157
0.999231	TRUE		0.449688	FALSE	0.214857
0.966039	TRUE		0.331411	FALSE	0.12029
0.257373	FALSE		0.253265	FALSE	0.0755642
0.246769	FALSE		0.0570522	FALSE	0.00990787
0.101324	FALSE		0.0989063	FALSE	0.0216968
0.920733	FALSE		0.11944	FALSE	0.0283563
0.212608	FALSE		0.156901	FALSE	0.0395774
0.0535977	FALSE		0.231163	FALSE	0.0664707
0.171769	FALSE		0.139928	FALSE	0.0342153
0.0201596	FALSE		0.221839	FALSE	0.0626566
0.0835583	FALSE		0.180752	FALSE	0.0477022
0.144847	FALSE		0.194721	FALSE	0.0528064
0.0814172	FALSE		0.284585	FALSE	0.0911191
0.0826144	FALSE		0.159398	FALSE	0.0402164
0.248227	FALSE		0.219208	FALSE	0.0615665
0.999972	TRUE		0.325246	FALSE	0.115806
0.269648	FALSE		0.424751	FALSE	0.189802
0.999975	TRUE		0.335804	FALSE	0.122589
0.163958	FALSE		0.63835	FALSE	0.45255
0.108699	FALSE		0.208752	FALSE	0.0581939
0.422696	TRUE		0.180334	FALSE	0.0476135
0.634327	TRUE		0.16318	FALSE	0.041949
0.209233	FALSE		0.102081	FALSE	0.0229984
0.597944	TRUE		0.309178	FALSE	0.106373
0.136412	FALSE		0.386292	FALSE	0.158213
0.695659	FALSE		0.455972	FALSE	0.223134
0.561318	TRUE		0.291048	FALSE	0.0947367
0.0932723	FALSE		0.129525	FALSE	0.0312942
0.0843049	FALSE		0.125761	FALSE	0.0299935
0.076404	FALSE		0.14676	FALSE	0.0361003
0.119955	FALSE		0.226078	FALSE	0.0643658
0.17731	FALSE		0.230838	FALSE	0.0663958
0.101049	FALSE		0.192021	FALSE	0.0513881
0.0531238	FALSE		0.316046	FALSE	0.11119
0.0669969	FALSE		0.429894	FALSE	0.194422
0.409247	FALSE		0.193063	FALSE	0.0518825
0.0355867	FALSE		0.314016	FALSE	0.11002
0.136172	FALSE		0.60415	FALSE	0.410591
0.0982952	FALSE		0.197843	FALSE	0.053695
0.382277	FALSE		0.187133	FALSE	0.0497816
0.45266	TRUE		0.142024	FALSE	0.0347579
0.197309	FALSE		0.194075	FALSE	0.0524828
0.923988	TRUE		0.313475	FALSE	0.109513
0.422622	TRUE		0.358784	FALSE	0.138622
0.061977	FALSE		0.210146	FALSE	0.0589675
0.989771	TRUE		0.210455	FALSE	0.059065
0.0647405	FALSE		0.169993	FALSE	0.044158
0.806462	TRUE		0.152175	FALSE	0.0379833
0.303716	FALSE		0.194722	FALSE	0.0528064
0.0993148	TRUE		0.136048	FALSE	0.0330491
0.10695	FALSE		0.188684	FALSE	0.0503539
0.0563532	FALSE		0.244901	FALSE	0.0718588
0.0110561	FALSE		0.443375	FALSE	0.208356
0.016833	FALSE		0.645515	FALSE	0.462453
0.0458383	FALSE		0.297884	FALSE	0.0993306
0.138844	FALSE		0.588867	FALSE	0.391021
0.124556	FALSE		0.243803	FALSE	0.0715348
0.0744206	FALSE		0.259029	FALSE	0.0785213
0.0980412	FALSE		0.219484	FALSE	0.0617505
0.132784	FALSE		0.157049	FALSE	0.0395853
0.99951	TRUE		0.19268	FALSE	0.0518186
0.238822	FALSE		0.21895	FALSE	0.0615039
0.99984	TRUE		0.295251	FALSE	0.097554
0.0846547	TRUE		0.30446	FALSE	0.103373
0.196954	FALSE		0.321234	FALSE	0.113455
0.699391	FALSE		0.245803	FALSE	0.0721378
0.998732	TRUE		0.272342	FALSE	0.0846701
0.0155243	FALSE		0.17449	FALSE	0.0458448
0.0156504	FALSE		0.194002	FALSE	0.052345
0.0229902	FALSE		0.611794	FALSE	0.419049
0.0390591	FALSE		0.251681	FALSE	0.074917
0.145111	FALSE		0.0417753	FALSE	0.00783921
0.12649	FALSE		0.0697792	FALSE	0.0137953
0.173807	FALSE		0.206572	FALSE	0.0574096
0.0796323	FALSE		0.554483	FALSE	0.339484
0.0634589	FALSE		0.0806106	FALSE	0.0164328
0.0814405	TRUE		0.118954	FALSE	0.028076
0.366898	TRUE		0.0397949	FALSE	0.00677475
0.139915	FALSE		0.0893405	FALSE	0.0194174
0.927645	TRUE		0.0841109	FALSE	0.0176275
0.278961	FALSE		0.088835	FALSE	0.0193664
0.233952	FALSE		0.350573	FALSE	0.132514
0.634507	TRUE		0.121206	FALSE	0.0287668
0.413597	FALSE		0.507631	FALSE	0.284454
0.999221	TRUE		0.331839	FALSE	0.120394
0.301179	FALSE		0.211924	FALSE	0.0595404
0.985601	TRUE		0.71006	FALSE	0.581797
0.0887536	FALSE		0.259535	FALSE	0.0786861
0.957601	FALSE		0.315238	FALSE	0.110814
0.191335	FALSE		0.634451	FALSE	0.450747
0.954355	FALSE		0.316251	FALSE	0.111272
0.74404	TRUE		0.229201	FALSE	0.0654964
0.0632517	FALSE		0.148345	FALSE	0.0369319
0.070939	FALSE		0.204303	FALSE	0.0566128
0.997434	TRUE		0.368439	FALSE	0.144566
0.0249963	FALSE		0.437094	FALSE	0.201065
0.0328573	FALSE		0.385383	FALSE	0.15763
0.178012	FALSE		0.298773	FALSE	0.0996909
0.195726	FALSE		0.366834	FALSE	0.143907
0.126991	FALSE		0.308846	FALSE	0.106338
0.403159	FALSE		0.390467	FALSE	0.161446
0.0879733	FALSE		0.531086	FALSE	0.311239
0.0767393	FALSE		0.284033	FALSE	0.0907446
0.996638	TRUE		0.195937	FALSE	0.0530216
0.269173	FALSE		0.185554	FALSE	0.0493823
0.0623298	FALSE		0.176043	FALSE	0.0462369
0.998604	TRUE		0.252613	FALSE	0.0752138
0.125587	FALSE		0.154066	FALSE	0.0384996
0.0516234	FALSE		0.196618	FALSE	0.053306
0.615711	TRUE		0.11781	FALSE	0.0275469
0.926598	TRUE		0.263738	FALSE	0.0804439
0.102515	FALSE		0.354724	FALSE	0.135311
0.0126697	FALSE		0.446926	FALSE	0.211394
0.32079	TRUE		0.999075	FALSE	0.998271
0.196859	TRUE		0.648143	FALSE	0.466874
0.0312638	FALSE		0.993777	FALSE	0.990632
0.302617	FALSE		0.361139	FALSE	0.140192
0.0849457	FALSE		0.273468	FALSE	0.0849459
0.0118664	FALSE		0.695435	FALSE	0.566063
0.0861309	FALSE		0.176678	FALSE	0.0463917
0.148828	FALSE		0.17788	FALSE	0.0466882
0.154605	FALSE		0.149767	FALSE	0.037396
0.292364	FALSE		0.667498	FALSE	0.508507
0.544996	TRUE		0.18729	FALSE	0.0497963
0.988291	TRUE		0.342766	FALSE	0.127218
0.16342	FALSE		0.462928	FALSE	0.229417
0.227162	FALSE		0.120141	FALSE	0.0285479
0.382773	FALSE		0.280644	FALSE	0.0890682
0.171118	FALSE		0.296706	FALSE	0.0984626
0.744622	TRUE		0.728511	FALSE	0.625037
0.892608	TRUE		0.279592	FALSE	0.0883395
0.899168	TRUE		0.297982	FALSE	0.0993698
0.0580853	FALSE		0.31818	FALSE	0.111968
0.4812	FALSE		0.278868	FALSE	0.0879873
0.826084	TRUE		0.312502	FALSE	0.108335
0.346017	FALSE		0.268802	FALSE	0.0829599
0.8391	FALSE		0.576077	FALSE	0.374251
0.053122	FALSE		0.782868	FALSE	0.707673
0.281883	FALSE		0.101525	FALSE	0.0227287
0.849663	TRUE		0.365326	FALSE	0.142727
0.22522	FALSE		0.300945	FALSE	0.101258
0.925736	TRUE		0.412419	FALSE	0.181489
0.123914	FALSE		0.225196	FALSE	0.0640384
0.0494518	TRUE		0.228362	FALSE	0.0652243
0.109474	TRUE		0.176072	FALSE	0.0462432
0.175565	FALSE		0.152642	FALSE	0.0381371
0.288696	FALSE		0.263249	FALSE	0.0802982
0.419875	TRUE		0.195872	FALSE	0.0529873
0.215438	FALSE		0.181696	FALSE	0.0480885
0.388422	TRUE		0.182753	FALSE	0.0484843
0.321976	FALSE		0.136699	FALSE	0.0332586
0.0366514	FALSE		0.450456	FALSE	0.216368
0.0800836	FALSE		0.313907	FALSE	0.109962
0.585304	FALSE		0.32337	FALSE	0.114696
0.0486941	FALSE		0.204206	FALSE	0.0565947
0.581839	TRUE		0.262262	FALSE	0.0799183
0.990459	TRUE		0.355821	FALSE	0.135961
0.122702	FALSE		0.325628	FALSE	0.116259
0.393016	FALSE		0.328868	FALSE	0.118315
0.856074	TRUE		0.106063	FALSE	0.0237941
0.122064	FALSE		0.184254	FALSE	0.0489954
0.0789519	FALSE		0.121406	FALSE	0.0288078
0.489308	TRUE		0.0760502	FALSE	0.0153376
0.999859	TRUE		0.262318	FALSE	0.0799257
0.0583989	FALSE		0.137516	FALSE	0.033552
0.998305	TRUE		0.174915	FALSE	0.0459156
0.0723415	FALSE		0.159862	FALSE	0.0404927
0.139101	FALSE		0.190102	FALSE	0.0508212
0.902316	TRUE		0.203822	FALSE	0.0564184
0.0410194	FALSE		0.128782	FALSE	0.0310528
0.830885	TRUE		0.213053	FALSE	0.0599661
0.0279193	FALSE		0.107687	FALSE	0.0241574
0.999614	TRUE		0.252218	FALSE	0.0751034
0.0603202	FALSE		0.173032	FALSE	0.0453735
0.814712	TRUE		0.122258	FALSE	0.0290499
0.237493	FALSE		0.332499	FALSE	0.121226
0.999757	TRUE		0.281559	FALSE	0.0898348
0.206754	FALSE		0.255771	FALSE	0.0770962
0.999811	TRUE		0.171726	FALSE	0.0446757
0.0254509	FALSE		0.151461	FALSE	0.0377613
0.0580275	FALSE		0.0791694	FALSE	0.0160464
0.0607537	FALSE		0.139851	FALSE	0.0342043
0.0548393	FALSE		0.550755	FALSE	0.337701
0.998569	TRUE		0.485211	FALSE	0.261486
0.501777	FALSE		0.45425	FALSE	0.222311
0.999346	TRUE		0.638876	FALSE	0.452817
0.300559	FALSE		0.712581	FALSE	0.585694
0.69071	TRUE		0.355973	FALSE	0.136099
0.819262	TRUE		0.204298	FALSE	0.0566103
0.14497	FALSE		0.282417	FALSE	0.0902315
0.0526843	FALSE		0.207823	FALSE	0.0579777
0.978393	TRUE		0.106875	FALSE	0.0239539
0.0732431	FALSE		0.0847867	FALSE	0.0177692
0.99988	TRUE		0.219934	FALSE	0.0619874
0.0918003	FALSE		0.0965002	FALSE	0.0210376
0.996247	TRUE		0.0967523	FALSE	0.021104
0.433774	FALSE		0.228832	FALSE	0.0654277
0.99163	TRUE		0.171169	FALSE	0.044461
0.832392	FALSE		0.159425	FALSE	0.0402365
0.697864	TRUE		0.220979	FALSE	0.0623715
0.980545	TRUE		0.485869	FALSE	0.26258
0.24235	FALSE		0.549293	FALSE	0.334207
0.0680368	FALSE		0.464847	FALSE	0.232251
0.0457899	FALSE		0.140376	FALSE	0.0342929
0.0789747	FALSE		0.156812	FALSE	0.0395612
0.0937587	FALSE		0.124292	FALSE	0.0295841
0.494813	FALSE		0.124788	FALSE	0.0297249
0.0600665	FALSE		0.209739	FALSE	0.0587009
0.0442101	TRUE		0.132029	FALSE	0.0316425
0.0720514	TRUE		0.180343	FALSE	0.047618
0.112515	FALSE		0.174268	FALSE	0.0458274
0.0432138	FALSE		0.0750738	FALSE	0.015209
0.973262	TRUE		0.115828	FALSE	0.0265209
0.197487	FALSE		0.0695074	FALSE	0.0137254
0.370617	TRUE		0.173532	FALSE	0.0455945
0.34205	FALSE		0.249943	FALSE	0.0741165
0.943799	TRUE		0.934956	FALSE	0.931549
0.106411	FALSE		0.294073	FALSE	0.0967042
0.48085	TRUE		0.502078	FALSE	0.279526
0.999499	TRUE		0.249752	FALSE	0.0738732
0.99983	TRUE		0.0789009	FALSE	0.0160226
0.0626113	FALSE		0.178014	FALSE	0.0466995
0.367557	FALSE		0.101993	FALSE	0.0229902
0.0911869	TRUE		0.288725	FALSE	0.0934095
0.08197	FALSE		0.356416	FALSE	0.136632
0.0801659	FALSE		0.289937	FALSE	0.094271
0.940636	TRUE		0.273671	FALSE	0.0850281
0.0580154	FALSE		0.229937	FALSE	0.0659127
0.100479	FALSE		0.742247	FALSE	0.644863
0.904366	FALSE		0.52292	FALSE	0.299539
0.945603	FALSE		0.501759	FALSE	0.279436
0.406297	FALSE		0.208987	FALSE	0.0582392
0.488982	FALSE		0.313636	FALSE	0.109746
0.0971073	FALSE		0.177121	FALSE	0.0465134
0.244447	FALSE		0.139301	FALSE	0.0340648
0.614732	TRUE		0.151994	FALSE	0.0379424
0.908328	FALSE		0.108624	FALSE	0.02423
0.683432	FALSE		0.197233	FALSE	0.0534352
0.579887	TRUE		0.116317	FALSE	0.0267136
0.999524	TRUE		0.126151	FALSE	0.0300937
0.593304	FALSE		0.190285	FALSE	0.0509216
0.400695	FALSE		0.591579	FALSE	0.394104
0.999989	TRUE		0.202605	FALSE	0.0559611
0.192632	TRUE		0.39433	FALSE	0.164076
0.109409	TRUE		0.236182	FALSE	0.068323
0.231365	FALSE		0.249401	FALSE	0.0737
0.338706	FALSE		0.241012	FALSE	0.0700804
0.17059	FALSE		0.210693	FALSE	0.0591925
0.120731	FALSE		0.189281	FALSE	0.0505653
0.693005	FALSE		0.24394	FALSE	0.0715692
0.39702	FALSE		0.264751	FALSE	0.080921
0.410968	TRUE		0.224718	FALSE	0.0638817
0.883942	FALSE		0.317747	FALSE	0.111722
0.843889	TRUE		0.201837	FALSE	0.0556238
0.380614	FALSE		0.185596	FALSE	0.0493859
0.0831828	FALSE		0.408005	FALSE	0.177356
0.136383	FALSE		0.363616	FALSE	0.141528
0.0676622	FALSE		0.327455	FALSE	0.117424
0.216394	FALSE		0.329589	FALSE	0.11887
0.357519	FALSE		0.298743	FALSE	0.0996891
0.140611	TRUE		0.191809	FALSE	0.0513418
0.421986	TRUE		0.357114	FALSE	0.137144
0.29243	FALSE		0.271459	FALSE	0.0844626
0.0529666	FALSE		0.561809	FALSE	0.350401
0.200975	TRUE		0.170092	FALSE	0.0441832
0.0716828	FALSE		0.158709	FALSE	0.0399599
0.139189	TRUE		0.234034	FALSE	0.0676145
0.55673	FALSE		0.178612	FALSE	0.0469067
0.767016	TRUE		0.141501	FALSE	0.0346209
0.283435	FALSE		0.116596	FALSE	0.0270127
0.999613	TRUE		0.121627	FALSE	0.0288511
0.497303	TRUE		0.19063	FALSE	0.0510237
0.256893	FALSE		0.111449	FALSE	0.025167
0.392104	TRUE		0.0663968	FALSE	0.0129117
0.0610179	FALSE		0.0868141	FALSE	0.0187321
0.128431	FALSE		0.224354	FALSE	0.0636814
0.065034	FALSE		0.639842	FALSE	0.455736
0.0535041	TRUE		0.864294	FALSE	0.843606
0.995755	TRUE		0.21703	FALSE	0.0608891
0.0846731	FALSE		0.325585	FALSE	0.116224
0.14881	FALSE		0.437233	FALSE	0.201145
0.0839715	FALSE		0.291274	FALSE	0.0948101
0.251665	FALSE		0.429355	FALSE	0.194363
0.124514	FALSE		0.394586	FALSE	0.164261
0.114181	FALSE		0.498256	FALSE	0.276437
0.110084	FALSE		0.205979	FALSE	0.0572778
0.116798	FALSE		0.156274	FALSE	0.039343
0.115558	FALSE		0.338248	FALSE	0.123836
0.287774	FALSE		0.531131	FALSE	0.311259
0.0636241	FALSE		0.506695	FALSE	0.282843
0.0615769	FALSE		0.383176	FALSE	0.156582
0.999871	TRUE		0.263404	FALSE	0.080347
0.193357	FALSE		0.331001	FALSE	0.119905
0.365379	FALSE		0.179426	FALSE	0.047116
0.691811	TRUE		0.194709	FALSE	0.0528015
0.0914798	FALSE		0.177468	FALSE	0.0465957
0.044899	FALSE		0.22009	FALSE	0.0620145
0.723711	FALSE		0.243909	FALSE	0.0715637
0.105001	FALSE		0.239412	FALSE	0.0695028
0.312245	FALSE		0.102658	FALSE	0.0232513
0.946904	FALSE		0.115269	FALSE	0.0263131
0.973712	TRUE		0.161139	FALSE	0.0411682
0.87797	TRUE		0.0937806	FALSE	0.0203182
0.537684	FALSE		0.239013	FALSE	0.0694068
0.429626	TRUE		0.148049	FALSE	0.0367925
0.162012	TRUE		0.222249	FALSE	0.0627054
0.162146	FALSE		0.202884	FALSE	0.0560978
0.982845	TRUE		0.14093	FALSE	0.0345164
0.125785	FALSE		0.159854	FALSE	0.0404896
0.366864	FALSE		0.168951	FALSE	0.0437748
0.852154	TRUE		0.136469	FALSE	0.0331493
0.261533	TRUE		0.202995	FALSE	0.0561563
0.298101	FALSE		0.278021	FALSE	0.0871989
0.564106	FALSE		0.250434	FALSE	0.0744809
0.282575	TRUE		0.269764	FALSE	0.0836019
0.0779399	FALSE		0.805564	FALSE	0.749683
0.0596975	FALSE		0.987813	FALSE	0.986986
0.147137	FALSE		0.87782	FALSE	0.855864
0.680472	FALSE		0.951379	FALSE	0.944818
0.469326	FALSE		0.970745	TRUE	0.966119
0.139366	FALSE		0.133983	FALSE	0.0322191
0.0330618	FALSE		0.99123	TRUE	0.988904
0.996083	FALSE		0.0532076	FALSE	0.00917275
0.992844	TRUE		0.597806	FALSE	0.402856
0.683435	FALSE		0.218161	FALSE	0.0612635
0.998199	TRUE		0.392665	FALSE	0.163143
0.0815776	FALSE		0.24564	FALSE	0.0721085
0.092669	FALSE		0.272233	FALSE	0.0846518
0.144537	FALSE		0.423609	FALSE	0.188859
0.359724	FALSE		0.927808	FALSE	0.923896
0.407312	FALSE		0.346804	FALSE	0.130891
0.0365804	FALSE		0.265474	FALSE	0.0813183
0.071091	FALSE		0.493028	FALSE	0.268698
0.0436925	FALSE		0.301317	FALSE	0.101654
0.0460053	FALSE		0.463307	FALSE	0.22967
0.148029	FALSE		0.555736	FALSE	0.340361
0.182942	FALSE		0.304079	FALSE	0.103262
0.186094	FALSE		0.413497	FALSE	0.182128
0.196768	FALSE		0.319894	FALSE	0.112692
0.0533313	FALSE		0.218884	FALSE	0.0614826
0.093622	FALSE		0.400329	FALSE	0.168861
0.130834	FALSE		0.22025	FALSE	0.0620624
0.0296064	FALSE		0.365822	FALSE	0.142954
0.119688	TRUE		0.224006	FALSE	0.0634649
0.039238	FALSE		0.360199	FALSE	0.139141
0.419532	FALSE		0.562086	FALSE	0.351117
0.612776	TRUE		0.25274	FALSE	0.0752685
0.0472537	FALSE		0.151566	FALSE	0.0378311
0.0948305	FALSE		0.133327	FALSE	0.0321216
0.0769632	FALSE		0.114304	FALSE	0.0261014
0.150576	FALSE		0.212606	FALSE	0.0596886
0.0604706	FALSE		0.411905	FALSE	0.180677
0.0823156	FALSE		0.342261	FALSE	0.126977
0.0347607	FALSE		0.291386	FALSE	0.094925
0.0603932	FALSE		0.485668	FALSE	0.262384
0.649331	FALSE		0.535259	TRUE	0.316661
0.0377528	FALSE		0.920121	FALSE	0.904128
0.0492645	FALSE		0.987102	TRUE	0.986727
0.0272047	FALSE		0.236863	FALSE	0.0686478
0.138564	FALSE		0.333675	FALSE	0.121869
0.121601	FALSE		0.207708	FALSE	0.0579599
0.266919	FALSE		0.160321	FALSE	0.0407085
0.0465031	FALSE		0.33212	FALSE	0.120711
0.0736651	FALSE		0.222185	FALSE	0.0626939
0.146488	FALSE		0.201547	FALSE	0.0554582
0.505409	FALSE		0.216964	FALSE	0.0608703
0.834495	FALSE		0.231762	FALSE	0.0668102
0.121193	FALSE		0.0887326	FALSE	0.0193508
0.0484002	FALSE		0.097075	FALSE	0.0212146
0.409047	FALSE		0.105432	FALSE	0.0237354
0.159761	FALSE		0.0734961	FALSE	0.0149686
0.19301	FALSE		0.200957	FALSE	0.0552181
0.118867	FALSE		0.145833	FALSE	0.0357962
0.246541	FALSE		0.142019	FALSE	0.0347574
0.376899	FALSE		0.464779	FALSE	0.232162
0.969586	FALSE		0.10307	FALSE	0.023278
0.0874534	FALSE		0.100246	FALSE	0.022202
0.995662	FALSE		0.140863	FALSE	0.0345054
0.0733347	FALSE		0.137091	FALSE	0.0334011
0.149757	FALSE		0.358015	FALSE	0.138166
0.146464	FALSE		0.251603	FALSE	0.0748739
0.907777	FALSE		0.42151	FALSE	0.186999
0.138042	FALSE		0.306799	FALSE	0.104907
0.0853386	FALSE		0.0692965	FALSE	0.0135986
0.912199	FALSE		0.129635	FALSE	0.0313073
0.0752723	FALSE		0.431615	FALSE	0.195412
0.127184	FALSE		0.0805538	FALSE	0.0164179
0.239334	FALSE		0.213132	FALSE	0.0599773
0.0562042	FALSE		0.78804	FALSE	0.720429
0.0562589	FALSE		0.692229	FALSE	0.558803
0.037579	FALSE		0.358086	FALSE	0.138178
0.103484	FALSE		0.211696	FALSE	0.059486
0.622866	FALSE		0.222813	FALSE	0.0630588
0.437604	FALSE		0.14607	FALSE	0.0359413
0.0596083	FALSE		0.177574	FALSE	0.0466485
0.172284	FALSE		0.136636	FALSE	0.0332468
0.581872	FALSE		0.616579	FALSE	0.421205
0.0739207	FALSE		0.177874	FALSE	0.0466876
0.133271	FALSE		0.170202	FALSE	0.0442418
0.0575416	FALSE		0.268405	FALSE	0.0826011
0.222171	FALSE		0.215579	FALSE	0.0603529
0.0781678	FALSE		0.154701	FALSE	0.0388447
0.184096	FALSE		0.274133	FALSE	0.0853271
0.155166	FALSE		0.299509	FALSE	0.09996
0.0668059	FALSE		0.203221	FALSE	0.0562455
0.168521	FALSE		0.165853	FALSE	0.0428207
0.068182	FALSE		0.174352	FALSE	0.0458359
0.691258	FALSE		0.341126	FALSE	0.126306
0.443273	FALSE		0.347703	FALSE	0.131118
0.0859654	FALSE		0.308768	FALSE	0.106326
0.0881693	FALSE		0.57806	FALSE	0.376752
0.043592	FALSE		0.332153	FALSE	0.120742
0.216799	FALSE		0.318753	FALSE	0.112192
0.0525489	FALSE		0.289107	FALSE	0.0936434
0.0568575	FALSE		0.292847	FALSE	0.095888
0.190846	FALSE		0.227385	FALSE	0.0648507
0.257802	FALSE		0.217821	FALSE	0.0611202
0.0625815	FALSE		0.21212	FALSE	0.0595729
0.15975	FALSE		0.25766	FALSE	0.0780137
0.530684	FALSE		0.184413	FALSE	0.0490099
0.161314	FALSE		0.437083	FALSE	0.201059
0.559462	FALSE		0.384134	FALSE	0.157234
0.587621	FALSE		0.368073	FALSE	0.144506
0.981663	FALSE		0.352477	FALSE	0.133656
0.301442	FALSE		0.286882	FALSE	0.0921977
0.485488	FALSE		0.390727	FALSE	0.161509
0.658807	FALSE		0.180256	FALSE	0.0475836
0.152117	FALSE		0.255553	FALSE	0.0769401
0.0999635	FALSE		0.219711	FALSE	0.0618588
0.112621	FALSE		0.290486	FALSE	0.0945264
0.430727	FALSE		0.277288	FALSE	0.0867208
0.0767155	FALSE		0.111726	FALSE	0.025265
0.0259271	FALSE		0.250264	FALSE	0.0743333
0.0354005	FALSE		0.401345	FALSE	0.169733
0.0385993	FALSE		0.165871	FALSE	0.0428229
0.038077	FALSE		0.0827465	FALSE	0.0169318
0.0303689	FALSE		0.0673012	FALSE	0.0131979
0.115557	FALSE		0.123835	FALSE	0.0294768
0.0360662	FALSE		0.201871	FALSE	0.0556256
0.482555	FALSE		0.370812	FALSE	0.146125
0.677815	FALSE		0.122917	FALSE	0.0292661
0.381234	FALSE		0.266615	FALSE	0.0818693
0.0751158	FALSE		0.0921132	FALSE	0.019852
0.0436013	FALSE		0.0590438	FALSE	0.0106144
0.476957	FALSE		0.29236	FALSE	0.0956331
0.0147989	FALSE		0.357439	FALSE	0.137779
0.335935	FALSE		0.189585	FALSE	0.0506776
0.959037	FALSE		0.883047	FALSE	0.856607
0.63106	FALSE		0.609305	FALSE	0.414344
0.776681	FALSE		0.102417	FALSE	0.0232039
0.814229	FALSE		0.068404	FALSE	0.0133368
0.0354766	FALSE		0.284737	FALSE	0.091138
0.056351	FALSE		0.247494	FALSE	0.0726501
0.122746	FALSE		0.32416	FALSE	0.115263
0.0850146	FALSE		0.254227	FALSE	0.0763041
0.0498471	FALSE		0.188019	FALSE	0.0501629
0.194181	FALSE		0.245816	FALSE	0.0721402
0.0840977	FALSE		0.785419	FALSE	0.713359
0.153148	FALSE		0.246197	FALSE	0.0722878
0.0786639	FALSE		0.356199	FALSE	0.136303
0.0346079	FALSE		0.683705	FALSE	0.548875
0.0589246	FALSE		0.422643	FALSE	0.187939
0.759798	FALSE		0.295809	FALSE	0.0977968
0.0574512	FALSE		0.111719	FALSE	0.0252637
0.0193532	FALSE		0.148552	FALSE	0.0370137
0.0675386	FALSE		0.112916	FALSE	0.0254794
0.0286844	FALSE		0.604881	FALSE	0.410864
0.0207046	FALSE		0.0863642	FALSE	0.0184181
0.281151	FALSE		0.11674	FALSE	0.027103
0.0296645	FALSE		0.121941	FALSE	0.0289351
0.209377	FALSE		0.0990831	FALSE	0.0217588
0.0523288	FALSE		0.203776	FALSE	0.0564171
0.076276	FALSE		0.208455	FALSE	0.0581599
0.117362	FALSE		0.202196	FALSE	0.0558256
0.54375	FALSE		0.194976	FALSE	0.0528144
0.0716232	FALSE		0.0780901	FALSE	0.0156448
0.0474183	FALSE		0.13127	FALSE	0.0314923
0.0884469	FALSE		0.082217	FALSE	0.0167536
0.804414	FALSE		0.102132	FALSE	0.0230558
0.0367984	FALSE		0.208296	FALSE	0.0581004
0.0834763	FALSE		0.118681	FALSE	0.0280331
0.29357	FALSE		0.426909	FALSE	0.191579
0.289884	FALSE		0.238925	FALSE	0.0693342
0.0551925	FALSE		0.14921	FALSE	0.0371684
0.0106063	FALSE		0.0777455	FALSE	0.0155866
0.326356	FALSE		0.0859475	FALSE	0.0182857
0.0498045	FALSE		0.140227	FALSE	0.0342832
0.0565967	FALSE		0.104348	FALSE	0.0234628
0.058159	FALSE		0.0540606	FALSE	0.00919736
0.113256	FALSE		0.129868	FALSE	0.031335
0.217229	FALSE		0.0731526	FALSE	0.0149254
0.108115	FALSE		0.553821	FALSE	0.339283
0.410679	FALSE		0.650908	FALSE	0.473022
0.360338	FALSE		0.214725	FALSE	0.0602578
0.098082	FALSE		0.471047	FALSE	0.239927
0.0540554	FALSE		0.17343	FALSE	0.0455872
0.138928	FALSE		0.392816	FALSE	0.163177
0.160665	FALSE		0.518289	FALSE	0.295941
0.11273	FALSE		0.254827	FALSE	0.0764705
0.151543	FALSE		0.182599	FALSE	0.048433
0.218827	FALSE		0.289905	FALSE	0.0942669
0.450587	FALSE		0.198804	FALSE	0.054035
0.11216	FALSE		0.228265	FALSE	0.0651599
0.120381	FALSE		0.526028	FALSE	0.30441
0.054996	FALSE		0.768212	FALSE	0.671114
0.353415	FALSE		0.481636	FALSE	0.254405
0.151385	FALSE		0.664167	FALSE	0.506483
0.0753967	FALSE		0.34202	FALSE	0.126807
0.0583457	FALSE		0.0768355	FALSE	0.0153823
0.094059	FALSE		0.196736	FALSE	0.053327
0.0725949	FALSE		0.258523	FALSE	0.0781957
0.272312	FALSE		0.306156	FALSE	0.104451
0.0656862	FALSE		0.170352	FALSE	0.0442827
0.256756	FALSE		0.352491	FALSE	0.133662
0.0278732	FALSE		0.112521	FALSE	0.0254051
0.126237	FALSE		0.795737	FALSE	0.739963
0.0733622	FALSE		0.170133	FALSE	0.0442018
0.0656015	FALSE		0.442193	FALSE	0.207318
0.176628	FALSE		0.554243	FALSE	0.339411
0.353199	FALSE		0.319698	FALSE	0.112614
0.146855	FALSE		0.111997	FALSE	0.0252951
0.415057	FALSE		0.23411	FALSE	0.067619
0.227372	FALSE		0.132231	FALSE	0.0316685
0.171468	FALSE		0.0283981	FALSE	0.00397387
0.274518	FALSE		0.102907	FALSE	0.0232712
0.408996	FALSE		0.0790895	FALSE	0.0160374
0.112558	FALSE		0.151682	FALSE	0.0378612
0.0472062	FALSE		0.197063	FALSE	0.053409
0.116818	FALSE		0.200458	FALSE	0.0549426
0.070139	FALSE		0.1418	FALSE	0.03468
0.019341	FALSE		0.202313	FALSE	0.0558527
0.251748	FALSE		0.196448	FALSE	0.0532753
0.497085	FALSE		0.141808	FALSE	0.0346827
0.459418	FALSE		0.185083	FALSE	0.0491741
0.3737	FALSE		0.139252	FALSE	0.0340532
0.140382	FALSE		0.244252	FALSE	0.0717396
0.169475	FALSE		0.42134	FALSE	0.186943
0.0674237	FALSE		0.410953	FALSE	0.18029
0.144651	FALSE		0.219168	FALSE	0.0615535
0.0336468	FALSE		0.314357	FALSE	0.110196
0.0208497	FALSE		0.339688	FALSE	0.125402
0.151816	FALSE		0.542575	FALSE	0.32699
0.0828418	FALSE		0.260586	FALSE	0.0792599
0.032827	FALSE		0.610189	FALSE	0.41727
0.0277231	FALSE		0.651332	FALSE	0.473391
0.182771	FALSE		0.317179	FALSE	0.11156
0.46681	FALSE		0.560216	FALSE	0.348035
0.687982	FALSE		0.441374	FALSE	0.206676
0.0461737	FALSE		0.268823	FALSE	0.0829686
0.160796	FALSE		0.264266	FALSE	0.0807537
0.0830529	FALSE		0.655356	FALSE	0.479572
0.317908	FALSE		0.0697808	FALSE	0.0137955
0.0120238	FALSE		0.138646	FALSE	0.033867
0.02099	FALSE		0.0878508	FALSE	0.0190955
0.163903	FALSE		0.069074	FALSE	0.0135166
0.0579551	FALSE		0.340692	FALSE	0.125852
0.0742976	FALSE		0.176937	FALSE	0.0464677
0.0376078	FALSE		0.532474	FALSE	0.312707
0.561597	FALSE		0.237991	FALSE	0.0690902
0.037055	FALSE		0.0922371	FALSE	0.0198533
0.0421971	FALSE		0.119999	FALSE	0.0285383
0.411066	FALSE		0.292754	FALSE	0.0958744
0.0611292	FALSE		0.127848	FALSE	0.0306724
0.513202	FALSE		0.16141	FALSE	0.0412332
0.0764082	FALSE		0.199908	FALSE	0.0547028
0.0676019	FALSE		0.246964	FALSE	0.072563
0.0892498	FALSE		0.161813	FALSE	0.0414094
0.0446274	FALSE		0.216998	FALSE	0.0608801
0.045831	FALSE		0.16443	FALSE	0.0424042
0.0490506	FALSE		0.227536	FALSE	0.0649254
0.069475	FALSE		0.301635	FALSE	0.101821
0.0338357	FALSE		0.878107	FALSE	0.855905
0.0424105	FALSE		0.585381	FALSE	0.386375
0.0290302	FALSE		0.105717	FALSE	0.0237542
0.0281484	FALSE		0.303578	FALSE	0.10258
0.658814	FALSE		0.194802	FALSE	0.0528089
0.066871	FALSE		0.127589	FALSE	0.030557
0.0875551	FALSE		0.321219	FALSE	0.113454
0.0890194	FALSE		0.255616	FALSE	0.0769921
0.0751068	FALSE		0.106567	FALSE	0.0239028
0.221945	FALSE		0.0895307	FALSE	0.0195019
0.184881	FALSE		0.191541	FALSE	0.0512615
0.118238	FALSE		0.0730335	FALSE	0.0149152
0.0316363	FALSE		0.138624	FALSE	0.0338615
0.113551	FALSE		0.131528	FALSE	0.0315799
0.0754496	FALSE		0.107591	FALSE	0.0241508
0.0845263	FALSE		0.213743	FALSE	0.0600565
0.0312188	FALSE		0.21448	FALSE	0.0602484
0.0691141	FALSE		0.111362	FALSE	0.0251381
0.0241804	FALSE		0.211701	FALSE	0.0594867
0.0460214	FALSE		0.1952	FALSE	0.0528214
0.105551	FALSE		0.238875	FALSE	0.069283
0.0786111	FALSE		0.449266	FALSE	0.213987
0.141984	FALSE		0.177704	FALSE	0.0466624
0.0926407	FALSE		0.30999	FALSE	0.106526
0.0358853	FALSE		0.687171	FALSE	0.553328
0.0732847	FALSE		0.344778	FALSE	0.12886
0.0959729	FALSE		0.238183	FALSE	0.0691177
0.0505079	FALSE		0.839031	FALSE	0.810342
0.0381659	FALSE		0.124606	FALSE	0.0296631
0.221165	FALSE		0.74745	FALSE	0.647752
0.064958	FALSE		0.136722	FALSE	0.033263
0.049587	FALSE		0.205024	FALSE	0.0569338
0.0511035	FALSE		0.106767	FALSE	0.0239194
0.785637	FALSE		0.32091	FALSE	0.11343
0.162475	FALSE		0.150458	FALSE	0.037569
0.0726095	FALSE		0.231157	FALSE	0.0664702
0.180574	FALSE		0.254911	FALSE	0.076498
0.118552	FALSE		0.673086	FALSE	0.528839
0.664859	FALSE		0.348762	FALSE	0.132016
0.192684	FALSE		0.274494	FALSE	0.0854577
0.0921308	FALSE		0.902226	FALSE	0.885947
0.13067	FALSE		0.169566	FALSE	0.0440252
0.968619	FALSE		0.107783	FALSE	0.0241641
0.977993	FALSE		0.526961	FALSE	0.304955
0.0407565	FALSE		0.346871	FALSE	0.130964
0.405417	FALSE		0.72115	FALSE	0.603487
0.232595	FALSE		0.366145	FALSE	0.143285
0.54478	FALSE		0.660524	FALSE	0.492187
0.0380036	FALSE		0.290517	FALSE	0.0945343
0.105382	FALSE		0.431112	FALSE	0.195232
0.089774	FALSE		0.448021	FALSE	0.212925
0.0488282	FALSE		0.52482	FALSE	0.301434
0.0474541	FALSE		0.357983	FALSE	0.138161
0.109562	FALSE		0.5037	FALSE	0.28036
0.0663707	FALSE		0.694644	FALSE	0.565519
0.0274538	FALSE		0.636436	FALSE	0.451581
0.0167398	FALSE		0.548338	FALSE	0.333988
0.0200829	FALSE		0.173324	FALSE	0.0455655
0.483769	FALSE		0.392348	FALSE	0.162948
0.0152003	FALSE		0.423223	FALSE	0.18845
0.0657198	FALSE		0.526582	FALSE	0.304692
0.0571497	FALSE		0.2568	FALSE	0.0775692
0.0447124	FALSE		0.365028	FALSE	0.142193
0.0444063	FALSE		0.327385	FALSE	0.117397
0.327164	FALSE		0.268177	FALSE	0.0824097
0.0668979	FALSE		0.264246	FALSE	0.080752
0.116965	FALSE		0.348981	FALSE	0.132054
0.231935	FALSE		0.156729	FALSE	0.0395445
0.104333	FALSE		0.408677	FALSE	0.17806
0.786055	FALSE		0.292601	FALSE	0.095852
0.111753	FALSE		0.169821	FALSE	0.04407
0.427044	FALSE		0.726993	FALSE	0.62274
0.128637	FALSE		0.206712	FALSE	0.0574359
0.0330221	FALSE		0.217442	FALSE	0.0610515
0.0369633	FALSE		0.144471	FALSE	0.0353963
0.0864309	FALSE		0.942856	FALSE	0.939996
0.0285163	FALSE		0.306164	FALSE	0.104464
0.272793	FALSE		0.192819	FALSE	0.0518398
0.065933	FALSE		0.481726	FALSE	0.254452
0.0528926	FALSE		0.245904	FALSE	0.0722243
0.043298	FALSE		0.312213	FALSE	0.107958
0.422628	FALSE		0.277733	FALSE	0.0869276
0.237928	FALSE		0.181764	FALSE	0.0481152
0.0866086	FALSE		0.408586	FALSE	0.178036
0.0350873	FALSE		0.115494	FALSE	0.0264393
0.0531267	FALSE		0.186632	FALSE	0.0496844
0.0256082	FALSE		0.309577	FALSE	0.106451
0.44334	FALSE		0.216691	FALSE	0.0608282
0.212489	FALSE		0.404675	FALSE	0.172971
0.767015	FALSE		0.29897	FALSE	0.0997758
0.0288295	FALSE		0.230192	FALSE	0.0659766
0.066334	FALSE		0.745993	FALSE	0.646959
0.0254835	FALSE		0.543958	FALSE	0.330986
0.0673359	FALSE		0.931716	FALSE	0.927861
0.0847181	FALSE		0.331199	FALSE	0.12009
0.0603281	FALSE		0.336345	FALSE	0.122767
0.370012	FALSE		0.239634	FALSE	0.0696822
0.985378	FALSE		0.253616	FALSE	0.0759259
0.0774942	FALSE		0.417729	FALSE	0.184026
0.584423	FALSE		0.268111	FALSE	0.0824032
0.216291	FALSE		0.382329	FALSE	0.155974
0.250109	FALSE		0.225269	FALSE	0.0640496
0.0719931	FALSE		0.24825	FALSE	0.0729735
0.10876	FALSE		0.209879	FALSE	0.0587181
0.244973	FALSE		0.180537	FALSE	0.0476531
0.251401	FALSE		0.20121	FALSE	0.0553928
0.32928	FALSE		0.151039	FALSE	0.0376267
0.221172	FALSE		0.146284	FALSE	0.0359579
0.0291688	FALSE		0.386504	FALSE	0.15861
0.40505	FALSE		0.85998	FALSE	0.832319
0.145026	FALSE		0.31031	FALSE	0.106811
0.0185225	FALSE		0.349576	FALSE	0.132459
0.0903917	FALSE		0.314776	FALSE	0.11048
0.0991999	FALSE		0.598526	FALSE	0.403582
0.0556399	FALSE		0.356426	FALSE	0.136635
0.117008	FALSE		0.331109	FALSE	0.12
0.243585	FALSE		0.194192	FALSE	0.0524961
0.128132	FALSE		0.853961	FALSE	0.827191
0.0785858	FALSE		0.441568	FALSE	0.206814
0.0883335	FALSE		0.191508	FALSE	0.0512583
0.0909542	FALSE		0.855939	FALSE	0.829769
0.100154	FALSE		0.20798	FALSE	0.057994
0.924287	FALSE		0.637213	FALSE	0.451975
0.112141	FALSE		0.32185	FALSE	0.113747
0.207708	FALSE		0.189381	FALSE	0.0505795
0.61676	FALSE		0.310593	FALSE	0.106925
0.0927277	FALSE		0.161895	FALSE	0.0414358
0.759215	FALSE		0.312807	FALSE	0.108693
0.0804182	FALSE		0.317869	FALSE	0.111825
0.224052	FALSE		0.295789	FALSE	0.0977929
0.0682311	FALSE		0.381652	FALSE	0.155096
0.282322	FALSE		0.358603	FALSE	0.138446
0.995369	FALSE		0.186031	FALSE	0.0494929
0.946062	FALSE		0.167828	TRUE	0.0434211
0.945619	FALSE		0.892041	TRUE	0.878095
0.619223	FALSE		0.22028	FALSE	0.0620689
0.0498906	FALSE		0.245951	FALSE	0.0722381
0.0653003	FALSE		0.355255	FALSE	0.135556
0.0728296	FALSE		0.273025	FALSE	0.0848499
0.340108	FALSE		0.166346	FALSE	0.0429573
0.793704	FALSE		0.37189	FALSE	0.146819
0.37439	FALSE		0.215808	FALSE	0.0604529
0.370488	FALSE		0.0764853	FALSE	0.0153532
0.606983	FALSE		0.3792	FALSE	0.152254
0.20078	FALSE		0.438257	FALSE	0.202833
0.208487	FALSE		0.436747	FALSE	0.200677
0.208823	FALSE		0.311322	FALSE	0.107469
0.106388	FALSE		0.551559	FALSE	0.338568
0.0470213	FALSE		0.168858	FALSE	0.043771
0.0711704	FALSE		0.283051	FALSE	0.0904802
0.974042	TRUE		0.0584832	FALSE	0.0102908
0.990732	TRUE		0.150848	FALSE	0.0375863
0.550546	FALSE		0.205615	FALSE	0.0571726
0.627518	FALSE		0.222554	FALSE	0.062911
0.395802	FALSE		0.326384	FALSE	0.116926
0.184606	FALSE		0.286275	FALSE	0.0917584
0.126134	FALSE		0.205304	FALSE	0.0570353
0.123429	FALSE		0.168729	FALSE	0.0436912
0.607644	FALSE		0.421762	FALSE	0.187082
0.337553	FALSE		0.211092	FALSE	0.05931
0.22349	FALSE		0.474044	FALSE	0.244034
0.0431812	FALSE		0.647069	FALSE	0.464987
0.0372954	FALSE		0.6011	FALSE	0.409895
0.422498	FALSE		0.774841	FALSE	0.683382
0.61839	FALSE		0.425138	FALSE	0.190324
0.0917181	FALSE		0.555972	FALSE	0.340602
0.129144	FALSE		0.566568	FALSE	0.360061
0.907824	FALSE		0.296824	FALSE	0.0985208
0.138665	FALSE		0.106017	FALSE	0.0237881
0.0794211	FALSE		0.133163	FALSE	0.032028
0.100101	FALSE		0.179992	FALSE	0.0474224
0.159367	FALSE		0.154812	FALSE	0.0388511
0.365875	FALSE		0.135488	FALSE	0.0327859
0.0387665	FALSE		0.137019	FALSE	0.0333826
0.0915352	FALSE		0.230232	FALSE	0.0659842
0.413824	FALSE		0.185987	FALSE	0.0494865
0.0264307	FALSE		0.611129	FALSE	0.418825
0.331441	FALSE		0.316248	FALSE	0.111272
0.0304512	FALSE		0.221475	FALSE	0.0625843
0.121028	FALSE		0.125362	FALSE	0.0298996
0.0884178	FALSE		0.246168	FALSE	0.0722859
0.170215	FALSE		0.311116	FALSE	0.10728
0.192217	FALSE		0.356802	FALSE	0.136812
0.0689221	FALSE		0.441661	FALSE	0.206883
0.104434	FALSE		0.382108	FALSE	0.155689
0.0770011	FALSE		0.370104	FALSE	0.145656
0.097584	FALSE		0.323231	FALSE	0.114577
0.104828	FALSE		0.454475	FALSE	0.222527
0.0638627	FALSE		0.215312	FALSE	0.0603378
0.0989358	FALSE		0.255611	FALSE	0.0769879
0.190592	FALSE		0.290758	FALSE	0.0945957
0.0533973	FALSE		0.160824	FALSE	0.0409829
0.583878	FALSE		0.510591	FALSE	0.289698
0.121702	FALSE		0.140504	FALSE	0.0344194
0.050437	FALSE		0.680889	FALSE	0.546351
0.928646	FALSE		0.255046	FALSE	0.0765833
0.0610054	FALSE		0.231209	FALSE	0.0664871
0.165425	FALSE		0.507635	FALSE	0.284457
0.164954	FALSE		0.175643	FALSE	0.046169
0.0602507	FALSE		0.220279	FALSE	0.0620687
0.343077	FALSE		0.28881	FALSE	0.0934747
0.0505588	FALSE		0.169303	FALSE	0.0439128
0.240403	FALSE		0.231648	FALSE	0.0666775
0.0379513	FALSE		0.241269	FALSE	0.0701904
0.07951	FALSE		0.254664	FALSE	0.0764224
0.244738	FALSE		0.223232	FALSE	0.0631856
0.0450387	FALSE		0.317609	FALSE	0.111674
0.349868	FALSE		0.251879	FALSE	0.07505
0.0925004	FALSE		0.131087	FALSE	0.031444
0.130434	FALSE		0.261037	FALSE	0.0793001
0.134667	FALSE		0.426682	FALSE	0.191371
0.0747653	FALSE		0.229259	FALSE	0.0655062
0.0533424	FALSE		0.319437	FALSE	0.11244
0.0914358	FALSE		0.56386	FALSE	0.358396
0.0825146	FALSE		0.439624	FALSE	0.204892
0.0249174	FALSE		0.38291	FALSE	0.156507
0.182848	FALSE		0.0673076	FALSE	0.0131982
0.230508	FALSE		0.2376	FALSE	0.069079
0.123956	FALSE		0.107031	FALSE	0.0239622
0.109292	FALSE		0.136691	FALSE	0.0332571
0.0691749	FALSE		0.132387	FALSE	0.0316877
0.0310455	FALSE		0.0989582	FALSE	0.0217039
0.29164	FALSE		0.0922455	FALSE	0.0198533
0.0232812	FALSE		0.137827	FALSE	0.0336082
0.0609838	FALSE		0.297458	FALSE	0.0991119
0.904873	FALSE		0.359298	FALSE	0.138695
0.0811241	FALSE		0.222986	FALSE	0.0630761
0.458536	FALSE		0.410156	FALSE	0.17918
0.89548	FALSE		0.297443	FALSE	0.0990994
0.0405894	FALSE		0.369584	FALSE	0.145212
0.973322	FALSE		0.164321	FALSE	0.0423949
0.0212	FALSE		0.1411	FALSE	0.0345642
0.357936	FALSE		0.472458	FALSE	0.24167
0.03158	FALSE		0.196781	FALSE	0.0533331
0.936818	FALSE		0.978699	FALSE	0.981524
0.0241463	FALSE		0.440585	FALSE	0.205372
0.0945434	FALSE		0.52971	FALSE	0.309689
0.0843975	FALSE		0.240248	FALSE	0.0698595
0.0658576	FALSE		0.281042	FALSE	0.0893765
0.0673692	FALSE		0.369044	FALSE	0.144839
0.146439	FALSE		0.288584	FALSE	0.0933207
0.305185	FALSE		0.249142	FALSE	0.0736149
0.19933	FALSE		0.17021	FALSE	0.0442456
0.562473	FALSE		0.196237	FALSE	0.0531329
0.0690312	FALSE		0.988566	FALSE	0.987496
0.0160284	FALSE		0.0855445	FALSE	0.0180484
0.0838925	FALSE		0.144044	FALSE	0.035323
0.531746	FALSE		0.0994087	FALSE	0.0220489
0.132201	FALSE		0.60773	FALSE	0.412205
0.227811	FALSE		0.400417	FALSE	0.168969
0.220831	FALSE		0.399668	FALSE	0.167702
0.0776905	FALSE		0.319697	FALSE	0.112614
0.267268	FALSE		0.344174	FALSE	0.128606
0.116903	FALSE		0.47683	FALSE	0.2486
0.0918382	FALSE		0.458229	FALSE	0.225002
0.160226	FALSE		0.413574	FALSE	0.18215
0.409579	FALSE		0.210997	FALSE	0.0592964
0.165008	FALSE		0.23708	FALSE	0.0687883
0.0601292	FALSE		0.242393	FALSE	0.0708304
0.0689918	FALSE		0.25811	FALSE	0.078101
0.202388	FALSE		0.322682	FALSE	0.114346
0.331547	FALSE		0.334873	FALSE	0.122287
0.0421482	FALSE		0.245517	FALSE	0.0720458
0.0918309	FALSE		0.218493	FALSE	0.0613343
0.086506	FALSE		0.250596	FALSE	0.0745299
0.123786	FALSE		0.107725	FALSE	0.0241601
0.0714239	FALSE		0.505727	FALSE	0.282099
0.169934	FALSE		0.18646	FALSE	0.0496546
0.0776517	FALSE		0.19402	FALSE	0.052409
0.268671	FALSE		0.160222	FALSE	0.0406889
0.124989	FALSE		0.484817	FALSE	0.260949
0.44597	FALSE		0.134638	FALSE	0.0324972
0.0761472	FALSE		0.405786	FALSE	0.174312
0.146496	FALSE		0.319512	FALSE	0.112471
0.747826	FALSE		0.36493	FALSE	0.142148
0.0379158	FALSE		0.246195	FALSE	0.0722877
0.0229991	FALSE		0.199695	FALSE	0.0544394
0.420501	FALSE		0.127461	FALSE	0.0305382
0.00772883	FALSE		0.480384	FALSE	0.251338
0.0402119	FALSE		0.218066	FALSE	0.0611412
0.05184	FALSE		0.63033	FALSE	0.442099
0.164829	FALSE		0.371132	FALSE	0.146214
0.0928464	FALSE		0.236437	FALSE	0.0684672
0.0775552	FALSE		0.526038	FALSE	0.304415
0.306442	FALSE		0.064298	FALSE	0.0125035
0.0572798	FALSE		0.116959	FALSE	0.0271999
0.507883	FALSE		0.200129	FALSE	0.054796
0.067796	FALSE		0.142685	FALSE	0.0349272
0.0407783	FALSE		0.299072	FALSE	0.099809
0.0527039	FALSE		0.180083	FALSE	0.0474968
0.0890834	FALSE		0.20132	FALSE	0.0554121
0.0575854	FALSE		0.258264	FALSE	0.078148
0.890721	FALSE		0.0556758	FALSE	0.00976553
0.180641	FALSE		0.100962	FALSE	0.0225588
0.1139	FALSE		0.0866377	FALSE	0.018637
0.100623	FALSE		0.236297	FALSE	0.0683849
0.157064	FALSE		0.756816	FALSE	0.659499
0.096507	FALSE		0.253754	FALSE	0.0760524
0.062438	FALSE		0.350395	FALSE	0.132506
0.0923487	FALSE		0.307846	FALSE	0.106003
0.0447902	FALSE		0.164385	FALSE	0.0424003
0.103307	FALSE		0.277076	FALSE	0.0865815
0.0301448	FALSE		0.197878	FALSE	0.0536965
0.0425602	FALSE		0.126664	FALSE	0.0302324
0.0388649	FALSE		0.206916	FALSE	0.0574837
0.139017	FALSE		0.263738	FALSE	0.0804438
0.0774425	FALSE		0.319455	FALSE	0.112448
0.0534129	FALSE		0.245834	FALSE	0.0721591
0.053346	FALSE		0.34097	FALSE	0.125966
0.0591401	FALSE		0.355865	FALSE	0.135983
0.0845585	FALSE		0.399062	FALSE	0.1674
0.0292452	FALSE		0.53604	FALSE	0.316803
0.05619	FALSE		0.66968	FALSE	0.516895
0.0335383	FALSE		0.709952	FALSE	0.581708
0.0859319	FALSE		0.662088	FALSE	0.500115
0.122578	FALSE		0.481104	FALSE	0.254125
0.0513208	FALSE		0.257487	FALSE	0.0778957
0.0760253	FALSE		0.259562	FALSE	0.0786924
0.153287	FALSE		0.198509	FALSE	0.0538428
0.148387	FALSE		0.143306	FALSE	0.0350632
0.130471	FALSE		0.248545	FALSE	0.073105
0.0789306	FALSE		0.15022	FALSE	0.0375111
0.0410831	FALSE		0.632348	FALSE	0.442832
0.0196494	FALSE		0.134413	FALSE	0.0324385
0.278815	FALSE		0.453217	FALSE	0.218933
0.940513	FALSE		0.323563	FALSE	0.11482
0.117387	FALSE		0.523553	FALSE	0.300921
0.31626	FALSE		0.450996	FALSE	0.216691
0.265991	FALSE		0.226296	FALSE	0.0645612
0.0511116	FALSE		0.219262	FALSE	0.0616069
0.0749298	FALSE		0.242526	FALSE	0.0708926
0.0797197	FALSE		0.433924	FALSE	0.197476
0.170377	FALSE		0.996573	TRUE	0.995908
0.960092	FALSE		0.221729	FALSE	0.0626445
0.04722	FALSE		0.351466	TRUE	0.132811
0.108636	FALSE		0.207606	FALSE	0.0578928
0.0253779	FALSE		0.394141	FALSE	0.163867
0.0274472	FALSE		0.400732	FALSE	0.169415
0.024442	FALSE		0.29166	FALSE	0.0953045
0.0337619	FALSE		0.392414	FALSE	0.163002
0.609718	FALSE		0.300938	FALSE	0.101254
0.579968	FALSE		0.340344	FALSE	0.125813
0.939638	FALSE		0.201916	FALSE	0.055628
0.93372	FALSE		0.25253	FALSE	0.0751925
0.0314162	FALSE		0.990123	FALSE	0.988547
0.0566888	FALSE		0.872893	FALSE	0.853001
0.0329989	FALSE		0.538465	FALSE	0.318487
0.034029	FALSE		0.878833	FALSE	0.856008
0.0152801	FALSE		0.519799	FALSE	0.297383
0.0261393	FALSE		0.194257	FALSE	0.0525614
0.0256622	FALSE		0.385526	FALSE	0.157871
0.0721061	FALSE		0.67481	FALSE	0.533137
0.999103	TRUE		0.266897	FALSE	0.081942
0.128532	FALSE		0.311768	FALSE	0.107828
0.999738	TRUE		0.276037	FALSE	0.0859319
0.0755382	FALSE		0.268807	FALSE	0.082962
0.071131	FALSE		0.251494	FALSE	0.0748258
0.0153724	FALSE		0.210794	FALSE	0.0592188
0.178446	FALSE		0.284445	FALSE	0.0910977
0.0422259	FALSE		0.240502	FALSE	0.069941
0.03855	FALSE		0.342432	FALSE	0.127054
0.0522613	FALSE		0.253243	FALSE	0.0755591
0.157115	FALSE		0.182583	FALSE	0.0484313
0.0701697	FALSE		0.307099	FALSE	0.10552
0.120286	FALSE		0.457701	FALSE	0.224537
0.17806	FALSE		0.315642	FALSE	0.110881
0.119709	FALSE		0.194086	FALSE	0.052484
0.0415158	FALSE		0.296044	FALSE	0.0978633
0.126663	FALSE		0.492577	FALSE	0.267698
0.165284	FALSE		0.331579	FALSE	0.120338
0.0950624	FALSE		0.359386	FALSE	0.138707
0.0813172	FALSE		0.37499	FALSE	0.14852
0.0747259	FALSE		0.0473536	FALSE	0.00889176
0.243631	FALSE		0.0254431	FALSE	0.00373396
0.0602511	FALSE		0.258439	FALSE	0.0781703
0.199231	FALSE		0.0708296	FALSE	0.0144223
0.337261	FALSE		0.0615206	FALSE	0.0114016
0.0146711	FALSE		0.219842	FALSE	0.0619481
0.249886	FALSE		0.0768614	FALSE	0.0153842
0.0362213	FALSE		0.0813746	FALSE	0.0166106
0.0463635	FALSE		0.172913	FALSE	0.0452725
0.279246	FALSE		0.161209	FALSE	0.0411847
0.0483903	FALSE		0.296315	FALSE	0.0980496
0.0866794	FALSE		0.203713	FALSE	0.0563888
0.0782186	FALSE		0.383514	FALSE	0.157024
0.0588849	FALSE		0.20116	FALSE	0.0553842
0.87229	FALSE		0.217489	FALSE	0.0610685
0.0490349	FALSE		0.291033	FALSE	0.0947341
0.0500832	FALSE		0.244792	FALSE	0.0717964
0.271729	FALSE		0.329124	FALSE	0.118617
0.508169	FALSE		0.318929	FALSE	0.112201
0.0859801	FALSE		0.225435	FALSE	0.0640911
0.0250983	FALSE		0.267782	FALSE	0.0822719
0.0807644	FALSE		0.124864	FALSE	0.0297447
0.0197785	FALSE		0.374715	FALSE	0.148257
0.255729	FALSE		0.238376	FALSE	0.0691904
0.116656	FALSE		0.221146	FALSE	0.0624177
0.17081	FALSE		0.985084	FALSE	0.985936
0.202784	FALSE		0.99821	TRUE	0.996958
0.0459392	FALSE		0.860629	TRUE	0.83281
0.336648	FALSE		0.217566	FALSE	0.0610932
0.15101	FALSE		0.980788	FALSE	0.982848
0.292856	FALSE		0.0912195	FALSE	0.0198185
0.0708858	FALSE		0.12897	FALSE	0.0311195
0.791914	FALSE		0.513723	FALSE	0.292028
0.0996995	FALSE		0.239728	FALSE	0.0697115
0.618145	FALSE		0.949334	FALSE	0.94357
0.0210248	FALSE		0.172475	FALSE	0.0451551
0.105309	FALSE		0.779176	FALSE	0.692984
0.0722419	FALSE		0.288365	FALSE	0.0932499
0.576102	FALSE		0.96893	FALSE	0.963256
0.0539954	FALSE		0.453163	FALSE	0.218888
0.0853043	FALSE		0.100593	FALSE	0.0222504
0.102225	FALSE		0.24886	FALSE	0.0733206
0.224611	FALSE		0.12221	FALSE	0.029037
0.0656753	FALSE		0.148114	FALSE	0.0368035
0.324228	FALSE		0.448933	FALSE	0.21374
0.684494	FALSE		0.556997	FALSE	0.341935
0.211079	FALSE		0.285105	FALSE	0.0912322
0.174663	FALSE		0.36426	FALSE	0.141972
0.287658	FALSE		0.240237	FALSE	0.0698588
0.192986	FALSE		0.0998364	FALSE	0.0220797
0.0926322	FALSE		0.0915182	FALSE	0.0198462
0.24645	FALSE		0.109397	FALSE	0.0245115
0.2672	FALSE		0.250992	FALSE	0.0747568
0.239091	FALSE		0.325472	FALSE	0.116063
0.148648	FALSE		0.244666	FALSE	0.0717823
0.368527	FALSE		0.399348	FALSE	0.16758
0.0850124	FALSE		0.227337	FALSE	0.0648475
0.0535227	FALSE		0.186016	FALSE	0.0494907
0.0629598	FALSE		0.192415	FALSE	0.0516312
0.0476242	FALSE		0.27659	FALSE	0.0860791
0.0525845	FALSE		0.141245	FALSE	0.0345719
0.211912	FALSE		0.204689	FALSE	0.0568175
0.209053	FALSE		0.277527	FALSE	0.0868477
0.0556275	FALSE		0.161357	FALSE	0.0412197
0.0755915	FALSE		0.372204	FALSE	0.146891
0.0938892	FALSE		0.39764	FALSE	0.165919
0.0897939	FALSE		0.25276	FALSE	0.0752876
0.807823	FALSE		0.254583	FALSE	0.0763989
0.21912	FALSE		0.604201	FALSE	0.410602
0.0563429	FALSE		0.66113	FALSE	0.496579
0.621699	FALSE		0.334343	FALSE	0.12207
0.0946105	FALSE		0.336464	FALSE	0.122843
0.529526	FALSE		0.205719	FALSE	0.0572675
0.0849389	FALSE		0.410611	FALSE	0.180018
0.0203251	FALSE		0.342198	FALSE	0.126961
0.0592724	FALSE		0.219329	FALSE	0.0616713
0.0303652	FALSE		0.181956	FALSE	0.0482194
0.0396838	FALSE		0.402386	FALSE	0.17033
0.0322906	FALSE		0.762381	FALSE	0.66103
0.120768	FALSE		0.4539	FALSE	0.221758
0.0799959	FALSE		0.113695	FALSE	0.0258842
0.799798	FALSE		0.11705	FALSE	0.0272092
0.0749043	FALSE		0.139214	FALSE	0.0340454
0.0391738	FALSE		0.148738	FALSE	0.0370394
0.0343638	FALSE		0.0736918	FALSE	0.0149932
0.104325	FALSE		0.0840988	FALSE	0.0176262
0.263812	FALSE		0.199533	FALSE	0.0543749
0.180731	FALSE		0.103044	FALSE	0.0232769
0.0634092	FALSE		0.338864	FALSE	0.124468
0.0980468	FALSE		0.176218	FALSE	0.046313
0.0821186	FALSE		0.109937	FALSE	0.0245704
0.0380535	FALSE		0.162134	FALSE	0.0415222
0.997688	FALSE		0.270582	FALSE	0.0838605
0.999903	FALSE		0.291011	FALSE	0.0947303
0.0924963	FALSE		0.23425	FALSE	0.0676272
0.0643544	FALSE		0.387557	FALSE	0.159961
0.0319473	FALSE		0.358821	FALSE	0.138628
0.0692911	FALSE		0.451883	FALSE	0.217239
0.0749171	FALSE		0.340354	FALSE	0.125816
0.2742	FALSE		0.307393	FALSE	0.105742
0.0952304	FALSE		0.143379	FALSE	0.0350804
0.401774	FALSE		0.17629	FALSE	0.0463345
0.0494239	FALSE		0.319833	FALSE	0.112675
0.0527365	FALSE		0.164954	FALSE	0.0425113
0.0106122	FALSE		0.167945	FALSE	0.0434529
0.0426466	FALSE		0.195692	FALSE	0.0529507
0.0258514	FALSE		0.126088	FALSE	0.0300479
0.0239649	FALSE		0.215329	FALSE	0.0603388
0.106832	FALSE		0.193909	FALSE	0.0522579
0.132622	FALSE		0.237937	FALSE	0.0690868
0.0426447	FALSE		0.156087	FALSE	0.0393081
0.0218314	FALSE		0.242852	FALSE	0.0709952
0.644462	FALSE		0.734518	FALSE	0.630593
0.0621755	FALSE		0.400212	FALSE	0.168706
0.0894168	FALSE		0.500112	FALSE	0.278061
0.11839	FALSE		0.485462	FALSE	0.262008
0.0288103	FALSE		0.150123	FALSE	0.0374968
0.0801018	FALSE		0.108799	FALSE	0.0242717
0.0483784	FALSE		0.0979619	FALSE	0.0214144
0.688863	FALSE		0.247228	FALSE	0.0726211
0.0531445	FALSE		0.228028	FALSE	0.0650982
0.0935633	FALSE		0.35007	FALSE	0.132489
0.0320894	FALSE		0.290063	FALSE	0.094372
0.043702	FALSE		0.622368	FALSE	0.429561
0.139589	FALSE		0.138564	FALSE	0.0338381
0.0668388	FALSE		0.259337	FALSE	0.0786451
0.0593187	FALSE		0.115077	FALSE	0.0262755
0.160528	FALSE		0.203683	FALSE	0.05638
0.1977	FALSE		0.912837	FALSE	0.899469
0.129917	FALSE		0.32697	FALSE	0.117083
0.714486	FALSE		0.266245	FALSE	0.0816784
0.0417024	FALSE		0.232352	FALSE	0.0669776
0.0493665	FALSE		0.247177	FALSE	0.0726157
0.0232544	FALSE		0.184338	FALSE	0.0490031
0.0251535	FALSE		0.467404	FALSE	0.234733
0.604039	FALSE		0.387453	FALSE	0.159935
0.0773009	FALSE		0.222863	FALSE	0.0630638
0.223223	FALSE		0.886287	FALSE	0.865757
0.719682	FALSE		0.247895	FALSE	0.0726938
0.139776	FALSE		0.27455	FALSE	0.0854591
0.402711	FALSE		0.305828	FALSE	0.104333
0.0300523	FALSE		0.492438	FALSE	0.267643
0.0467968	FALSE		0.517058	FALSE	0.2944
0.0639262	FALSE		0.316007	FALSE	0.111169
0.0347865	FALSE		0.740549	FALSE	0.637696
0.0311743	FALSE		0.282705	FALSE	0.0903374
0.0530488	FALSE		0.265609	FALSE	0.0813774
0.0504031	FALSE		0.158454	FALSE	0.0399242
0.116678	FALSE		0.403186	FALSE	0.170812
0.045336	FALSE		0.461893	FALSE	0.229094
0.0409483	FALSE		0.232345	FALSE	0.0669747
0.0835824	FALSE		0.309284	FALSE	0.10638
0.148134	FALSE		0.564248	FALSE	0.358763
0.100407	FALSE		0.320767	FALSE	0.113354
0.139744	FALSE		0.337228	FALSE	0.122997
0.316742	FALSE		0.597817	FALSE	0.40288
0.0198554	FALSE		0.985764	FALSE	0.986239
0.00807484	FALSE		0.973948	FALSE	0.970108
0.207011	FALSE		0.9315	FALSE	0.926663
0.0879903	FALSE		0.867653	FALSE	0.849298
0.280035	FALSE		0.0881776	FALSE	0.0192746
0.428867	FALSE		0.124752	FALSE	0.0297154
0.0157424	FALSE		0.571604	FALSE	0.36759
0.0309079	FALSE		0.120999	FALSE	0.0287502
0.0171143	FALSE		0.112497	FALSE	0.0254033
0.0650787	FALSE		0.170093	FALSE	0.0441836
0.0159246	FALSE		0.147783	FALSE	0.0366221
0.0891805	FALSE		0.27975	FALSE	0.0883543
0.198715	FALSE		0.249806	FALSE	0.0738937
0.0433269	FALSE		0.189321	FALSE	0.0505705
0.038907	FALSE		0.33258	FALSE	0.121329
0.0653213	FALSE		0.544585	FALSE	0.332006
0.0361541	FALSE		0.244502	FALSE	0.0717725
0.00618385	FALSE		0.917782	FALSE	0.903217
0.0354169	FALSE		0.556955	FALSE	0.341878
0.0119031	FALSE		0.34237	FALSE	0.127004
0.114791	FALSE		0.983071	FALSE	0.983053
0.0403785	FALSE		0.296346	FALSE	0.0980602
0.0440141	FALSE		0.476249	FALSE	0.247104
0.191869	FALSE		0.190257	FALSE	0.0509052
0.0769924	FALSE		0.117542	FALSE	0.0274033
0.0608486	FALSE		0.069484	FALSE	0.0137231
0.0381093	FALSE		0.107036	FALSE	0.0239624
0.0955094	FALSE		0.072906	FALSE	0.0149055
0.0605647	FALSE		0.313543	FALSE	0.109653
0.0595854	FALSE		0.2057	FALSE	0.0572668
0.056003	FALSE		0.17014	FALSE	0.0442065
0.0574394	FALSE		0.170621	FALSE	0.0443342
0.0276368	FALSE		0.247914	FALSE	0.0726959
0.028803	FALSE		0.333524	FALSE	0.121823
0.111155	FALSE		0.237247	FALSE	0.0688906
0.0247299	FALSE		0.199532	FALSE	0.0543743
0.0632902	FALSE		0.186839	FALSE	0.0497191
0.0797972	FALSE		0.501454	FALSE	0.27935
0.0395235	FALSE		0.223562	FALSE	0.0633256
0.0422541	FALSE		0.22823	FALSE	0.0651426
0.0911596	FALSE		0.170561	FALSE	0.0443224
0.403924	FALSE		0.326765	FALSE	0.117031
0.241511	FALSE		0.186637	FALSE	0.049685
0.0532064	FALSE		0.188201	FALSE	0.0502414
0.190026	FALSE		0.0910999	FALSE	0.0198135
0.124411	FALSE		0.426143	FALSE	0.190721
0.163021	FALSE		0.221644	FALSE	0.0626277
0.279692	FALSE		0.0908407	FALSE	0.0197859
0.11472	FALSE		0.121695	FALSE	0.0288914
0.391498	FALSE		0.202398	FALSE	0.0559241
0.0926503	FALSE		0.227063	FALSE	0.064829
0.0600652	FALSE		0.113634	FALSE	0.0258769
0.433749	FALSE		0.209676	FALSE	0.0586394
0.18624	FALSE		0.184001	FALSE	0.0489439
0.573467	FALSE		0.279068	FALSE	0.0880879
0.0899461	FALSE		0.193045	FALSE	0.0518747
0.0568729	FALSE		0.212682	FALSE	0.0597453
0.0480991	FALSE		0.212782	FALSE	0.059787
0.149666	FALSE		0.147635	FALSE	0.0364748
0.0634631	FALSE		0.153649	FALSE	0.0384142
0.213072	FALSE		0.141941	FALSE	0.0347123
0.0550864	FALSE		0.119517	FALSE	0.0283811
0.071494	FALSE		0.28308	FALSE	0.0905835
0.523916	FALSE		0.450289	FALSE	0.216221
0.0194603	FALSE		0.159205	FALSE	0.0401577
0.0322362	FALSE		0.1408	FALSE	0.0344766
0.0206416	FALSE		0.262377	FALSE	0.0799335
0.0573875	FALSE		0.112582	FALSE	0.0254098
0.0710972	FALSE		0.139005	FALSE	0.033985
0.0689609	FALSE		0.296239	FALSE	0.0979672
0.0539947	FALSE		0.358568	FALSE	0.13843
0.0989301	FALSE		0.91532	FALSE	0.900384
0.733574	FALSE		0.341188	FALSE	0.126343
0.55742	FALSE		0.392634	FALSE	0.163127
0.0551434	FALSE		0.331174	FALSE	0.12007
0.117029	FALSE		0.290106	FALSE	0.094397
0.0247576	FALSE		0.310134	FALSE	0.106651
0.024234	FALSE		0.327573	FALSE	0.117467
0.170873	FALSE		0.287002	FALSE	0.0923299
0.0437872	FALSE		0.229788	FALSE	0.0658571
0.0387417	FALSE		0.0783485	FALSE	0.015771
0.0335325	FALSE		0.0566726	FALSE	0.00986861
0.0385639	FALSE		0.0803763	FALSE	0.0163268
0.0929734	FALSE		0.0581543	FALSE	0.010134
0.0403931	FALSE		0.194383	FALSE	0.0526607
0.100443	FALSE		0.195517	FALSE	0.0528972
0.0490813	FALSE		0.278097	FALSE	0.087231
0.207378	FALSE		0.258575	FALSE	0.0782117
0.0226076	FALSE		0.200282	FALSE	0.0548429
0.11378	FALSE		0.223567	FALSE	0.0633275
0.0427921	FALSE		0.441024	FALSE	0.206116
0.013767	FALSE		0.136702	FALSE	0.0332592
0.122736	FALSE		0.174934	FALSE	0.0459223
0.917829	FALSE		0.197676	FALSE	0.0536734
0.342601	FALSE		0.155251	FALSE	0.0389952
0.386494	FALSE		0.116947	FALSE	0.0271988
0.115585	FALSE		0.124403	FALSE	0.0296338
0.0907367	FALSE		0.166917	FALSE	0.0432136
0.211862	FALSE		0.463186	FALSE	0.229497
0.188622	FALSE		0.253303	FALSE	0.0756001
0.0220877	FALSE		0.101526	FALSE	0.022729
0.294678	FALSE		0.101119	FALSE	0.0226504
0.0527879	FALSE		0.103534	FALSE	0.0233519
0.0491752	FALSE		0.130399	FALSE	0.0313569
0.103673	FALSE		0.808645	FALSE	0.751999
0.379059	FALSE		0.187995	FALSE	0.0501098
0.346029	FALSE		0.527817	FALSE	0.308373
0.0951159	FALSE		0.477047	FALSE	0.248714
0.0624346	FALSE		0.329257	FALSE	0.118672
0.352522	FALSE		0.319802	FALSE	0.112666
0.134095	FALSE		0.856533	FALSE	0.829835
0.122933	FALSE		0.406508	FALSE	0.175477
0.113453	FALSE		0.117007	FALSE	0.027204
0.0365456	FALSE		0.0802341	FALSE	0.0162927
0.74915	FALSE		0.171356	FALSE	0.0445978
0.141057	FALSE		0.233209	FALSE	0.0673665
0.0727691	FALSE		0.292316	FALSE	0.0956027
0.0690935	FALSE		0.170898	FALSE	0.0443658
[truncated: 10,886 more rows]

## Sheet: Figure 2 - Scanner B
Bootstrap sample index	Predictions type	ROC-AUC	SENSITIVITY	SPECIFICITY	Difference SEN - SPEC
0	Original	0.904021	0.971591	0.32044	0.651151
0	Aligned	0.904021	0.835227	0.796213	0.0390139
1	Original	0.911987	0.978261	0.328851	0.64941
1	Aligned	0.911987	0.831522	0.809393	0.0221289
2	Original	0.90139	0.96875	0.320325	0.648425
2	Aligned	0.90139	0.8375	0.803659	0.0338415
3	Original	0.905119	0.96875	0.326162	0.642588
3	Aligned	0.905119	0.838542	0.791701	0.046841
4	Original	0.898877	0.961111	0.329124	0.631987
4	Aligned	0.898877	0.838889	0.812729	0.0261598
5	Original	0.883204	0.960227	0.332044	0.628183
5	Aligned	0.883204	0.784091	0.820236	-0.0361452
6	Original	0.90937	0.968421	0.32263	0.645791
6	Aligned	0.90937	0.836842	0.814271	0.022571
7	Original	0.911767	0.977778	0.321385	0.656393
7	Aligned	0.911767	0.85	0.801324	0.0486762
8	Original	0.917839	0.982558	0.319902	0.662656
8	Aligned	0.917839	0.866279	0.799044	0.0672355
9	Original	0.905813	0.973684	0.32844	0.645244
9	Aligned	0.905813	0.836842	0.806422	0.0304201
10	Original	0.909908	0.97191	0.326003	0.645907
10	Aligned	0.909908	0.842697	0.795968	0.0467284
11	Original	0.899204	0.970238	0.328417	0.641821
11	Aligned	0.899204	0.809524	0.827095	-0.0175714
12	Original	0.888231	0.948864	0.326954	0.621909
12	Aligned	0.888231	0.818182	0.811279	0.00690332
13	Original	0.905707	0.960227	0.32726	0.632968
13	Aligned	0.905707	0.840909	0.818811	0.022098
14	Original	0.898387	0.956522	0.332416	0.624105
14	Aligned	0.898387	0.826087	0.819988	0.00609918
15	Original	0.916825	0.966292	0.321625	0.644667
15	Aligned	0.916825	0.882022	0.801772	0.0802509
16	Original	0.900166	0.96	0.320508	0.639492
16	Aligned	0.900166	0.826667	0.811878	0.0147885
17	Original	0.901554	0.955556	0.32444	0.631116
17	Aligned	0.901554	0.827778	0.825153	0.00262503
18	Original	0.900911	0.968421	0.331804	0.636617
18	Aligned	0.900911	0.831579	0.802854	0.0287247
19	Original	0.893357	0.957895	0.327013	0.630881
19	Aligned	0.893357	0.815789	0.815494	0.00029508
20	Original	0.892243	0.96	0.317347	0.642653
20	Aligned	0.892243	0.815	0.78949	0.0255102
21	Original	0.904457	0.96875	0.33228	0.63647
21	Aligned	0.904457	0.822917	0.820351	0.00256593
22	Original	0.911765	0.984211	0.324975	0.659236
22	Aligned	0.911765	0.836842	0.801223	0.0356189
23	Original	0.892092	0.961111	0.323625	0.637486
23	Aligned	0.892092	0.816667	0.819145	-0.00247794
24	Original	0.894253	0.955556	0.327088	0.628468
24	Aligned	0.894253	0.822222	0.822505	-0.000282869
25	Original	0.907028	0.977528	0.327326	0.650202
25	Aligned	0.907028	0.820225	0.802179	0.0180459
26	Original	0.91146	0.966292	0.323763	0.642529
26	Aligned	0.91146	0.848315	0.801262	0.0470521
27	Original	0.902373	0.97619	0.325875	0.650316
27	Aligned	0.902373	0.815476	0.82323	-0.00775408
28	Original	0.891886	0.960674	0.331501	0.629173
28	Aligned	0.891886	0.803371	0.82529	-0.0219194
29	Original	0.899239	0.962766	0.320832	0.641934
29	Aligned	0.899239	0.829787	0.814615	0.0151725
30	Original	0.898064	0.966216	0.323691	0.642526
30	Aligned	0.898064	0.804054	0.792732	0.0113216
31	Original	0.897479	0.966292	0.327632	0.63866
31	Aligned	0.897479	0.803371	0.824781	-0.0214103
32	Original	0.911679	0.971264	0.325056	0.646208
32	Aligned	0.911679	0.850575	0.80745	0.0431251
33	Original	0.909156	0.98125	0.316057	0.665193
33	Aligned	0.909156	0.83125	0.800711	0.0305386
34	Original	0.890416	0.963855	0.327334	0.636522
34	Aligned	0.890416	0.813253	0.824385	-0.0111318
35	Original	0.907164	0.973118	0.327491	0.645627
35	Aligned	0.907164	0.833333	0.813532	0.0198016
36	Original	0.88371	0.956989	0.326065	0.630924
36	Aligned	0.88371	0.790323	0.797942	-0.00761914
37	Original	0.902143	0.979798	0.315548	0.66425
37	Aligned	0.902143	0.828283	0.801469	0.0268137
38	Original	0.901981	0.962963	0.326997	0.635966
38	Aligned	0.901981	0.851852	0.79813	0.0537222
39	Original	0.909631	0.97191	0.326716	0.645195
39	Aligned	0.909631	0.831461	0.808389	0.0230713
40	Original	0.903632	0.97093	0.324685	0.646246
40	Aligned	0.903632	0.80814	0.825092	-0.016952
41	Original	0.908632	0.989583	0.320759	0.668825
41	Aligned	0.908632	0.807292	0.807402	-0.000110454
42	Original	0.903472	0.959302	0.325906	0.633397
42	Aligned	0.903472	0.848837	0.810643	0.0381941
43	Original	0.917889	0.980519	0.328865	0.651655
43	Aligned	0.917889	0.863636	0.809669	0.0539675
44	Original	0.91591	0.977528	0.324272	0.653256
44	Aligned	0.91591	0.842697	0.806251	0.0364454
45	Original	0.891996	0.963855	0.325503	0.638352
45	Aligned	0.891996	0.813253	0.811064	0.00218936
46	Original	0.917403	0.978495	0.319747	0.658747
46	Aligned	0.917403	0.860215	0.807622	0.0525933
47	Original	0.90969	0.969072	0.323271	0.645801
47	Aligned	0.90969	0.835052	0.818071	0.016981
48	Original	0.908688	0.973958	0.319739	0.654219
48	Aligned	0.908688	0.84375	0.793842	0.0499082
49	Original	0.894019	0.957895	0.328542	0.629352
49	Aligned	0.894019	0.815789	0.810703	0.00508611
50	Original	0.920384	0.982353	0.323703	0.65865
50	Aligned	0.920384	0.835294	0.830926	0.00436838
51	Original	0.912535	0.969072	0.319396	0.649676
51	Aligned	0.912535	0.850515	0.803794	0.0467219
52	Original	0.906588	0.978022	0.327154	0.650868
52	Aligned	0.906588	0.835165	0.815645	0.0195201
53	Original	0.913892	0.983696	0.32824	0.655456
53	Aligned	0.913892	0.831522	0.810513	0.0210083
54	Original	0.913122	0.972222	0.326477	0.645746
54	Aligned	0.913122	0.855556	0.821792	0.0337633
55	Original	0.909411	0.972222	0.322098	0.650124
55	Aligned	0.909411	0.833333	0.804888	0.0284453
56	Original	0.921992	0.980519	0.327036	0.653483
56	Aligned	0.921992	0.87013	0.805809	0.0643204
57	Original	0.907274	0.965686	0.329624	0.636062
57	Aligned	0.907274	0.838235	0.807779	0.0304566
58	Original	0.898828	0.95977	0.319153	0.640617
58	Aligned	0.898828	0.83908	0.794932	0.0441486
59	Original	0.902157	0.970238	0.32323	0.647008
59	Aligned	0.902157	0.821429	0.810517	0.0109119
60	Original	0.899603	0.963542	0.325754	0.637787
60	Aligned	0.899603	0.817708	0.808524	0.00918468
61	Original	0.899424	0.965909	0.326954	0.638955
61	Aligned	0.899424	0.823864	0.805578	0.0182855
62	Original	0.902479	0.958824	0.324619	0.634205
62	Aligned	0.902479	0.852941	0.815666	0.0372748
63	Original	0.905367	0.965116	0.319902	0.645214
63	Aligned	0.905367	0.825581	0.826007	-0.000425931
64	Original	0.896159	0.954545	0.32502	0.629525
64	Aligned	0.896159	0.829545	0.810261	0.0192849
65	Original	0.899515	0.966667	0.317719	0.648948
65	Aligned	0.899515	0.838889	0.773218	0.065671
66	Original	0.898745	0.969072	0.320926	0.648146
66	Aligned	0.898745	0.829897	0.804609	0.0252875
67	Original	0.901512	0.971591	0.317895	0.653696
67	Aligned	0.901512	0.818182	0.808123	0.0100589
68	Original	0.913999	0.969388	0.326295	0.643092
68	Aligned	0.913999	0.862245	0.80253	0.0597153
69	Original	0.891701	0.954545	0.32441	0.630136
69	Aligned	0.891701	0.806818	0.824715	-0.0178968
70	Original	0.892691	0.956522	0.32447	0.632051
70	Aligned	0.892691	0.815217	0.822942	-0.00772474
71	Original	0.890204	0.95977	0.32699	0.63278
71	Aligned	0.890204	0.798851	0.813251	-0.0144
72	Original	0.89291	0.964706	0.32767	0.637035
72	Aligned	0.89291	0.817647	0.803357	0.01429
73	Original	0.898451	0.974359	0.326087	0.648272
73	Aligned	0.898451	0.807692	0.829439	-0.0217469
74	Original	0.888044	0.962766	0.327252	0.635514
74	Aligned	0.888044	0.787234	0.812271	-0.0250366
75	Original	0.887298	0.951613	0.318626	0.632986
75	Aligned	0.887298	0.795699	0.815264	-0.019565
76	Original	0.895865	0.96875	0.323002	0.645748
76	Aligned	0.895865	0.802083	0.807606	-0.0055227
77	Original	0.900685	0.960227	0.324919	0.635309
77	Aligned	0.900685	0.818182	0.823188	-0.00500629
78	Original	0.895059	0.954023	0.322206	0.631817
78	Aligned	0.895059	0.816092	0.818339	-0.00224715
79	Original	0.906021	0.969072	0.334183	0.634889
79	Aligned	0.906021	0.840206	0.811238	0.0289682
80	Original	0.905525	0.958763	0.322456	0.636307
80	Aligned	0.905525	0.85567	0.811238	0.0444321
81	Original	0.906001	0.971264	0.319153	0.652111
81	Aligned	0.906001	0.83908	0.805923	0.0331574
82	Original	0.918917	0.978723	0.321749	0.656975
82	Aligned	0.918917	0.856383	0.806767	0.0496158
83	Original	0.888715	0.957447	0.327354	0.630093
83	Aligned	0.888715	0.81383	0.809417	0.00441275
84	Original	0.898039	0.962366	0.327288	0.635078
84	Aligned	0.898039	0.817204	0.828103	-0.0108984
85	Original	0.907431	0.972527	0.328784	0.643744
85	Aligned	0.907431	0.82967	0.818904	0.0107663
86	Original	0.912032	0.978947	0.318043	0.660905
86	Aligned	0.912032	0.842105	0.79317	0.048935
87	Original	0.896886	0.966019	0.317541	0.648478
87	Aligned	0.896886	0.825243	0.804881	0.0203622
88	Original	0.90191	0.967742	0.334216	0.633526
88	Aligned	0.90191	0.827957	0.811494	0.0164632
89	Original	0.919535	0.988636	0.321559	0.667077
89	Aligned	0.919535	0.852273	0.817895	0.0343778
90	Original	0.911821	0.975904	0.322656	0.653248
90	Aligned	0.911821	0.843373	0.811369	0.0320048
91	Original	0.903569	0.965909	0.317691	0.648218
91	Aligned	0.903569	0.846591	0.799165	0.0474256
92	Original	0.90862	0.969136	0.321203	0.647932
92	Aligned	0.90862	0.839506	0.809717	0.0297888
93	Original	0.886362	0.953488	0.330688	0.622801
93	Aligned	0.886362	0.796512	0.820818	-0.0243064
94	Original	0.886801	0.95679	0.325269	0.631521
94	Aligned	0.886801	0.796296	0.812564	-0.0162672
95	Original	0.908471	0.957317	0.31832	0.638997
95	Aligned	0.908471	0.884146	0.811915	0.0722309
96	Original	0.898473	0.968354	0.317822	0.650533
96	Aligned	0.898473	0.816456	0.818634	-0.00217873
97	Original	0.888499	0.958763	0.322354	0.636409
97	Aligned	0.888499	0.809278	0.803998	0.0052808
98	Original	0.906289	0.975728	0.320196	0.655532
98	Aligned	0.906289	0.854369	0.807229	0.04714
99	Original	0.922036	0.994118	0.324924	0.669194
99	Aligned	0.922036	0.852941	0.790844	0.0620968
100	Original	0.904158	0.972222	0.326171	0.646051
100	Aligned	0.904158	0.827778	0.811202	0.0165761
101	Original	0.896965	0.964286	0.324247	0.640038
101	Aligned	0.896965	0.803571	0.825264	-0.021693
102	Original	0.902729	0.97	0.32551	0.64449
102	Aligned	0.902729	0.82	0.816939	0.00306122
103	Original	0.906837	0.967033	0.326339	0.640694
103	Aligned	0.906837	0.835165	0.801182	0.0339833
104	Original	0.912375	0.989247	0.324638	0.664609
104	Aligned	0.912375	0.827957	0.805278	0.0226788
105	Original	0.893653	0.964286	0.323637	0.640649
105	Aligned	0.893653	0.791667	0.825163	-0.0334961
106	Original	0.910596	0.978022	0.324506	0.653516
106	Aligned	0.910596	0.82967	0.808922	0.0207479
107	Original	0.905649	0.976744	0.324379	0.652365
107	Aligned	0.905649	0.819767	0.820716	-0.000948879
108	Original	0.914531	0.977528	0.327326	0.650202
108	Aligned	0.914531	0.842697	0.804826	0.0378707
109	Original	0.907154	0.969072	0.324699	0.644373
109	Aligned	0.907154	0.829897	0.832857	-0.00296053
110	Original	0.889355	0.955056	0.329974	0.625083
110	Aligned	0.889355	0.775281	0.842904	-0.0676228
111	Original	0.921088	0.989247	0.319951	0.669296
111	Aligned	0.921088	0.854839	0.80589	0.0489492
112	Original	0.912022	0.983696	0.326304	0.657392
112	Aligned	0.912022	0.842391	0.799613	0.0427784
113	Original	0.901527	0.976744	0.330077	0.646667
113	Aligned	0.901527	0.813953	0.816036	-0.00208233
114	Original	0.901306	0.953488	0.329569	0.62392
114	Aligned	0.901306	0.843023	0.812271	0.0307522
115	Original	0.920901	0.978723	0.324603	0.654121
115	Aligned	0.920901	0.87234	0.811965	0.0603755
116	Original	0.911548	0.977528	0.327326	0.650202
116	Aligned	0.911548	0.848315	0.80452	0.0437941
117	Original	0.899456	0.972527	0.320024	0.652503
117	Aligned	0.899456	0.835165	0.801793	0.0333722
118	Original	0.898912	0.961111	0.32444	0.636671
118	Aligned	0.898912	0.822222	0.815275	0.00694727
119	Original	0.911512	0.977273	0.32105	0.656222
119	Aligned	0.911512	0.857955	0.79601	0.0619448
120	Original	0.900434	0.965	0.324796	0.640204
120	Aligned	0.900434	0.825	0.827245	-0.0022449
121	Original	0.905569	0.978947	0.320489	0.658458
121	Aligned	0.905569	0.836842	0.80683	0.0300123
122	Original	0.893898	0.958824	0.321668	0.637155
122	Aligned	0.893898	0.817647	0.813225	0.00442224
123	Original	0.892584	0.95625	0.327236	0.629014
123	Aligned	0.892584	0.81875	0.824492	-0.00574187
124	Original	0.896757	0.953488	0.326007	0.627481
124	Aligned	0.896757	0.837209	0.813187	0.0240225
125	Original	0.907945	0.967033	0.32471	0.642323
125	Aligned	0.907945	0.840659	0.826849	0.0138107
126	Original	0.891823	0.957317	0.326556	0.630762
126	Aligned	0.891823	0.810976	0.799715	0.0112603
127	Original	0.913141	0.973958	0.323613	0.650345
127	Aligned	0.913141	0.84375	0.818312	0.0254384
128	Original	0.909694	0.973684	0.330377	0.643307
128	Aligned	0.909694	0.836842	0.80948	0.027362
129	Original	0.910019	0.970588	0.32116	0.649429
129	Aligned	0.910019	0.847059	0.809156	0.0379032
130	Original	0.903442	0.97191	0.332112	0.639799
130	Aligned	0.903442	0.820225	0.818367	0.00185779
131	Original	0.906644	0.975309	0.328319	0.64699
131	Aligned	0.906644	0.808642	0.827099	-0.018457
132	Original	0.903579	0.978723	0.325622	0.653102
132	Aligned	0.903579	0.803191	0.82022	-0.0170286
133	Original	0.914858	0.970588	0.327162	0.643426
133	Aligned	0.914858	0.847059	0.826551	0.0205075
134	Original	0.895281	0.952381	0.318552	0.633829
134	Aligned	0.895281	0.815476	0.817229	-0.00175326
135	Original	0.896452	0.952941	0.328484	0.624457
135	Aligned	0.896452	0.823529	0.815158	0.00837173
136	Original	0.892752	0.962366	0.328918	0.633448
136	Aligned	0.892752	0.811828	0.79784	0.0139881
137	Original	0.913801	0.97191	0.326919	0.644991
137	Aligned	0.913801	0.842697	0.80279	0.039907
138	Original	0.893413	0.956522	0.326711	0.62981
138	Aligned	0.893413	0.820652	0.812143	0.00850873
139	Original	0.900017	0.967742	0.33493	0.632812
139	Aligned	0.900017	0.811828	0.817709	-0.00588144
140	Original	0.917285	0.982143	0.32618	0.655963
140	Aligned	0.917285	0.85119	0.81428	0.0369106
141	Original	0.898036	0.965517	0.326074	0.639444
141	Aligned	0.898036	0.821839	0.804396	0.0174426
142	Original	0.920204	0.975309	0.319476	0.655833
142	Aligned	0.920204	0.87037	0.794775	0.075595
143	Original	0.908179	0.96988	0.318487	0.651393
143	Aligned	0.908179	0.849398	0.817165	0.0322327
144	Original	0.921619	0.989362	0.322157	0.667205
144	Aligned	0.921619	0.861702	0.793518	0.068184
145	Original	0.902534	0.958333	0.323332	0.635001
145	Aligned	0.902534	0.839286	0.811229	0.0280571
146	Original	0.90384	0.973118	0.329122	0.643997
146	Aligned	0.90384	0.822581	0.816283	0.00629778
147	Original	0.902903	0.961538	0.323895	0.637644
147	Aligned	0.902903	0.835165	0.811774	0.0233905
148	Original	0.901598	0.962366	0.326574	0.635791
148	Aligned	0.901598	0.83871	0.808029	0.0306803
149	Original	0.909067	0.97619	0.328519	0.647671
149	Aligned	0.909067	0.827381	0.829333	-0.00195184
150	Original	0.899657	0.963415	0.32442	0.638994
150	Aligned	0.899657	0.841463	0.817609	0.0238546
151	Original	0.915449	0.978495	0.318423	0.660072
151	Aligned	0.915449	0.860215	0.801712	0.0585032
152	Original	0.901893	0.961957	0.32335	0.638607
152	Aligned	0.901893	0.842391	0.817033	0.0253579
153	Original	0.906867	0.976471	0.328281	0.64819
153	Aligned	0.906867	0.811765	0.819634	-0.00786907
154	Original	0.924128	0.981481	0.329945	0.651536
154	Aligned	0.924128	0.87037	0.816121	0.0542492
155	Original	0.902194	0.96988	0.32713	0.642749
155	Aligned	0.902194	0.819277	0.819707	-0.00043003
156	Original	0.902983	0.977273	0.315961	0.661312
156	Aligned	0.902983	0.818182	0.804967	0.0132144
157	Original	0.899026	0.973404	0.329494	0.64391
157	Aligned	0.899026	0.797872	0.818589	-0.0207171
158	Original	0.907577	0.973684	0.323242	0.650443
158	Aligned	0.907577	0.836842	0.807136	0.0297065
159	Original	0.908626	0.979592	0.330171	0.64942
159	Aligned	0.908626	0.821429	0.822113	-0.000684852
160	Original	0.892801	0.963158	0.321407	0.641751
160	Aligned	0.892801	0.815789	0.802039	0.0137507
161	Original	0.900808	0.960526	0.324025	0.636501
161	Aligned	0.900808	0.842105	0.801381	0.0407243
162	Original	0.896197	0.962366	0.326269	0.636097
162	Aligned	0.896197	0.817204	0.811596	0.00560862
163	Original	0.920065	0.977011	0.330246	0.646765
163	Aligned	0.920065	0.850575	0.809485	0.0410897
164	Original	0.916089	0.972527	0.319719	0.652809
164	Aligned	0.916089	0.868132	0.805765	0.0623669
165	Original	0.919403	0.988235	0.324924	0.663312
165	Aligned	0.919403	0.852941	0.8	0.0529412
166	Original	0.906499	0.978947	0.327931	0.651017
166	Aligned	0.906499	0.836842	0.793986	0.0428564
167	Original	0.911976	0.982353	0.32706	0.655293
167	Aligned	0.911976	0.817647	0.825839	-0.00819221
168	Original	0.903294	0.968085	0.325927	0.642158
168	Aligned	0.903294	0.81383	0.804729	0.00910088
169	Original	0.916075	0.978261	0.321923	0.656337
169	Aligned	0.916075	0.847826	0.817543	0.0302833
170	Original	0.920853	0.983333	0.327597	0.655737
170	Aligned	0.920853	0.838889	0.821079	0.0178095
171	Original	0.888971	0.954545	0.323188	0.631357
171	Aligned	0.888971	0.806818	0.80456	0.00225792
172	Original	0.906848	0.965909	0.323697	0.642212
172	Aligned	0.906848	0.840909	0.795603	0.0453065
173	Original	0.931074	0.983871	0.324842	0.659029
173	Aligned	0.931074	0.88172	0.803546	0.0781745
174	Original	0.895479	0.953125	0.332688	0.620437
174	Aligned	0.895479	0.828125	0.815049	0.0130761
175	Original	0.897981	0.966292	0.324272	0.64202
175	Aligned	0.897981	0.820225	0.812055	0.00817015
176	Original	0.905386	0.971591	0.323086	0.648505
176	Aligned	0.905386	0.835227	0.793363	0.0418641
177	Original	0.900982	0.963855	0.320317	0.643538
177	Aligned	0.900982	0.837349	0.799268	0.0380816
178	Original	0.899189	0.96988	0.327232	0.642647
178	Aligned	0.899189	0.813253	0.801403	0.0118497
179	Original	0.903162	0.964706	0.328484	0.636222
179	Aligned	0.903162	0.817647	0.82645	-0.00880259
180	Original	0.914996	0.987013	0.326224	0.660789
180	Aligned	0.914996	0.850649	0.8247	0.025949
181	Original	0.882449	0.946429	0.328824	0.617604
181	Aligned	0.882449	0.803571	0.807974	-0.00440253
182	Original	0.894465	0.965517	0.327193	0.638324
182	Aligned	0.894465	0.816092	0.803175	0.0129167
183	Original	0.897298	0.95977	0.320273	0.639497
183	Aligned	0.897298	0.833333	0.803684	0.0296492
184	Original	0.889766	0.96	0.32335	0.63665
184	Aligned	0.889766	0.813333	0.821421	-0.00808799
185	Original	0.903565	0.965909	0.318302	0.647607
185	Aligned	0.903565	0.818182	0.81535	0.00283166
186	Original	0.891804	0.95977	0.329636	0.630134
186	Aligned	0.891804	0.810345	0.811724	-0.00137917
187	Original	0.907039	0.967033	0.324913	0.64212
187	Aligned	0.907039	0.824176	0.828988	-0.00481175
188	Original	0.92111	0.988372	0.326211	0.662161
188	Aligned	0.92111	0.854651	0.819495	0.0351558
189	Original	0.906543	0.982143	0.323637	0.658506
189	Aligned	0.906543	0.821429	0.816924	0.00450424
190	Original	0.904981	0.974684	0.323613	0.65107
190	Aligned	0.904981	0.835443	0.808474	0.0269692
191	Original	0.895572	0.962766	0.321341	0.641425
191	Aligned	0.895572	0.81383	0.805544	0.00828556
192	Original	0.889963	0.958763	0.323985	0.634778
192	Aligned	0.889963	0.824742	0.800938	0.0238041
193	Original	0.902179	0.973958	0.325041	0.648918
193	Aligned	0.902179	0.817708	0.818414	-0.000705207
194	Original	0.903602	0.976471	0.325025	0.651445
194	Aligned	0.903602	0.823529	0.821058	0.00247143
195	Original	0.904263	0.967391	0.319886	0.647505
195	Aligned	0.904263	0.836957	0.81632	0.0206362
196	Original	0.904234	0.971591	0.326751	0.64484
196	Aligned	0.904234	0.823864	0.813009	0.0108547
197	Original	0.897753	0.962366	0.320461	0.641905
197	Aligned	0.897753	0.801075	0.821581	-0.0205061
198	Original	0.89838	0.964706	0.326043	0.638663
198	Aligned	0.89838	0.835294	0.808545	0.0267488
199	Original	0.904491	0.968421	0.322834	0.645587
199	Aligned	0.904491	0.831579	0.803772	0.0278073
200	Original	0.895038	0.956044	0.327765	0.628279
200	Aligned	0.895038	0.824176	0.808922	0.0152534
201	Original	0.908359	0.967742	0.327695	0.640047
201	Aligned	0.908359	0.833333	0.811494	0.0218395
202	Original	0.901631	0.973684	0.324261	0.649423
202	Aligned	0.901631	0.826316	0.80632	0.0199957
203	Original	0.897338	0.963855	0.320927	0.642928
203	Aligned	0.897338	0.831325	0.806996	0.0243292
204	Original	0.897092	0.960674	0.328345	0.63233
204	Aligned	0.897092	0.820225	0.816636	0.0035886
205	Original	0.913547	0.971264	0.324344	0.646921
205	Aligned	0.913547	0.83908	0.817321	0.0217591
206	Original	0.922653	0.976744	0.324786	0.651958
206	Aligned	0.922653	0.866279	0.815425	0.0508538
207	Original	0.903697	0.972222	0.320367	0.651856
207	Aligned	0.903697	0.838889	0.799389	0.0394999
208	Original	0.912631	0.982558	0.328653	0.653905
208	Aligned	0.912631	0.831395	0.817664	0.0137315
209	Original	0.924124	0.976471	0.331638	0.644833
209	Aligned	0.924124	0.888235	0.799186	0.0890491
210	Original	0.897948	0.968421	0.31366	0.654762
210	Aligned	0.897948	0.826316	0.766463	0.059853
211	Original	0.922996	0.982759	0.324038	0.65872
211	Aligned	0.922996	0.867816	0.818848	0.0489681
212	Original	0.900012	0.967391	0.317543	0.649849
212	Aligned	0.900012	0.815217	0.80379	0.0114277
213	Original	0.90126	0.97	0.311429	0.658571
213	Aligned	0.90126	0.825	0.80449	0.0205102
214	Original	0.904366	0.977011	0.320375	0.656637
214	Aligned	0.904366	0.816092	0.811419	0.00467327
215	Original	0.901581	0.969388	0.313953	0.655434
215	Aligned	0.901581	0.826531	0.790698	0.0358329
216	Original	0.898375	0.97561	0.323404	0.652206
216	Aligned	0.898375	0.810976	0.791582	0.0193937
217	Original	0.897864	0.968354	0.317923	0.650431
217	Aligned	0.897864	0.803797	0.825747	-0.0219493
218	Original	0.908763	0.969388	0.328335	0.641052
218	Aligned	0.908763	0.831633	0.826805	0.00482727
219	Original	0.902009	0.965909	0.325733	0.640176
219	Aligned	0.902009	0.823864	0.808734	0.0151299
220	Original	0.910011	0.973404	0.328679	0.644725
220	Aligned	0.910011	0.845745	0.819507	0.026238
221	Original	0.919905	0.97619	0.32974	0.646451
221	Aligned	0.919905	0.863095	0.812449	0.0506461
222	Original	0.892036	0.960227	0.315961	0.644266
222	Aligned	0.892036	0.818182	0.797028	0.0211541
223	Original	0.91368	0.964706	0.327874	0.636832
223	Aligned	0.91368	0.864706	0.817192	0.0475136
224	Original	0.904744	0.958333	0.326485	0.631848
224	Aligned	0.904744	0.821429	0.83096	-0.00953156
225	Original	0.903269	0.971591	0.330517	0.641074
225	Aligned	0.903269	0.806818	0.822883	-0.0160646
226	Original	0.917657	0.984043	0.331023	0.653019
226	Aligned	0.917657	0.829787	0.837954	-0.00816629
227	Original	0.903092	0.972826	0.320905	0.651921
227	Aligned	0.903092	0.820652	0.800632	0.0200206
228	Original	0.908925	0.97619	0.320586	0.655605
228	Aligned	0.908925	0.857143	0.797396	0.0597466
229	Original	0.911491	0.978261	0.32661	0.651651
229	Aligned	0.911491	0.842391	0.812653	0.0297385
230	Original	0.891583	0.960227	0.324104	0.636123
230	Aligned	0.891583	0.8125	0.805782	0.00671824
231	Original	0.914103	0.988235	0.310885	0.67735
231	Aligned	0.914103	0.852941	0.807833	0.045108
232	Original	0.903929	0.97561	0.32137	0.654239
232	Aligned	0.903929	0.823171	0.820862	0.00230859
233	Original	0.897681	0.962963	0.327607	0.635356
233	Aligned	0.897681	0.82716	0.812259	0.0149019
234	Original	0.904407	0.96875	0.330589	0.638161
234	Aligned	0.904407	0.81875	0.832927	-0.0141768
235	Original	0.914479	0.974359	0.324563	0.649796
235	Aligned	0.914479	0.833333	0.834112	-0.000778816
236	Original	0.907037	0.971264	0.319967	0.651297
236	Aligned	0.907037	0.833333	0.801954	0.0313793
237	Original	0.910511	0.974747	0.322587	0.65216
237	Aligned	0.910511	0.858586	0.80504	0.0535461
238	Original	0.906508	0.967742	0.308131	0.659611
238	Aligned	0.906508	0.849462	0.789994	0.0594685
239	Original	0.912592	0.974747	0.324526	0.650222
239	Aligned	0.912592	0.843434	0.819935	0.0234996
240	Original	0.925395	0.983516	0.32145	0.662066
240	Aligned	0.925392	0.868132	0.800367	0.0677652
241	Original	0.90814	0.967391	0.323859	0.643532
241	Aligned	0.90814	0.853261	0.811634	0.0416268
242	Original	0.897914	0.963158	0.320285	0.642872
242	Aligned	0.897897	0.826316	0.799694	0.0266216
243	Original	0.903934	0.971591	0.324919	0.646672
243	Aligned	0.903934	0.823864	0.82502	-0.00115672
244	Original	0.914654	0.978261	0.322535	0.655726
244	Aligned	0.914654	0.853261	0.808578	0.044683
245	Original	0.897128	0.958824	0.321974	0.63685
245	Aligned	0.897128	0.835294	0.807833	0.027461
246	Original	0.892829	0.961538	0.323691	0.637847
246	Aligned	0.892829	0.813187	0.822265	-0.00907841
247	Original	0.912459	0.977011	0.329127	0.647885
247	Aligned	0.912459	0.844828	0.801242	0.043586
248	Original	0.907569	0.960227	0.324511	0.635716
248	Aligned	0.907569	0.846591	0.803848	0.0427432
249	Original	0.920815	0.973118	0.314653	0.658466
249	Aligned	0.920815	0.870968	0.796923	0.074045
250	Original	0.900335	0.958333	0.329935	0.628399
250	Aligned	0.900335	0.84375	0.805363	0.038387
251	Original	0.900885	0.956044	0.321043	0.635001
251	Aligned	0.900885	0.840659	0.802506	0.0381537
252	Original	0.901471	0.977528	0.323559	0.653969
252	Aligned	0.901471	0.825843	0.79719	0.0286527
253	Original	0.901781	0.963158	0.321509	0.641649
253	Aligned	0.901781	0.847368	0.809888	0.0374806
254	Original	0.893194	0.95122	0.32259	0.628629
254	Aligned	0.893194	0.810976	0.82259	-0.0116149
255	Original	0.90687	0.969512	0.322997	0.646515
255	Aligned	0.90687	0.835366	0.80612	0.0292455
256	Original	0.916268	0.976744	0.321937	0.654807
256	Aligned	0.916268	0.848837	0.804029	0.0448079
257	Original	0.881647	0.950617	0.318561	0.632057
257	Aligned	0.881647	0.796296	0.815003	-0.0187068
258	Original	0.921814	0.988372	0.321022	0.667351
258	Aligned	0.921814	0.848837	0.806064	0.0427729
259	Original	0.909443	0.978947	0.319878	0.65907
259	Aligned	0.909443	0.847368	0.80316	0.0442084
260	Original	0.907484	0.972222	0.323116	0.649106
260	Aligned	0.907484	0.838889	0.810794	0.0280946
261	Original	0.915832	0.993902	0.320455	0.673447
261	Aligned	0.915832	0.847561	0.819439	0.0281222
262	Original	0.912246	0.978022	0.321349	0.656673
262	Aligned	0.912246	0.846154	0.814321	0.0318332
263	Original	0.903418	0.963542	0.329527	0.634015
263	Aligned	0.903418	0.848958	0.810155	0.0388034
264	Original	0.902717	0.970588	0.32942	0.641168
264	Aligned	0.902717	0.808824	0.827174	-0.0183508
265	Original	0.911815	0.977011	0.320069	0.656942
265	Aligned	0.911815	0.844828	0.807144	0.0376833
266	Original	0.893262	0.952381	0.325671	0.62671
266	Aligned	0.893262	0.821429	0.812246	0.00918284
267	Original	0.919096	0.989362	0.312067	0.677295
267	Aligned	0.919096	0.856383	0.789543	0.0668396
268	Original	0.921988	0.986667	0.323756	0.66291
268	Aligned	0.921988	0.866667	0.802741	0.0639255
269	Original	0.900538	0.971264	0.322105	0.64916
269	Aligned	0.900538	0.816092	0.808773	0.00731931
270	Original	0.908297	0.969512	0.322387	0.647125
270	Aligned	0.908297	0.817073	0.82076	-0.0036873
271	Original	0.898502	0.970588	0.324212	0.646377
271	Aligned	0.898502	0.829412	0.79115	0.0382622
272	Original	0.904089	0.963542	0.324225	0.639317
272	Aligned	0.904089	0.859375	0.814641	0.0447339
273	Original	0.893875	0.971264	0.323021	0.648244
273	Aligned	0.893875	0.793103	0.811113	-0.0180099
274	Original	0.927447	0.982955	0.329805	0.65315
274	Aligned	0.927447	0.880682	0.805782	0.0749001
275	Original	0.916754	0.980583	0.322749	0.657834
275	Aligned	0.916754	0.859223	0.794364	0.0648594
276	Original	0.894928	0.971591	0.324511	0.64708
276	Aligned	0.894928	0.818182	0.795195	0.0229864
277	Original	0.911742	0.971264	0.328211	0.643053
277	Aligned	0.911742	0.844828	0.820985	0.0238424
278	Original	0.898665	0.963415	0.321574	0.641841
278	Aligned	0.898665	0.823171	0.806019	0.017152
279	Original	0.89023	0.956522	0.320701	0.635821
279	Aligned	0.89023	0.809783	0.808782	0.00100103
280	Original	0.89385	0.960674	0.333944	0.62673
280	Aligned	0.89385	0.808989	0.835573	-0.0265844
281	Original	0.906758	0.969697	0.325342	0.644355
281	Aligned	0.906758	0.838384	0.815242	0.0231421
282	Original	0.907498	0.975309	0.326286	0.649023
282	Aligned	0.907498	0.833333	0.809819	0.0235143
283	Original	0.908541	0.981707	0.323302	0.658405
283	Aligned	0.908541	0.835366	0.788939	0.0464273
284	Original	0.914728	0.978261	0.325081	0.653179
284	Aligned	0.914728	0.836957	0.827832	0.00912441
285	Original	0.912792	0.975904	0.318894	0.65701
285	Aligned	0.912792	0.825301	0.825503	-0.000202151
286	Original	0.930919	1	0.321392	0.678608
286	Aligned	0.930919	0.867816	0.80979	0.0580257
287	Original	0.927961	0.971591	0.327056	0.644535
287	Aligned	0.927961	0.880682	0.809141	0.0715409
288	Original	0.899542	0.960674	0.322338	0.638337
288	Aligned	0.899542	0.831461	0.809	0.0224605
289	Original	0.896028	0.956311	0.321115	0.635196
289	Aligned	0.896028	0.839806	0.808046	0.0317601
290	Original	0.904388	0.963415	0.326657	0.636757
290	Aligned	0.904388	0.823171	0.819337	0.0038336
291	Original	0.914538	0.973118	0.321276	0.651843
291	Aligned	0.914538	0.854839	0.807214	0.0476245
292	Original	0.900512	0.969512	0.316795	0.652717
292	Aligned	0.900512	0.804878	0.824014	-0.0191358
293	Original	0.905231	0.97191	0.323967	0.647944
293	Aligned	0.905231	0.848315	0.793525	0.0547899
294	Original	0.900918	0.967391	0.318358	0.649034
294	Aligned	0.900918	0.826087	0.820599	0.00548793
295	Original	0.901878	0.957317	0.322082	0.635235
295	Aligned	0.901878	0.841463	0.823404	0.0180596
296	Original	0.903906	0.974684	0.323816	0.650867
296	Aligned	0.903906	0.822785	0.820768	0.00201667
297	Original	0.88882	0.963855	0.324385	0.639471
297	Aligned	0.88882	0.801205	0.796827	0.00437749
298	Original	0.90341	0.973404	0.329087	0.644317
298	Aligned	0.90341	0.81383	0.825927	-0.0120976
299	Original	0.904322	0.97	0.325102	0.644898
299	Aligned	0.904322	0.83	0.799592	0.0304082
300	Original	0.905067	0.963158	0.322936	0.640222
300	Aligned	0.905067	0.842105	0.808665	0.0334406
301	Original	0.90973	0.97449	0.315789	0.6587
301	Aligned	0.90973	0.836735	0.793962	0.042773
302	Original	0.909792	0.973958	0.324531	0.649427
302	Aligned	0.909792	0.848958	0.805873	0.0430856
303	Original	0.906265	0.975	0.323367	0.651633
303	Aligned	0.906265	0.83	0.816939	0.0130612
304	Original	0.913338	0.982955	0.327667	0.655288
304	Aligned	0.913338	0.840909	0.815452	0.0254571
305	Original	0.894186	0.956989	0.326574	0.630415
305	Aligned	0.894186	0.806452	0.800387	0.00606441
306	Original	0.894718	0.963158	0.324873	0.638285
306	Aligned	0.894718	0.821053	0.79735	0.023703
307	Original	0.91506	0.984375	0.324429	0.659946
307	Aligned	0.91506	0.838542	0.800061	0.0384805
308	Original	0.912058	0.973684	0.330683	0.643001
308	Aligned	0.912058	0.821053	0.82212	-0.00106765
309	Original	0.914633	0.967949	0.327509	0.64044
309	Aligned	0.914633	0.839744	0.821922	0.0178216
310	Original	0.906797	0.978495	0.333401	0.645093
310	Aligned	0.906797	0.827957	0.820155	0.00780211
311	Original	0.89992	0.957831	0.323368	0.634463
311	Aligned	0.89992	0.837349	0.808521	0.0288279
312	Original	0.888765	0.958333	0.321196	0.637137
312	Aligned	0.888765	0.815476	0.808483	0.00699368
313	Original	0.903664	0.970588	0.322991	0.647597
313	Aligned	0.903664	0.823529	0.81587	0.00765963
314	Original	0.893192	0.956522	0.33262	0.623902
314	Aligned	0.893192	0.820652	0.824368	-0.0037162
315	Original	0.910338	0.967391	0.324776	0.642615
315	Aligned	0.910338	0.853261	0.7935	0.0597605
316	Original	0.913378	0.987342	0.320463	0.666878
316	Aligned	0.913378	0.841772	0.809084	0.0326886
317	Original	0.898827	0.963415	0.320659	0.642756
317	Aligned	0.898827	0.835366	0.794632	0.0407339
318	Original	0.902476	0.967033	0.325321	0.641712
318	Aligned	0.902476	0.840659	0.814219	0.0264406
319	Original	0.916708	0.971264	0.331875	0.63939
319	Aligned	0.916708	0.844828	0.820782	0.024046
320	Original	0.920994	0.988235	0.320956	0.667279
320	Aligned	0.920994	0.864706	0.808342	0.0563641
321	Original	0.906922	0.976471	0.333164	0.643307
321	Aligned	0.906922	0.811765	0.828891	-0.0171264
322	Original	0.895648	0.961538	0.324099	0.63744
322	Aligned	0.895648	0.807692	0.817274	-0.00958209
323	Original	0.895376	0.961111	0.326782	0.634329
323	Aligned	0.895376	0.805556	0.813951	-0.00839556
324	Original	0.897661	0.969072	0.329696	0.639376
324	Aligned	0.897661	0.809278	0.821844	-0.0125654
325	Original	0.909876	0.967033	0.326136	0.640897
325	Aligned	0.909876	0.857143	0.815034	0.0421092
326	Original	0.900855	0.967033	0.32695	0.640082
326	Aligned	0.900855	0.818681	0.804033	0.0146479
327	Original	0.886538	0.958333	0.321298	0.637036
327	Aligned	0.886538	0.779762	0.817636	-0.0378744
328	Original	0.89813	0.962366	0.331261	0.631104
328	Aligned	0.89813	0.817204	0.819238	-0.00203352
329	Original	0.909721	0.97561	0.317812	0.657798
329	Aligned	0.909721	0.853659	0.800224	0.0534349
330	Original	0.890083	0.953488	0.325092	0.628397
330	Aligned	0.890083	0.802326	0.813289	-0.010963
331	Original	0.882133	0.947674	0.318987	0.628688
331	Aligned	0.882133	0.802326	0.807591	-0.00526498
332	Original	0.904723	0.960227	0.324206	0.636021
332	Aligned	0.904723	0.846591	0.804967	0.0416235
333	Original	0.889759	0.966667	0.323523	0.643143
333	Aligned	0.889759	0.805556	0.815173	-0.00961756
334	Original	0.905196	0.976744	0.324176	0.652568
334	Aligned	0.905196	0.831395	0.80525	0.026145
335	Original	0.913379	0.982353	0.326958	0.655395
335	Aligned	0.913379	0.817647	0.819736	-0.00208844
336	Original	0.893089	0.957317	0.319337	0.63798
336	Aligned	0.893089	0.823171	0.804087	0.0190837
337	Original	0.911959	0.97093	0.324278	0.646653
337	Aligned	0.911959	0.848837	0.808405	0.0404327
338	Original	0.900763	0.969388	0.318033	0.651354
338	Aligned	0.900763	0.831633	0.79794	0.033693
339	Original	0.891316	0.960674	0.321523	0.639151
339	Aligned	0.891316	0.825843	0.796681	0.0291618
340	Original	0.908063	0.973684	0.326809	0.646875
340	Aligned	0.908063	0.821053	0.817227	0.00382531
341	Original	0.919803	0.983146	0.322948	0.660198
341	Aligned	0.919803	0.842697	0.815618	0.0270786
342	Original	0.918649	0.981928	0.333028	0.648899
342	Aligned	0.918649	0.855422	0.809335	0.0460867
343	Original	0.916896	0.971264	0.322308	0.648956
343	Aligned	0.916896	0.862069	0.803277	0.0587919
344	Original	0.909597	0.973118	0.3226	0.650518
344	Aligned	0.909597	0.83871	0.799878	0.038832
345	Original	0.899646	0.962366	0.323925	0.638441
345	Aligned	0.899646	0.833333	0.812003	0.0213301
346	Original	0.889713	0.964706	0.318311	0.646395
346	Aligned	0.889713	0.811765	0.811699	6.58249e-05
347	Original	0.884061	0.958824	0.327569	0.631255
347	Aligned	0.884061	0.794118	0.802035	-0.00791694
348	Original	0.906296	0.965909	0.325835	0.640074
348	Aligned	0.906296	0.863636	0.796621	0.0670158
349	Original	0.909413	0.977778	0.328106	0.649672
349	Aligned	0.909413	0.838889	0.808045	0.0308441
350	Original	0.914516	0.978495	0.32637	0.652124
350	Aligned	0.914516	0.833333	0.821072	0.0122614
351	Original	0.898306	0.969512	0.322997	0.646515
351	Aligned	0.898306	0.817073	0.810899	0.00617443
352	Original	0.919654	0.981481	0.321712	0.65977
352	Aligned	0.919654	0.851852	0.806363	0.0454888
353	Original	0.902865	0.964286	0.322417	0.641869
353	Aligned	0.902865	0.833333	0.814585	0.0187483
354	Original	0.913138	0.97191	0.327734	0.644176
354	Aligned	0.913138	0.853933	0.800652	0.053281
355	Original	0.914751	0.983516	0.330617	0.652899
355	Aligned	0.914751	0.82967	0.828275	0.00139573
356	Original	0.907486	0.952703	0.33039	0.622313
356	Aligned	0.907486	0.844595	0.823285	0.02131
357	Original	0.906116	0.961957	0.333028	0.628929
357	Aligned	0.906116	0.815217	0.828341	-0.0131241
358	Original	0.897984	0.968354	0.321987	0.646367
358	Aligned	0.897984	0.841772	0.804206	0.0375657
359	Original	0.894771	0.970238	0.323739	0.646499
359	Aligned	0.894771	0.815476	0.798108	0.017368
360	Original	0.918436	0.989583	0.328609	0.660974
360	Aligned	0.918436	0.848958	0.832586	0.0163727
361	Original	0.916036	0.978261	0.324063	0.654198
361	Aligned	0.916036	0.831522	0.818154	0.0133677
362	Original	0.889031	0.957895	0.321713	0.636182
362	Aligned	0.889031	0.8	0.816004	-0.0160041
363	Original	0.907586	0.973684	0.316514	0.65717
363	Aligned	0.907586	0.842105	0.795617	0.0464885
364	Original	0.887489	0.957831	0.323063	0.634768
364	Aligned	0.887489	0.813253	0.805979	0.00727376
365	Original	0.892017	0.959184	0.318849	0.640334
365	Aligned	0.892017	0.816327	0.813647	0.00267904
366	Original	0.898694	0.971591	0.325224	0.646367
366	Aligned	0.898694	0.818182	0.808632	0.0095499
367	Original	0.890231	0.960227	0.322068	0.638159
367	Aligned	0.890231	0.789773	0.828379	-0.0386068
368	Original	0.9152	0.977273	0.324613	0.65266
368	Aligned	0.9152	0.863636	0.811686	0.0519507
369	Original	0.918164	0.970238	0.327807	0.642431
369	Aligned	0.918164	0.863095	0.828112	0.034983
370	Original	0.894732	0.966667	0.317515	0.649151
370	Aligned	0.894732	0.816667	0.808758	0.00790903
371	Original	0.910715	0.96875	0.323882	0.644868
371	Aligned	0.910715	0.84375	0.821748	0.022002
372	Original	0.900624	0.963918	0.32837	0.635547
372	Aligned	0.900624	0.814433	0.81083	0.00360289
373	Original	0.917747	0.973684	0.328033	0.645652
373	Aligned	0.917747	0.863158	0.8263	0.0368582
374	Original	0.912144	0.974684	0.314773	0.65991
374	Aligned	0.912144	0.860759	0.800244	0.0605156
375	Original	0.879318	0.951613	0.319238	0.632375
375	Aligned	0.879318	0.784946	0.789586	-0.00464007
376	Original	0.904394	0.967033	0.321349	0.645684
376	Aligned	0.904394	0.82967	0.80495	0.0247202
377	Original	0.919609	0.982955	0.319829	0.663126
377	Aligned	0.919609	0.846591	0.806596	0.0399948
378	Original	0.88657	0.959302	0.322243	0.63706
378	Aligned	0.88657	0.790698	0.815731	-0.0250329
379	Original	0.90451	0.973958	0.318108	0.655851
379	Aligned	0.90451	0.822917	0.809441	0.0134754
380	Original	0.910445	0.97561	0.332554	0.643056
380	Aligned	0.910445	0.847561	0.819337	0.0282238
381	Original	0.916931	0.983516	0.327867	0.655649
381	Aligned	0.916931	0.857143	0.814321	0.0428222
382	Original	0.90594	0.97191	0.3202	0.651711
382	Aligned	0.90594	0.831461	0.806659	0.0248022
383	Original	0.909203	0.976744	0.328551	0.648193
383	Aligned	0.909203	0.837209	0.799552	0.037657
384	Original	0.91213	0.979381	0.327759	0.651623
384	Aligned	0.91213	0.840206	0.820722	0.0194842
385	Original	0.889959	0.967742	0.320053	0.647689
385	Aligned	0.889959	0.806452	0.794477	0.0119743
386	Original	0.893583	0.958824	0.326551	0.632272
386	Aligned	0.893583	0.835294	0.801322	0.0339716
387	Original	0.899117	0.97093	0.324379	0.646551
387	Aligned	0.899117	0.819767	0.80637	0.0133979
388	Original	0.905029	0.967033	0.330617	0.636416
388	Aligned	0.905029	0.851648	0.813506	0.0381425
389	Original	0.899405	0.961957	0.318765	0.643191
389	Aligned	0.899405	0.820652	0.804299	0.0163531
390	Original	0.90162	0.959302	0.32672	0.632583
390	Aligned	0.90162	0.825581	0.818987	0.00659483
391	Original	0.890084	0.963542	0.31668	0.646861
391	Aligned	0.890084	0.791667	0.81617	-0.0245038
392	Original	0.915882	0.980263	0.328899	0.651364
392	Aligned	0.915882	0.861842	0.812652	0.0491898
393	Original	0.913871	0.969697	0.325138	0.644559
393	Aligned	0.913871	0.843434	0.810855	0.0325794
394	Original	0.913314	0.968421	0.323853	0.644568
394	Aligned	0.913314	0.857895	0.802854	0.0550405
395	Original	0.914682	0.965116	0.330586	0.63453
395	Aligned	0.914682	0.866279	0.812882	0.0533975
396	Original	0.879978	0.95625	0.319919	0.636331
396	Aligned	0.879978	0.7875	0.807012	-0.0195122
397	Original	0.910865	0.977778	0.332688	0.645089
397	Aligned	0.910865	0.844444	0.809776	0.0346685
398	Original	0.897104	0.955446	0.322107	0.633339
398	Aligned	0.897104	0.826733	0.800674	0.0260591
399	Original	0.911394	0.977011	0.328211	0.648801
399	Aligned	0.911394	0.827586	0.813861	0.013725
400	Original	0.914538	0.976471	0.323296	0.653175
400	Aligned	0.914538	0.841176	0.815768	0.0254084
401	Original	0.901559	0.972527	0.321349	0.651179
401	Aligned	0.901559	0.82967	0.804033	0.0256369
402	Original	0.899239	0.955556	0.327189	0.628366
402	Aligned	0.899239	0.833333	0.8111	0.0222335
403	Original	0.919397	0.978947	0.320795	0.658152
403	Aligned	0.919397	0.863158	0.807339	0.0558184
404	Original	0.923222	0.984375	0.323308	0.661067
404	Aligned	0.923222	0.864583	0.804751	0.0598321
405	Original	0.908972	0.962766	0.323991	0.638775
405	Aligned	0.908972	0.851064	0.808296	0.0427679
406	Original	0.904147	0.953488	0.325092	0.628397
406	Aligned	0.904147	0.854651	0.805047	0.0496044
407	Original	0.911999	0.975	0.323673	0.651327
407	Aligned	0.911999	0.845	0.802041	0.0429592
408	Original	0.912384	0.977273	0.32502	0.652252
408	Aligned	0.912384	0.829545	0.821967	0.00757884
409	Original	0.900473	0.965116	0.326618	0.638498
409	Aligned	0.900473	0.825581	0.812475	0.0131068
410	Original	0.920422	0.967949	0.32629	0.641659
410	Aligned	0.920422	0.878205	0.807497	0.0707082
411	Original	0.894485	0.965517	0.323326	0.642191
411	Aligned	0.894485	0.816092	0.820782	-0.00468965
412	Original	0.912978	0.974227	0.318886	0.65534
412	Aligned	0.912978	0.850515	0.805935	0.0445803
413	Original	0.934204	0.988095	0.323129	0.664967
413	Aligned	0.934204	0.869048	0.806143	0.0629044
414	Original	0.909037	0.964706	0.323703	0.641003
414	Aligned	0.909037	0.847059	0.804476	0.0425827
415	Original	0.92089	0.978723	0.319711	0.659013
415	Aligned	0.92089	0.845745	0.819914	0.0258303
416	Original	0.90006	0.960526	0.325345	0.635181
416	Aligned	0.90006	0.822368	0.823111	-0.000742871
417	Original	0.899471	0.961538	0.328071	0.633468
417	Aligned	0.899471	0.824176	0.816154	0.00802182
418	Original	0.910262	0.984694	0.329763	0.654931
418	Aligned	0.910262	0.836735	0.811302	0.0254332
419	Original	0.908166	0.97191	0.319385	0.652525
419	Aligned	0.908166	0.848315	0.811036	0.0372782
420	Original	0.913099	0.973958	0.327794	0.646165
420	Aligned	0.913099	0.84375	0.820861	0.0228895
421	Original	0.88485	0.95977	0.322003	0.637767
421	Aligned	0.88485	0.804598	0.810096	-0.00549796
422	Original	0.902454	0.965517	0.324547	0.64097
422	Aligned	0.902454	0.827586	0.818848	0.00873825
423	Original	0.908336	0.964706	0.325432	0.639274
423	Aligned	0.908336	0.847059	0.810987	0.036072
424	Original	0.914969	0.975	0.320102	0.654898
424	Aligned	0.914969	0.85	0.812857	0.0371429
425	Original	0.915661	0.987952	0.326317	0.661635
425	Aligned	0.915661	0.831325	0.82469	0.00663545
426	Original	0.90247	0.968085	0.324603	0.643483
426	Aligned	0.90247	0.829787	0.811557	0.01823
427	Original	0.917415	0.974026	0.321755	0.652271
427	Aligned	0.917415	0.857143	0.811395	0.0457474
428	Original	0.916584	0.980583	0.326322	0.65426
428	Aligned	0.916584	0.849515	0.804881	0.044634
429	Original	0.910016	0.961538	0.315135	0.646403
429	Aligned	0.910016	0.868132	0.782237	0.0858952
430	Original	0.907201	0.96875	0.328049	0.640701
430	Aligned	0.907201	0.83125	0.822053	0.00919715
431	Original	0.918889	0.976471	0.322177	0.654294
431	Aligned	0.918889	0.864706	0.80763	0.0570762
432	Original	0.905638	0.966667	0.323422	0.643245
432	Aligned	0.905638	0.838889	0.818635	0.0202535
433	Original	0.900121	0.97	0.324082	0.645918
433	Aligned	0.900121	0.82	0.810918	0.00908163
434	Original	0.926377	0.989691	0.323271	0.666419
434	Aligned	0.926377	0.850515	0.825821	0.0246945
435	Original	0.893402	0.961538	0.323141	0.638397
435	Aligned	0.893402	0.820513	0.817351	0.00316215
436	Original	0.905496	0.975904	0.330384	0.645519
436	Aligned	0.905496	0.819277	0.820114	-0.000836782
437	Original	0.890865	0.952381	0.325773	0.626608
437	Aligned	0.890865	0.815476	0.817128	-0.00165156
438	Original	0.906915	0.976744	0.322344	0.6544
438	Aligned	0.906915	0.843023	0.803215	0.039808
439	Original	0.899644	0.97093	0.32733	0.6436
439	Aligned	0.899644	0.825581	0.812271	0.0133103
440	Original	0.899406	0.960227	0.327056	0.633171
440	Aligned	0.899406	0.846591	0.806291	0.0403002
441	Original	0.92261	0.971264	0.327091	0.644173
441	Aligned	0.92261	0.885057	0.822105	0.0629529
442	Original	0.90698	0.982558	0.337607	0.644951
442	Aligned	0.90698	0.80814	0.834961	-0.0268218
443	Original	0.906221	0.965753	0.32332	0.642433
443	Aligned	0.906221	0.828767	0.814289	0.0144785
444	Original	0.897976	0.969136	0.323338	0.645798
444	Aligned	0.897976	0.820988	0.809209	0.0117785
445	Original	0.895792	0.956522	0.322942	0.63358
445	Aligned	0.895792	0.815217	0.807253	0.00796393
446	Original	0.895527	0.958824	0.325331	0.633493
446	Aligned	0.895527	0.835294	0.806816	0.0284782
447	Original	0.897062	0.969697	0.314222	0.655475
447	Aligned	0.897062	0.808081	0.814936	-0.00685492
448	Original	0.924926	0.982143	0.327807	0.654336
448	Aligned	0.924926	0.857143	0.802075	0.055068
449	Original	0.905598	0.971264	0.329737	0.641527
449	Aligned	0.905598	0.833333	0.818339	0.0149942
450	Original	0.912135	0.976744	0.323972	0.652772
450	Aligned	0.912135	0.837209	0.812882	0.0243277
451	Original	0.914042	0.969512	0.315067	0.654445
451	Aligned	0.914042	0.865854	0.808865	0.0569883
452	Original	0.910916	0.978022	0.324506	0.653516
452	Aligned	0.910916	0.835165	0.814728	0.0204368
453	Original	0.902073	0.97093	0.327737	0.643193
453	Aligned	0.902073	0.813953	0.830484	-0.0165308
454	Original	0.927317	0.988235	0.323906	0.664329
454	Aligned	0.927317	0.870588	0.826653	0.0439351
455	Original	0.909545	0.973404	0.327252	0.646152
455	Aligned	0.909545	0.840426	0.810334	0.0300912
456	Original	0.910042	0.968421	0.320999	0.647422
456	Aligned	0.910042	0.863158	0.798675	0.0644831
457	Original	0.897733	0.966292	0.32865	0.637642
457	Aligned	0.897733	0.820225	0.806455	0.0137698
458	Original	0.901124	0.952381	0.326383	0.625998
458	Aligned	0.901124	0.85119	0.811534	0.0396567
459	Original	0.906677	0.972826	0.324165	0.648661
459	Aligned	0.906677	0.842391	0.811227	0.0311647
460	Original	0.892418	0.961538	0.327154	0.634384
460	Aligned	0.892418	0.813187	0.80933	0.00385701
461	Original	0.891905	0.966667	0.325356	0.64131
461	Aligned	0.891905	0.811111	0.800611	0.0105001
462	Original	0.891235	0.963918	0.319498	0.644419
462	Aligned	0.891235	0.798969	0.807567	-0.00859772
463	Original	0.897157	0.981707	0.32198	0.659727
463	Aligned	0.897157	0.804878	0.801037	0.00384104
464	Original	0.903195	0.978261	0.324878	0.653383
464	Aligned	0.903195	0.809783	0.81194	-0.00215708
465	Original	0.913067	0.972826	0.330277	0.642549
465	Aligned	0.913067	0.842391	0.819275	0.0231167
466	Original	0.908747	0.97549	0.321049	0.654441
466	Aligned	0.908747	0.833333	0.809514	0.0238192
467	Original	0.881926	0.950617	0.318967	0.63165
467	Aligned	0.881926	0.802469	0.809717	-0.00724829
468	Original	0.906643	0.978495	0.324434	0.65406
468	Aligned	0.906643	0.822581	0.810781	0.0118001
469	Original	0.934143	0.988095	0.320891	0.667204
469	Aligned	0.934143	0.875	0.816416	0.0585842
470	Original	0.912865	0.975248	0.3218	0.653447
470	Aligned	0.912865	0.851485	0.803123	0.0483621
471	Original	0.889584	0.957447	0.325826	0.631621
471	Aligned	0.889584	0.803191	0.814003	-0.0108118
472	Original	0.910934	0.977528	0.316942	0.660587
472	Aligned	0.910934	0.831461	0.803502	0.0279583
473	Original	0.898645	0.970874	0.326731	0.644143
473	Aligned	0.898645	0.820388	0.81213	0.00825847
474	Original	0.898252	0.961111	0.321385	0.639726
474	Aligned	0.898252	0.8	0.832892	-0.0328921
475	Original	0.913098	0.978261	0.321516	0.656745
475	Aligned	0.913098	0.836957	0.804707	0.0322499
476	Original	0.909679	0.976471	0.331943	0.644528
476	Aligned	0.909679	0.835294	0.82116	0.0141344
477	Original	0.898298	0.965517	0.324242	0.641275
477	Aligned	0.898298	0.804598	0.836454	-0.0318566
478	Original	0.898529	0.958824	0.322889	0.635934
478	Aligned	0.898529	0.835294	0.806002	0.0292921
479	Original	0.893343	0.954545	0.327646	0.6269
479	Aligned	0.893343	0.818182	0.80845	0.00973169
480	Original	0.903886	0.97093	0.320208	0.650723
480	Aligned	0.903886	0.837209	0.809524	0.0276855
481	Original	0.900161	0.966292	0.327326	0.638966
481	Aligned	0.900161	0.825843	0.815313	0.0105301
482	Original	0.901829	0.958824	0.329196	0.629627
482	Aligned	0.901829	0.823529	0.817599	0.00593023
483	Original	0.891126	0.956044	0.324506	0.631538
483	Aligned	0.891126	0.824176	0.794968	0.0292074
484	Original	0.920426	0.972222	0.324134	0.648088
484	Aligned	0.920426	0.872222	0.799796	0.0724259
485	Original	0.900494	0.97449	0.325785	0.648704
485	Aligned	0.900494	0.826531	0.814361	0.0121691
486	Original	0.906395	0.960227	0.316673	0.643554
486	Aligned	0.906395	0.852273	0.798962	0.053311
487	Original	0.911636	0.978723	0.330921	0.647802
487	Aligned	0.911636	0.835106	0.821545	0.0135613
488	Original	0.905014	0.967391	0.328341	0.63905
488	Aligned	0.905014	0.831522	0.809087	0.0224345
489	Original	0.895178	0.961957	0.321312	0.640644
489	Aligned	0.895178	0.804348	0.81958	-0.0152325
490	Original	0.911746	0.977778	0.324338	0.65344
490	Aligned	0.911746	0.844444	0.809878	0.0345666
491	Original	0.918895	0.983146	0.324476	0.65867
491	Aligned	0.918895	0.853933	0.795968	0.0579643
492	Original	0.898101	0.957447	0.32236	0.635086
492	Aligned	0.898101	0.829787	0.810742	0.0190453
493	Original	0.907078	0.96988	0.315131	0.654748
493	Aligned	0.907078	0.855422	0.791438	0.0639838
494	Original	0.905754	0.973118	0.323823	0.649295
494	Aligned	0.905754	0.83871	0.794375	0.0443343
495	Original	0.900237	0.955696	0.332148	0.623548
495	Aligned	0.900237	0.835443	0.816806	0.0186375
496	Original	0.904048	0.969697	0.32779	0.641907
496	Aligned	0.904048	0.823232	0.8182	0.00503196
497	Original	0.908195	0.971264	0.316914	0.65435
497	Aligned	0.908195	0.856322	0.788724	0.067598
498	Original	0.906991	0.977011	0.32526	0.651752
498	Aligned	0.906991	0.83908	0.810096	0.0289848
499	Original	0.929622	1	0.319255	0.680745
499	Aligned	0.929622	0.862069	0.805821	0.0562477

## Sheet: Figure 2 - Scanner D
Bootstrap sample index	Predictions type	ROC-AUC	SENSITIVITY	SPECIFICITY	Difference SEN - SPEC
0	Original	0.905084	0.744898	0.905651	-0.160753
0	Aligned	0.905084	0.831633	0.824867	0.00676525
1	Original	0.883317	0.676136	0.90513	-0.228994
1	Aligned	0.883317	0.778409	0.82329	-0.0448808
2	Original	0.902085	0.714286	0.907272	-0.192986
2	Aligned	0.902085	0.818182	0.828357	-0.0101749
3	Original	0.903561	0.747312	0.906868	-0.159556
3	Aligned	0.903561	0.822581	0.827593	-0.00501259
4	Original	0.909406	0.755319	0.90532	-0.150001
4	Aligned	0.909406	0.845745	0.81594	0.029805
5	Original	0.889681	0.710526	0.905403	-0.194876
5	Aligned	0.889681	0.821053	0.807238	0.0138151
6	Original	0.890304	0.71134	0.900061	-0.188721
6	Aligned	0.890304	0.798969	0.81032	-0.0113511
7	Original	0.897075	0.72043	0.907275	-0.186845
7	Aligned	0.897073	0.817204	0.8226	-0.00539607
8	Original	0.906314	0.730337	0.903686	-0.173349
8	Aligned	0.906314	0.837079	0.816025	0.0210534
9	Original	0.902387	0.729885	0.906473	-0.176588
9	Aligned	0.902387	0.810345	0.822919	-0.012574
10	Original	0.916708	0.769663	0.905416	-0.135753
10	Aligned	0.916708	0.842697	0.820505	0.0221916
11	Original	0.91324	0.765957	0.905422	-0.139464
11	Aligned	0.91324	0.840426	0.803506	0.0369196
12	Original	0.90592	0.734043	0.901345	-0.167303
12	Aligned	0.90592	0.835106	0.811965	0.0231414
13	Original	0.911511	0.765823	0.904288	-0.138465
13	Aligned	0.911511	0.841772	0.811624	0.0301485
14	Original	0.909865	0.738636	0.905741	-0.167105
14	Aligned	0.909865	0.852273	0.812907	0.0393656
15	Original	0.890949	0.7	0.900102	-0.200102
15	Aligned	0.890949	0.810526	0.800714	0.00981276
16	Original	0.91133	0.745	0.906327	-0.161327
16	Aligned	0.91133	0.85	0.815918	0.0340816
17	Original	0.907504	0.729885	0.899145	-0.16926
17	Aligned	0.907504	0.816092	0.815998	9.35824e-05
18	Original	0.901713	0.728395	0.902216	-0.173821
18	Aligned	0.901713	0.808642	0.80738	0.00126243
19	Original	0.893907	0.727848	0.907844	-0.179996
19	Aligned	0.893907	0.778481	0.837838	-0.0593568
20	Original	0.90578	0.715789	0.906422	-0.190633
20	Aligned	0.90578	0.821053	0.821713	-0.000659907
21	Original	0.911573	0.744318	0.905232	-0.160914
21	Aligned	0.911573	0.840909	0.818811	0.022098
22	Original	0.920739	0.795455	0.906657	-0.111203
22	Aligned	0.920739	0.863636	0.811482	0.0521543
23	Original	0.903296	0.75625	0.903557	-0.147307
23	Aligned	0.903296	0.85	0.798882	0.0511179
24	Original	0.910283	0.755435	0.904747	-0.149313
24	Aligned	0.910283	0.820652	0.818663	0.00198877
25	Original	0.906186	0.733333	0.900611	-0.167278
25	Aligned	0.906186	0.827778	0.808554	0.0192238
26	Original	0.89664	0.735632	0.901486	-0.165854
26	Aligned	0.89664	0.827586	0.811826	0.0157604
27	Original	0.900821	0.718085	0.903893	-0.185808
27	Aligned	0.900821	0.808511	0.815226	-0.00671562
28	Original	0.910256	0.755682	0.906657	-0.150975
28	Aligned	0.910256	0.835227	0.825428	0.00979975
29	Original	0.914304	0.747475	0.912875	-0.1654
29	Aligned	0.914304	0.823232	0.828606	-0.00537408
30	Original	0.901931	0.717391	0.902404	-0.185013
30	Aligned	0.901931	0.804348	0.799002	0.0053462
31	Original	0.891507	0.707317	0.904738	-0.197421
31	Aligned	0.891507	0.810976	0.817405	-0.00642984
32	Original	0.905589	0.753012	0.902379	-0.149367
32	Aligned	0.905589	0.837349	0.814928	0.0224216
33	Original	0.905398	0.738889	0.908045	-0.169156
33	Aligned	0.905398	0.833333	0.813646	0.0196877
34	Original	0.893045	0.73125	0.900711	-0.169461
34	Aligned	0.893045	0.8125	0.79939	0.0131098
35	Original	0.900955	0.733333	0.903564	-0.170231
35	Aligned	0.900955	0.8	0.813035	-0.0130346
36	Original	0.89911	0.7	0.902442	-0.202442
36	Aligned	0.89911	0.829412	0.815666	0.0137454
37	Original	0.911056	0.755319	0.907155	-0.151835
37	Aligned	0.911056	0.840426	0.824806	0.0156192
38	Original	0.888083	0.709459	0.903065	-0.193606
38	Aligned	0.888083	0.810811	0.797199	0.0136123
39	Original	0.90375	0.742268	0.898735	-0.156467
39	Aligned	0.90375	0.840206	0.782072	0.058134
40	Original	0.897776	0.741573	0.903584	-0.162011
40	Aligned	0.897775	0.820225	0.814702	0.00552303
41	Original	0.894003	0.717391	0.903117	-0.185726
41	Aligned	0.894003	0.804348	0.812347	-0.00799936
42	Original	0.895675	0.72093	0.905474	-0.184544
42	Aligned	0.895675	0.802326	0.819597	-0.0172715
43	Original	0.903546	0.740741	0.902114	-0.161374
43	Aligned	0.903546	0.820988	0.800569	0.0204184
44	Original	0.914498	0.758621	0.904539	-0.145918
44	Aligned	0.914498	0.833333	0.812843	0.0204899
45	Original	0.913647	0.804348	0.903062	-0.0987144
45	Aligned	0.913647	0.862319	0.815555	0.0467642
46	Original	0.905304	0.741935	0.905237	-0.163302
46	Aligned	0.905304	0.806452	0.817709	-0.0112578
47	Original	0.910569	0.764045	0.902158	-0.138113
47	Aligned	0.910569	0.848315	0.795561	0.0527536
48	Original	0.901798	0.75	0.902766	-0.152766
48	Aligned	0.901798	0.815476	0.833198	-0.0177215
49	Original	0.910132	0.741758	0.904563	-0.162805
49	Aligned	0.910132	0.824176	0.82583	-0.00165428
50	Original	0.905417	0.722892	0.905328	-0.182437
50	Aligned	0.905417	0.831325	0.80903	0.0222954
51	Original	0.903821	0.731707	0.902908	-0.1712
51	Aligned	0.903821	0.817073	0.808357	0.00871612
52	Original	0.907811	0.73494	0.901058	-0.166118
52	Aligned	0.907811	0.843373	0.812487	0.0308862
53	Original	0.89296	0.70202	0.908488	-0.206468
53	Aligned	0.89296	0.79798	0.823709	-0.0257296
54	Original	0.921385	0.789773	0.904418	-0.114645
54	Aligned	0.921385	0.869318	0.813009	0.0563092
55	Original	0.91531	0.772727	0.903387	-0.13066
55	Aligned	0.91531	0.848485	0.812997	0.0354875
56	Original	0.909061	0.744186	0.900692	-0.156506
56	Aligned	0.909061	0.813953	0.818681	-0.00472783
57	Original	0.887491	0.701031	0.899857	-0.198826
57	Aligned	0.887491	0.798969	0.801142	-0.00217309
58	Original	0.901216	0.715789	0.905607	-0.189817
58	Aligned	0.901216	0.831579	0.811213	0.0203659
59	Original	0.909371	0.764368	0.903928	-0.139561
59	Aligned	0.909371	0.83908	0.79768	0.0414008
60	Original	0.912301	0.727273	0.902498	-0.175226
60	Aligned	0.912301	0.850649	0.795247	0.0554025
61	Original	0.898604	0.747368	0.907543	-0.160175
61	Aligned	0.898604	0.810526	0.823038	-0.0125114
62	Original	0.915315	0.741573	0.904195	-0.162622
62	Aligned	0.915315	0.848315	0.818978	0.0293368
63	Original	0.910439	0.712644	0.906167	-0.193524
63	Aligned	0.910439	0.816092	0.815082	0.00100952
64	Original	0.909755	0.744186	0.907916	-0.16373
64	Aligned	0.909755	0.819767	0.829772	-0.0100046
65	Original	0.91781	0.778481	0.908454	-0.129973
65	Aligned	0.91781	0.867089	0.819854	0.0472349
66	Original	0.883206	0.697674	0.901099	-0.203424
66	Aligned	0.883206	0.796512	0.810847	-0.0143349
67	Original	0.911113	0.744318	0.908998	-0.16468
67	Aligned	0.911113	0.835227	0.812602	0.0226255
68	Original	0.895464	0.710227	0.902891	-0.192664
68	Aligned	0.895464	0.8125	0.80965	0.00285016
69	Original	0.924106	0.789157	0.902888	-0.113731
69	Aligned	0.924106	0.86747	0.8253	0.0421699
70	Original	0.925192	0.789474	0.904281	-0.114808
70	Aligned	0.925192	0.873684	0.812334	0.0613499
71	Original	0.915717	0.771739	0.905868	-0.134129
71	Aligned	0.915716	0.847826	0.806031	0.0417951
72	Original	0.895752	0.730337	0.905416	-0.175079
72	Aligned	0.895752	0.814607	0.81572	-0.00111307
73	Original	0.918756	0.773196	0.902611	-0.129415
73	Aligned	0.918756	0.871134	0.798797	0.0723374
74	Original	0.898258	0.7125	0.907215	-0.194715
74	Aligned	0.898258	0.8	0.826016	-0.0260163
75	Original	0.914098	0.776471	0.909969	-0.133499
75	Aligned	0.914098	0.835294	0.832452	0.00284244
76	Original	0.909111	0.758824	0.905392	-0.146568
76	Aligned	0.909111	0.841176	0.818108	0.0230686
77	Original	0.914629	0.752874	0.904335	-0.151462
77	Aligned	0.914629	0.844828	0.809078	0.0357496
78	Original	0.909447	0.715054	0.906358	-0.191305
78	Aligned	0.909447	0.811828	0.827695	-0.0158672
79	Original	0.899931	0.728723	0.904301	-0.175577
79	Aligned	0.899931	0.829787	0.799022	0.0307656
80	Original	0.901889	0.741573	0.899308	-0.157735
80	Aligned	0.901889	0.837079	0.802688	0.0343908
81	Original	0.908336	0.732955	0.903298	-0.170344
81	Aligned	0.908336	0.835227	0.805884	0.0293437
82	Original	0.903203	0.75	0.901302	-0.151302
82	Aligned	0.903203	0.825581	0.809015	0.0165663
83	Original	0.902034	0.75	0.900938	-0.150938
83	Aligned	0.902034	0.840426	0.782511	0.0579143
84	Original	0.896356	0.711765	0.907528	-0.195763
84	Aligned	0.896356	0.794118	0.83296	-0.0388427
85	Original	0.912951	0.772727	0.90737	-0.134642
85	Aligned	0.912951	0.840909	0.826038	0.0148708
86	Original	0.907827	0.75	0.905207	-0.155207
86	Aligned	0.907827	0.833333	0.810008	0.0233252
87	Original	0.894031	0.681818	0.907573	-0.225755
87	Aligned	0.894031	0.789773	0.8352	-0.0454268
88	Original	0.892961	0.71875	0.902947	-0.184197
88	Aligned	0.892961	0.8	0.826524	-0.0265244
89	Original	0.908842	0.741935	0.904932	-0.162996
89	Aligned	0.908842	0.83871	0.818626	0.0200832
90	Original	0.914983	0.747126	0.90922	-0.162094
90	Aligned	0.914983	0.827586	0.821494	0.00609221
91	Original	0.899871	0.741758	0.900591	-0.158833
91	Aligned	0.899871	0.82967	0.794154	0.0355167
92	Original	0.912906	0.764706	0.902848	-0.138143
92	Aligned	0.912906	0.835294	0.808749	0.0265454
93	Original	0.906517	0.752809	0.902158	-0.149349
93	Aligned	0.906517	0.831461	0.815822	0.015639
94	Original	0.913801	0.75	0.904136	-0.154136
94	Aligned	0.913801	0.842391	0.824776	0.0176154
95	Original	0.90227	0.752747	0.89835	-0.145603
95	Aligned	0.90227	0.82967	0.793033	0.0366371
96	Original	0.915356	0.763441	0.901977	-0.138536
96	Aligned	0.915356	0.849462	0.80324	0.0462221
97	Original	0.907865	0.757732	0.897512	-0.13978
97	Aligned	0.907865	0.840206	0.787375	0.0528311
98	Original	0.906163	0.738095	0.904597	-0.166502
98	Aligned	0.906163	0.821429	0.82201	-0.000581193
99	Original	0.905175	0.747191	0.906842	-0.159651
99	Aligned	0.905175	0.814607	0.818469	-0.003862
100	Original	0.89736	0.706522	0.90271	-0.196188
100	Aligned	0.89736	0.793478	0.811328	-0.0178502
101	Original	0.905506	0.744444	0.903055	-0.158611
101	Aligned	0.905506	0.833333	0.821385	0.0119484
102	Original	0.898518	0.75	0.899756	-0.149756
102	Aligned	0.898518	0.820652	0.797066	0.0235862
103	Original	0.904539	0.724719	0.905009	-0.18029
103	Aligned	0.904537	0.825843	0.824679	0.00116341
104	Original	0.918179	0.744318	0.903909	-0.159591
104	Aligned	0.918179	0.852273	0.812805	0.0394674
105	Original	0.89755	0.706897	0.906574	-0.199678
105	Aligned	0.89755	0.804598	0.815082	-0.0104847
106	Original	0.914354	0.777778	0.904888	-0.12711
106	Aligned	0.914354	0.833333	0.820367	0.0129667
107	Original	0.884313	0.695652	0.902302	-0.20665
107	Aligned	0.884313	0.793478	0.804197	-0.010719
108	Original	0.912186	0.75	0.901909	-0.151909
108	Aligned	0.912186	0.848684	0.8092	0.0394844
109	Original	0.913092	0.762887	0.904038	-0.141152
109	Aligned	0.913092	0.850515	0.814195	0.0363201
110	Original	0.898976	0.72449	0.906467	-0.181977
110	Aligned	0.898976	0.831633	0.801204	0.0304291
111	Original	0.921294	0.780899	0.905213	-0.124314
111	Aligned	0.921294	0.842697	0.808084	0.0346127
112	Original	0.900837	0.727273	0.905232	-0.177959
112	Aligned	0.900837	0.806818	0.822068	-0.0152502
113	Original	0.908647	0.752577	0.907404	-0.154826
113	Aligned	0.908647	0.840206	0.807261	0.0329453
114	Original	0.909216	0.769231	0.902017	-0.132786
114	Aligned	0.909216	0.840659	0.793746	0.0469132
115	Original	0.91668	0.768041	0.903223	-0.135181
115	Aligned	0.91668	0.840206	0.821946	0.0182604
116	Original	0.904923	0.744565	0.899857	-0.155292
116	Aligned	0.904923	0.831522	0.792482	0.0390401
117	Original	0.904664	0.735955	0.905416	-0.169461
117	Aligned	0.904664	0.837079	0.812869	0.0242096
118	Original	0.917185	0.772727	0.90513	-0.132403
118	Aligned	0.917185	0.840909	0.814332	0.0265768
119	Original	0.911832	0.755208	0.90467	-0.149461
119	Aligned	0.911832	0.828125	0.808931	0.0191935
120	Original	0.905468	0.71875	0.90376	-0.18501
120	Aligned	0.905468	0.825	0.817581	0.0074187
121	Original	0.893808	0.727778	0.901324	-0.173546
121	Aligned	0.893808	0.811111	0.810285	0.000825979
122	Original	0.90198	0.71978	0.904461	-0.184681
122	Aligned	0.90198	0.824176	0.8077	0.0164757
123	Original	0.918549	0.767045	0.902891	-0.135845
123	Aligned	0.918549	0.880682	0.791327	0.0893545
124	Original	0.906229	0.763736	0.903443	-0.139706
124	Aligned	0.906229	0.840659	0.815645	0.0250146
125	Original	0.904959	0.752747	0.904156	-0.151408
125	Aligned	0.904959	0.840659	0.816052	0.0246072
126	Original	0.908047	0.752632	0.903568	-0.150936
126	Aligned	0.908047	0.847368	0.802345	0.0450239
127	Original	0.91031	0.732955	0.904621	-0.171667
127	Aligned	0.91031	0.823864	0.826853	-0.00298897
128	Original	0.904	0.747126	0.904335	-0.157209
128	Aligned	0.904	0.816092	0.809485	0.00660691
129	Original	0.903839	0.737374	0.906142	-0.168768
129	Aligned	0.903839	0.818182	0.820445	-0.00226299
130	Original	0.905486	0.746988	0.905125	-0.158137
130	Aligned	0.905486	0.807229	0.832825	-0.025596
131	Original	0.906033	0.721591	0.902382	-0.180791
131	Aligned	0.906033	0.823864	0.805171	0.0186926
132	Original	0.902122	0.738095	0.902766	-0.164671
132	Aligned	0.902122	0.821429	0.803194	0.0182349
133	Original	0.900155	0.725806	0.902792	-0.176985
133	Aligned	0.900155	0.822581	0.806603	0.0159778
134	Original	0.90907	0.770115	0.906167	-0.136052
134	Aligned	0.90907	0.83908	0.8046	0.0344804
135	Original	0.9094	0.755435	0.902812	-0.147377
135	Aligned	0.9094	0.826087	0.805012	0.0210747
136	Original	0.904727	0.735955	0.905009	-0.169054
136	Aligned	0.904727	0.837079	0.807473	0.0296056
137	Original	0.922804	0.755814	0.904457	-0.148643
137	Aligned	0.922804	0.860465	0.819394	0.0410715
138	Original	0.905045	0.767442	0.904762	-0.13732
138	Aligned	0.905042	0.848837	0.808303	0.0405344
139	Original	0.908611	0.71978	0.903748	-0.183968
139	Aligned	0.908611	0.840659	0.805663	0.0349963
140	Original	0.894305	0.722826	0.908924	-0.186098
140	Aligned	0.894305	0.777174	0.820905	-0.0437307
141	Original	0.885015	0.6875	0.901203	-0.213703
141	Aligned	0.885015	0.802083	0.798838	0.00324565
142	Original	0.899982	0.729885	0.903623	-0.173738
142	Aligned	0.899982	0.804598	0.824344	-0.0197459
143	Original	0.899151	0.732558	0.905779	-0.173221
143	Aligned	0.899151	0.80814	0.833028	-0.0248885
144	Original	0.897706	0.736264	0.907415	-0.171151
144	Aligned	0.897706	0.802198	0.831636	-0.029438
145	Original	0.917318	0.746988	0.905328	-0.158341
145	Aligned	0.917318	0.837349	0.8193	0.018049
146	Original	0.909949	0.758427	0.899104	-0.140677
146	Aligned	0.909949	0.837079	0.78874	0.0483391
147	Original	0.894338	0.738889	0.899185	-0.160296
147	Aligned	0.894338	0.811111	0.794094	0.0170174
148	Original	0.905477	0.744565	0.908924	-0.164359
148	Aligned	0.905477	0.831522	0.840974	-0.00945218
149	Original	0.89791	0.722222	0.902163	-0.179941
149	Aligned	0.89791	0.823232	0.797592	0.02564
150	Original	0.905062	0.744186	0.902422	-0.158236
150	Aligned	0.905062	0.825581	0.794974	0.0306079
151	Original	0.912609	0.752941	0.906307	-0.153366
151	Aligned	0.912609	0.811765	0.828484	-0.0167195
152	Original	0.89414	0.732558	0.903032	-0.170474
152	Aligned	0.89414	0.80814	0.80932	-0.00118077
153	Original	0.888674	0.692308	0.906804	-0.214496
153	Aligned	0.888674	0.78022	0.81646	-0.0362398
154	Original	0.898733	0.723958	0.899878	-0.175919
154	Aligned	0.898733	0.817708	0.803936	0.0137728
155	Original	0.895512	0.716495	0.903732	-0.187238
155	Aligned	0.895512	0.814433	0.806139	0.00829389
156	Original	0.915744	0.787356	0.903318	-0.115961
156	Aligned	0.915744	0.83908	0.809383	0.0296972
157	Original	0.912923	0.744318	0.905334	-0.161016
157	Aligned	0.912923	0.846591	0.809039	0.0375518
158	Original	0.908186	0.739583	0.908238	-0.168655
158	Aligned	0.908186	0.84375	0.803222	0.0405281
159	Original	0.910089	0.75	0.902914	-0.152914
159	Aligned	0.910089	0.842391	0.817747	0.0246448
160	Original	0.910601	0.730337	0.908776	-0.178439
160	Aligned	0.910601	0.831461	0.831603	-0.000141851
161	Original	0.887778	0.715909	0.900041	-0.184132
161	Aligned	0.887778	0.806818	0.803237	0.00358121
162	Original	0.895835	0.691011	0.90226	-0.211249
162	Aligned	0.895835	0.808989	0.813582	-0.00459299
163	Original	0.920344	0.75	0.901201	-0.151201
163	Aligned	0.920344	0.860465	0.809015	0.0514501
164	Original	0.904468	0.725806	0.908498	-0.182692
164	Aligned	0.904468	0.817204	0.809965	0.00723895
165	Original	0.887961	0.694444	0.907943	-0.213499
165	Aligned	0.887961	0.794444	0.822505	-0.0280606
166	Original	0.918208	0.757895	0.906116	-0.148221
166	Aligned	0.918208	0.842105	0.821101	0.0210043
167	Original	0.899659	0.727273	0.903413	-0.17614
167	Aligned	0.899659	0.818182	0.820028	-0.00184662
168	Original	0.911082	0.775281	0.903889	-0.128608
168	Aligned	0.911082	0.837079	0.805539	0.0315401
169	Original	0.906988	0.733696	0.905053	-0.171357
169	Aligned	0.906988	0.831522	0.809087	0.0224345
170	Original	0.900777	0.738372	0.903541	-0.165169
170	Aligned	0.900777	0.813953	0.815527	-0.00157358
171	Original	0.890467	0.713483	0.90226	-0.188777
171	Aligned	0.890467	0.803371	0.804113	-0.000742429
172	Original	0.900357	0.744792	0.902121	-0.157329
172	Aligned	0.900357	0.828125	0.812296	0.0158289
173	Original	0.910411	0.773196	0.903426	-0.130231
173	Aligned	0.910411	0.850515	0.816235	0.0342805
174	Original	0.899364	0.723404	0.907766	-0.184362
174	Aligned	0.899364	0.819149	0.820526	-0.00137695
175	Original	0.905097	0.76087	0.906479	-0.14561
175	Aligned	0.905097	0.831522	0.820293	0.0112283
176	Original	0.895224	0.709302	0.905372	-0.19607
176	Aligned	0.895224	0.796512	0.817257	-0.0207452
177	Original	0.900913	0.735294	0.906918	-0.171623
177	Aligned	0.900913	0.823529	0.808342	0.0151876
178	Original	0.908578	0.76506	0.90604	-0.14098
178	Aligned	0.908578	0.843373	0.819097	0.0242765
179	Original	0.917449	0.757732	0.907608	-0.149876
179	Aligned	0.917449	0.845361	0.827657	0.0177043
180	Original	0.892522	0.702128	0.903893	-0.201766
180	Aligned	0.892522	0.803191	0.800347	0.00284497
181	Original	0.914209	0.758242	0.907415	-0.149173
181	Aligned	0.914209	0.857143	0.816867	0.0402759
182	Original	0.896289	0.719101	0.900835	-0.181734
182	Aligned	0.896289	0.825843	0.796885	0.0289582
183	Original	0.895199	0.698925	0.904015	-0.20509
183	Aligned	0.895199	0.811828	0.815366	-0.00353785
184	Original	0.902756	0.735632	0.903114	-0.167482
184	Aligned	0.902756	0.816092	0.816813	-0.000720584
185	Original	0.900686	0.710526	0.905403	-0.194876
185	Aligned	0.900686	0.815789	0.817533	-0.00174366
186	Original	0.896916	0.721698	0.904986	-0.183288
186	Aligned	0.896916	0.820755	0.81181	0.00894434
187	Original	0.9038	0.762376	0.900184	-0.137807
187	Aligned	0.9038	0.826733	0.789957	0.0367755
188	Original	0.895231	0.703297	0.905378	-0.202081
188	Aligned	0.895231	0.785714	0.829497	-0.0437826
189	Original	0.893507	0.703125	0.903956	-0.200831
189	Aligned	0.893507	0.796875	0.813112	-0.0162367
190	Original	0.901197	0.705556	0.905193	-0.199638
190	Aligned	0.901197	0.811111	0.808045	0.0030663
191	Original	0.911108	0.729885	0.904335	-0.17445
191	Aligned	0.911108	0.83908	0.814574	0.0245069
192	Original	0.896553	0.727778	0.90112	-0.173342
192	Aligned	0.896553	0.822222	0.800815	0.0214076
193	Original	0.914921	0.777108	0.901668	-0.124559
193	Aligned	0.914921	0.873494	0.808013	0.065481
194	Original	0.900165	0.725275	0.909045	-0.18377
194	Aligned	0.900165	0.802198	0.81921	-0.0170118
195	Original	0.891879	0.707317	0.900773	-0.193456
195	Aligned	0.891879	0.79878	0.803375	-0.00459487
196	Original	0.912929	0.765957	0.903384	-0.137426
196	Aligned	0.912929	0.851064	0.806971	0.0440928
197	Original	0.900784	0.719512	0.901891	-0.182379
197	Aligned	0.900784	0.817073	0.820049	-0.00297563
198	Original	0.902292	0.755556	0.903564	-0.148009
198	Aligned	0.902292	0.833333	0.804481	0.0288527
199	Original	0.922674	0.770588	0.903154	-0.132565
199	Aligned	0.922674	0.858824	0.815666	0.0431572
200	Original	0.928301	0.795181	0.905735	-0.110554
200	Aligned	0.928301	0.891566	0.802624	0.0889427
201	Original	0.933647	0.76506	0.905227	-0.140167
201	Aligned	0.933645	0.879518	0.808928	0.0705899
202	Original	0.909123	0.752475	0.902123	-0.149648
202	Aligned	0.909123	0.836634	0.802715	0.0339188
203	Original	0.900051	0.741573	0.902667	-0.161094
203	Aligned	0.900051	0.820225	0.816636	0.0035886
204	Original	0.891959	0.723404	0.901345	-0.177941
204	Aligned	0.891959	0.808511	0.816449	-0.00793861
205	Original	0.895426	0.733696	0.896496	-0.1628
205	Aligned	0.895426	0.826087	0.798492	0.0275947
206	Original	0.898559	0.710526	0.902854	-0.192328
206	Aligned	0.898559	0.805263	0.816106	-0.0108429
207	Original	0.893915	0.729412	0.908749	-0.179337
207	Aligned	0.893915	0.794118	0.824517	-0.0303991
208	Original	0.916522	0.75	0.90387	-0.15387
208	Aligned	0.916522	0.85	0.807536	0.0424644
209	Original	0.908452	0.742574	0.90794	-0.165366
209	Aligned	0.908452	0.831683	0.823433	0.00824981
210	Original	0.907066	0.728155	0.907086	-0.178931
210	Aligned	0.907066	0.820388	0.829079	-0.00869068
211	Original	0.913181	0.744048	0.905207	-0.16116
211	Aligned	0.913181	0.827381	0.828621	-0.00123988
212	Original	0.901347	0.719388	0.905243	-0.185855
212	Aligned	0.901347	0.80102	0.812831	-0.0118111
213	Original	0.908961	0.735632	0.903419	-0.167787
213	Aligned	0.908961	0.844828	0.82241	0.0224177
214	Original	0.909952	0.76506	0.904413	-0.139353
214	Aligned	0.909952	0.849398	0.812792	0.0366052
215	Original	0.904852	0.739796	0.905039	-0.165243
215	Aligned	0.904852	0.831633	0.818747	0.0128852
216	Original	0.909216	0.74359	0.907964	-0.164374
216	Aligned	0.909216	0.820513	0.823344	-0.00283135
217	Original	0.908593	0.75	0.902795	-0.152795
217	Aligned	0.908591	0.836735	0.800388	0.0363471
218	Original	0.903415	0.777108	0.902379	-0.125271
218	Aligned	0.903415	0.831325	0.813097	0.0182279
219	Original	0.902847	0.74375	0.903557	-0.159807
219	Aligned	0.902847	0.81875	0.815244	0.0035061
220	Original	0.923015	0.774725	0.90548	-0.130754
220	Aligned	0.923015	0.862637	0.805154	0.0574836
221	Original	0.909985	0.752747	0.907517	-0.15477
221	Aligned	0.909985	0.82967	0.820636	0.00903476
222	Original	0.895716	0.721649	0.903426	-0.181777
222	Aligned	0.895716	0.814433	0.804405	0.0100275
223	Original	0.899931	0.728723	0.90481	-0.176087
223	Aligned	0.899931	0.824468	0.814207	0.010261
224	Original	0.912622	0.752747	0.905276	-0.152529
224	Aligned	0.912622	0.824176	0.825219	-0.00104316
225	Original	0.903246	0.724359	0.906542	-0.182183
225	Aligned	0.903246	0.807692	0.828525	-0.0208327
226	Original	0.906698	0.740196	0.90639	-0.166194
226	Aligned	0.906698	0.813725	0.828093	-0.0143676
227	Original	0.897908	0.704082	0.905549	-0.201467
227	Aligned	0.897908	0.811224	0.809976	0.00124897
228	Original	0.900649	0.741758	0.904461	-0.162703
228	Aligned	0.900649	0.824176	0.820941	0.0032347
229	Original	0.886701	0.697917	0.906505	-0.208588
229	Aligned	0.886701	0.802083	0.818006	-0.0159224
230	Original	0.907388	0.744048	0.904801	-0.160753
230	Aligned	0.907388	0.821429	0.819976	0.00145298
231	Original	0.906735	0.725	0.902041	-0.177041
231	Aligned	0.906735	0.835	0.795	0.04
232	Original	0.913259	0.765	0.900102	-0.135102
232	Aligned	0.913259	0.85	0.801429	0.0485714
233	Original	0.918775	0.755319	0.907053	-0.151733
233	Aligned	0.918775	0.845745	0.814411	0.0313338
234	Original	0.886778	0.686747	0.910515	-0.223768
234	Aligned	0.886778	0.783133	0.844316	-0.0611831
235	Original	0.922088	0.763441	0.904524	-0.141083
235	Aligned	0.922088	0.854839	0.802935	0.0519041
236	Original	0.904917	0.740741	0.90435	-0.16361
236	Aligned	0.904917	0.82716	0.820899	0.00626194
237	Original	0.883618	0.68	0.901523	-0.221523
237	Aligned	0.883618	0.786667	0.814822	-0.0281557
238	Original	0.900896	0.728723	0.907868	-0.179145
238	Aligned	0.900896	0.819149	0.818488	0.00066137
239	Original	0.890957	0.716667	0.906314	-0.189647
239	Aligned	0.890957	0.805556	0.813544	-0.00798823
240	Original	0.902289	0.747475	0.903693	-0.156218
240	Aligned	0.902289	0.823232	0.810651	0.0125814
241	Original	0.90252	0.719101	0.904398	-0.185297
241	Aligned	0.90252	0.837079	0.813276	0.0238023
242	Original	0.893945	0.688889	0.9	-0.211111
242	Aligned	0.893945	0.805556	0.798982	0.00657389
243	Original	0.899658	0.75	0.905411	-0.155411
243	Aligned	0.899658	0.827381	0.81367	0.0137113
244	Original	0.906887	0.747312	0.904015	-0.156703
244	Aligned	0.906887	0.833333	0.820257	0.0130766
245	Original	0.895224	0.715054	0.906256	-0.191203
245	Aligned	0.895224	0.801075	0.82097	-0.0198948
246	Original	0.931597	0.790698	0.902116	-0.111419
246	Aligned	0.931597	0.872093	0.8023	0.0697935
247	Original	0.900958	0.739583	0.909564	-0.16998
247	Aligned	0.900958	0.8125	0.835746	-0.0232463
248	Original	0.899756	0.741379	0.900163	-0.158784
248	Aligned	0.899756	0.810345	0.803989	0.00635541
249	Original	0.89801	0.729885	0.899858	-0.169972
249	Aligned	0.89801	0.816092	0.808366	0.00772639
250	Original	0.913997	0.75	0.903354	-0.153354
250	Aligned	0.913997	0.85625	0.804065	0.052185
251	Original	0.90923	0.743421	0.907291	-0.16387
251	Aligned	0.90923	0.828947	0.827579	0.00136816
252	Original	0.900434	0.735955	0.90338	-0.167425
252	Aligned	0.900434	0.814607	0.81572	-0.00111307
253	Original	0.896031	0.720238	0.901749	-0.181511
253	Aligned	0.896031	0.821429	0.802278	0.0191503
254	Original	0.905932	0.731183	0.904524	-0.173341
254	Aligned	0.905932	0.827957	0.813022	0.0149348
255	Original	0.900909	0.735294	0.900916	-0.165621
255	Aligned	0.900909	0.823529	0.818616	0.00491293
256	Original	0.908488	0.74359	0.904409	-0.160819
256	Aligned	0.908488	0.826923	0.806583	0.0203404
257	Original	0.899179	0.702532	0.906015	-0.203483
257	Aligned	0.899179	0.803797	0.828084	-0.0242863
258	Original	0.900086	0.727273	0.905121	-0.177849
258	Aligned	0.900086	0.808081	0.81667	-0.00858926
259	Original	0.907418	0.741573	0.898493	-0.15692
259	Aligned	0.907418	0.842697	0.796172	0.0465248
260	Original	0.917349	0.761364	0.904316	-0.142952
260	Aligned	0.917348	0.852273	0.816164	0.0361082
261	Original	0.907071	0.728261	0.906479	-0.178218
261	Aligned	0.907071	0.815217	0.822738	-0.007521
262	Original	0.910144	0.735955	0.90562	-0.169665
262	Aligned	0.910144	0.837079	0.819385	0.0176936
263	Original	0.903529	0.737805	0.907178	-0.169373
263	Aligned	0.903529	0.810976	0.820354	-0.00937819
264	Original	0.902416	0.744186	0.902625	-0.158439
264	Aligned	0.902416	0.825581	0.802808	0.0227731
265	Original	0.908876	0.75	0.903909	-0.153909
265	Aligned	0.908876	0.823864	0.811686	0.012178
266	Original	0.891193	0.703125	0.903344	-0.200219
266	Aligned	0.891193	0.802083	0.795575	0.00650829
267	Original	0.921273	0.777778	0.902138	-0.124361
267	Aligned	0.921273	0.861111	0.795927	0.0651844
268	Original	0.897262	0.731183	0.907989	-0.176806
268	Aligned	0.897262	0.795699	0.822498	-0.0267995
269	Original	0.921814	0.776471	0.906511	-0.13004
269	Aligned	0.921814	0.876471	0.804374	0.0720962
270	Original	0.908427	0.740964	0.906752	-0.165788
270	Aligned	0.908427	0.831325	0.810759	0.0205667
271	Original	0.914561	0.769663	0.902769	-0.133106
271	Aligned	0.914561	0.853933	0.818774	0.0351584
272	Original	0.910723	0.768817	0.902792	-0.133975
272	Aligned	0.910723	0.854839	0.805991	0.0488473
273	Original	0.8998	0.715054	0.90432	-0.189267
273	Aligned	0.8998	0.827957	0.810781	0.0171765
274	Original	0.892049	0.72043	0.904524	-0.184094
274	Aligned	0.892049	0.806452	0.814958	-0.00850661
275	Original	0.89869	0.743421	0.904955	-0.161534
275	Aligned	0.89869	0.822368	0.827478	-0.00510924
276	Original	0.90378	0.747253	0.905378	-0.158125
276	Aligned	0.90378	0.824176	0.810348	0.0138275
277	Original	0.908803	0.753012	0.907566	-0.154554
277	Aligned	0.908803	0.831325	0.82408	0.00724558
278	Original	0.909149	0.768421	0.902548	-0.134127
278	Aligned	0.909149	0.831579	0.80581	0.0257685
279	Original	0.893959	0.710526	0.9	-0.189474
279	Aligned	0.893959	0.810526	0.802854	0.00767209
280	Original	0.912391	0.744318	0.902484	-0.158166
280	Aligned	0.912391	0.846591	0.813518	0.033073
281	Original	0.899059	0.733333	0.903768	-0.170434
281	Aligned	0.899059	0.805556	0.804175	0.0013804
282	Original	0.895557	0.728723	0.905422	-0.176699
282	Aligned	0.895557	0.819149	0.816857	0.00229203
283	Original	0.91496	0.758824	0.905595	-0.146772
283	Aligned	0.91496	0.847059	0.822075	0.0249835
284	Original	0.933228	0.822785	0.907234	-0.0844495
284	Aligned	0.933228	0.905063	0.827881	0.0771828
285	Original	0.901074	0.725	0.898272	-0.173272
285	Aligned	0.901074	0.83125	0.802134	0.0291159
286	Original	0.906495	0.740964	0.905837	-0.164873
286	Aligned	0.906495	0.819277	0.820622	-0.00134522
287	Original	0.901654	0.738372	0.905067	-0.166695
287	Aligned	0.901654	0.819767	0.817053	0.00271412
288	Original	0.90201	0.732143	0.904902	-0.17276
288	Aligned	0.90201	0.815476	0.821094	-0.0056182
289	Original	0.910343	0.755208	0.907423	-0.152214
289	Aligned	0.910341	0.833333	0.821982	0.0113513
290	Original	0.899066	0.735955	0.902973	-0.167018
290	Aligned	0.899066	0.814607	0.816127	-0.00152032
291	Original	0.890221	0.711111	0.899796	-0.188685
291	Aligned	0.890221	0.822222	0.794297	0.0279249
292	Original	0.917211	0.773256	0.905271	-0.132015
292	Aligned	0.917211	0.860465	0.813696	0.0467696
293	Original	0.901414	0.737805	0.899146	-0.161341
293	Aligned	0.901414	0.829268	0.786194	0.0430747
294	Original	0.912618	0.740741	0.905265	-0.164525
294	Aligned	0.912618	0.82716	0.810531	0.0166299
295	Original	0.904976	0.739362	0.902364	-0.163003
295	Aligned	0.904974	0.81383	0.818895	-0.00506544
296	Original	0.906839	0.744048	0.901749	-0.157702
296	Aligned	0.906839	0.809524	0.804516	0.00500794
297	Original	0.918832	0.774725	0.903239	-0.128514
297	Aligned	0.918832	0.868132	0.813404	0.0547279
298	Original	0.905435	0.736264	0.903545	-0.167281
298	Aligned	0.905435	0.824176	0.815441	0.0087348
299	Original	0.903848	0.727778	0.902953	-0.175175
299	Aligned	0.903848	0.816667	0.809063	0.00760353
300	Original	0.895751	0.731183	0.905441	-0.174258
300	Aligned	0.895751	0.811828	0.811188	0.000639858
301	Original	0.90644	0.741573	0.906129	-0.164556
301	Aligned	0.90644	0.825843	0.832722	-0.00687976
302	Original	0.897404	0.708333	0.904496	-0.196162
302	Aligned	0.897404	0.809524	0.820789	-0.0112655
303	Original	0.908256	0.713483	0.905416	-0.191933
303	Aligned	0.908256	0.837079	0.806964	0.0301147
304	Original	0.907738	0.73494	0.904007	-0.169067
304	Aligned	0.907738	0.831325	0.813911	0.0174144
305	Original	0.899723	0.727273	0.905029	-0.177756
305	Aligned	0.899723	0.818182	0.816063	0.00211911
306	Original	0.906855	0.743902	0.904941	-0.161039
306	Aligned	0.906855	0.829268	0.828284	0.000984437
307	Original	0.897652	0.741758	0.901711	-0.159953
307	Aligned	0.897652	0.813187	0.802811	0.0103757
308	Original	0.900745	0.731132	0.905497	-0.174364
308	Aligned	0.900745	0.820755	0.816101	0.00465337
309	Original	0.905476	0.755556	0.901018	-0.145463
309	Aligned	0.905476	0.838889	0.805804	0.0330844
310	Original	0.908943	0.741176	0.906816	-0.165639
310	Aligned	0.908943	0.835294	0.81882	0.0164742
311	Original	0.90634	0.731579	0.901121	-0.169542
311	Aligned	0.90634	0.831579	0.812334	0.0192446
312	Original	0.906698	0.747573	0.901572	-0.154
312	Aligned	0.906698	0.825243	0.806821	0.0184222
313	Original	0.90263	0.732143	0.906631	-0.174489
313	Aligned	0.90263	0.833333	0.820789	0.0125441
314	Original	0.885819	0.693878	0.907997	-0.214119
314	Aligned	0.885819	0.77551	0.821399	-0.0458892
315	Original	0.921152	0.778351	0.904548	-0.126198
315	Aligned	0.921152	0.85567	0.82215	0.0335204
316	Original	0.899776	0.737113	0.908423	-0.17131
316	Aligned	0.899776	0.819588	0.823781	-0.00419373
317	Original	0.895807	0.723529	0.909664	-0.186135
317	Aligned	0.895807	0.805882	0.838657	-0.0327748
318	Original	0.904028	0.733696	0.904747	-0.171052
318	Aligned	0.904028	0.820652	0.814588	0.00606375
319	Original	0.909644	0.747475	0.904305	-0.15683
319	Aligned	0.909644	0.848485	0.803305	0.0451794
320	Original	0.92573	0.769663	0.905824	-0.136161
320	Aligned	0.92573	0.859551	0.818571	0.04098
321	Original	0.897924	0.722892	0.905023	-0.182132
321	Aligned	0.897924	0.813253	0.811064	0.00218936
322	Original	0.898344	0.730769	0.905887	-0.175118
322	Aligned	0.898344	0.824176	0.810145	0.0140312
323	Original	0.897325	0.70122	0.905246	-0.204027
323	Aligned	0.897325	0.810976	0.810594	0.000381872
324	Original	0.916657	0.778409	0.906454	-0.128044
324	Aligned	0.916657	0.869318	0.826547	0.042771
325	Original	0.904438	0.729412	0.906104	-0.176692
325	Aligned	0.904438	0.835294	0.818006	0.017288
326	Original	0.917739	0.773684	0.901427	-0.127743
326	Aligned	0.917739	0.868421	0.799185	0.0692365
327	Original	0.908834	0.741379	0.909526	-0.168146
327	Aligned	0.908834	0.83908	0.823122	0.0159581
328	Original	0.901584	0.707865	0.902057	-0.194191
328	Aligned	0.901584	0.820225	0.80452	0.0157043
329	Original	0.907501	0.752809	0.909082	-0.156273
329	Aligned	0.907501	0.837079	0.821319	0.0157592
330	Original	0.917376	0.755682	0.906046	-0.150365
330	Aligned	0.917376	0.869318	0.808937	0.0603809
331	Original	0.897963	0.744444	0.900407	-0.155963
331	Aligned	0.897963	0.811111	0.805804	0.00530663
332	Original	0.907947	0.752874	0.90576	-0.152887
332	Aligned	0.907947	0.833333	0.823122	0.010211
333	Original	0.90693	0.734694	0.904937	-0.170243
333	Aligned	0.90693	0.826531	0.80457	0.021961
334	Original	0.901591	0.709677	0.902792	-0.193115
334	Aligned	0.901591	0.817204	0.809354	0.00785032
335	Original	0.905916	0.76087	0.901182	-0.140312
335	Aligned	0.905916	0.820652	0.813366	0.00728624
336	Original	0.910639	0.757426	0.904266	-0.14684
336	Aligned	0.910639	0.846535	0.793325	0.0532095
337	Original	0.903096	0.75	0.904776	-0.154776
337	Aligned	0.903096	0.825	0.817073	0.00792683
338	Original	0.899097	0.739362	0.902568	-0.163207
338	Aligned	0.899097	0.819149	0.822157	-0.00300761
339	Original	0.901522	0.728261	0.903627	-0.175366
339	Aligned	0.901522	0.826087	0.813162	0.0129248
340	Original	0.914469	0.736264	0.90385	-0.167586
340	Aligned	0.914469	0.846154	0.80332	0.0428334
341	Original	0.904765	0.747475	0.903897	-0.156422
341	Aligned	0.904765	0.828283	0.805652	0.0226309
342	Original	0.922402	0.783333	0.906212	-0.122878
342	Aligned	0.922402	0.855556	0.817108	0.0384476
343	Original	0.900175	0.721053	0.902243	-0.18119
343	Aligned	0.900173	0.805263	0.813048	-0.00778475
344	Original	0.916321	0.764368	0.900366	-0.135999
344	Aligned	0.916321	0.844828	0.809383	0.0354443
345	Original	0.907706	0.747126	0.903114	-0.155988
345	Aligned	0.907704	0.833333	0.815998	0.017335
346	Original	0.898199	0.723301	0.901572	-0.178271
346	Aligned	0.898199	0.834951	0.778742	0.0562094
347	Original	0.912984	0.761364	0.906657	-0.145294
347	Aligned	0.912984	0.852273	0.823188	0.0290846
348	Original	0.928004	0.8	0.902238	-0.102238
348	Aligned	0.928004	0.876471	0.806816	0.0696547
349	Original	0.897132	0.718391	0.90515	-0.186759
349	Aligned	0.897132	0.816092	0.82526	-0.00916756
350	Original	0.911181	0.742105	0.903772	-0.161666
350	Aligned	0.911181	0.831579	0.807238	0.0243414
351	Original	0.90653	0.739583	0.906199	-0.166616
351	Aligned	0.90653	0.828125	0.804853	0.0232718
352	Original	0.913578	0.741379	0.904946	-0.163567
352	Aligned	0.913578	0.827586	0.817016	0.0105701
353	Original	0.906029	0.73913	0.903423	-0.164293
353	Aligned	0.906029	0.826087	0.817848	0.00823855
354	Original	0.907558	0.753247	0.902702	-0.149455
354	Aligned	0.907558	0.824675	0.829169	-0.00449388
355	Original	0.894319	0.741573	0.900835	-0.159262
355	Aligned	0.894319	0.803371	0.795866	0.00750436
356	Original	0.904151	0.742105	0.905097	-0.162992
356	Aligned	0.904151	0.831579	0.785729	0.0458501
357	Original	0.921152	0.793269	0.901042	-0.107772
357	Aligned	0.921152	0.850962	0.810968	0.0399934
358	Original	0.899691	0.732955	0.903502	-0.170547
358	Aligned	0.899691	0.8125	0.80741	0.00508958
359	Original	0.904941	0.73913	0.901487	-0.162357
359	Aligned	0.904938	0.820652	0.800835	0.0198168
360	Original	0.901737	0.719101	0.904296	-0.185195
360	Aligned	0.901737	0.814607	0.809306	0.0053011
361	Original	0.905633	0.740741	0.905672	-0.164931
361	Aligned	0.905633	0.814815	0.832893	-0.018078
362	Original	0.911081	0.755556	0.906212	-0.150656
362	Aligned	0.911081	0.833333	0.827291	0.00604209
363	Original	0.916348	0.738372	0.905067	-0.166695
363	Aligned	0.916348	0.848837	0.809626	0.0392116
364	Original	0.917595	0.773256	0.901404	-0.128148
364	Aligned	0.917595	0.848837	0.81044	0.0383976
365	Original	0.882	0.698864	0.902178	-0.203315
365	Aligned	0.882	0.795455	0.812907	-0.0174526
366	Original	0.897458	0.730769	0.907517	-0.176748
366	Aligned	0.897458	0.807692	0.809432	-0.00173935
367	Original	0.907856	0.729167	0.908646	-0.179479
367	Aligned	0.907856	0.822917	0.822594	0.000322866
368	Original	0.91187	0.739362	0.904199	-0.164837
368	Aligned	0.91187	0.835106	0.810334	0.0247721
369	Original	0.891871	0.724719	0.905213	-0.180494
369	Aligned	0.891871	0.786517	0.830279	-0.0437621
370	Original	0.897196	0.719048	0.903166	-0.184119
370	Aligned	0.897196	0.828571	0.795097	0.0334744
371	Original	0.897986	0.709302	0.900387	-0.191084
371	Aligned	0.897986	0.80814	0.805759	0.00238048
372	Original	0.913478	0.767442	0.904151	-0.13671
372	Aligned	0.913478	0.843023	0.807998	0.0350257
373	Original	0.910344	0.752688	0.902079	-0.14939
373	Aligned	0.910344	0.849462	0.799776	0.0496865
374	Original	0.907596	0.727273	0.903795	-0.176522
374	Aligned	0.907596	0.828283	0.813814	0.0144693
375	Original	0.917311	0.761364	0.906657	-0.145294
375	Aligned	0.917311	0.857955	0.829906	0.0280482
376	Original	0.906626	0.731959	0.90516	-0.173201
376	Aligned	0.906626	0.824742	0.814705	0.010037
377	Original	0.906863	0.743119	0.906768	-0.163648
377	Aligned	0.906863	0.830275	0.810877	0.0193981
378	Original	0.900523	0.732323	0.904101	-0.171778
378	Aligned	0.900523	0.818182	0.803407	0.0147744
379	Original	0.893991	0.711111	0.901426	-0.190315
379	Aligned	0.893991	0.827778	0.790937	0.0368409
380	Original	0.903815	0.725275	0.902119	-0.176844
380	Aligned	0.903815	0.835165	0.792829	0.0423353
381	Original	0.909967	0.752688	0.904117	-0.151428
381	Aligned	0.909967	0.849462	0.826065	0.0233976
382	Original	0.898975	0.697183	0.905965	-0.208782
382	Aligned	0.898975	0.788732	0.81335	-0.0246172
383	Original	0.892907	0.731183	0.902181	-0.170998
383	Aligned	0.892907	0.806452	0.798247	0.00820421
384	Original	0.897742	0.742268	0.903121	-0.160852
384	Aligned	0.897742	0.835052	0.797777	0.0372747
385	Original	0.905021	0.732323	0.904203	-0.17188
385	Aligned	0.905021	0.833333	0.813405	0.0199279
386	Original	0.91284	0.763441	0.906256	-0.142816
386	Aligned	0.91284	0.849462	0.810067	0.0393951
387	Original	0.898295	0.732323	0.900531	-0.168207
387	Aligned	0.898295	0.828283	0.800551	0.0277319
388	Original	0.914937	0.763441	0.909415	-0.145974
388	Aligned	0.914937	0.844086	0.827491	0.0165947
389	Original	0.909755	0.752941	0.904578	-0.151637
389	Aligned	0.909755	0.835294	0.811292	0.0240022
390	Original	0.909394	0.73913	0.905053	-0.165923
390	Aligned	0.909394	0.842391	0.827934	0.0144573
391	Original	0.912518	0.755319	0.90797	-0.152651
391	Aligned	0.912518	0.835106	0.820424	0.0146824
392	Original	0.906748	0.740506	0.907946	-0.167439
392	Aligned	0.906748	0.829114	0.837635	-0.0085207
393	Original	0.909305	0.761628	0.903337	-0.141709
393	Aligned	0.909305	0.831395	0.817053	0.014342
394	Original	0.896619	0.732558	0.90232	-0.169762
394	Aligned	0.896619	0.80814	0.809626	-0.00148602
395	Original	0.918421	0.752688	0.903505	-0.150817
395	Aligned	0.918421	0.849462	0.817607	0.0318549
396	Original	0.903001	0.744444	0.902749	-0.158305
396	Aligned	0.903001	0.816667	0.806925	0.00974202
397	Original	0.897657	0.729412	0.903866	-0.174454
397	Aligned	0.897657	0.811765	0.817803	-0.00603794
398	Original	0.904536	0.755556	0.901629	-0.146074
398	Aligned	0.904536	0.833333	0.813136	0.0201969
399	Original	0.909147	0.764706	0.904273	-0.139567
399	Aligned	0.909147	0.835294	0.830315	0.00497876
400	Original	0.89732	0.733333	0.902546	-0.169212
400	Aligned	0.89732	0.822222	0.79002	0.0322019
401	Original	0.891023	0.709302	0.909137	-0.199835
401	Aligned	0.891023	0.790698	0.82265	-0.0319519
402	Original	0.900704	0.717172	0.902877	-0.185705
402	Aligned	0.900704	0.833333	0.807998	0.025335
403	Original	0.907461	0.770115	0.904844	-0.134729
403	Aligned	0.907461	0.827586	0.794219	0.0333668
404	Original	0.911795	0.741935	0.898512	-0.156577
404	Aligned	0.911795	0.854839	0.806399	0.0484397
405	Original	0.907776	0.728723	0.902161	-0.173437
405	Aligned	0.907776	0.829787	0.804015	0.0257717
406	Original	0.902211	0.734694	0.908303	-0.173609
406	Aligned	0.902211	0.821429	0.811404	0.0100251
407	Original	0.917594	0.765	0.902041	-0.137041
407	Aligned	0.917594	0.85	0.805102	0.044898
408	Original	0.913513	0.76087	0.90546	-0.144591
408	Aligned	0.913513	0.842391	0.815913	0.0264785
409	Original	0.898069	0.707447	0.90053	-0.193083
409	Aligned	0.898069	0.829787	0.795353	0.0344346
410	Original	0.908529	0.73913	0.903729	-0.164598
410	Aligned	0.908529	0.836957	0.819478	0.0174781
411	Original	0.890704	0.718085	0.904097	-0.186012
411	Aligned	0.890704	0.803191	0.823481	-0.02029
412	Original	0.903675	0.752475	0.903552	-0.151076
412	Aligned	0.903675	0.831683	0.803735	0.0279477
413	Original	0.907871	0.754808	0.902165	-0.147357
413	Aligned	0.907871	0.846154	0.797181	0.0489725
414	Original	0.91164	0.771277	0.900122	-0.128846
414	Aligned	0.91164	0.851064	0.794232	0.0568323
415	Original	0.915224	0.757895	0.90897	-0.151076
415	Aligned	0.915224	0.847368	0.837309	0.0100596
416	Original	0.921499	0.773256	0.908221	-0.134966
416	Aligned	0.921499	0.854651	0.810847	0.0438046
417	Original	0.893581	0.704082	0.904223	-0.200141
417	Aligned	0.893581	0.821429	0.785496	0.0359329
418	Original	0.904807	0.736264	0.906906	-0.170642
418	Aligned	0.904807	0.82967	0.822367	0.00730325
419	Original	0.914412	0.755556	0.904481	-0.148925
419	Aligned	0.914412	0.85	0.811914	0.0380855
420	Original	0.898641	0.736264	0.90548	-0.169216
420	Aligned	0.898638	0.813187	0.814117	-0.000930115
421	Original	0.894472	0.715116	0.900488	-0.185372
421	Aligned	0.894472	0.80814	0.805454	0.00268573
422	Original	0.903932	0.742574	0.902429	-0.159855
422	Aligned	0.903932	0.836634	0.795571	0.0410631
423	Original	0.92149	0.789474	0.906014	-0.116541
423	Aligned	0.92149	0.852632	0.80683	0.0458018
424	Original	0.919315	0.768421	0.899796	-0.131375
424	Aligned	0.919315	0.842105	0.799083	0.0430227
425	Original	0.894344	0.72093	0.903337	-0.182407
425	Aligned	0.894344	0.80814	0.804335	0.00380498
426	Original	0.92011	0.765957	0.905014	-0.139057
426	Aligned	0.92011	0.840426	0.815736	0.0246897
427	Original	0.909722	0.768421	0.901019	-0.132598
427	Aligned	0.909722	0.842105	0.800408	0.0416975
428	Original	0.898992	0.716667	0.904582	-0.187916
428	Aligned	0.898992	0.816667	0.823625	-0.00695859
429	Original	0.890435	0.721591	0.903807	-0.182216
429	Aligned	0.890435	0.806818	0.813314	-0.00649615
430	Original	0.900723	0.732143	0.906733	-0.17459
430	Aligned	0.900723	0.797619	0.817433	-0.0198138
431	Original	0.903467	0.734043	0.903995	-0.169953
431	Aligned	0.903464	0.824468	0.804627	0.0198411
432	Original	0.898448	0.738095	0.900936	-0.16284
432	Aligned	0.898448	0.839286	0.811839	0.0274468
433	Original	0.894472	0.717391	0.90597	-0.188579
433	Aligned	0.894472	0.815217	0.821923	-0.006706
434	Original	0.918583	0.7875	0.910366	-0.122866
434	Aligned	0.918583	0.84375	0.842683	0.00106707
435	Original	0.919789	0.773256	0.900895	-0.12764
435	Aligned	0.919789	0.866279	0.814713	0.051566
436	Original	0.903516	0.727778	0.902749	-0.174972
436	Aligned	0.903516	0.827778	0.810285	0.0174926
437	Original	0.893384	0.721591	0.901262	-0.179671
437	Aligned	0.893384	0.801136	0.812704	-0.0115672
438	Original	0.931211	0.806818	0.903603	-0.0967852
438	Aligned	0.931211	0.869318	0.796824	0.0724941
439	Original	0.91659	0.783333	0.904684	-0.121351
439	Aligned	0.91659	0.85	0.81609	0.0339104
440	Original	0.895928	0.709677	0.901467	-0.19179
440	Aligned	0.895928	0.817204	0.802629	0.0145754
441	Original	0.898826	0.736559	0.907683	-0.171124
441	Aligned	0.898826	0.833333	0.822091	0.0112424
442	Original	0.901784	0.741935	0.905747	-0.163811
442	Aligned	0.901784	0.817204	0.821887	-0.0046828
443	Original	0.911294	0.763736	0.906091	-0.142355
443	Aligned	0.911294	0.835165	0.809432	0.0257332
444	Original	0.902039	0.735	0.906122	-0.171122
444	Aligned	0.902039	0.8	0.817653	-0.0176531
445	Original	0.903578	0.75	0.903462	-0.153462
445	Aligned	0.903578	0.827778	0.800713	0.0270649
446	Original	0.886503	0.688172	0.905339	-0.217167
446	Aligned	0.886503	0.795699	0.815468	-0.0197688
447	Original	0.890698	0.696629	0.906333	-0.209704
447	Aligned	0.890698	0.786517	0.809102	-0.0225852
448	Original	0.898247	0.736559	0.905543	-0.168984
448	Aligned	0.898247	0.822581	0.805278	0.0173025
449	Original	0.909501	0.729885	0.904437	-0.174552
449	Aligned	0.909501	0.844828	0.811928	0.0329
450	Original	0.892012	0.720238	0.898902	-0.178663
450	Aligned	0.892012	0.815476	0.800041	0.0154355
451	Original	0.908939	0.730769	0.902017	-0.171247
451	Aligned	0.908939	0.82967	0.798126	0.0315444
452	Original	0.890548	0.710227	0.901466	-0.191239
452	Aligned	0.890548	0.8125	0.78807	0.02443
453	Original	0.887978	0.692308	0.904461	-0.212154
453	Aligned	0.887978	0.774725	0.8242	-0.0494752
454	Original	0.889444	0.702381	0.90297	-0.200589
454	Aligned	0.889444	0.797619	0.809093	-0.0114737
455	Original	0.889707	0.70625	0.908537	-0.202287
455	Aligned	0.889707	0.7875	0.810264	-0.0227642
456	Original	0.905883	0.735294	0.904374	-0.16908
456	Aligned	0.905883	0.829412	0.823296	0.00611573
457	Original	0.910787	0.730337	0.900631	-0.170294
457	Aligned	0.910787	0.831461	0.812665	0.0187952
458	Original	0.899636	0.741176	0.903866	-0.162689
458	Aligned	0.899636	0.823529	0.820549	0.00298007
459	Original	0.918266	0.738095	0.903377	-0.165281
459	Aligned	0.918266	0.869048	0.8095	0.059548
460	Original	0.892669	0.734694	0.903611	-0.168917
460	Aligned	0.892669	0.811224	0.796104	0.0151209
461	Original	0.907106	0.755208	0.905587	-0.150379
461	Aligned	0.907106	0.833333	0.816374	0.0169589
462	Original	0.895095	0.725	0.903455	-0.178455
462	Aligned	0.895095	0.80625	0.803557	0.00269309
463	Original	0.899826	0.728916	0.901464	-0.172549
463	Aligned	0.899826	0.819277	0.809132	0.0101455
464	Original	0.901011	0.732558	0.905372	-0.172814
464	Aligned	0.901011	0.831395	0.814917	0.0164788
465	Original	0.906093	0.73913	0.903627	-0.164496
465	Aligned	0.906093	0.831522	0.802262	0.0292601
466	Original	0.89799	0.71875	0.90834	-0.18959
466	Aligned	0.89799	0.8125	0.803222	0.00927814
467	Original	0.924678	0.738095	0.906937	-0.168841
467	Aligned	0.924678	0.85119	0.820382	0.0308081
468	Original	0.891442	0.724138	0.906269	-0.182131
468	Aligned	0.891442	0.781609	0.823631	-0.042022
469	Original	0.89642	0.715116	0.900692	-0.185576
469	Aligned	0.89642	0.796512	0.797009	-0.000496919
470	Original	0.905368	0.758824	0.903357	-0.144534
470	Aligned	0.905368	0.841176	0.804273	0.0369038
471	Original	0.929718	0.796703	0.905989	-0.109286
471	Aligned	0.929718	0.879121	0.80108	0.0780412
472	Original	0.903627	0.71978	0.909045	-0.189264
472	Aligned	0.903627	0.818681	0.81921	-0.000528296
473	Original	0.901394	0.733333	0.905703	-0.172369
473	Aligned	0.901394	0.811111	0.811609	-0.00049785
474	Original	0.90241	0.731183	0.905339	-0.174157
474	Aligned	0.90241	0.827957	0.810781	0.0171765
475	Original	0.917453	0.785714	0.903173	-0.117459
475	Aligned	0.917453	0.85119	0.816314	0.0348764
476	Original	0.907227	0.766304	0.901793	-0.135489
476	Aligned	0.907227	0.858696	0.80868	0.0500159
477	Original	0.907119	0.744681	0.902263	-0.157582
477	Aligned	0.907119	0.824468	0.817061	0.00740734
478	Original	0.906392	0.737179	0.902479	-0.165299
478	Aligned	0.906392	0.833333	0.80191	0.0314235
479	Original	0.896756	0.721591	0.904825	-0.183234
479	Aligned	0.896756	0.806818	0.813721	-0.00690332
480	Original	0.921582	0.775862	0.902911	-0.127049
480	Aligned	0.921582	0.873563	0.81152	0.0620428
481	Original	0.903459	0.738095	0.905513	-0.167417
481	Aligned	0.903459	0.815476	0.818857	-0.0033806
482	Original	0.908216	0.752941	0.904578	-0.151637
482	Aligned	0.908216	0.817647	0.814954	0.00269284
483	Original	0.910287	0.75	0.908167	-0.158167
483	Aligned	0.910287	0.820513	0.818163	0.00234947
484	Original	0.904421	0.744565	0.906887	-0.162321
484	Aligned	0.904421	0.836957	0.819478	0.0174781
485	Original	0.890188	0.707317	0.904636	-0.197319
485	Aligned	0.890188	0.79878	0.827064	-0.0282834
486	Original	0.915842	0.738636	0.904112	-0.165476
486	Aligned	0.915842	0.852273	0.808225	0.044048
487	Original	0.899381	0.733696	0.901182	-0.167486
487	Aligned	0.899381	0.820652	0.800835	0.0198168
488	Original	0.903899	0.75	0.904607	-0.154607
488	Aligned	0.903899	0.824468	0.823074	0.0013943
489	Original	0.900637	0.731579	0.902854	-0.171275
489	Aligned	0.900637	0.842105	0.788277	0.053828
490	Original	0.922804	0.789773	0.902077	-0.112304
490	Aligned	0.922804	0.852273	0.809853	0.0424193
491	Original	0.889263	0.695122	0.904433	-0.209311
491	Aligned	0.889263	0.786585	0.813949	-0.0273634
492	Original	0.899098	0.714286	0.904563	-0.190277
492	Aligned	0.899098	0.818681	0.816867	0.00181434
493	Original	0.888254	0.69898	0.901979	-0.202999
493	Aligned	0.888254	0.790816	0.80355	-0.0127332
494	Original	0.906825	0.753012	0.901159	-0.148147
494	Aligned	0.906825	0.837349	0.811775	0.0255739
495	Original	0.900853	0.75	0.902422	-0.152422
495	Aligned	0.900853	0.813953	0.810033	0.00392093
496	Original	0.898694	0.709302	0.905271	-0.195968
496	Aligned	0.898694	0.796512	0.821632	-0.0251204
497	Original	0.899868	0.726804	0.905976	-0.179172
497	Aligned	0.899868	0.804124	0.814195	-0.0100717
498	Original	0.895521	0.733645	0.899959	-0.166314
498	Aligned	0.895521	0.808411	0.806969	0.00144208
499	Original	0.9119	0.766304	0.904238	-0.137934
499	Aligned	0.911902	0.842391	0.811023	0.0313685

## Sheet: Figure 2 - Scanner C
Bootstrap sample index	Predictions type	ROC-AUC	SENSITIVITY	SPECIFICITY	Difference SEN - SPEC
0	Original	0.848757	0.693548	0.874975	-0.181426
0	Aligned	0.848757	0.752688	0.814856	-0.0621682
1	Original	0.879753	0.76699	0.87574	-0.10875
1	Aligned	0.879753	0.815534	0.807535	0.00799875
2	Original	0.848695	0.685	0.875102	-0.190102
2	Aligned	0.848695	0.745	0.798265	-0.0532653
3	Original	0.881584	0.757895	0.873191	-0.115296
3	Aligned	0.881584	0.805263	0.809888	-0.00462471
4	Original	0.856666	0.685567	0.876096	-0.190529
4	Aligned	0.856666	0.762887	0.800734	-0.0378476
5	Original	0.859236	0.6875	0.874592	-0.187092
5	Aligned	0.859236	0.760417	0.806586	-0.0461698
6	Original	0.847406	0.685393	0.873346	-0.187952
6	Aligned	0.847406	0.758427	0.796885	-0.0384576
7	Original	0.860501	0.692308	0.880016	-0.187709
7	Aligned	0.860501	0.730769	0.827969	-0.0971998
8	Original	0.864459	0.693069	0.878445	-0.185375
8	Aligned	0.864459	0.752475	0.821698	-0.0692231
9	Original	0.86005	0.686275	0.876786	-0.190512
9	Aligned	0.86005	0.759804	0.813189	-0.0533851
10	Original	0.8674	0.718447	0.870635	-0.152188
10	Aligned	0.8674	0.791262	0.793649	-0.00238704
11	Original	0.875272	0.726804	0.872629	-0.145825
11	Aligned	0.875272	0.793814	0.798491	-0.00467629
12	Original	0.864994	0.688235	0.881282	-0.193046
12	Aligned	0.864994	0.747059	0.83703	-0.0899707
13	Original	0.865303	0.714286	0.878417	-0.164131
13	Aligned	0.865303	0.755102	0.820583	-0.0654814
14	Original	0.885487	0.740566	0.877503	-0.136937
14	Aligned	0.885487	0.806604	0.815284	-0.00868025
15	Original	0.854394	0.68932	0.868797	-0.179477
15	Aligned	0.854394	0.76699	0.772105	-0.00511508
16	Original	0.877088	0.730769	0.877349	-0.14658
16	Aligned	0.877088	0.802885	0.801981	0.000903406
17	Original	0.866047	0.698925	0.871612	-0.172687
17	Aligned	0.866047	0.77957	0.796209	-0.0166396
18	Original	0.872466	0.720588	0.873724	-0.153136
18	Aligned	0.872466	0.764706	0.813393	-0.0486873
19	Original	0.864954	0.721649	0.874669	-0.153019
19	Aligned	0.864954	0.773196	0.808791	-0.0355947
20	Original	0.85196	0.683673	0.880763	-0.197089
20	Aligned	0.85196	0.734694	0.820583	-0.0858896
21	Original	0.846845	0.666667	0.880024	-0.213358
21	Aligned	0.846845	0.727273	0.824934	-0.097661
22	Original	0.853679	0.70202	0.873597	-0.171577
22	Aligned	0.853679	0.762626	0.793716	-0.0310893
23	Original	0.864653	0.705882	0.874669	-0.168787
23	Aligned	0.864653	0.776471	0.820244	-0.0437736
24	Original	0.876999	0.725806	0.876707	-0.1509
24	Aligned	0.876999	0.784946	0.80915	-0.024204
25	Original	0.87568	0.725275	0.879711	-0.154436
25	Aligned	0.87568	0.774725	0.818293	-0.0435677
26	Original	0.879964	0.713592	0.879008	-0.165415
26	Aligned	0.879962	0.791262	0.806616	-0.0153542
27	Original	0.868323	0.713542	0.879384	-0.165843
27	Aligned	0.868322	0.765625	0.820657	-0.0550316
28	Original	0.872166	0.731959	0.874975	-0.143016
28	Aligned	0.872166	0.783505	0.814399	-0.0308942
29	Original	0.859274	0.712963	0.870809	-0.157847
29	Aligned	0.859274	0.787037	0.79027	-0.00323279
30	Original	0.87798	0.725275	0.878488	-0.153214
30	Aligned	0.87798	0.774725	0.826543	-0.0518178
31	Original	0.88269	0.737374	0.874107	-0.136734
31	Aligned	0.88269	0.80303	0.800041	0.0029895
32	Original	0.860251	0.69	0.880714	-0.190714
32	Aligned	0.860251	0.75	0.823163	-0.0731633
33	Original	0.847966	0.668317	0.875179	-0.206862
33	Aligned	0.847966	0.747525	0.803327	-0.0558025
34	Original	0.873937	0.714286	0.878039	-0.163753
34	Aligned	0.873937	0.790476	0.80286	-0.0123839
35	Original	0.867527	0.695652	0.878056	-0.182404
35	Aligned	0.867527	0.771739	0.815811	-0.0440718
36	Original	0.876489	0.709184	0.875051	-0.165867
36	Aligned	0.876489	0.785714	0.821399	-0.0356851
37	Original	0.868306	0.728723	0.87658	-0.147856
37	Aligned	0.868306	0.781915	0.809111	-0.0271964
38	Original	0.86714	0.69898	0.880763	-0.181783
38	Aligned	0.86714	0.760204	0.823541	-0.0633373
39	Original	0.860498	0.691589	0.873799	-0.182211
39	Aligned	0.860498	0.761682	0.812283	-0.0506006
40	Original	0.888496	0.745192	0.880004	-0.134812
40	Aligned	0.888496	0.798077	0.829044	-0.0309672
41	Original	0.862851	0.702128	0.877191	-0.175064
41	Aligned	0.862849	0.760638	0.815124	-0.054486
42	Original	0.870926	0.71134	0.876504	-0.165164
42	Aligned	0.870926	0.78866	0.800734	-0.0120745
43	Original	0.863024	0.713636	0.87045	-0.156814
43	Aligned	0.863024	0.781818	0.806953	-0.0251348
44	Original	0.857149	0.704762	0.874055	-0.169293
44	Aligned	0.857149	0.766667	0.802656	-0.0359891
45	Original	0.859266	0.693069	0.879873	-0.186804
45	Aligned	0.859266	0.737624	0.822923	-0.0852993
46	Original	0.865713	0.707865	0.878334	-0.170469
46	Aligned	0.865711	0.764045	0.807269	-0.0432245
47	Original	0.859022	0.70297	0.868443	-0.165472
47	Aligned	0.859022	0.782178	0.787814	-0.00563562
48	Original	0.868743	0.710227	0.873066	-0.162839
48	Aligned	0.868743	0.778409	0.812704	-0.0342945
49	Original	0.855111	0.678571	0.88212	-0.203548
49	Aligned	0.855111	0.732143	0.835334	-0.103191
50	Original	0.850845	0.693878	0.874847	-0.180969
50	Aligned	0.850845	0.755102	0.789882	-0.0347796
51	Original	0.870484	0.731818	0.879039	-0.147221
51	Aligned	0.870484	0.786364	0.817587	-0.0312233
52	Original	0.869784	0.728571	0.874668	-0.146097
52	Aligned	0.869783	0.795238	0.798876	-0.00363831
53	Original	0.853361	0.7	0.87477	-0.17477
53	Aligned	0.853361	0.766667	0.809397	-0.0427307
54	Original	0.857184	0.690476	0.874872	-0.184396
54	Aligned	0.857184	0.761905	0.798161	-0.0362566
55	Original	0.858898	0.719048	0.876609	-0.157561
55	Aligned	0.858898	0.757143	0.817773	-0.0606304
56	Original	0.87323	0.695402	0.878893	-0.18349
56	Aligned	0.87323	0.758621	0.825565	-0.0669441
57	Original	0.862751	0.695402	0.876857	-0.181455
57	Aligned	0.862751	0.747126	0.821901	-0.0747746
58	Original	0.862652	0.688119	0.875791	-0.187672
58	Aligned	0.862652	0.762376	0.80496	-0.042584
59	Original	0.873535	0.708791	0.876451	-0.16766
59	Aligned	0.873535	0.769231	0.822978	-0.0537474
60	Original	0.884292	0.747475	0.879412	-0.131938
60	Aligned	0.884292	0.808081	0.815038	-0.00695694
61	Original	0.854752	0.695	0.88	-0.185
61	Aligned	0.854752	0.76	0.817653	-0.0576531
62	Original	0.882257	0.738372	0.881359	-0.142987
62	Aligned	0.882257	0.790698	0.826414	-0.0357167
63	Original	0.885292	0.723404	0.873318	-0.149914
63	Aligned	0.885292	0.797872	0.808296	-0.0104236
64	Original	0.865346	0.727273	0.873903	-0.146631
64	Aligned	0.865346	0.762626	0.810039	-0.0474125
65	Original	0.877642	0.721591	0.87673	-0.15514
65	Aligned	0.877642	0.761364	0.821356	-0.0599922
66	Original	0.868347	0.713636	0.877301	-0.163664
66	Aligned	0.868347	0.777273	0.808487	-0.031214
67	Original	0.863868	0.716495	0.875178	-0.158684
67	Aligned	0.863868	0.783505	0.796349	-0.012844
68	Original	0.880223	0.715686	0.876684	-0.160998
68	Aligned	0.880223	0.79902	0.80441	-0.00539036
69	Original	0.867856	0.712264	0.876584	-0.164319
69	Aligned	0.867856	0.778302	0.807315	-0.0290132
70	Original	0.857885	0.715116	0.87617	-0.161054
70	Aligned	0.857885	0.767442	0.81278	-0.045338
71	Original	0.883246	0.745098	0.874336	-0.129238
71	Aligned	0.883246	0.808824	0.808187	0.000636514
72	Original	0.852467	0.693182	0.874593	-0.181411
72	Aligned	0.852467	0.744318	0.819524	-0.0752054
73	Original	0.883419	0.747475	0.873087	-0.125612
73	Aligned	0.883418	0.808081	0.797694	0.0103865
74	Original	0.867621	0.721591	0.878054	-0.156463
74	Aligned	0.867621	0.772727	0.81647	-0.0437426
75	Original	0.862874	0.713592	0.873188	-0.159595
75	Aligned	0.862874	0.781553	0.80876	-0.0272071
76	Original	0.878203	0.71978	0.878285	-0.158505
76	Aligned	0.878203	0.769231	0.82746	-0.058229
77	Original	0.878351	0.754902	0.874234	-0.119332
77	Aligned	0.878351	0.803922	0.80002	0.00390115
78	Original	0.856094	0.691176	0.881074	-0.189897
78	Aligned	0.856094	0.759804	0.816558	-0.0567539
79	Original	0.845385	0.688172	0.874771	-0.186599
79	Aligned	0.845385	0.747312	0.810984	-0.0636725
80	Original	0.858913	0.704545	0.879886	-0.175341
80	Aligned	0.858913	0.755682	0.817488	-0.061806
81	Original	0.875864	0.736559	0.877624	-0.141065
81	Aligned	0.875864	0.790323	0.806093	-0.0157708
82	Original	0.853034	0.7	0.875943	-0.175943
82	Aligned	0.853034	0.763158	0.804281	-0.0411235
83	Original	0.85774	0.691919	0.876046	-0.184127
83	Aligned	0.85774	0.757576	0.810243	-0.0526671
84	Original	0.859375	0.712766	0.873828	-0.161062
84	Aligned	0.859375	0.765957	0.811455	-0.0454979
85	Original	0.866095	0.71134	0.876402	-0.165062
85	Aligned	0.866095	0.778351	0.815725	-0.0373746
86	Original	0.889304	0.771277	0.87179	-0.100513
86	Aligned	0.889304	0.829787	0.803404	0.0263832
87	Original	0.866041	0.725962	0.875919	-0.149958
87	Aligned	0.866041	0.774038	0.811785	-0.0377467
88	Original	0.842665	0.652632	0.87686	-0.224229
88	Aligned	0.842665	0.726316	0.811417	-0.0851011
89	Original	0.863491	0.702128	0.875662	-0.173535
89	Aligned	0.863491	0.765957	0.816653	-0.0506956
90	Original	0.856935	0.703704	0.879191	-0.175487
90	Aligned	0.856934	0.773148	0.800797	-0.0276491
91	Original	0.8617	0.712121	0.872169	-0.160048
91	Aligned	0.8617	0.787879	0.781983	0.00589552
92	Original	0.874944	0.724719	0.87416	-0.149441
92	Aligned	0.874944	0.775281	0.804826	-0.029545
93	Original	0.864396	0.72449	0.876377	-0.151887
93	Aligned	0.864396	0.765306	0.812322	-0.0470154
94	Original	0.858811	0.698925	0.878337	-0.179412
94	Aligned	0.858811	0.758065	0.815977	-0.0579127
95	Original	0.857975	0.683908	0.875025	-0.191117
95	Aligned	0.857975	0.752874	0.811317	-0.0584434
96	Original	0.869037	0.720588	0.88138	-0.160792
96	Aligned	0.869036	0.77451	0.811454	-0.0369439
97	Original	0.862564	0.712963	0.874591	-0.161628
97	Aligned	0.862564	0.777778	0.79722	-0.0194422
98	Original	0.857266	0.690217	0.875	-0.184783
98	Aligned	0.857266	0.755435	0.8152	-0.0597649
99	Original	0.84618	0.64557	0.879801	-0.234231
99	Aligned	0.84618	0.708861	0.820463	-0.111603
100	Original	0.870756	0.700935	0.876865	-0.17593
100	Aligned	0.870757	0.766355	0.807991	-0.0416359
101	Original	0.866352	0.703883	0.879212	-0.175328
101	Aligned	0.866352	0.762136	0.825914	-0.0637779
102	Original	0.862975	0.705263	0.872069	-0.166806
102	Aligned	0.862973	0.784211	0.799286	-0.0150759
103	Original	0.866843	0.726852	0.880417	-0.153565
103	Aligned	0.866843	0.791667	0.817968	-0.0263014
104	Original	0.871755	0.732955	0.877239	-0.144285
104	Aligned	0.871755	0.784091	0.813925	-0.0298342
105	Original	0.852201	0.707447	0.874236	-0.166789
105	Aligned	0.852201	0.771277	0.802385	-0.0311082
106	Original	0.868857	0.72561	0.877186	-0.151576
106	Aligned	0.868857	0.780488	0.809272	-0.0287843
107	Original	0.881786	0.732323	0.878698	-0.146375
107	Aligned	0.881786	0.782828	0.824016	-0.0411872
108	Original	0.866705	0.702128	0.875662	-0.173535
108	Aligned	0.866705	0.765957	0.805952	-0.0399944
109	Original	0.867682	0.728723	0.880554	-0.151831
109	Aligned	0.86768	0.771277	0.834488	-0.0632118
110	Original	0.874073	0.744898	0.879335	-0.134437
110	Aligned	0.874073	0.770408	0.825275	-0.0548672
111	Original	0.853461	0.675258	0.875484	-0.200227
111	Aligned	0.853461	0.742268	0.816745	-0.0744768
112	Original	0.868371	0.701031	0.876708	-0.175677
112	Aligned	0.868371	0.773196	0.81236	-0.0391639
113	Original	0.868977	0.694118	0.875788	-0.181671
113	Aligned	0.868977	0.752941	0.816277	-0.0633355
114	Original	0.857677	0.70202	0.880943	-0.178922
114	Aligned	0.857677	0.742424	0.817486	-0.075062
115	Original	0.858824	0.696078	0.876174	-0.180096
115	Aligned	0.858824	0.745098	0.824826	-0.0797284
116	Original	0.863282	0.695876	0.879054	-0.183177
116	Aligned	0.863282	0.757732	0.81909	-0.0613584
117	Original	0.88153	0.752688	0.877522	-0.124834
117	Aligned	0.88153	0.817204	0.80375	0.0134546
118	Original	0.854061	0.666667	0.876299	-0.209632
118	Aligned	0.854061	0.736559	0.812717	-0.0761574
119	Original	0.869925	0.729167	0.875918	-0.146751
119	Aligned	0.869925	0.807292	0.797614	0.00967747
120	Original	0.857608	0.693182	0.882329	-0.189147
120	Aligned	0.857608	0.75	0.829601	-0.079601
121	Original	0.862236	0.704545	0.875916	-0.171371
121	Aligned	0.862236	0.767045	0.806393	-0.0393471
122	Original	0.864081	0.713483	0.877825	-0.164342
122	Aligned	0.864081	0.764045	0.809917	-0.0458716
123	Original	0.902243	0.782828	0.87931	-0.0964821
123	Aligned	0.902241	0.828283	0.822893	0.00538954
124	Original	0.861505	0.690722	0.875484	-0.184763
124	Aligned	0.861505	0.773196	0.808281	-0.0350848
125	Original	0.877072	0.730769	0.87643	-0.145661
125	Aligned	0.87707	0.783654	0.815462	-0.0318078
126	Original	0.872239	0.710526	0.877064	-0.166538
126	Aligned	0.872239	0.768421	0.820489	-0.0520682
127	Original	0.859355	0.683168	0.880078	-0.196909
127	Aligned	0.859355	0.742574	0.821902	-0.0793282
128	Original	0.860566	0.690476	0.880797	-0.190321
128	Aligned	0.860566	0.744048	0.819264	-0.075216
129	Original	0.866396	0.720588	0.871172	-0.150584
129	Aligned	0.866395	0.789216	0.793998	-0.00478186
130	Original	0.874466	0.710784	0.873111	-0.162327
130	Aligned	0.874466	0.79902	0.786443	0.0125762
131	Original	0.864356	0.69697	0.879412	-0.182443
131	Aligned	0.864356	0.762626	0.821669	-0.0590428
132	Original	0.872612	0.741935	0.875688	-0.133752
132	Aligned	0.872612	0.784946	0.806297	-0.0213509
133	Original	0.891195	0.755	0.875306	-0.120306
133	Aligned	0.891195	0.825	0.802653	0.0223469
134	Original	0.856897	0.70202	0.878698	-0.176678
134	Aligned	0.856897	0.742424	0.822179	-0.0797549
135	Original	0.858664	0.7	0.873394	-0.173394
135	Aligned	0.858664	0.778947	0.806422	-0.0274746
136	Original	0.883576	0.764045	0.875178	-0.111133
136	Aligned	0.883576	0.820225	0.813378	0.00684659
137	Original	0.863272	0.711957	0.876528	-0.164572
137	Aligned	0.863272	0.771739	0.81143	-0.0396912
138	Original	0.864509	0.709677	0.878439	-0.168762
138	Aligned	0.864509	0.758065	0.824129	-0.0660643
139	Original	0.870692	0.731959	0.881093	-0.149134
139	Aligned	0.870692	0.783505	0.818377	-0.0348713
140	Original	0.872442	0.726316	0.87472	-0.148404
140	Aligned	0.872442	0.784211	0.813252	-0.0290413
141	Original	0.860637	0.7	0.881205	-0.181205
141	Aligned	0.860637	0.757143	0.817773	-0.0606304
142	Original	0.864634	0.714286	0.876581	-0.162295
142	Aligned	0.864634	0.785714	0.815687	-0.0299732
143	Original	0.879498	0.742574	0.874974	-0.1324
143	Aligned	0.879497	0.80198	0.79057	0.0114107
144	Original	0.865524	0.716667	0.87332	-0.156653
144	Aligned	0.865524	0.777778	0.799491	-0.0217131
145	Original	0.858215	0.706522	0.878973	-0.172451
145	Aligned	0.858215	0.755435	0.822433	-0.066998
146	Original	0.886022	0.713483	0.875076	-0.161593
146	Aligned	0.886022	0.780899	0.810935	-0.0300358
147	Original	0.867147	0.70283	0.882407	-0.179577
147	Aligned	0.867147	0.773585	0.816306	-0.0427208
148	Original	0.895143	0.767327	0.876914	-0.109587
148	Aligned	0.895143	0.826733	0.805573	0.0211601
149	Original	0.878086	0.734375	0.877141	-0.142766
149	Aligned	0.878086	0.791667	0.809135	-0.0174687
150	Original	0.848106	0.666667	0.875816	-0.209149
150	Aligned	0.848106	0.75	0.796697	-0.0466966
151	Original	0.850519	0.682292	0.875204	-0.192912
151	Aligned	0.850519	0.755208	0.802202	-0.046994
152	Original	0.86946	0.712121	0.872169	-0.160048
152	Aligned	0.86946	0.787879	0.799531	-0.0116519
153	Original	0.872716	0.721239	0.878044	-0.156805
153	Aligned	0.872716	0.769912	0.818089	-0.0481773
154	Original	0.874026	0.732323	0.878596	-0.146273
154	Aligned	0.874026	0.772727	0.830443	-0.0577155
155	Original	0.851036	0.685567	0.877728	-0.192161
155	Aligned	0.851036	0.731959	0.815827	-0.0838683
156	Original	0.869809	0.71875	0.879894	-0.161144
156	Aligned	0.869809	0.770833	0.828405	-0.0575721
157	Original	0.86647	0.71978	0.874924	-0.155143
157	Aligned	0.86647	0.763736	0.810858	-0.0471213
158	Original	0.873362	0.713483	0.876604	-0.16312
158	Aligned	0.87336	0.775281	0.813684	-0.0384027
159	Original	0.867601	0.734694	0.875765	-0.141071
159	Aligned	0.867601	0.780612	0.808956	-0.0283433
160	Original	0.877833	0.722826	0.875	-0.152174
160	Aligned	0.877833	0.798913	0.803077	-0.00416357
161	Original	0.864752	0.717172	0.875128	-0.157956
161	Aligned	0.864752	0.782828	0.806774	-0.0239458
162	Original	0.861987	0.695652	0.877241	-0.181589
162	Aligned	0.861987	0.733696	0.820599	-0.0869034
163	Original	0.862131	0.69	0.86949	-0.17949
163	Aligned	0.862131	0.77	0.796224	-0.0262245
164	Original	0.870294	0.716981	0.87454	-0.157559
164	Aligned	0.870294	0.787736	0.799755	-0.012019
165	Original	0.857711	0.685393	0.878131	-0.192737
165	Aligned	0.857711	0.735955	0.821218	-0.0852626
166	Original	0.855951	0.683962	0.877707	-0.193745
166	Aligned	0.85595	0.754717	0.816408	-0.0616909
167	Original	0.867797	0.713542	0.877753	-0.164211
167	Aligned	0.867797	0.765625	0.809543	-0.0439182
168	Original	0.85517	0.688776	0.875255	-0.186479
168	Aligned	0.85517	0.760204	0.812118	-0.0519134
169	Original	0.884585	0.741176	0.880163	-0.138986
169	Aligned	0.884585	0.782353	0.833978	-0.0516247
170	Original	0.898274	0.762626	0.874209	-0.111583
170	Aligned	0.898274	0.823232	0.803612	0.0196208
171	Original	0.859399	0.6875	0.878467	-0.190967
171	Aligned	0.859399	0.739583	0.824225	-0.0846418
172	Original	0.872664	0.705	0.874082	-0.169082
172	Aligned	0.872664	0.78	0.803469	-0.0234694
173	Original	0.849282	0.68	0.875816	-0.195816
173	Aligned	0.849282	0.75	0.807959	-0.0579592
174	Original	0.849674	0.666667	0.881759	-0.215092
174	Aligned	0.849674	0.727273	0.819425	-0.0921519
175	Original	0.859487	0.702247	0.872327	-0.17008
175	Aligned	0.859487	0.775281	0.807677	-0.0323957
176	Original	0.864434	0.69898	0.875051	-0.176071
176	Aligned	0.864434	0.765306	0.815075	-0.0497694
177	Original	0.878469	0.718085	0.88137	-0.163285
177	Aligned	0.878469	0.771277	0.823176	-0.0518991
178	Original	0.8756	0.723958	0.872247	-0.148289
178	Aligned	0.8756	0.807292	0.800673	0.00661875
179	Original	0.878863	0.744792	0.875306	-0.130514
179	Aligned	0.878863	0.791667	0.805363	-0.0136963
180	Original	0.864076	0.695876	0.877932	-0.182056
180	Aligned	0.864076	0.742268	0.826229	-0.0839608
181	Original	0.864637	0.705556	0.87332	-0.167764
181	Aligned	0.864637	0.794444	0.798574	-0.00412989
182	Original	0.851019	0.670213	0.872707	-0.202494
182	Aligned	0.851019	0.744681	0.800041	-0.0553599
183	Original	0.876954	0.744898	0.880049	-0.135151
183	Aligned	0.876954	0.785714	0.818339	-0.0326252
184	Original	0.865708	0.727273	0.87829	-0.151017
184	Aligned	0.865708	0.777778	0.813099	-0.0353216
185	Original	0.867934	0.721649	0.880073	-0.158424
185	Aligned	0.867934	0.78866	0.822456	-0.0337958
186	Original	0.859719	0.693878	0.874745	-0.180867
186	Aligned	0.859719	0.765306	0.800796	-0.0354895
187	Original	0.849197	0.663265	0.875867	-0.212602
187	Aligned	0.849197	0.75	0.801714	-0.0517136
188	Original	0.86672	0.702247	0.871309	-0.169062
188	Aligned	0.86672	0.769663	0.799124	-0.0294615
189	Original	0.861951	0.70202	0.881045	-0.179024
189	Aligned	0.861951	0.757576	0.824934	-0.0673579
190	Original	0.873657	0.711712	0.875946	-0.164234
190	Aligned	0.873656	0.77027	0.806913	-0.0366432
191	Original	0.85935	0.712121	0.880637	-0.168515
191	Aligned	0.85935	0.762626	0.829729	-0.0671024
192	Original	0.885401	0.778947	0.882161	-0.103214
192	Aligned	0.885401	0.8	0.831193	-0.0311927
193	Original	0.877348	0.75	0.871178	-0.121178
193	Aligned	0.877348	0.808511	0.79311	0.0154002
194	Original	0.877377	0.735955	0.878233	-0.142277
194	Aligned	0.877377	0.780899	0.81969	-0.0387916
195	Original	0.856647	0.688889	0.876986	-0.188097
195	Aligned	0.856647	0.761111	0.81334	-0.052229
196	Original	0.871464	0.740741	0.877657	-0.136917
196	Aligned	0.871464	0.796296	0.810098	-0.0138018
197	Original	0.880745	0.719101	0.87752	-0.158419
197	Aligned	0.880745	0.792135	0.805844	-0.0137092
198	Original	0.846075	0.679348	0.874796	-0.195448
198	Aligned	0.846075	0.75	0.813366	-0.0633659
199	Original	0.869386	0.717172	0.878188	-0.161016
199	Aligned	0.869386	0.792929	0.810243	-0.0173135
200	Original	0.867761	0.714286	0.8736	-0.159314
200	Aligned	0.867759	0.769231	0.814321	-0.0450899
201	Original	0.869943	0.726316	0.879817	-0.153501
201	Aligned	0.869943	0.768421	0.822426	-0.054005
202	Original	0.856251	0.713592	0.878701	-0.165109
202	Aligned	0.856251	0.76699	0.808454	-0.0414639
203	Original	0.866646	0.705263	0.874108	-0.168845
203	Aligned	0.866646	0.784211	0.800917	-0.0167069
204	Original	0.852796	0.693878	0.872807	-0.178929
204	Aligned	0.852796	0.760204	0.802428	-0.0422235
205	Original	0.8588	0.697917	0.874286	-0.17637
205	Aligned	0.8588	0.786458	0.804343	-0.0178851
206	Original	0.886625	0.740964	0.876347	-0.135384
206	Aligned	0.886625	0.807229	0.811267	-0.00403812
207	Original	0.871711	0.716667	0.876578	-0.159912
207	Aligned	0.871711	0.777778	0.816701	-0.0389228
208	Original	0.864928	0.712121	0.875434	-0.163312
208	Aligned	0.864928	0.782828	0.798306	-0.0154782
209	Original	0.87834	0.71875	0.877141	-0.158391
209	Aligned	0.87834	0.786458	0.815763	-0.0293043
210	Original	0.862671	0.712121	0.878698	-0.166577
210	Aligned	0.862671	0.772727	0.813609	-0.0408822
211	Original	0.866597	0.715	0.876122	-0.161122
211	Aligned	0.866596	0.775	0.810408	-0.0354082
212	Original	0.866881	0.692661	0.88121	-0.18855
212	Aligned	0.866881	0.756881	0.825598	-0.0687173
213	Original	0.851682	0.678571	0.879233	-0.200662
213	Aligned	0.851682	0.739796	0.814055	-0.0742596
214	Original	0.892131	0.790698	0.877595	-0.086897
214	Aligned	0.892131	0.831395	0.805963	0.0254328
215	Original	0.865896	0.686869	0.878596	-0.191728
215	Aligned	0.865896	0.762626	0.808304	-0.0456782
216	Original	0.885964	0.747475	0.874413	-0.126939
216	Aligned	0.885964	0.80303	0.803816	-0.000785245
217	Original	0.864477	0.710526	0.876962	-0.166436
217	Aligned	0.864477	0.747368	0.821407	-0.0740383
218	Original	0.870607	0.721649	0.877422	-0.155773
218	Aligned	0.870607	0.773196	0.814501	-0.0413054
219	Original	0.863231	0.708333	0.875714	-0.16738
219	Aligned	0.863231	0.770833	0.802304	-0.0314709
220	Original	0.87007	0.70283	0.873723	-0.170893
220	Aligned	0.87007	0.768868	0.806089	-0.0372212
221	Original	0.856506	0.7	0.872069	-0.172069
221	Aligned	0.856506	0.784211	0.799592	-0.0153817
222	Original	0.864204	0.719048	0.869867	-0.15082
222	Aligned	0.864204	0.785714	0.790296	-0.00458193
223	Original	0.889595	0.744898	0.878213	-0.133315
223	Aligned	0.889595	0.811224	0.812831	-0.00160701
224	Original	0.865788	0.71	0.876837	-0.166837
224	Aligned	0.865788	0.77	0.816122	-0.0461224
225	Original	0.868336	0.689655	0.875331	-0.185676
225	Aligned	0.868336	0.781609	0.7931	-0.0114907
226	Original	0.892223	0.753247	0.878022	-0.124775
226	Aligned	0.89222	0.818182	0.818505	-0.000323158
227	Original	0.862036	0.689474	0.874414	-0.18494
227	Aligned	0.862035	0.768421	0.794597	-0.0261763
228	Original	0.85892	0.701087	0.873574	-0.172487
228	Aligned	0.85892	0.766304	0.804503	-0.0381985
229	Original	0.855291	0.673077	0.879289	-0.206212
229	Aligned	0.855291	0.721154	0.824449	-0.103295
230	Original	0.873326	0.717822	0.873035	-0.155214
230	Aligned	0.873326	0.787129	0.805981	-0.0188521
231	Original	0.86881	0.704762	0.881512	-0.17675
231	Aligned	0.86881	0.780952	0.819714	-0.0387616
232	Original	0.863917	0.706186	0.875076	-0.168891
232	Aligned	0.863917	0.757732	0.818071	-0.0603386
233	Original	0.867742	0.710784	0.876276	-0.165492
233	Aligned	0.867742	0.779412	0.808595	-0.0291836
234	Original	0.861358	0.697115	0.874387	-0.177272
234	Aligned	0.861358	0.769231	0.812908	-0.0436777
235	Original	0.850898	0.69898	0.876071	-0.177091
235	Aligned	0.850898	0.760204	0.815891	-0.0556874
236	Original	0.86879	0.723301	0.877374	-0.154073
236	Aligned	0.86879	0.781553	0.815295	-0.0337417
237	Original	0.868198	0.72	0.877143	-0.157143
237	Aligned	0.868198	0.785	0.793061	-0.00806122
238	Original	0.867583	0.724138	0.877671	-0.153534
238	Aligned	0.867583	0.781609	0.818644	-0.0370352
239	Original	0.891705	0.75	0.877091	-0.127091
239	Aligned	0.891705	0.80102	0.821501	-0.020481
240	Original	0.891423	0.75	0.883	-0.133
240	Aligned	0.891423	0.803191	0.838361	-0.0351697
241	Original	0.852783	0.680851	0.877803	-0.196952
241	Aligned	0.852783	0.739362	0.816551	-0.0771895
242	Original	0.836503	0.657895	0.874516	-0.216621
242	Aligned	0.836503	0.731579	0.804077	-0.0724985
243	Original	0.838812	0.640777	0.878191	-0.237414
243	Aligned	0.83881	0.699029	0.826935	-0.127906
244	Original	0.874157	0.744565	0.879279	-0.134714
244	Aligned	0.874155	0.793478	0.812245	-0.0187671
245	Original	0.86407	0.717172	0.874821	-0.15765
245	Aligned	0.86407	0.772727	0.806366	-0.0336388
246	Original	0.863173	0.692308	0.877553	-0.185245
246	Aligned	0.863172	0.759615	0.811377	-0.0517612
247	Original	0.875428	0.705	0.875714	-0.170714
247	Aligned	0.875428	0.775	0.814694	-0.0396939
248	Original	0.849002	0.673469	0.878825	-0.205356
248	Aligned	0.849002	0.719388	0.820889	-0.101502
249	Original	0.879798	0.752381	0.878958	-0.126577
249	Aligned	0.879798	0.795238	0.817263	-0.0220244
250	Original	0.87717	0.708333	0.879078	-0.170745
250	Aligned	0.87717	0.765625	0.825041	-0.0594158
251	Original	0.852461	0.695876	0.875076	-0.1792
251	Aligned	0.852461	0.757732	0.811952	-0.0542199
252	Original	0.865654	0.716346	0.88123	-0.164883
252	Aligned	0.865654	0.769231	0.824857	-0.0556263
253	Original	0.875388	0.706186	0.873241	-0.167055
253	Aligned	0.875387	0.783505	0.803386	-0.0198805
254	Original	0.871728	0.734043	0.875357	-0.141314
254	Aligned	0.871728	0.781915	0.803608	-0.0216929
255	Original	0.858659	0.703297	0.876757	-0.17346
255	Aligned	0.858659	0.763736	0.807496	-0.0437602
256	Original	0.863824	0.737374	0.872067	-0.134693
256	Aligned	0.863824	0.787879	0.796878	-0.0089994
257	Original	0.878591	0.730769	0.876736	-0.145967
257	Aligned	0.878591	0.793269	0.807496	-0.0142267
258	Original	0.869868	0.713542	0.877243	-0.163701
258	Aligned	0.869868	0.776042	0.819229	-0.0431875
259	Original	0.862871	0.715054	0.871714	-0.15666
259	Aligned	0.862871	0.774194	0.814449	-0.0402552
260	Original	0.856762	0.690722	0.878034	-0.187312
260	Aligned	0.856762	0.737113	0.824393	-0.0872798
261	Original	0.853737	0.685185	0.873569	-0.188384
261	Aligned	0.853737	0.759259	0.796811	-0.0375519
262	Original	0.883571	0.764368	0.875433	-0.111065
262	Aligned	0.883571	0.816092	0.799613	0.0164787
263	Original	0.856652	0.6875	0.875817	-0.188317
263	Aligned	0.856652	0.75	0.808721	-0.0587214
264	Original	0.855024	0.695652	0.876426	-0.180774
264	Aligned	0.855024	0.755435	0.812449	-0.0570143
265	Original	0.869258	0.714286	0.876451	-0.162166
265	Aligned	0.869259	0.802198	0.798635	0.00356264
266	Original	0.867719	0.745	0.873367	-0.128367
266	Aligned	0.867719	0.79	0.792245	-0.0022449
267	Original	0.870476	0.722222	0.878208	-0.155986
267	Aligned	0.870476	0.761111	0.812424	-0.0513125
268	Original	0.856127	0.731959	0.872323	-0.140364
268	Aligned	0.856127	0.773196	0.799612	-0.0264166
269	Original	0.856482	0.707447	0.877599	-0.170152
269	Aligned	0.856482	0.760638	0.806563	-0.0459251
270	Original	0.870564	0.714953	0.876865	-0.161912
270	Aligned	0.870564	0.780374	0.810546	-0.0301718
271	Original	0.86179	0.705882	0.879236	-0.173354
271	Aligned	0.861789	0.759804	0.826256	-0.0664517
272	Original	0.862343	0.716981	0.878525	-0.161544
272	Aligned	0.862343	0.773585	0.823253	-0.0496681
273	Original	0.870366	0.727778	0.873829	-0.146051
273	Aligned	0.870366	0.794444	0.804481	-0.0100362
274	Original	0.86453	0.718447	0.872473	-0.154026
274	Aligned	0.86453	0.776699	0.800694	-0.0239953
275	Original	0.872699	0.728723	0.88086	-0.152137
275	Aligned	0.872697	0.765957	0.824297	-0.0583393
276	Original	0.852493	0.675532	0.875561	-0.200029
276	Aligned	0.852493	0.75	0.804627	-0.054627
277	Original	0.858386	0.681818	0.872659	-0.190841
277	Aligned	0.858386	0.772727	0.806698	-0.0339706
278	Original	0.857624	0.693548	0.874873	-0.181324
278	Aligned	0.857624	0.763441	0.812818	-0.0493776
279	Original	0.857746	0.706186	0.872833	-0.166647
279	Aligned	0.857749	0.778351	0.79278	-0.0144294
280	Original	0.846222	0.661765	0.880768	-0.219003
280	Aligned	0.846222	0.72549	0.814924	-0.0894343
281	Original	0.863723	0.72	0.880102	-0.160102
281	Aligned	0.863723	0.755	0.834082	-0.0790816
282	Original	0.86353	0.711009	0.877632	-0.166623
282	Aligned	0.86353	0.775229	0.808321	-0.033092
283	Original	0.867688	0.705882	0.874336	-0.168454
283	Aligned	0.867688	0.794118	0.797366	-0.00324862
284	Original	0.862345	0.693548	0.874363	-0.180815
284	Aligned	0.862345	0.768817	0.810475	-0.0416576
285	Original	0.876152	0.733333	0.878106	-0.144773
285	Aligned	0.876152	0.777778	0.82057	-0.0427925
286	Original	0.878286	0.703488	0.8779	-0.174412
286	Aligned	0.878286	0.773256	0.823972	-0.0507165
287	Original	0.866727	0.704301	0.872835	-0.168534
287	Aligned	0.866727	0.768817	0.810067	-0.04125
288	Original	0.866696	0.711538	0.880208	-0.16867
288	Aligned	0.866696	0.759615	0.83221	-0.0725946
289	Original	0.845992	0.682796	0.876809	-0.194013
289	Aligned	0.845992	0.736559	0.822397	-0.0858374
290	Original	0.872349	0.739362	0.876784	-0.137422
290	Aligned	0.872349	0.771277	0.821035	-0.0497589
291	Original	0.888219	0.731959	0.877728	-0.145769
291	Aligned	0.888219	0.783505	0.823169	-0.0396643
292	Original	0.869205	0.731579	0.874924	-0.143345
292	Aligned	0.869205	0.784211	0.798981	-0.0147701
293	Original	0.870559	0.723301	0.877578	-0.154277
293	Aligned	0.870559	0.781553	0.815397	-0.0338438
294	Original	0.849723	0.668421	0.873598	-0.205177
294	Aligned	0.849723	0.747368	0.804485	-0.0571168
295	Original	0.865586	0.712871	0.87671	-0.163838
295	Aligned	0.865586	0.777228	0.809145	-0.031917
296	Original	0.866774	0.724719	0.877418	-0.152699
296	Aligned	0.866774	0.769663	0.823967	-0.0543037
297	Original	0.854023	0.70202	0.876148	-0.174128
297	Aligned	0.854023	0.752525	0.815446	-0.0629206
298	Original	0.866161	0.705882	0.876991	-0.171108
298	Aligned	0.866159	0.754902	0.820743	-0.0658412
299	Original	0.877637	0.736842	0.871254	-0.134412
299	Aligned	0.877637	0.8	0.792966	0.00703364
300	Original	0.856489	0.695652	0.878566	-0.182913
300	Aligned	0.856489	0.75	0.822942	-0.0729421
301	Original	0.866913	0.714953	0.879522	-0.164568
301	Aligned	0.866913	0.766355	0.815144	-0.0487889
302	Original	0.87753	0.720588	0.879543	-0.158954
302	Aligned	0.87753	0.764706	0.821356	-0.0566498
303	Original	0.870103	0.688172	0.875382	-0.18721
303	Aligned	0.870103	0.784946	0.801712	-0.0167656
304	Original	0.869148	0.721649	0.877626	-0.155976
304	Aligned	0.869148	0.778351	0.819498	-0.0411478
305	Original	0.878335	0.73913	0.879233	-0.140103
305	Aligned	0.878335	0.768116	0.823058	-0.0549423
306	Original	0.884833	0.766304	0.877037	-0.110733
306	Aligned	0.884833	0.809783	0.807355	0.00242727
307	Original	0.865717	0.710784	0.88087	-0.170085
307	Aligned	0.865717	0.759804	0.820845	-0.0610413
308	Original	0.878913	0.714286	0.876377	-0.162091
308	Aligned	0.878913	0.780612	0.813545	-0.0329332
309	Original	0.851576	0.675824	0.876248	-0.200424
309	Aligned	0.851576	0.730769	0.828784	-0.0980146
310	Original	0.874188	0.737864	0.876863	-0.138999
310	Aligned	0.874188	0.786408	0.815091	-0.0286831
311	Original	0.87842	0.723958	0.874796	-0.150838
311	Aligned	0.87842	0.791667	0.804038	-0.0123709
312	Original	0.885522	0.752475	0.879976	-0.1275
312	Aligned	0.885522	0.80198	0.815166	-0.0131862
313	Original	0.850759	0.690217	0.878566	-0.188348
313	Aligned	0.850759	0.744565	0.82824	-0.0836744
314	Original	0.86478	0.692708	0.881321	-0.188613
314	Aligned	0.86478	0.744792	0.833707	-0.0889155
315	Original	0.879656	0.755435	0.873472	-0.118037
315	Aligned	0.879656	0.804348	0.803178	0.00116934
316	Original	0.882471	0.735294	0.873111	-0.137817
316	Aligned	0.882471	0.803922	0.803389	0.00053243
317	Original	0.877269	0.71028	0.877171	-0.166891
317	Aligned	0.877269	0.771028	0.815962	-0.0449335
318	Original	0.882786	0.739362	0.876376	-0.137014
318	Aligned	0.882786	0.808511	0.809723	-0.00121215
319	Original	0.882997	0.739796	0.878315	-0.138519
319	Aligned	0.882997	0.790816	0.817421	-0.0266051
320	Original	0.876492	0.74	0.878061	-0.138061
320	Aligned	0.876492	0.795	0.824388	-0.0293878
321	Original	0.878679	0.738095	0.874157	-0.136062
321	Aligned	0.878679	0.804762	0.800919	0.0038426
322	Original	0.874436	0.716495	0.872731	-0.156236
322	Aligned	0.874436	0.78866	0.802264	-0.0136041
323	Original	0.849228	0.668367	0.875663	-0.207296
323	Aligned	0.849228	0.734694	0.811302	-0.0766076
324	Original	0.883634	0.73301	0.878497	-0.145487
324	Aligned	0.883634	0.776699	0.821625	-0.0449265
325	Original	0.860938	0.714286	0.876377	-0.162091
325	Aligned	0.860938	0.77551	0.819461	-0.0439512
326	Original	0.877141	0.727273	0.873597	-0.146324
326	Aligned	0.877139	0.787879	0.806978	-0.0190994
327	Original	0.843789	0.678947	0.874516	-0.195568
327	Aligned	0.843789	0.736842	0.804689	-0.067847
328	Original	0.866894	0.717172	0.880331	-0.163159
328	Aligned	0.866894	0.777778	0.817792	-0.0400145
329	Original	0.879074	0.735	0.872245	-0.137245
329	Aligned	0.879074	0.805	0.797653	0.00734694
330	Original	0.861331	0.707071	0.87829	-0.171219
330	Aligned	0.861331	0.772727	0.815854	-0.0431266
331	Original	0.851446	0.666667	0.872685	-0.206018
331	Aligned	0.851446	0.752874	0.79137	-0.0384963
332	Original	0.858997	0.722772	0.879261	-0.156489
332	Aligned	0.858997	0.752475	0.81384	-0.0613643
333	Original	0.88962	0.778351	0.875586	-0.0972359
333	Aligned	0.889618	0.829897	0.797063	0.0328339
334	Original	0.871613	0.72549	0.872703	-0.147213
334	Aligned	0.871613	0.79902	0.793589	0.00543039
335	Original	0.871027	0.725	0.872551	-0.147551
335	Aligned	0.871027	0.785	0.788061	-0.00306122
336	Original	0.871795	0.72449	0.878111	-0.153621
336	Aligned	0.871795	0.785714	0.811506	-0.0257912
337	Original	0.85696	0.685714	0.87477	-0.189056
337	Aligned	0.85696	0.752381	0.811645	-0.0592636
338	Original	0.868472	0.742268	0.876198	-0.13393
338	Aligned	0.868472	0.793814	0.808994	-0.0151801
339	Original	0.862703	0.705	0.873878	-0.168878
339	Aligned	0.862703	0.77	0.811429	-0.0414286
340	Original	0.857346	0.685714	0.876609	-0.190894
340	Aligned	0.857346	0.757143	0.811032	-0.0538888
341	Original	0.866976	0.716667	0.878411	-0.161745
341	Aligned	0.866976	0.777778	0.816904	-0.0391265
342	Original	0.868624	0.721154	0.878779	-0.157625
342	Aligned	0.868624	0.788462	0.808517	-0.0200556
343	Original	0.857341	0.69186	0.876577	-0.184717
343	Aligned	0.857341	0.738372	0.813492	-0.07512
344	Original	0.851031	0.693548	0.876401	-0.182853
344	Aligned	0.851031	0.752688	0.809048	-0.0563601
345	Original	0.859642	0.705263	0.877268	-0.172005
345	Aligned	0.859642	0.773684	0.819266	-0.0455818
346	Original	0.859349	0.7	0.875816	-0.175816
346	Aligned	0.859349	0.76	0.807041	-0.0470408
347	Original	0.867865	0.718085	0.873726	-0.155641
347	Aligned	0.867865	0.787234	0.803404	-0.01617
348	Original	0.863453	0.691176	0.877297	-0.18612
348	Aligned	0.863453	0.769608	0.797468	-0.0278605
349	Original	0.874574	0.72	0.87051	-0.15051
349	Aligned	0.874572	0.795	0.792347	0.00265306
350	Original	0.848474	0.686869	0.877066	-0.190197
350	Aligned	0.848474	0.747475	0.811467	-0.0639923
351	Original	0.886407	0.761628	0.872304	-0.110676
351	Aligned	0.886407	0.819767	0.802707	0.0170609
352	Original	0.858567	0.688776	0.875867	-0.187091
352	Aligned	0.858567	0.734694	0.824051	-0.0893575
353	Original	0.87243	0.732673	0.869361	-0.136688
353	Aligned	0.87243	0.80198	0.794142	0.00783854
354	Original	0.861072	0.716495	0.875382	-0.158888
354	Aligned	0.861072	0.773196	0.805833	-0.0326373
355	Original	0.877861	0.742424	0.874719	-0.132295
355	Aligned	0.877861	0.787879	0.806366	-0.0184873
356	Original	0.87266	0.726852	0.876226	-0.149375
356	Aligned	0.87266	0.773148	0.818888	-0.0457398
357	Original	0.843962	0.675258	0.875994	-0.200737
357	Aligned	0.843962	0.731959	0.806139	-0.0741803
358	Original	0.871704	0.730769	0.876676	-0.145907
358	Aligned	0.871704	0.788462	0.812373	-0.0239115
359	Original	0.868163	0.69697	0.879514	-0.182545
359	Aligned	0.868163	0.742424	0.826056	-0.0836317
360	Original	0.876119	0.747525	0.872525	-0.125
360	Aligned	0.876119	0.792079	0.806083	-0.0140037
361	Original	0.852208	0.685393	0.875993	-0.190599
361	Aligned	0.852208	0.735955	0.818163	-0.0822083
362	Original	0.859108	0.692708	0.876223	-0.183515
362	Aligned	0.859108	0.760417	0.81719	-0.0567734
363	Original	0.847516	0.673684	0.878593	-0.204909
363	Aligned	0.847516	0.742105	0.822426	-0.0803208
364	Original	0.863164	0.675258	0.872935	-0.197677
364	Aligned	0.863164	0.762887	0.80206	-0.0391734
365	Original	0.856776	0.683168	0.875383	-0.192214
365	Aligned	0.856776	0.762376	0.805573	-0.0431963
366	Original	0.852184	0.681818	0.876323	-0.194505
366	Aligned	0.852182	0.761364	0.806189	-0.0448253
367	Original	0.882742	0.737624	0.875995	-0.138371
367	Aligned	0.882742	0.80198	0.811186	-0.00920576
368	Original	0.886	0.768421	0.877064	-0.108643
368	Aligned	0.886	0.810526	0.819062	-0.00853587
369	Original	0.879601	0.728972	0.878091	-0.149119
369	Aligned	0.879601	0.785047	0.817699	-0.032652
370	Original	0.863944	0.715116	0.875967	-0.16085
370	Aligned	0.863944	0.75	0.819292	-0.0692918
371	Original	0.85485	0.679348	0.875815	-0.196467
371	Aligned	0.85485	0.75	0.81306	-0.0630603
372	Original	0.879813	0.738318	0.875128	-0.13681
372	Aligned	0.879813	0.813084	0.79297	0.0201146
373	Original	0.874432	0.725806	0.876809	-0.151002
373	Aligned	0.874432	0.77957	0.814958	-0.0353883
374	Original	0.854394	0.666667	0.876937	-0.210271
374	Aligned	0.854394	0.744792	0.808422	-0.06363
375	Original	0.843618	0.668478	0.875204	-0.206725
375	Aligned	0.843618	0.728261	0.814385	-0.0861238
376	Original	0.872887	0.731183	0.877012	-0.14583
376	Aligned	0.872887	0.795699	0.805278	-0.00957925
377	Original	0.860785	0.7	0.879022	-0.179022
377	Aligned	0.860785	0.75	0.823625	-0.0736253
378	Original	0.875092	0.730769	0.876736	-0.145967
378	Aligned	0.875091	0.798077	0.811581	-0.013504
379	Original	0.876463	0.731132	0.879546	-0.148414
379	Aligned	0.876463	0.79717	0.800981	-0.00381098
380	Original	0.8568	0.716495	0.877422	-0.160927
380	Aligned	0.8568	0.762887	0.817153	-0.0542662
381	Original	0.872154	0.741935	0.872835	-0.130899
381	Aligned	0.872154	0.795699	0.795802	-0.000102991
382	Original	0.856212	0.704301	0.873344	-0.169043
382	Aligned	0.856212	0.768817	0.799368	-0.030551
383	Original	0.869481	0.721649	0.877014	-0.155365
383	Aligned	0.869481	0.778351	0.820008	-0.0416576
384	Original	0.861799	0.704082	0.879947	-0.175865
384	Aligned	0.861799	0.75	0.821909	-0.0719094
385	Original	0.885993	0.743119	0.875179	-0.13206
385	Aligned	0.885993	0.807339	0.805357	0.00198267
386	Original	0.866083	0.712264	0.874029	-0.161765
386	Aligned	0.866083	0.783019	0.793931	-0.0109125
387	Original	0.869848	0.728261	0.877547	-0.149286
387	Aligned	0.869848	0.76087	0.818562	-0.057692
388	Original	0.864637	0.721053	0.873496	-0.152444
388	Aligned	0.864637	0.784211	0.806422	-0.0222115
389	Original	0.85433	0.693548	0.87742	-0.183872
389	Aligned	0.85433	0.747312	0.814653	-0.0673407
390	Original	0.864905	0.702247	0.87192	-0.169673
390	Aligned	0.864905	0.780899	0.804724	-0.0238252
391	Original	0.871582	0.71	0.874184	-0.164184
391	Aligned	0.871582	0.785	0.811735	-0.0267347
392	Original	0.873895	0.713592	0.870635	-0.157043
392	Aligned	0.873893	0.800971	0.786706	0.0142647
393	Original	0.870684	0.713483	0.880065	-0.166582
393	Aligned	0.870684	0.769663	0.82193	-0.0522674
394	Original	0.876958	0.75	0.876073	-0.126073
394	Aligned	0.876958	0.79717	0.806191	-0.00902144
395	Original	0.846037	0.664948	0.87681	-0.211862
395	Aligned	0.846037	0.716495	0.823373	-0.106879
396	Original	0.865697	0.709184	0.873317	-0.164133
396	Aligned	0.865697	0.785714	0.795288	-0.00957335
397	Original	0.852577	0.707071	0.873903	-0.166833
397	Aligned	0.852577	0.762626	0.802897	-0.0402711
398	Original	0.856033	0.686275	0.874336	-0.188062
398	Aligned	0.856033	0.754902	0.815027	-0.0601246
399	Original	0.879738	0.733696	0.880399	-0.146704
399	Aligned	0.879738	0.793478	0.809698	-0.0162202
400	Original	0.872511	0.721053	0.879103	-0.15805
400	Aligned	0.872511	0.778947	0.821407	-0.0424594
401	Original	0.873979	0.705263	0.879715	-0.174451
401	Aligned	0.873979	0.763158	0.819776	-0.0566178
402	Original	0.868742	0.734043	0.879331	-0.145289
402	Aligned	0.868742	0.787234	0.81543	-0.028196
403	Original	0.867864	0.723404	0.87821	-0.154806
403	Aligned	0.867864	0.776596	0.818488	-0.0418918
404	Original	0.870471	0.728261	0.875713	-0.147452
404	Aligned	0.870469	0.766304	0.818663	-0.0523591
405	Original	0.852851	0.696809	0.879943	-0.183134
405	Aligned	0.852851	0.75	0.821545	-0.071545
406	Original	0.840208	0.648936	0.875357	-0.226421
406	Aligned	0.840208	0.734043	0.798104	-0.0640618
407	Original	0.867103	0.713542	0.88071	-0.167168
407	Aligned	0.867103	0.760417	0.819943	-0.0595262
408	Original	0.851635	0.683673	0.876275	-0.192602
408	Aligned	0.851635	0.760204	0.818645	-0.0584414
409	Original	0.869934	0.735294	0.881482	-0.146188
409	Aligned	0.869933	0.77451	0.82452	-0.0500104
410	Original	0.872008	0.737624	0.874158	-0.136534
410	Aligned	0.872008	0.80198	0.803531	-0.00155113
411	Original	0.845929	0.668367	0.878825	-0.210458
411	Aligned	0.845927	0.744898	0.806304	-0.0614056
412	Original	0.847027	0.674757	0.877578	-0.202821
412	Aligned	0.847027	0.728155	0.824076	-0.0959206
413	Original	0.865209	0.714286	0.873725	-0.159439
413	Aligned	0.865209	0.780612	0.800184	-0.0195714
414	Original	0.865845	0.713592	0.879212	-0.16562
414	Aligned	0.865845	0.762136	0.822851	-0.0607148
415	Original	0.844716	0.681818	0.876892	-0.195073
415	Aligned	0.844716	0.736364	0.808793	-0.0724298
416	Original	0.882791	0.742574	0.873954	-0.13138
416	Aligned	0.882791	0.806931	0.800674	0.00625709
417	Original	0.85628	0.690722	0.873547	-0.182825
417	Aligned	0.85628	0.757732	0.805221	-0.0474893
418	Original	0.885308	0.752475	0.871811	-0.119335
418	Aligned	0.885308	0.826733	0.788222	0.0385106
419	Original	0.855772	0.70297	0.879669	-0.176699
419	Aligned	0.855772	0.777228	0.807512	-0.030284
420	Original	0.858378	0.71	0.875	-0.165
420	Aligned	0.858378	0.765	0.805	-0.04
421	Original	0.86261	0.715	0.876837	-0.161837
421	Aligned	0.86261	0.77	0.813571	-0.0435714
422	Original	0.87889	0.75	0.876276	-0.126276
422	Aligned	0.87889	0.803922	0.804308	-0.000386312
423	Original	0.87062	0.688776	0.875459	-0.186683
423	Aligned	0.87062	0.765306	0.806712	-0.0414054
424	Original	0.863934	0.712121	0.880943	-0.168821
424	Aligned	0.863934	0.772727	0.826056	-0.0533286
425	Original	0.862961	0.725962	0.876736	-0.150775
425	Aligned	0.862961	0.783654	0.795241	-0.0115872
426	Original	0.882321	0.73913	0.876121	-0.13699
426	Aligned	0.882321	0.809783	0.813977	-0.00419457
427	Original	0.875041	0.741935	0.87742	-0.135485
427	Aligned	0.875041	0.801075	0.800591	0.000484276
428	Original	0.866799	0.695238	0.879162	-0.183924
428	Aligned	0.866799	0.752381	0.826149	-0.0737682
429	Original	0.86852	0.736264	0.877572	-0.141308
429	Aligned	0.86852	0.796703	0.8132	-0.0164969
430	Original	0.870743	0.721649	0.874057	-0.152407
430	Aligned	0.870743	0.78866	0.805731	-0.0170714
431	Original	0.895556	0.752525	0.875842	-0.123316
431	Aligned	0.895556	0.823232	0.803714	0.0195188
432	Original	0.874021	0.70297	0.877832	-0.174862
432	Aligned	0.874021	0.767327	0.809451	-0.0421242
433	Original	0.852061	0.679348	0.873778	-0.19443
433	Aligned	0.852061	0.744565	0.796557	-0.0519914
434	Original	0.863973	0.72381	0.875383	-0.151574
434	Aligned	0.863973	0.77619	0.805414	-0.0292232
435	Original	0.867896	0.735632	0.874415	-0.138783
435	Aligned	0.867896	0.793103	0.808264	-0.0151603
436	Original	0.858579	0.686813	0.875942	-0.189129
436	Aligned	0.858579	0.741758	0.817274	-0.0755162
437	Original	0.863073	0.70297	0.878649	-0.175678
437	Aligned	0.863073	0.767327	0.821698	-0.0543716
438	Original	0.872368	0.722222	0.871218	-0.148996
438	Aligned	0.872368	0.791667	0.785262	0.00640501
439	Original	0.866804	0.722222	0.883809	-0.161586
439	Aligned	0.866804	0.772222	0.828819	-0.0565965
440	Original	0.871965	0.730769	0.875919	-0.14515
440	Aligned	0.871965	0.783654	0.808619	-0.0249654
441	Original	0.883447	0.738318	0.874208	-0.13589
441	Aligned	0.883447	0.808411	0.803495	0.00491643
442	Original	0.887928	0.760204	0.875969	-0.115765
442	Aligned	0.887928	0.806122	0.814565	-0.00844303
443	Original	0.873114	0.717391	0.877649	-0.160257
443	Aligned	0.873114	0.771739	0.818358	-0.0466187
444	Original	0.868865	0.741935	0.877726	-0.13579
444	Aligned	0.868865	0.790323	0.806603	-0.0162802
445	Original	0.859013	0.688889	0.878717	-0.189828
445	Aligned	0.859013	0.755556	0.816904	-0.0613487
446	Original	0.868311	0.724359	0.874949	-0.15059
446	Aligned	0.868311	0.788462	0.812678	-0.0242162
447	Original	0.87316	0.72	0.876939	-0.156939
447	Aligned	0.87316	0.78	0.809184	-0.0291837
448	Original	0.871024	0.729592	0.872603	-0.143011
448	Aligned	0.871024	0.790816	0.80202	-0.0112033
449	Original	0.880648	0.737113	0.873853	-0.136739
449	Aligned	0.880648	0.814433	0.800734	0.0136987
450	Original	0.873974	0.733645	0.876456	-0.142811
450	Aligned	0.873974	0.794393	0.798488	-0.00409511
451	Original	0.881223	0.747423	0.875994	-0.128572
451	Aligned	0.88122	0.809278	0.808994	0.000283857
452	Original	0.872773	0.721053	0.873802	-0.15275
452	Aligned	0.872773	0.778947	0.796432	-0.0174848
453	Original	0.856994	0.6875	0.876123	-0.188623
453	Aligned	0.856992	0.764423	0.815359	-0.0509364
454	Original	0.852657	0.692308	0.869587	-0.17728
454	Aligned	0.852657	0.769231	0.781148	-0.0119171
455	Original	0.878592	0.727273	0.877678	-0.150405
455	Aligned	0.878591	0.787879	0.812997	-0.0251186
456	Original	0.859663	0.712264	0.874949	-0.162685
456	Aligned	0.859663	0.759434	0.809665	-0.0502309
457	Original	0.86532	0.708333	0.879384	-0.171051
457	Aligned	0.86532	0.75	0.822594	-0.0725938
458	Original	0.849749	0.704082	0.874235	-0.170153
458	Aligned	0.849749	0.760204	0.800592	-0.0403875
459	Original	0.866726	0.697802	0.877979	-0.180177
459	Aligned	0.866726	0.752747	0.82858	-0.0758329
460	Original	0.870363	0.707447	0.873318	-0.165872
460	Aligned	0.870363	0.787234	0.801366	-0.0141316
461	Original	0.850932	0.699074	0.873467	-0.174393
461	Aligned	0.850932	0.75463	0.801819	-0.0471897
462	Original	0.85658	0.68617	0.877599	-0.191429
462	Aligned	0.85658	0.744681	0.824603	-0.0799217
463	Original	0.86193	0.70202	0.882065	-0.180045
463	Aligned	0.86193	0.747475	0.831769	-0.0842943
464	Original	0.866431	0.7125	0.879268	-0.166768
464	Aligned	0.866431	0.75	0.830996	-0.0809959
465	Original	0.852505	0.694175	0.875026	-0.180851
465	Aligned	0.852505	0.747573	0.810292	-0.0627192
466	Original	0.847379	0.702128	0.876682	-0.174554
466	Aligned	0.847378	0.755319	0.803914	-0.0485944
467	Original	0.86687	0.709677	0.877726	-0.168048
467	Aligned	0.86687	0.790323	0.798961	-0.00863809
468	Original	0.885721	0.752577	0.871813	-0.119236
468	Aligned	0.885721	0.819588	0.797471	0.0221167
469	Original	0.861745	0.710784	0.879951	-0.169167
469	Aligned	0.861745	0.764706	0.830339	-0.065633
470	Original	0.88726	0.755556	0.878513	-0.122958
470	Aligned	0.88726	0.811111	0.812424	-0.00131251
471	Original	0.857498	0.709677	0.87579	-0.166112
471	Aligned	0.857498	0.77957	0.808029	-0.0284595
472	Original	0.867391	0.741573	0.876094	-0.134521
472	Aligned	0.867391	0.792135	0.815211	-0.0230759
473	Original	0.870891	0.72449	0.876989	-0.152499
473	Aligned	0.870891	0.80102	0.801714	-0.000693178
474	Original	0.889851	0.75	0.874694	-0.124694
474	Aligned	0.889851	0.820652	0.802465	0.0181868
475	Original	0.865738	0.698864	0.871641	-0.172777
475	Aligned	0.865738	0.801136	0.793261	0.00787496
476	Original	0.858407	0.72449	0.872093	-0.147603
476	Aligned	0.858408	0.785714	0.7959	-0.0101853
477	Original	0.859902	0.709821	0.873773	-0.163951
477	Aligned	0.859902	0.763393	0.801862	-0.0384688
478	Original	0.868172	0.729592	0.876071	-0.146479
478	Aligned	0.868172	0.785714	0.81171	-0.0259952
479	Original	0.876038	0.724299	0.875843	-0.151544
479	Aligned	0.876038	0.78972	0.808093	-0.0183736
480	Original	0.873659	0.72449	0.870461	-0.145971
480	Aligned	0.873659	0.790816	0.80304	-0.0122232
481	Original	0.868352	0.720588	0.878726	-0.158138
481	Aligned	0.868352	0.779412	0.819518	-0.0401064
482	Original	0.859193	0.701923	0.876225	-0.174302
482	Aligned	0.859193	0.788462	0.798815	-0.0103538
483	Original	0.861408	0.694737	0.876249	-0.181512
483	Aligned	0.861408	0.747368	0.821101	-0.0737325
484	Original	0.856505	0.683908	0.878079	-0.194171
484	Aligned	0.856505	0.747126	0.820273	-0.0731463
485	Original	0.878591	0.732323	0.87727	-0.144947
485	Aligned	0.878591	0.79798	0.805754	-0.00777413
486	Original	0.84895	0.694118	0.871617	-0.1775
486	Aligned	0.84895	0.735294	0.809969	-0.0746754
487	Original	0.860062	0.695652	0.874593	-0.17894
487	Aligned	0.860062	0.766304	0.809495	-0.0431904
488	Original	0.847008	0.663043	0.878158	-0.215115
488	Aligned	0.847008	0.728261	0.821923	-0.0936625
489	Original	0.863443	0.69	0.874184	-0.184184
489	Aligned	0.863443	0.77	0.805918	-0.0359184
490	Original	0.856111	0.690217	0.877649	-0.187431
490	Aligned	0.856111	0.744565	0.831703	-0.0871381
491	Original	0.861949	0.719388	0.881375	-0.161987
491	Aligned	0.861949	0.755102	0.824051	-0.0689494
492	Original	0.860251	0.69697	0.875842	-0.178872
492	Aligned	0.86025	0.777778	0.80504	-0.027262
493	Original	0.859388	0.712121	0.876862	-0.164741
493	Aligned	0.859388	0.757576	0.810651	-0.0530751
494	Original	0.888599	0.747475	0.874923	-0.127449
494	Aligned	0.888599	0.80303	0.799225	0.00380565
495	Original	0.876016	0.717172	0.873393	-0.156221
495	Aligned	0.876016	0.777778	0.806162	-0.0283842
496	Original	0.874467	0.707921	0.877118	-0.169197
496	Aligned	0.874467	0.757426	0.82129	-0.0638643
497	Original	0.859733	0.698925	0.876095	-0.177171
497	Aligned	0.859733	0.758065	0.805584	-0.0475193
498	Original	0.873146	0.725962	0.873264	-0.147302
498	Aligned	0.873146	0.788462	0.803207	-0.0147452
499	Original	0.862256	0.694444	0.876022	-0.181578
499	Aligned	0.862256	0.773148	0.801206	-0.0280579

## Sheet: Figure 3 - S4
Bootstrap sample index	Predictions type	ROC-AUC	SENSITIVITY	SPECIFICITY	Difference SEN - SPEC
0	Original	0.979679	0.894639	0.971463	-0.076824
0	Aligned	0.979679	0.926354	0.939443	-0.0130892
1	Original	0.979201	0.896437	0.970028	-0.0735913
1	Aligned	0.979201	0.92126	0.944585	-0.0233252
2	Original	0.979043	0.896589	0.970233	-0.0736439
2	Aligned	0.979043	0.933378	0.928372	0.00500583
3	Original	0.979053	0.893462	0.970983	-0.0775212
3	Aligned	0.979053	0.918343	0.945997	-0.0276537
4	Original	0.979538	0.897542	0.970189	-0.0726469
4	Aligned	0.979538	0.935747	0.926005	0.00974194
5	Original	0.97924	0.892814	0.969996	-0.0771817
5	Aligned	0.97924	0.915345	0.95146	-0.0361156
6	Original	0.97932	0.896496	0.971151	-0.0746549
6	Aligned	0.97932	0.917358	0.94988	-0.0325228
7	Original	0.97964	0.89932	0.971737	-0.0724172
7	Aligned	0.97964	0.936925	0.92481	0.0121149
8	Original	0.979895	0.896639	0.971584	-0.0749447
8	Aligned	0.979895	0.912706	0.959235	-0.0465293
9	Original	0.978436	0.889378	0.970655	-0.0812773
9	Aligned	0.978436	0.910702	0.956249	-0.0455468
10	Original	0.979811	0.899802	0.971274	-0.0714722
10	Aligned	0.979811	0.931575	0.933109	-0.00153309
11	Original	0.978808	0.891618	0.974294	-0.0826764
11	Aligned	0.978808	0.917379	0.95032	-0.0329411
12	Original	0.978507	0.89565	0.97069	-0.0750403
12	Aligned	0.978507	0.926875	0.936051	-0.00917633
13	Original	0.981195	0.901992	0.971754	-0.0697616
13	Aligned	0.981195	0.938247	0.929719	0.00852814
14	Original	0.979549	0.899302	0.971796	-0.0724937
14	Aligned	0.979549	0.928034	0.938957	-0.0109222
15	Original	0.979195	0.89218	0.970016	-0.0778361
15	Aligned	0.979195	0.923776	0.938412	-0.014636
16	Original	0.977739	0.893583	0.970293	-0.07671
16	Aligned	0.977739	0.93344	0.92038	0.0130596
17	Original	0.979246	0.893711	0.971289	-0.0775773
17	Aligned	0.979246	0.931873	0.931199	0.000674423
18	Original	0.978414	0.895461	0.970972	-0.0755114
18	Aligned	0.978414	0.934179	0.923569	0.0106103
19	Original	0.97882	0.895111	0.971997	-0.0768868
19	Aligned	0.97882	0.922572	0.941871	-0.0192993
20	Original	0.980155	0.900442	0.970905	-0.0704632
20	Aligned	0.980155	0.936973	0.928657	0.00831627
21	Original	0.978951	0.897124	0.968771	-0.071647
21	Aligned	0.978951	0.924415	0.941528	-0.0171135
22	Original	0.979854	0.900463	0.970987	-0.070524
22	Aligned	0.979854	0.937392	0.923439	0.0139539
23	Original	0.980442	0.898898	0.974742	-0.0758446
23	Aligned	0.980442	0.920946	0.950145	-0.029199
24	Original	0.980754	0.900318	0.971797	-0.0714792
24	Aligned	0.980754	0.939237	0.927209	0.0120283
25	Original	0.979983	0.898884	0.968558	-0.0696738
25	Aligned	0.979983	0.928382	0.937383	-0.00900132
26	Original	0.979449	0.897125	0.972215	-0.0750894
26	Aligned	0.979449	0.923742	0.944162	-0.0204201
27	Original	0.979689	0.897729	0.972427	-0.0746979
27	Aligned	0.979689	0.928145	0.937759	-0.00961483
28	Original	0.979862	0.89616	0.971569	-0.0754095
28	Aligned	0.979862	0.923056	0.947522	-0.0244659
29	Original	0.979065	0.890787	0.972902	-0.0821147
29	Aligned	0.979065	0.91271	0.952412	-0.0397023
30	Original	0.979379	0.895797	0.970153	-0.074356
30	Aligned	0.979379	0.938225	0.920986	0.0172395
31	Original	0.978687	0.890352	0.970892	-0.0805397
31	Aligned	0.978687	0.902983	0.961762	-0.0587793
32	Original	0.97865	0.894083	0.971055	-0.076972
32	Aligned	0.97865	0.929741	0.930802	-0.00106122
33	Original	0.979738	0.895154	0.970917	-0.0757631
33	Aligned	0.979738	0.932127	0.933621	-0.00149328
34	Original	0.97961	0.896647	0.971175	-0.0745273
34	Aligned	0.97961	0.929382	0.934402	-0.00501968
35	Original	0.978221	0.897235	0.973632	-0.0763968
35	Aligned	0.978221	0.92677	0.940541	-0.0137705
36	Original	0.979936	0.899724	0.97068	-0.070956
36	Aligned	0.979936	0.940782	0.916228	0.0245541
37	Original	0.980275	0.897967	0.970017	-0.0720497
37	Aligned	0.980275	0.93135	0.941487	-0.0101371
38	Original	0.978908	0.8981	0.969758	-0.0716576
38	Aligned	0.978908	0.932377	0.93229	8.72011e-05
39	Original	0.979992	0.899298	0.97236	-0.0730624
39	Aligned	0.979992	0.932953	0.93667	-0.00371631
40	Original	0.979048	0.895326	0.968763	-0.0734369
40	Aligned	0.979048	0.931149	0.93085	0.000298934
41	Original	0.979927	0.896753	0.971697	-0.074944
41	Aligned	0.979927	0.92167	0.94782	-0.0261503
42	Original	0.980296	0.899987	0.97394	-0.073953
42	Aligned	0.980296	0.939832	0.92275	0.0170819
43	Original	0.980413	0.899826	0.971383	-0.0715566
43	Aligned	0.980413	0.916255	0.955943	-0.0396882
44	Original	0.978897	0.896987	0.969185	-0.0721978
44	Aligned	0.978897	0.933298	0.92918	0.00411863
45	Original	0.981049	0.901735	0.971271	-0.0695364
45	Aligned	0.981049	0.932724	0.936099	-0.00337466
46	Original	0.979242	0.896547	0.973628	-0.0770807
46	Aligned	0.979242	0.933201	0.930254	0.00294618
47	Original	0.978589	0.89333	0.968968	-0.0756385
47	Aligned	0.978589	0.933695	0.917114	0.0165806
48	Original	0.980749	0.898741	0.970624	-0.0718829
48	Aligned	0.980749	0.928429	0.936821	-0.0083915
49	Original	0.979053	0.89535	0.971279	-0.0759286
49	Aligned	0.979053	0.911909	0.956382	-0.0444728
50	Original	0.979951	0.898681	0.971591	-0.0729095
50	Aligned	0.979951	0.924516	0.947807	-0.0232909
51	Original	0.979551	0.897608	0.974067	-0.076459
51	Aligned	0.979551	0.911852	0.961233	-0.0493815
52	Original	0.979706	0.895318	0.972516	-0.0771983
52	Aligned	0.979706	0.92613	0.940407	-0.0142767
53	Original	0.979893	0.900931	0.969118	-0.0681868
53	Aligned	0.979893	0.930718	0.934893	-0.00417496
54	Original	0.978773	0.897226	0.97028	-0.0730536
54	Aligned	0.978773	0.927643	0.933793	-0.00615025
55	Original	0.979286	0.902475	0.968411	-0.0659362
55	Aligned	0.979286	0.93449	0.928628	0.00586211
56	Original	0.979142	0.896588	0.972439	-0.0758506
56	Aligned	0.979142	0.92621	0.937887	-0.0116765
57	Original	0.979872	0.897806	0.971823	-0.0740172
57	Aligned	0.979872	0.929374	0.935141	-0.00576689
58	Original	0.978695	0.89713	0.968982	-0.0718521
58	Aligned	0.978695	0.9375	0.916225	0.0212752
59	Original	0.980096	0.897995	0.969947	-0.0719522
59	Aligned	0.980096	0.915241	0.955186	-0.0399455
60	Original	0.979303	0.894105	0.971552	-0.0774466
60	Aligned	0.979303	0.935514	0.922071	0.0134427
61	Original	0.980081	0.897004	0.971164	-0.0741599
61	Aligned	0.980081	0.924841	0.942462	-0.0176215
62	Original	0.979876	0.898702	0.970193	-0.071491
62	Aligned	0.979876	0.931674	0.933539	-0.00186548
63	Original	0.979165	0.899199	0.969907	-0.0707079
63	Aligned	0.979165	0.927503	0.940879	-0.0133755
64	Original	0.979081	0.897208	0.971794	-0.0745862
64	Aligned	0.979081	0.932956	0.929616	0.00333917
65	Original	0.979592	0.899788	0.969204	-0.0694154
65	Aligned	0.979592	0.929535	0.933701	-0.00416628
66	Original	0.97992	0.896756	0.972762	-0.0760053
66	Aligned	0.97992	0.922205	0.948894	-0.0266896
67	Original	0.979026	0.895141	0.971338	-0.0761973
67	Aligned	0.979026	0.922601	0.944525	-0.0219245
68	Original	0.978159	0.894561	0.971059	-0.0764975
68	Aligned	0.978159	0.928019	0.931315	-0.00329582
69	Original	0.97847	0.896388	0.969502	-0.0731133
69	Aligned	0.97847	0.933992	0.923886	0.0101057
70	Original	0.980225	0.898328	0.970399	-0.0720716
70	Aligned	0.980225	0.937218	0.924859	0.0123586
71	Original	0.978127	0.893011	0.96903	-0.0760187
71	Aligned	0.978127	0.92782	0.93068	-0.00286027
72	Original	0.979709	0.899934	0.970316	-0.0703818
72	Aligned	0.979709	0.925215	0.940631	-0.0154162
73	Original	0.978776	0.899562	0.969315	-0.0697531
73	Aligned	0.978776	0.940029	0.909956	0.0300734
74	Original	0.979571	0.897398	0.970399	-0.0730007
74	Aligned	0.979571	0.930714	0.937048	-0.00633385
75	Original	0.979341	0.898444	0.970342	-0.0718987
75	Aligned	0.979341	0.937747	0.921003	0.0167443
76	Original	0.978457	0.896529	0.969285	-0.0727557
76	Aligned	0.978457	0.933615	0.926849	0.0067659
77	Original	0.977636	0.89087	0.969009	-0.0781384
77	Aligned	0.977636	0.93013	0.923991	0.00613897
78	Original	0.980389	0.899142	0.971103	-0.0719612
78	Aligned	0.980389	0.925429	0.94552	-0.0200904
79	Original	0.977637	0.895324	0.969352	-0.0740281
79	Aligned	0.977637	0.930393	0.931478	-0.00108432
80	Original	0.980455	0.900319	0.971643	-0.0713236
80	Aligned	0.980455	0.930888	0.940209	-0.00932084
81	Original	0.979643	0.89877	0.972747	-0.0739769
81	Aligned	0.979643	0.919363	0.952938	-0.0335746
82	Original	0.978134	0.896882	0.969709	-0.0728266
82	Aligned	0.978134	0.936584	0.918735	0.0178491
83	Original	0.979177	0.894955	0.970373	-0.0754182
83	Aligned	0.979177	0.92493	0.941145	-0.0162155
84	Original	0.977999	0.892349	0.971543	-0.0791945
84	Aligned	0.977999	0.92668	0.932799	-0.00611896
85	Original	0.978782	0.895417	0.97051	-0.0750927
85	Aligned	0.978782	0.931255	0.927809	0.00344608
86	Original	0.978732	0.896722	0.968505	-0.0717826
86	Aligned	0.978732	0.930836	0.929435	0.0014009
87	Original	0.979312	0.897157	0.970167	-0.0730096
87	Aligned	0.979312	0.936712	0.923097	0.0136149
88	Original	0.979327	0.89333	0.970608	-0.077278
88	Aligned	0.979327	0.926079	0.940684	-0.0146042
89	Original	0.981683	0.898896	0.972204	-0.0733078
89	Aligned	0.981683	0.934415	0.934786	-0.000370189
90	Original	0.980105	0.900588	0.969931	-0.0693429
90	Aligned	0.980105	0.929182	0.939729	-0.0105463
91	Original	0.977746	0.892781	0.970479	-0.077698
91	Aligned	0.977746	0.928075	0.927793	0.000282313
92	Original	0.980103	0.894359	0.972074	-0.0777151
92	Aligned	0.980103	0.924428	0.939204	-0.0147757
93	Original	0.978247	0.89711	0.968892	-0.0717829
93	Aligned	0.978247	0.935428	0.919549	0.0158788
94	Original	0.979145	0.898813	0.968796	-0.0699823
94	Aligned	0.979145	0.936275	0.922656	0.0136188
95	Original	0.978395	0.890652	0.971447	-0.0807951
95	Aligned	0.978395	0.921856	0.942234	-0.0203779
96	Original	0.979599	0.894898	0.973442	-0.0785438
96	Aligned	0.979599	0.932463	0.929801	0.00266189
97	Original	0.978805	0.8929	0.969572	-0.0766716
97	Aligned	0.978805	0.91741	0.946617	-0.0292064
98	Original	0.978416	0.897498	0.97024	-0.0727428
98	Aligned	0.978416	0.932022	0.931447	0.000575154
99	Original	0.979944	0.896819	0.971269	-0.0744499
99	Aligned	0.979944	0.933841	0.931365	0.00247649
100	Original	0.980988	0.903084	0.970435	-0.0673518
100	Aligned	0.980988	0.935523	0.935144	0.000378134
101	Original	0.978867	0.898244	0.972152	-0.0739085
101	Aligned	0.978867	0.921571	0.945233	-0.0236615
102	Original	0.980331	0.899987	0.969173	-0.0691863
102	Aligned	0.980331	0.930229	0.938882	-0.00865271
103	Original	0.979315	0.896266	0.973038	-0.076772
103	Aligned	0.979315	0.927587	0.940895	-0.0133085
104	Original	0.979026	0.897715	0.971494	-0.0737784
104	Aligned	0.979026	0.930792	0.933753	-0.00296097
105	Original	0.979227	0.8996	0.972533	-0.0729333
105	Aligned	0.979227	0.9328	0.934133	-0.00133333
106	Original	0.978886	0.897128	0.969794	-0.0726662
106	Aligned	0.978886	0.9332	0.931071	0.00212854
107	Original	0.980375	0.898197	0.971835	-0.0736375
107	Aligned	0.980375	0.928818	0.938841	-0.0100236
108	Original	0.979157	0.899266	0.968155	-0.0688884
108	Aligned	0.979157	0.932755	0.927515	0.00524018
109	Original	0.979804	0.896734	0.969074	-0.0723395
109	Aligned	0.979804	0.93098	0.928466	0.00251399
110	Original	0.980126	0.89734	0.970989	-0.0736489
110	Aligned	0.980126	0.929122	0.937166	-0.00804343
111	Original	0.97911	0.894597	0.971013	-0.0764158
111	Aligned	0.97911	0.926537	0.936548	-0.0100111
112	Original	0.979218	0.898011	0.968378	-0.0703666
112	Aligned	0.979218	0.929454	0.931066	-0.00161197
113	Original	0.978745	0.892485	0.971018	-0.0785337
113	Aligned	0.978745	0.929928	0.93406	-0.0041323
114	Original	0.979936	0.897653	0.972034	-0.0743819
114	Aligned	0.979936	0.929846	0.9389	-0.00905419
115	Original	0.978266	0.892742	0.971057	-0.0783145
115	Aligned	0.978266	0.921934	0.941981	-0.0200473
116	Original	0.979503	0.896689	0.971812	-0.0751233
116	Aligned	0.979503	0.931656	0.932483	-0.000827592
117	Original	0.978962	0.899495	0.971115	-0.0716205
117	Aligned	0.978962	0.922627	0.950789	-0.028162
118	Original	0.979252	0.898225	0.970907	-0.0726818
118	Aligned	0.979252	0.926055	0.935864	-0.00980814
119	Original	0.978161	0.891316	0.968618	-0.0773021
119	Aligned	0.978161	0.928803	0.932489	-0.00368686
120	Original	0.980751	0.900013	0.970327	-0.0703138
120	Aligned	0.980751	0.930211	0.939065	-0.00885407
121	Original	0.978694	0.895742	0.969039	-0.0732969
121	Aligned	0.978694	0.935403	0.916767	0.0186354
122	Original	0.979483	0.899734	0.969652	-0.0699184
122	Aligned	0.979483	0.917819	0.95107	-0.0332504
123	Original	0.978533	0.894241	0.970402	-0.0761606
123	Aligned	0.978533	0.929494	0.931554	-0.00205983
124	Original	0.97884	0.899301	0.968395	-0.0690937
124	Aligned	0.97884	0.918526	0.952261	-0.0337348
125	Original	0.977756	0.891597	0.970557	-0.0789601
125	Aligned	0.977756	0.900619	0.962503	-0.0618839
126	Original	0.978743	0.89657	0.968962	-0.0723922
126	Aligned	0.978743	0.924463	0.938457	-0.0139946
127	Original	0.978656	0.893771	0.968607	-0.0748354
127	Aligned	0.978656	0.925178	0.937348	-0.0121703
128	Original	0.978896	0.895228	0.970525	-0.0752975
128	Aligned	0.978896	0.927486	0.936116	-0.00863029
129	Original	0.979589	0.900027	0.969673	-0.0696461
129	Aligned	0.979589	0.923817	0.946262	-0.0224451
130	Original	0.978924	0.895346	0.970722	-0.0753762
130	Aligned	0.978924	0.926197	0.937567	-0.01137
131	Original	0.978405	0.894716	0.970705	-0.0759895
131	Aligned	0.978405	0.924759	0.937434	-0.0126751
132	Original	0.979841	0.894653	0.970937	-0.0762846
132	Aligned	0.979841	0.936258	0.924277	0.0119814
133	Original	0.980864	0.899369	0.971379	-0.07201
133	Aligned	0.980864	0.920837	0.950046	-0.0292091
134	Original	0.978211	0.896447	0.969175	-0.0727279
134	Aligned	0.978211	0.929071	0.933908	-0.0048362
135	Original	0.979879	0.902891	0.969705	-0.0668144
135	Aligned	0.979879	0.936193	0.930202	0.00599137
136	Original	0.979275	0.897524	0.970189	-0.0726652
136	Aligned	0.979275	0.933536	0.93165	0.00188601
137	Original	0.980048	0.902494	0.969445	-0.0669512
137	Aligned	0.980048	0.932343	0.933932	-0.00158913
138	Original	0.979912	0.895538	0.971254	-0.0757153
138	Aligned	0.979912	0.923324	0.94477	-0.0214462
139	Original	0.980104	0.901282	0.97094	-0.0696585
139	Aligned	0.980104	0.923351	0.948069	-0.024718
140	Original	0.979597	0.899228	0.972756	-0.0735285
140	Aligned	0.979597	0.932907	0.935764	-0.00285654
141	Original	0.979461	0.89772	0.971406	-0.0736864
141	Aligned	0.979461	0.924707	0.942548	-0.0178419
142	Original	0.979774	0.898339	0.968986	-0.0706474
142	Aligned	0.979774	0.936841	0.922195	0.0146455
143	Original	0.980101	0.900054	0.97005	-0.0699967
143	Aligned	0.980101	0.925946	0.944739	-0.0187931
144	Original	0.977864	0.895845	0.971534	-0.0756894
144	Aligned	0.977864	0.935645	0.919742	0.0159032
145	Original	0.980154	0.899611	0.971917	-0.072306
145	Aligned	0.980154	0.93719	0.925818	0.0113716
146	Original	0.979713	0.900107	0.967832	-0.0677258
146	Aligned	0.979713	0.926079	0.937667	-0.011588
147	Original	0.978917	0.894337	0.969446	-0.0751092
147	Aligned	0.978917	0.921252	0.946631	-0.0253786
148	Original	0.979976	0.89443	0.9746	-0.0801697
148	Aligned	0.979976	0.932002	0.93603	-0.00402852
149	Original	0.978731	0.893778	0.969778	-0.0759998
149	Aligned	0.978731	0.919968	0.942899	-0.0229311
150	Original	0.979224	0.898824	0.971732	-0.0729079
150	Aligned	0.979224	0.93026	0.930542	-0.000282265
151	Original	0.979435	0.892871	0.972711	-0.0798401
151	Aligned	0.979435	0.9221	0.943541	-0.0214405
152	Original	0.97838	0.896948	0.967165	-0.0702165
152	Aligned	0.97838	0.940547	0.903243	0.0373038
153	Original	0.978852	0.895504	0.970236	-0.0747315
153	Aligned	0.978852	0.923181	0.940076	-0.0168956
154	Original	0.976768	0.893257	0.970384	-0.0771273
154	Aligned	0.976768	0.928172	0.927295	0.000877085
155	Original	0.980268	0.895009	0.969652	-0.0746436
155	Aligned	0.980268	0.93155	0.935007	-0.00345701
156	Original	0.978708	0.894462	0.96911	-0.0746489
156	Aligned	0.978708	0.931876	0.926687	0.0051891
157	Original	0.9789	0.894423	0.972755	-0.0783322
157	Aligned	0.9789	0.927673	0.93625	-0.00857763
158	Original	0.977989	0.893933	0.969335	-0.0754016
158	Aligned	0.977989	0.914423	0.952609	-0.0381851
159	Original	0.978519	0.896185	0.969908	-0.0737227
159	Aligned	0.978519	0.933005	0.925772	0.00723308
160	Original	0.978972	0.894026	0.970201	-0.0761744
160	Aligned	0.978972	0.93238	0.920846	0.011534
161	Original	0.979547	0.895836	0.971755	-0.0759191
161	Aligned	0.979547	0.920026	0.944452	-0.0244255
162	Original	0.979472	0.903571	0.972581	-0.0690092
162	Aligned	0.979472	0.936376	0.930242	0.00613373
163	Original	0.980491	0.904214	0.971561	-0.0673474
163	Aligned	0.980491	0.922408	0.951362	-0.0289541
164	Original	0.979571	0.897524	0.972069	-0.0745451
164	Aligned	0.979571	0.926784	0.941184	-0.0144003
165	Original	0.978411	0.894955	0.969899	-0.0749442
165	Aligned	0.978411	0.91551	0.950719	-0.0352094
166	Original	0.980223	0.8948	0.971805	-0.0770046
166	Aligned	0.980223	0.924743	0.94095	-0.0162069
167	Original	0.979422	0.898482	0.970774	-0.0722926
167	Aligned	0.979422	0.928845	0.936431	-0.00758609
168	Original	0.978748	0.895952	0.971065	-0.0751127
168	Aligned	0.978748	0.910949	0.96075	-0.0498013
169	Original	0.979491	0.895009	0.970592	-0.0755836
169	Aligned	0.979491	0.93817	0.921176	0.016994
170	Original	0.979011	0.894779	0.9723	-0.0775215
170	Aligned	0.979011	0.918427	0.950488	-0.0320614
171	Original	0.97846	0.895582	0.969851	-0.0742695
171	Aligned	0.97846	0.928619	0.933003	-0.004384
172	Original	0.978854	0.89867	0.970588	-0.071918
172	Aligned	0.978854	0.935239	0.91885	0.0163891
173	Original	0.979082	0.894877	0.969272	-0.074395
173	Aligned	0.979082	0.936926	0.917435	0.0194913
174	Original	0.97994	0.895844	0.971436	-0.0755918
174	Aligned	0.97994	0.937666	0.923385	0.0142815
175	Original	0.977911	0.896709	0.968111	-0.071402
175	Aligned	0.977911	0.920658	0.9422	-0.0215421
176	Original	0.979515	0.896824	0.972535	-0.0757112
176	Aligned	0.979515	0.932869	0.929946	0.00292322
177	Original	0.979208	0.896307	0.972097	-0.0757895
177	Aligned	0.979208	0.928285	0.938613	-0.0103281
178	Original	0.980499	0.895038	0.973406	-0.0783685
178	Aligned	0.980499	0.933085	0.93532	-0.00223505
179	Original	0.980268	0.896529	0.972703	-0.0761744
179	Aligned	0.980268	0.925634	0.941278	-0.0156441
180	Original	0.979368	0.898085	0.967211	-0.069126
180	Aligned	0.979368	0.920316	0.9469	-0.0265842
181	Original	0.979558	0.897975	0.974373	-0.0763972
181	Aligned	0.979558	0.914225	0.957421	-0.0431964
182	Original	0.979675	0.897699	0.973273	-0.0755742
182	Aligned	0.979675	0.934149	0.934117	3.19291e-05
183	Original	0.979075	0.892728	0.97011	-0.0773823
183	Aligned	0.979075	0.912892	0.954107	-0.0412151
184	Original	0.977435	0.892414	0.968662	-0.0762481
184	Aligned	0.977435	0.922277	0.935858	-0.0135811
185	Original	0.978643	0.894491	0.972481	-0.0779902
185	Aligned	0.978643	0.919631	0.94536	-0.0257294
186	Original	0.978353	0.8945	0.972297	-0.0777967
186	Aligned	0.978353	0.919487	0.948763	-0.0292757
187	Original	0.979177	0.898604	0.97205	-0.0734455
187	Aligned	0.979177	0.935739	0.92236	0.0133785
188	Original	0.979076	0.898143	0.969873	-0.07173
188	Aligned	0.979076	0.92909	0.937368	-0.00827744
189	Original	0.979855	0.897948	0.972196	-0.0742477
189	Aligned	0.979855	0.91767	0.953794	-0.0361241
190	Original	0.979436	0.895536	0.972382	-0.0768453
190	Aligned	0.979436	0.925516	0.940494	-0.0149773
191	Original	0.978968	0.896196	0.970401	-0.0742048
191	Aligned	0.978968	0.925395	0.939076	-0.0136811
192	Original	0.98031	0.898493	0.971078	-0.0725855
192	Aligned	0.98031	0.934774	0.930028	0.00474592
193	Original	0.979814	0.898578	0.971241	-0.0726628
193	Aligned	0.979814	0.924848	0.945765	-0.0209173
194	Original	0.978897	0.896959	0.970411	-0.0734518
194	Aligned	0.978897	0.920462	0.945642	-0.0251799
195	Original	0.979586	0.895029	0.9727	-0.0776713
195	Aligned	0.979586	0.932179	0.926304	0.00587428
196	Original	0.980544	0.899867	0.971429	-0.0715617
196	Aligned	0.980544	0.939148	0.923097	0.0160503
197	Original	0.979612	0.896215	0.971022	-0.0748071
197	Aligned	0.979612	0.918416	0.948026	-0.0296096
198	Original	0.979397	0.898782	0.967866	-0.0690845
198	Aligned	0.979397	0.928504	0.936662	-0.00815731
199	Original	0.977979	0.894356	0.969367	-0.0750116
199	Aligned	0.977979	0.922912	0.936083	-0.0131708
200	Original	0.979618	0.897568	0.970272	-0.0727037
200	Aligned	0.979618	0.932197	0.929109	0.00308717
201	Original	0.980323	0.899719	0.972211	-0.0724919
201	Aligned	0.980323	0.923519	0.945619	-0.0220997
202	Original	0.97938	0.897687	0.971352	-0.073665
202	Aligned	0.97938	0.924256	0.940551	-0.016295
203	Original	0.978008	0.892592	0.970809	-0.0782172
203	Aligned	0.978008	0.925916	0.935592	-0.00967577
204	Original	0.978781	0.897556	0.969253	-0.0716975
204	Aligned	0.978781	0.932817	0.924531	0.00828607
205	Original	0.97864	0.898472	0.97097	-0.0724981
205	Aligned	0.97864	0.924518	0.945418	-0.0208998
206	Original	0.979732	0.895242	0.973079	-0.0778372
206	Aligned	0.979732	0.925342	0.940476	-0.0151344
207	Original	0.980198	0.898854	0.972652	-0.0737981
207	Aligned	0.980198	0.926839	0.942903	-0.0160639
208	Original	0.980123	0.896884	0.971721	-0.0748369
208	Aligned	0.980123	0.940454	0.916106	0.0243486
209	Original	0.980789	0.895913	0.972174	-0.0762604
209	Aligned	0.980789	0.921703	0.949456	-0.0277521
210	Original	0.979283	0.894842	0.975057	-0.0802146
210	Aligned	0.979283	0.925363	0.941043	-0.0156799
211	Original	0.979143	0.895478	0.968994	-0.073516
211	Aligned	0.979143	0.933584	0.926991	0.00659293
212	Original	0.97957	0.898341	0.971956	-0.073615
212	Aligned	0.97957	0.936463	0.924375	0.012088
213	Original	0.980218	0.899136	0.973795	-0.0746593
213	Aligned	0.980218	0.92344	0.94601	-0.0225696
214	Original	0.979778	0.896968	0.970465	-0.0734966
214	Aligned	0.979778	0.930831	0.932123	-0.0012922
215	Original	0.980416	0.895811	0.971567	-0.0757553
215	Aligned	0.980416	0.91596	0.955204	-0.0392442
216	Original	0.978896	0.895608	0.970169	-0.0745611
216	Aligned	0.978896	0.928981	0.934878	-0.0058967
217	Original	0.979272	0.895739	0.972096	-0.0763571
217	Aligned	0.979272	0.915846	0.953538	-0.0376925
218	Original	0.977728	0.893827	0.969134	-0.0753076
218	Aligned	0.977728	0.930016	0.926376	0.0036397
219	Original	0.979643	0.900027	0.970982	-0.070955
219	Aligned	0.979643	0.933129	0.927253	0.00587621
220	Original	0.979047	0.899522	0.972944	-0.0734218
220	Aligned	0.979047	0.931643	0.929681	0.001962
221	Original	0.979146	0.898254	0.971647	-0.0733939
221	Aligned	0.979146	0.934242	0.92287	0.0113717
222	Original	0.979563	0.900883	0.971292	-0.070409
222	Aligned	0.979563	0.92175	0.949628	-0.0278783
223	Original	0.979946	0.896566	0.969137	-0.0725711
223	Aligned	0.979946	0.936256	0.922309	0.0139461
224	Original	0.978817	0.897846	0.969999	-0.0721527
224	Aligned	0.978817	0.925069	0.941477	-0.0164078
225	Original	0.978636	0.89517	0.968783	-0.0736136
225	Aligned	0.978636	0.928211	0.93462	-0.00640825
226	Original	0.979418	0.896538	0.970342	-0.0738039
226	Aligned	0.979418	0.930758	0.925788	0.00496992
227	Original	0.979033	0.894006	0.969237	-0.0752308
227	Aligned	0.979033	0.937792	0.914503	0.0232894
228	Original	0.980237	0.901412	0.972645	-0.0712326
228	Aligned	0.980237	0.927924	0.945023	-0.0170984
229	Original	0.979343	0.896648	0.972868	-0.0762202
229	Aligned	0.979343	0.934158	0.925956	0.00820239
230	Original	0.979188	0.895934	0.970096	-0.074162
230	Aligned	0.979188	0.923355	0.940856	-0.0175012
231	Original	0.979881	0.89747	0.975159	-0.0776882
231	Aligned	0.979881	0.921017	0.95111	-0.0300927
232	Original	0.978692	0.897055	0.970651	-0.0735958
232	Aligned	0.978692	0.92838	0.934263	-0.00588276
233	Original	0.978682	0.893	0.968207	-0.0752076
233	Aligned	0.978682	0.920282	0.939353	-0.0190713
234	Original	0.978433	0.895561	0.971011	-0.07545
234	Aligned	0.978433	0.924167	0.938859	-0.0146921
235	Original	0.978704	0.895422	0.970865	-0.0754426
235	Aligned	0.978704	0.930595	0.928884	0.00171112
236	Original	0.980331	0.899529	0.971221	-0.0716925
236	Aligned	0.980331	0.930101	0.935446	-0.00534453
237	Original	0.978703	0.897309	0.972779	-0.0754703
237	Aligned	0.978703	0.93145	0.934404	-0.00295447
238	Original	0.979555	0.895477	0.972122	-0.0766448
238	Aligned	0.979555	0.935668	0.924407	0.0112609
239	Original	0.979596	0.900158	0.971055	-0.070897
239	Aligned	0.979596	0.934363	0.924206	0.0101577
240	Original	0.97825	0.892953	0.973063	-0.0801098
240	Aligned	0.97825	0.931538	0.92569	0.00584803
241	Original	0.979982	0.900214	0.974048	-0.0738347
241	Aligned	0.979982	0.92693	0.941709	-0.0147785
242	Original	0.978498	0.896049	0.971306	-0.0752572
242	Aligned	0.978498	0.93397	0.92317	0.0108
243	Original	0.979181	0.89761	0.968704	-0.0710938
243	Aligned	0.979181	0.931918	0.935944	-0.00402523
244	Original	0.977606	0.891183	0.969701	-0.0785183
244	Aligned	0.977606	0.904102	0.95929	-0.0551876
245	Original	0.9788	0.896728	0.971346	-0.0746174
245	Aligned	0.9788	0.925138	0.940975	-0.0158365
246	Original	0.978789	0.892761	0.97093	-0.0781692
246	Aligned	0.978789	0.928552	0.934989	-0.00643722
247	Original	0.980991	0.898531	0.971105	-0.0725738
247	Aligned	0.980991	0.931909	0.936618	-0.00470863
248	Original	0.978606	0.895969	0.9706	-0.0746309
248	Aligned	0.978606	0.917387	0.95002	-0.0326328
249	Original	0.979992	0.899548	0.969669	-0.070121
249	Aligned	0.979992	0.937334	0.921165	0.0161685
250	Original	0.978885	0.897412	0.971526	-0.0741145
250	Aligned	0.978885	0.922212	0.945939	-0.0237272
251	Original	0.97865	0.896653	0.973838	-0.0771847
251	Aligned	0.97865	0.911914	0.95923	-0.0473154
252	Original	0.97902	0.894302	0.97102	-0.0767178
252	Aligned	0.97902	0.928381	0.937366	-0.0089852
253	Original	0.979282	0.89399	0.973335	-0.0793455
253	Aligned	0.979282	0.930609	0.938631	-0.00802158
254	Original	0.979392	0.899293	0.969879	-0.0705857
254	Aligned	0.979392	0.927037	0.941224	-0.014186
255	Original	0.978918	0.894877	0.972408	-0.0775317
255	Aligned	0.978918	0.930581	0.935173	-0.00459142
256	Original	0.979996	0.897086	0.971136	-0.0740496
256	Aligned	0.979996	0.927426	0.936286	-0.00886042
257	Original	0.979078	0.897422	0.969227	-0.0718044
257	Aligned	0.979078	0.92785	0.934306	-0.00645547
258	Original	0.980024	0.900808	0.971334	-0.0705267
258	Aligned	0.980024	0.925707	0.946499	-0.0207927
259	Original	0.977363	0.891921	0.969013	-0.0770923
259	Aligned	0.977363	0.933449	0.918793	0.0146561
260	Original	0.978774	0.895387	0.970443	-0.0750552
260	Aligned	0.978774	0.939253	0.914404	0.0248488
261	Original	0.979101	0.896941	0.972193	-0.075251
261	Aligned	0.979101	0.909309	0.959626	-0.0503172
262	Original	0.980251	0.898748	0.97131	-0.0725627
262	Aligned	0.980251	0.930322	0.936749	-0.00642699
263	Original	0.979406	0.896072	0.971018	-0.074946
263	Aligned	0.979406	0.921042	0.944803	-0.0237611
264	Original	0.980433	0.901241	0.971227	-0.0699857
264	Aligned	0.980433	0.924329	0.947782	-0.0234527
265	Original	0.979549	0.898157	0.972248	-0.0740911
265	Aligned	0.979549	0.916857	0.955068	-0.0382108
266	Original	0.977936	0.894596	0.96911	-0.0745148
266	Aligned	0.977936	0.929462	0.929736	-0.000273929
267	Original	0.978955	0.895897	0.969007	-0.0731103
267	Aligned	0.978955	0.931785	0.929524	0.00226087
268	Original	0.977532	0.890234	0.970203	-0.0799689
268	Aligned	0.977532	0.908063	0.9531	-0.0450371
269	Original	0.97899	0.897535	0.967712	-0.0701768
269	Aligned	0.97899	0.940173	0.908472	0.0317009
270	Original	0.977949	0.891104	0.968771	-0.0776671
270	Aligned	0.977949	0.92388	0.934618	-0.0107383
271	Original	0.978684	0.893402	0.970135	-0.0767329
271	Aligned	0.978684	0.934555	0.918039	0.0165153
272	Original	0.979597	0.897334	0.973323	-0.0759882
272	Aligned	0.979597	0.924914	0.944085	-0.0191709
273	Original	0.979877	0.901244	0.969709	-0.0684646
273	Aligned	0.979877	0.936973	0.92507	0.0119034
274	Original	0.97923	0.896264	0.971421	-0.0751566
274	Aligned	0.97923	0.923676	0.945356	-0.0216795
275	Original	0.979521	0.895449	0.971459	-0.0760101
275	Aligned	0.979521	0.927823	0.937693	-0.00986988
276	Original	0.978461	0.894624	0.970885	-0.0762612
276	Aligned	0.978461	0.917892	0.949747	-0.0318549
277	Original	0.979692	0.897626	0.972114	-0.0744879
277	Aligned	0.979692	0.932635	0.930151	0.00248343
278	Original	0.979334	0.893806	0.97191	-0.0781036
278	Aligned	0.979334	0.932483	0.929775	0.00270744
279	Original	0.978261	0.891345	0.970807	-0.0794617
279	Aligned	0.978261	0.914121	0.948646	-0.0345254
280	Original	0.978834	0.896157	0.97152	-0.0753628
280	Aligned	0.978834	0.931392	0.928333	0.00305944
281	Original	0.979387	0.900053	0.970024	-0.0699706
281	Aligned	0.979387	0.938084	0.922995	0.0150889
282	Original	0.979728	0.898697	0.968441	-0.0697436
282	Aligned	0.979728	0.927812	0.93969	-0.011878
283	Original	0.978176	0.892203	0.972617	-0.0804146
283	Aligned	0.978176	0.922696	0.937924	-0.0152274
284	Original	0.979681	0.895988	0.970289	-0.0743008
284	Aligned	0.979681	0.925744	0.937232	-0.0114884
285	Original	0.979505	0.895892	0.971749	-0.0758569
285	Aligned	0.979505	0.918653	0.950627	-0.0319739
286	Original	0.978934	0.894904	0.970123	-0.0752188
286	Aligned	0.978934	0.92423	0.940648	-0.0164181
287	Original	0.978538	0.896195	0.971704	-0.0755096
287	Aligned	0.978538	0.92497	0.938384	-0.0134145
288	Original	0.97891	0.894312	0.970911	-0.0765988
288	Aligned	0.97891	0.918919	0.947111	-0.028192
289	Original	0.97903	0.899548	0.97047	-0.0709227
289	Aligned	0.97903	0.923497	0.945751	-0.0222544
290	Original	0.979767	0.9012	0.969268	-0.0680677
290	Aligned	0.979767	0.931803	0.93274	-0.000937069
291	Original	0.979109	0.891487	0.972462	-0.080975
291	Aligned	0.979109	0.910731	0.954636	-0.0439052
292	Original	0.979073	0.897224	0.9691	-0.0718759
292	Aligned	0.979073	0.920715	0.946324	-0.0256085
293	Original	0.978716	0.899533	0.969487	-0.069954
293	Aligned	0.978716	0.923816	0.945769	-0.0219536
294	Original	0.978832	0.895644	0.972459	-0.0768147
294	Aligned	0.978832	0.934794	0.924162	0.0106324
295	Original	0.979685	0.899073	0.970366	-0.0712937
295	Aligned	0.979685	0.917081	0.955285	-0.0382041
296	Original	0.980409	0.90329	0.97104	-0.0677494
296	Aligned	0.980409	0.925137	0.948886	-0.0237491
297	Original	0.978162	0.895261	0.972144	-0.0768832
297	Aligned	0.978162	0.919819	0.943083	-0.0232634
298	Original	0.979117	0.897487	0.973253	-0.0757659
298	Aligned	0.979117	0.93836	0.91707	0.0212899
299	Original	0.978305	0.89385	0.971676	-0.0778253
299	Aligned	0.978305	0.922594	0.942952	-0.0203585
300	Original	0.980126	0.899005	0.970783	-0.0717778
300	Aligned	0.980126	0.932894	0.932311	0.000583082
301	Original	0.978919	0.893947	0.971203	-0.0772553
301	Aligned	0.978919	0.936289	0.916823	0.0194659
302	Original	0.978194	0.896952	0.969154	-0.072202
302	Aligned	0.978194	0.921635	0.948326	-0.0266911
303	Original	0.978965	0.897194	0.972998	-0.0758045
303	Aligned	0.978965	0.924325	0.937575	-0.0132501
304	Original	0.98025	0.899722	0.973561	-0.0738388
304	Aligned	0.98025	0.930984	0.940276	-0.00929224
305	Original	0.97986	0.899866	0.969374	-0.0695077
305	Aligned	0.97986	0.926569	0.942477	-0.0159079
306	Original	0.979206	0.897665	0.969087	-0.0714222
306	Aligned	0.979206	0.932889	0.924717	0.00817174
307	Original	0.979688	0.894393	0.970706	-0.0763132
307	Aligned	0.979688	0.917089	0.95233	-0.0352408
308	Original	0.977774	0.894519	0.969415	-0.0748962
308	Aligned	0.977774	0.937968	0.907713	0.0302551
309	Original	0.978601	0.89748	0.970529	-0.0730491
309	Aligned	0.978601	0.923077	0.942126	-0.0190487
310	Original	0.979139	0.894442	0.971455	-0.077013
310	Aligned	0.979139	0.922031	0.942644	-0.0206125
311	Original	0.979445	0.898756	0.970225	-0.0714685
311	Aligned	0.979445	0.925104	0.944836	-0.0197322
312	Original	0.979566	0.895508	0.970388	-0.0748797
312	Aligned	0.979566	0.94149	0.90943	0.0320596
313	Original	0.979933	0.89715	0.971831	-0.0746806
313	Aligned	0.979933	0.936382	0.926895	0.00948701
314	Original	0.979229	0.899426	0.969653	-0.0702269
314	Aligned	0.979229	0.935622	0.927991	0.00763026
315	Original	0.979327	0.897954	0.970565	-0.0726109
315	Aligned	0.979327	0.924395	0.940995	-0.0166
316	Original	0.977917	0.891426	0.972274	-0.0808488
316	Aligned	0.977917	0.905362	0.962497	-0.0571343
317	Original	0.979396	0.894541	0.973965	-0.0794247
317	Aligned	0.979396	0.91731	0.956876	-0.0395656
318	Original	0.980218	0.898058	0.970405	-0.0723472
318	Aligned	0.980218	0.938111	0.918779	0.0193322
319	Original	0.97892	0.898429	0.97062	-0.0721905
319	Aligned	0.97892	0.932109	0.927618	0.0044911
320	Original	0.977681	0.893656	0.966573	-0.0729162
320	Aligned	0.977681	0.918819	0.941334	-0.0225157
321	Original	0.978316	0.895148	0.969823	-0.0746745
321	Aligned	0.978316	0.91702	0.950107	-0.0330871
322	Original	0.979405	0.897265	0.972685	-0.07542
322	Aligned	0.979405	0.936624	0.925516	0.0111081
323	Original	0.979839	0.898603	0.971142	-0.0725395
323	Aligned	0.979839	0.939854	0.917168	0.022686
324	Original	0.978243	0.895003	0.969313	-0.0743095
324	Aligned	0.978243	0.940706	0.906471	0.0342352
325	Original	0.979227	0.89757	0.97113	-0.0735595
325	Aligned	0.979227	0.924554	0.942657	-0.018103
326	Original	0.978384	0.891197	0.971209	-0.0800121
326	Aligned	0.978384	0.918397	0.945204	-0.0268062
327	Original	0.980248	0.896907	0.97185	-0.0749425
327	Aligned	0.980248	0.932789	0.934139	-0.00135003
328	Original	0.979292	0.900054	0.96875	-0.0686958
328	Aligned	0.979292	0.928494	0.937763	-0.00926856
329	Original	0.979713	0.899106	0.970428	-0.0713218
329	Aligned	0.979713	0.933004	0.929532	0.0034717
330	Original	0.979153	0.894942	0.972439	-0.0774977
330	Aligned	0.979153	0.923118	0.946999	-0.0238806
331	Original	0.978094	0.893406	0.970059	-0.0766534
331	Aligned	0.978094	0.927039	0.932197	-0.00515737
332	Original	0.980135	0.900321	0.972592	-0.0722711
332	Aligned	0.980135	0.933057	0.936269	-0.0032121
333	Original	0.979943	0.89683	0.970619	-0.0737897
333	Aligned	0.979943	0.92907	0.936342	-0.00727159
334	Original	0.977794	0.894427	0.9706	-0.0761726
334	Aligned	0.977794	0.92062	0.946255	-0.0256351
335	Original	0.980485	0.898496	0.975636	-0.0771394
335	Aligned	0.980485	0.926692	0.946239	-0.0195477
336	Original	0.980238	0.900944	0.969916	-0.0689717
336	Aligned	0.980238	0.930993	0.938762	-0.00776865
337	Original	0.979673	0.893839	0.971625	-0.0777853
337	Aligned	0.979673	0.925304	0.935315	-0.0100106
338	Original	0.980129	0.900133	0.971123	-0.07099
338	Aligned	0.980129	0.934176	0.93623	-0.00205441
339	Original	0.978945	0.895618	0.970013	-0.0743959
339	Aligned	0.978945	0.927756	0.932932	-0.00517608
340	Original	0.979432	0.896529	0.971238	-0.0747096
340	Aligned	0.979432	0.922296	0.945406	-0.0231097
341	Original	0.978702	0.895403	0.971397	-0.0759939
341	Aligned	0.978702	0.92609	0.937619	-0.0115288
342	Original	0.98012	0.900521	0.972477	-0.0719556
342	Aligned	0.98012	0.917636	0.955458	-0.037822
343	Original	0.978416	0.893449	0.972019	-0.0785704
343	Aligned	0.978416	0.925546	0.937551	-0.0120048
344	Original	0.979463	0.897823	0.969519	-0.0716966
344	Aligned	0.979463	0.939896	0.914681	0.0252146
345	Original	0.979126	0.891813	0.97084	-0.0790272
345	Aligned	0.979126	0.935141	0.922686	0.012455
346	Original	0.979934	0.90051	0.968974	-0.0684642
346	Aligned	0.979934	0.936042	0.927871	0.00817124
347	Original	0.978876	0.892643	0.969932	-0.0772885
347	Aligned	0.978876	0.920979	0.943873	-0.0228937
348	Original	0.978851	0.899282	0.971005	-0.0717233
348	Aligned	0.978851	0.935604	0.928113	0.00749074
349	Original	0.978831	0.893543	0.970149	-0.076606
349	Aligned	0.978831	0.922359	0.94403	-0.0216713
350	Original	0.979018	0.896138	0.971829	-0.0756906
350	Aligned	0.979018	0.915579	0.954206	-0.0386264
351	Original	0.978463	0.89559	0.971092	-0.0755023
351	Aligned	0.978463	0.920962	0.951017	-0.0300554
352	Original	0.979896	0.900252	0.970915	-0.0706634
352	Aligned	0.979896	0.916302	0.956172	-0.0398702
353	Original	0.978054	0.895171	0.971535	-0.0763645
353	Aligned	0.978054	0.927498	0.934786	-0.00728784
354	Original	0.979002	0.891949	0.972879	-0.0809297
354	Aligned	0.979002	0.930672	0.932131	-0.00145894
355	Original	0.980378	0.898897	0.972568	-0.0736706
355	Aligned	0.980378	0.91949	0.954369	-0.0348792
356	Original	0.980035	0.897385	0.971341	-0.0739557
356	Aligned	0.980035	0.924598	0.944958	-0.0203594
357	Original	0.978846	0.896379	0.968119	-0.0717409
357	Aligned	0.978846	0.938144	0.918617	0.0195272
358	Original	0.97852	0.896073	0.970056	-0.0739832
358	Aligned	0.97852	0.93027	0.93053	-0.000259841
359	Original	0.979269	0.896088	0.972623	-0.0765345
359	Aligned	0.979269	0.905229	0.964555	-0.0593258
360	Original	0.980951	0.899439	0.972045	-0.0726056
360	Aligned	0.980951	0.930021	0.936235	-0.00621399
361	Original	0.979859	0.898893	0.970012	-0.0711191
361	Aligned	0.979859	0.930772	0.936425	-0.00565312
362	Original	0.980427	0.897777	0.971284	-0.0735064
362	Aligned	0.980427	0.924531	0.942968	-0.018437
363	Original	0.979372	0.895508	0.969988	-0.0744795
363	Aligned	0.979372	0.931761	0.931439	0.000321387
364	Original	0.978534	0.89457	0.968241	-0.0736712
364	Aligned	0.978534	0.938697	0.910241	0.0284564
365	Original	0.97897	0.896212	0.96755	-0.071338
365	Aligned	0.97897	0.935975	0.921382	0.0145928
366	Original	0.978353	0.893397	0.970367	-0.0769704
366	Aligned	0.978353	0.923628	0.937919	-0.0142913
367	Original	0.979478	0.895711	0.971703	-0.0759919
367	Aligned	0.979478	0.915956	0.95315	-0.0371937
368	Original	0.979065	0.894909	0.971735	-0.0768262
368	Aligned	0.979065	0.922916	0.943335	-0.0204188
369	Original	0.97811	0.895358	0.97058	-0.0752222
369	Aligned	0.97811	0.92997	0.931619	-0.00164892
370	Original	0.979614	0.897879	0.969593	-0.071714
370	Aligned	0.979614	0.926786	0.935369	-0.00858279
371	Original	0.978032	0.895222	0.971364	-0.0761423
371	Aligned	0.978032	0.922718	0.941795	-0.0190779
372	Original	0.98032	0.900478	0.974712	-0.074234
372	Aligned	0.98032	0.934228	0.933503	0.0007252
373	Original	0.978673	0.896125	0.97027	-0.0741447
373	Aligned	0.978673	0.934742	0.922833	0.0119087
374	Original	0.980341	0.900843	0.9721	-0.0712574
374	Aligned	0.980341	0.931219	0.939418	-0.00819904
375	Original	0.979411	0.898405	0.973206	-0.074801
375	Aligned	0.979411	0.921726	0.950259	-0.0285323
376	Original	0.97974	0.900374	0.97288	-0.0725051
376	Aligned	0.97974	0.928056	0.94443	-0.016374
377	Original	0.978869	0.894541	0.970821	-0.0762794
377	Aligned	0.978869	0.926152	0.935752	-0.00959936
378	Original	0.97971	0.891536	0.972173	-0.0806373
378	Aligned	0.97971	0.928788	0.933676	-0.00488786
379	Original	0.978614	0.898628	0.969839	-0.0712106
379	Aligned	0.978614	0.925669	0.93901	-0.0133404
380	Original	0.979159	0.895711	0.970502	-0.0747906
380	Aligned	0.979159	0.91902	0.947544	-0.0285243
381	Original	0.979919	0.898756	0.971521	-0.0727647
381	Aligned	0.979919	0.92946	0.934175	-0.00471514
382	Original	0.978979	0.89867	0.970321	-0.0716506
382	Aligned	0.978979	0.94508	0.905481	0.0395985
383	Original	0.980178	0.898235	0.970752	-0.0725176
383	Aligned	0.980178	0.924846	0.949482	-0.0246353
384	Original	0.979119	0.895988	0.972966	-0.0769774
384	Aligned	0.979119	0.924283	0.944192	-0.019909
385	Original	0.978533	0.895284	0.971044	-0.0757597
385	Aligned	0.978533	0.908074	0.959568	-0.0514941
386	Original	0.978857	0.894793	0.972233	-0.0774404
386	Aligned	0.978857	0.914369	0.955547	-0.0411772
387	Original	0.977698	0.893668	0.971254	-0.0775855
387	Aligned	0.977698	0.923724	0.936518	-0.0127942
388	Original	0.97956	0.89747	0.971682	-0.0742118
388	Aligned	0.97956	0.938932	0.917192	0.02174
389	Original	0.980557	0.901303	0.972461	-0.0711587
389	Aligned	0.980557	0.923996	0.949556	-0.0255602
390	Original	0.980115	0.900811	0.969648	-0.0688373
390	Aligned	0.980115	0.914107	0.95708	-0.0429727
391	Original	0.977922	0.895003	0.970706	-0.0757036
391	Aligned	0.977922	0.922648	0.941145	-0.0184975
392	Original	0.978779	0.893947	0.97281	-0.0788626
392	Aligned	0.978779	0.92275	0.939057	-0.0163069
393	Original	0.979498	0.897631	0.968779	-0.0711476
393	Aligned	0.979498	0.930951	0.933971	-0.00301961
394	Original	0.980382	0.895465	0.971795	-0.0763304
394	Aligned	0.980382	0.91302	0.956958	-0.0439373
395	Original	0.978335	0.897045	0.971274	-0.0742293
395	Aligned	0.978335	0.910673	0.958888	-0.0482145
396	Original	0.980061	0.897246	0.969954	-0.0727072
396	Aligned	0.980061	0.930826	0.936598	-0.00577222
397	Original	0.97827	0.896094	0.973508	-0.0774146
397	Aligned	0.97827	0.931305	0.929355	0.00194971
398	Original	0.978488	0.898535	0.969705	-0.0711698
398	Aligned	0.978488	0.934686	0.925916	0.00877007
399	Original	0.977997	0.894452	0.970828	-0.0763759
399	Aligned	0.977997	0.917727	0.946781	-0.0290539
400	Original	0.979853	0.896488	0.973337	-0.0768489
400	Aligned	0.979853	0.939794	0.914086	0.0257084
401	Original	0.979255	0.89773	0.970839	-0.0731086
401	Aligned	0.979255	0.904806	0.963915	-0.0591084
402	Original	0.980575	0.900667	0.971333	-0.0706667
402	Aligned	0.980575	0.921333	0.9492	-0.0278667
403	Original	0.979144	0.893803	0.971402	-0.0775988
403	Aligned	0.979144	0.937103	0.917965	0.0191382
404	Original	0.977999	0.893412	0.969331	-0.075919
404	Aligned	0.977999	0.915506	0.948486	-0.0329803
405	Original	0.979753	0.893925	0.970576	-0.0766511
405	Aligned	0.979753	0.922504	0.946235	-0.0237308
406	Original	0.980365	0.898624	0.972581	-0.0739566
406	Aligned	0.980365	0.93255	0.930787	0.00176312
407	Original	0.981141	0.896936	0.973462	-0.0765261
407	Aligned	0.981141	0.933943	0.934325	-0.000381664
408	Original	0.979075	0.89709	0.970032	-0.0729417
408	Aligned	0.979075	0.936866	0.919153	0.0177131
409	Original	0.978899	0.896433	0.968092	-0.0716594
409	Aligned	0.978899	0.927463	0.934442	-0.00697841
410	Original	0.978866	0.895286	0.971321	-0.076035
410	Aligned	0.978866	0.924997	0.936448	-0.0114514
411	Original	0.978801	0.895225	0.971582	-0.0763563
411	Aligned	0.978801	0.929443	0.93445	-0.00500743
412	Original	0.979091	0.897918	0.972251	-0.0743337
412	Aligned	0.979091	0.914143	0.955944	-0.0418015
413	Original	0.978657	0.894751	0.970109	-0.0753586
413	Aligned	0.978657	0.918066	0.949426	-0.0313607
414	Original	0.979617	0.899892	0.96908	-0.069188
414	Aligned	0.979617	0.928283	0.934857	-0.00657419
415	Original	0.979467	0.899462	0.971334	-0.0718726
415	Aligned	0.979467	0.927456	0.94214	-0.0146838
416	Original	0.980431	0.89803	0.972089	-0.0740589
416	Aligned	0.980431	0.933573	0.935096	-0.0015232
417	Original	0.978981	0.895759	0.971654	-0.0758954
417	Aligned	0.978981	0.925276	0.940901	-0.0156253
418	Original	0.979018	0.895902	0.969299	-0.0733964
418	Aligned	0.979018	0.924148	0.942352	-0.0182035
419	Original	0.979529	0.896954	0.970201	-0.0732477
419	Aligned	0.979529	0.929404	0.933423	-0.00401885
420	Original	0.979831	0.897456	0.971979	-0.0745223
420	Aligned	0.979831	0.934137	0.929748	0.00438887
421	Original	0.978517	0.892687	0.97182	-0.0791328
421	Aligned	0.978517	0.918521	0.942968	-0.0244469
422	Original	0.979378	0.894931	0.970501	-0.0755697
422	Aligned	0.979378	0.945222	0.908136	0.037086
423	Original	0.978623	0.894444	0.973053	-0.078609
423	Aligned	0.978623	0.940857	0.915672	0.0251843
424	Original	0.979338	0.898348	0.972562	-0.0742146
424	Aligned	0.979338	0.926636	0.937861	-0.0112256
425	Original	0.980108	0.89867	0.969786	-0.0711159
425	Aligned	0.980108	0.92859	0.936765	-0.00817428
426	Original	0.980178	0.9018	0.971655	-0.0698551
426	Aligned	0.980178	0.93343	0.936459	-0.00302851
427	Original	0.97959	0.899562	0.96949	-0.0699286
427	Aligned	0.97959	0.925335	0.944601	-0.0192651
428	Original	0.977309	0.892138	0.968725	-0.0765867
428	Aligned	0.977309	0.923531	0.9348	-0.0112689
429	Original	0.979339	0.893287	0.972741	-0.0794533
429	Aligned	0.979339	0.930226	0.934202	-0.00397529
430	Original	0.978281	0.893546	0.971543	-0.0779968
430	Aligned	0.978281	0.932269	0.926787	0.00548189
431	Original	0.979311	0.898235	0.972348	-0.074113
431	Aligned	0.979311	0.934608	0.92954	0.00506817
432	Original	0.979216	0.897266	0.971605	-0.0743389
432	Aligned	0.979216	0.917839	0.951514	-0.0336744
433	Original	0.97933	0.896693	0.968548	-0.0718553
433	Aligned	0.97933	0.934392	0.924194	0.010198
434	Original	0.979677	0.896658	0.968617	-0.0719593
434	Aligned	0.979677	0.924064	0.939495	-0.0154305
435	Original	0.978768	0.890283	0.971182	-0.0808998
435	Aligned	0.978768	0.925667	0.935362	-0.00969549
436	Original	0.98019	0.899408	0.969857	-0.0704489
436	Aligned	0.98019	0.918639	0.954786	-0.0361468
437	Original	0.977855	0.894359	0.96713	-0.0727712
437	Aligned	0.977855	0.926956	0.929316	-0.00236005
438	Original	0.979779	0.897122	0.97184	-0.0747182
438	Aligned	0.979779	0.92496	0.943416	-0.0184565
439	Original	0.978866	0.898925	0.972222	-0.0732975
439	Aligned	0.978866	0.925941	0.93955	-0.0136094
440	Original	0.980072	0.894547	0.970471	-0.075924
440	Aligned	0.980072	0.928361	0.936153	-0.00779183
441	Original	0.979709	0.89505	0.971118	-0.0760674
441	Aligned	0.979709	0.938195	0.919264	0.018931
442	Original	0.980178	0.895192	0.972367	-0.0771744
442	Aligned	0.980178	0.932747	0.934455	-0.00170731
443	Original	0.979382	0.896933	0.972533	-0.0756
443	Aligned	0.979382	0.926533	0.935733	-0.0092
444	Original	0.981165	0.897521	0.972375	-0.0748541
444	Aligned	0.981165	0.939281	0.917527	0.0217543
445	Original	0.978836	0.896061	0.970612	-0.0745511
445	Aligned	0.978836	0.923742	0.941624	-0.017882
446	Original	0.980183	0.900027	0.971326	-0.071299
446	Aligned	0.980183	0.924953	0.946252	-0.021299
447	Original	0.979044	0.8963	0.970908	-0.0746074
447	Aligned	0.979044	0.932635	0.93176	0.000874639
448	Original	0.979282	0.895969	0.972471	-0.0765018
448	Aligned	0.979282	0.938007	0.919685	0.0183226
449	Original	0.979343	0.899126	0.970919	-0.0717929
449	Aligned	0.979343	0.931271	0.935889	-0.00461795
450	Original	0.979588	0.898828	0.972812	-0.0739845
450	Aligned	0.979588	0.913512	0.957371	-0.0438589
451	Original	0.979475	0.896469	0.971872	-0.0754031
451	Aligned	0.979475	0.927529	0.938521	-0.0109928
452	Original	0.979208	0.898909	0.970596	-0.0716868
452	Aligned	0.979208	0.942405	0.90965	0.0327551
453	Original	0.979084	0.897508	0.969082	-0.0715737
453	Aligned	0.979084	0.916533	0.9513	-0.0347677
454	Original	0.979521	0.89557	0.97384	-0.0782707
454	Aligned	0.979521	0.92972	0.937163	-0.00744243
455	Original	0.980473	0.903831	0.971197	-0.0673665
455	Aligned	0.980473	0.928744	0.945315	-0.0165709
456	Original	0.980711	0.897155	0.970185	-0.0730299
456	Aligned	0.980711	0.935755	0.924531	0.0112245
457	Original	0.978532	0.892737	0.970865	-0.0781275
457	Aligned	0.978532	0.935428	0.922924	0.0125035
458	Original	0.979365	0.895695	0.970698	-0.0750035
458	Aligned	0.979365	0.933298	0.924003	0.00929469
459	Original	0.979251	0.893733	0.971733	-0.078
459	Aligned	0.979251	0.925867	0.939333	-0.0134667
460	Original	0.979267	0.89897	0.968912	-0.0699423
460	Aligned	0.979267	0.938579	0.918161	0.0204176
461	Original	0.97975	0.893548	0.971296	-0.0777479
461	Aligned	0.97975	0.932527	0.934259	-0.00173238
462	Original	0.979313	0.895883	0.973397	-0.0775137
462	Aligned	0.979313	0.930901	0.937084	-0.0061835
463	Original	0.978288	0.89988	0.968487	-0.0686069
463	Aligned	0.978288	0.936493	0.919348	0.0171448
464	Original	0.979478	0.896981	0.969119	-0.0721383
464	Aligned	0.979478	0.934852	0.921724	0.0131277
465	Original	0.981103	0.899518	0.970807	-0.0712891
465	Aligned	0.981103	0.931538	0.936969	-0.00543117
466	Original	0.980018	0.900725	0.969386	-0.0686613
466	Aligned	0.980018	0.933421	0.93203	0.00139156
467	Original	0.98021	0.897019	0.972193	-0.0751735
467	Aligned	0.98021	0.924544	0.943326	-0.0187828
468	Original	0.979154	0.893103	0.972072	-0.0789692
468	Aligned	0.979154	0.925496	0.938612	-0.0131155
469	Original	0.981371	0.904433	0.970533	-0.0660998
469	Aligned	0.981371	0.929785	0.942941	-0.0131564
470	Original	0.980052	0.902122	0.969973	-0.0678512
470	Aligned	0.980052	0.92679	0.945442	-0.0186519
471	Original	0.978076	0.890552	0.969802	-0.0792499
471	Aligned	0.978076	0.932113	0.921245	0.0108676
472	Original	0.978775	0.89386	0.970888	-0.0770279
472	Aligned	0.978775	0.925836	0.938468	-0.0126313
473	Original	0.978219	0.893376	0.970549	-0.077173
473	Aligned	0.978219	0.904012	0.961305	-0.057293
474	Original	0.97848	0.896561	0.970259	-0.0736978
474	Aligned	0.97848	0.930019	0.930248	-0.000229404
475	Original	0.980003	0.897573	0.970808	-0.0732351
475	Aligned	0.980003	0.934116	0.927219	0.00689636
476	Original	0.979289	0.894772	0.969566	-0.0747948
476	Aligned	0.979289	0.917745	0.946943	-0.0291983
477	Original	0.978821	0.894441	0.970139	-0.0756986
477	Aligned	0.978821	0.931279	0.928334	0.00294486
478	Original	0.980236	0.897215	0.968548	-0.0713325
478	Aligned	0.980236	0.931791	0.933791	-0.0020008
479	Original	0.980122	0.902052	0.971451	-0.0693992
479	Aligned	0.980122	0.927239	0.943036	-0.0157975
480	Original	0.98027	0.898965	0.973931	-0.074966
480	Aligned	0.98027	0.936585	0.928543	0.00804164
481	Original	0.979658	0.896231	0.974637	-0.0784052
481	Aligned	0.979658	0.924226	0.946235	-0.022009
482	Original	0.979046	0.896967	0.973017	-0.0760492
482	Aligned	0.979046	0.927427	0.936502	-0.00907471
483	Original	0.978318	0.895301	0.971319	-0.076018
483	Aligned	0.978318	0.925023	0.936529	-0.0115056
484	Original	0.978936	0.897594	0.969282	-0.0716883
484	Aligned	0.978936	0.930214	0.932979	-0.00276482
485	Original	0.978405	0.894245	0.970976	-0.076731
485	Aligned	0.978405	0.93604	0.916123	0.0199165
486	Original	0.979515	0.899145	0.970455	-0.0713101
486	Aligned	0.979515	0.925594	0.939979	-0.0143843
487	Original	0.978837	0.89397	0.971398	-0.0774284
487	Aligned	0.978837	0.907865	0.960722	-0.0528577
488	Original	0.97946	0.896185	0.972048	-0.0758626
488	Aligned	0.97946	0.926625	0.940484	-0.0138591
489	Original	0.979279	0.894427	0.97193	-0.0775029
489	Aligned	0.979279	0.922224	0.944925	-0.0227011
490	Original	0.979853	0.895819	0.9713	-0.0754808
490	Aligned	0.979853	0.923915	0.944452	-0.0205373
491	Original	0.979817	0.899612	0.969943	-0.0703305
491	Aligned	0.979817	0.919262	0.952786	-0.0335241
492	Original	0.978681	0.89408	0.971471	-0.0773905
492	Aligned	0.978681	0.923414	0.939057	-0.0156432
493	Original	0.978215	0.895253	0.971172	-0.0759186
493	Aligned	0.978215	0.922567	0.940064	-0.0174974
494	Original	0.97933	0.895276	0.971944	-0.0766678
494	Aligned	0.97933	0.922422	0.944289	-0.0218668
495	Original	0.979317	0.895863	0.972783	-0.0769192
495	Aligned	0.979317	0.937229	0.921056	0.016173
496	Original	0.978593	0.892768	0.971142	-0.078374
496	Aligned	0.978593	0.929518	0.932394	-0.00287568
497	Original	0.977718	0.891471	0.971542	-0.0800712
497	Aligned	0.977718	0.923573	0.936069	-0.012496
498	Original	0.980989	0.902593	0.971682	-0.0690888
498	Aligned	0.980989	0.930136	0.940188	-0.0100522
499	Original	0.979988	0.89988	0.971063	-0.0711828
499	Aligned	0.979988	0.935342	0.923723	0.0116188

## Sheet: Figure 3 - S5
Bootstrap sample index	Predictions type	ROC-AUC	SENSITIVITY	SPECIFICITY	Difference SEN - SPEC
Original	0.97484	0.897706	0.960277	-0.0625712	0
Aligned	0.97484	0.913844	0.943082	-0.0292382	0
Original	0.974925	0.8991	0.962684	-0.0635838	1
Aligned	0.974925	0.937525	0.904724	0.0328011	1
Original	0.976461	0.903308	0.959611	-0.0563032	2
Aligned	0.976461	0.924647	0.939883	-0.0152361	2
Original	0.973872	0.898872	0.959624	-0.0607522	3
Aligned	0.973872	0.920763	0.934604	-0.0138414	3
Original	0.977921	0.908546	0.959268	-0.0507218	4
Aligned	0.977921	0.939563	0.918136	0.0214277	4
Original	0.973937	0.901877	0.960875	-0.0589987	5
Aligned	0.973937	0.913003	0.951194	-0.038191	5
Original	0.977068	0.906028	0.965832	-0.0598047	6
Aligned	0.977068	0.914754	0.955635	-0.0408814	6
Original	0.974501	0.901369	0.958532	-0.0571633	7
Aligned	0.974501	0.924852	0.929518	-0.00466536	7
Original	0.975287	0.900672	0.961376	-0.0607036	8
Aligned	0.975287	0.905511	0.958201	-0.0526903	8
Original	0.975481	0.904126	0.963431	-0.0593051	9
Aligned	0.975481	0.918276	0.945684	-0.0274087	9
Original	0.975369	0.899879	0.959704	-0.0598252	10
Aligned	0.975369	0.926255	0.933148	-0.00689349	10
Original	0.976036	0.906679	0.959321	-0.0526421	11
Aligned	0.976036	0.924894	0.934402	-0.00950754	11
Original	0.976382	0.903187	0.963072	-0.0598845	12
Aligned	0.976382	0.917856	0.945741	-0.0278849	12
Original	0.973029	0.898303	0.960847	-0.0625446	13
Aligned	0.973029	0.921108	0.933226	-0.0121176	13
Original	0.976235	0.903699	0.960344	-0.056645	14
Aligned	0.976235	0.93033	0.929015	0.00131432	14
Original	0.97438	0.90016	0.957302	-0.0571421	15
Aligned	0.97438	0.916867	0.934823	-0.0179559	15
Original	0.975126	0.901561	0.965063	-0.0635019	16
Aligned	0.975126	0.924186	0.936576	-0.0123899	16
Original	0.97593	0.907808	0.958345	-0.0505366	17
Aligned	0.97593	0.923635	0.942168	-0.0185328	17
Original	0.975925	0.904699	0.958344	-0.0536458	18
Aligned	0.975925	0.940404	0.907715	0.0326885	18
Original	0.974261	0.900257	0.960268	-0.0600116	19
Aligned	0.974261	0.932423	0.919879	0.0125443	19
Original	0.97466	0.902629	0.963262	-0.0606329	20
Aligned	0.97466	0.924957	0.936482	-0.0115252	20
Original	0.97478	0.904699	0.9614	-0.0567012	21
Aligned	0.97478	0.924797	0.936824	-0.0120268	21
Original	0.977012	0.905585	0.959626	-0.0540406	22
Aligned	0.977012	0.919681	0.946123	-0.0264421	22
Original	0.975576	0.904021	0.959407	-0.0553855	23
Aligned	0.975576	0.922215	0.941335	-0.0191202	23
Original	0.976315	0.90608	0.962448	-0.0563687	24
Aligned	0.976315	0.911534	0.956969	-0.0454353	24
Original	0.971981	0.893643	0.958784	-0.065141	25
Aligned	0.971981	0.9155	0.934641	-0.0191401	25
Original	0.97626	0.901386	0.964583	-0.0631973	26
Aligned	0.97626	0.931253	0.927184	0.0040687	26
Original	0.975841	0.906839	0.9579	-0.0510616	27
Aligned	0.975841	0.938859	0.911348	0.0275109	27
Original	0.976154	0.905575	0.960666	-0.0550904	28
Aligned	0.976154	0.928619	0.933145	-0.00452666	28
Original	0.974732	0.902455	0.9602	-0.0577448	29
Aligned	0.974732	0.922828	0.93951	-0.0166819	29
Original	0.974804	0.898727	0.960166	-0.0614388	30
Aligned	0.974804	0.921394	0.932806	-0.0114113	30
Original	0.976439	0.903346	0.959461	-0.056115	31
Aligned	0.976439	0.920944	0.941192	-0.0202483	31
Original	0.974586	0.900041	0.960928	-0.0608876	32
Aligned	0.974586	0.931236	0.91989	0.0113457	32
Original	0.975161	0.902339	0.961657	-0.0593184	33
Aligned	0.975161	0.920048	0.943899	-0.0238513	33
Original	0.975955	0.895693	0.964465	-0.0687719	34
Aligned	0.975955	0.915074	0.946367	-0.0312932	34
Original	0.976822	0.906883	0.960382	-0.0534985	35
Aligned	0.976822	0.91869	0.949914	-0.0312234	35
Original	0.974091	0.900778	0.957969	-0.057191	36
Aligned	0.974091	0.925449	0.927473	-0.00202364	36
Original	0.977062	0.907551	0.959513	-0.0519616	37
Aligned	0.977062	0.930794	0.928775	0.00201994	37
Original	0.975637	0.903944	0.961702	-0.0577574	38
Aligned	0.975637	0.929568	0.930559	-0.00099122	38
Original	0.975301	0.901953	0.960264	-0.0583112	39
Aligned	0.975301	0.913131	0.950363	-0.0372317	39
Original	0.972711	0.899867	0.958879	-0.0590117	40
Aligned	0.972711	0.923435	0.928838	-0.00540303	40
Original	0.976045	0.899667	0.965798	-0.0661309	41
Aligned	0.976045	0.91497	0.950301	-0.0353305	41
Original	0.979379	0.909599	0.964429	-0.0548305	42
Aligned	0.979379	0.935788	0.934207	0.00158135	42
Original	0.975648	0.902468	0.961336	-0.0588684	43
Aligned	0.975648	0.939026	0.904755	0.0342705	43
Original	0.976801	0.906031	0.961965	-0.0559339	44
Aligned	0.976801	0.920436	0.944665	-0.0242284	44
Original	0.974387	0.89602	0.965238	-0.0692178	45
Aligned	0.974387	0.91478	0.944938	-0.0301587	45
Original	0.974638	0.900518	0.96202	-0.0615025	46
Aligned	0.974638	0.93009	0.920386	0.00970362	46
Original	0.976936	0.909308	0.960771	-0.051463	47
Aligned	0.976936	0.929757	0.932655	-0.00289797	47
Original	0.97526	0.901035	0.963415	-0.0623799	48
Aligned	0.97526	0.927965	0.927901	6.36105e-05	48
Original	0.973953	0.898964	0.959695	-0.0607303	49
Aligned	0.973953	0.916091	0.942019	-0.0259279	49
Original	0.976559	0.900067	0.962592	-0.0625253	50
Aligned	0.976559	0.930007	0.925985	0.00402135	50
Original	0.975239	0.8989	0.961626	-0.062726	51
Aligned	0.975239	0.921028	0.937475	-0.0164466	51
Original	0.97719	0.903887	0.96059	-0.0567039	52
Aligned	0.97719	0.916492	0.949892	-0.0334001	52
Original	0.974669	0.90016	0.962557	-0.0623973	53
Aligned	0.974669	0.929008	0.928457	0.000551436	53
Original	0.974181	0.896359	0.961082	-0.0647237	54
Aligned	0.974181	0.93224	0.915101	0.0171389	54
Original	0.97584	0.89733	0.961719	-0.0643883	55
Aligned	0.97584	0.935582	0.911658	0.023924	55
Original	0.975101	0.904686	0.961322	-0.0566353	56
Aligned	0.975101	0.920704	0.941445	-0.0207408	56
Original	0.9762	0.907366	0.960616	-0.0532506	57
Aligned	0.9762	0.930325	0.93637	-0.00604458	57
Original	0.976087	0.904488	0.958344	-0.053856	58
Aligned	0.976087	0.916778	0.948363	-0.0315851	58
Original	0.975137	0.900148	0.960417	-0.0602687	59
Aligned	0.975137	0.931007	0.918855	0.0121519	59
Original	0.974936	0.903624	0.957547	-0.0539225	60
Aligned	0.974936	0.930041	0.926075	0.00396642	60
Original	0.976542	0.905986	0.963323	-0.0573363	61
Aligned	0.976542	0.935918	0.921521	0.0143967	61
Original	0.976159	0.904271	0.959796	-0.0555248	62
Aligned	0.976159	0.941558	0.908296	0.0332612	62
Original	0.97486	0.900803	0.960823	-0.0600202	63
Aligned	0.97486	0.926774	0.928552	-0.0017787	63
Original	0.976195	0.901646	0.959878	-0.0582318	64
Aligned	0.976195	0.928007	0.929188	-0.00118076	64
Original	0.975799	0.903753	0.962997	-0.059244	65
Aligned	0.975799	0.938472	0.909549	0.0289228	65
Original	0.976023	0.900788	0.96352	-0.0627323	66
Aligned	0.976023	0.926158	0.933564	-0.00740574	66
Original	0.977109	0.900912	0.963538	-0.0626258	67
Aligned	0.977109	0.921024	0.94219	-0.021166	67
Original	0.977031	0.907891	0.962767	-0.0548762	68
Aligned	0.977031	0.931188	0.932268	-0.00108057	68
Original	0.974926	0.899044	0.960921	-0.0618772	69
Aligned	0.974926	0.927736	0.925723	0.00201375	69
Original	0.972972	0.898707	0.961984	-0.0632769	70
Aligned	0.972972	0.92258	0.928822	-0.00624199	70
Original	0.975397	0.899205	0.963624	-0.0644189	71
Aligned	0.975397	0.919868	0.938121	-0.0182533	71
Original	0.977457	0.906339	0.961058	-0.0547191	72
Aligned	0.977457	0.917962	0.951059	-0.0330972	72
Original	0.976291	0.905361	0.959704	-0.0543438	73
Aligned	0.976291	0.935936	0.918066	0.0178706	73
Original	0.975623	0.904514	0.958466	-0.0539526	74
Aligned	0.975623	0.919338	0.942891	-0.0235538	74
Original	0.974492	0.906653	0.96037	-0.053717	75
Aligned	0.974492	0.931616	0.923283	0.00833308	75
Original	0.973106	0.898539	0.957554	-0.059015	76
Aligned	0.973106	0.92749	0.91418	0.01331	76
Original	0.974071	0.901281	0.960421	-0.0591404	77
Aligned	0.974071	0.90715	0.951493	-0.0443421	77
Original	0.974474	0.901679	0.960159	-0.0584799	78
Aligned	0.974474	0.933781	0.914361	0.0194197	78
Original	0.975565	0.899113	0.960958	-0.0618448	79
Aligned	0.975565	0.921413	0.934357	-0.0129436	79
Original	0.973552	0.898274	0.958305	-0.0600314	80
Aligned	0.973552	0.915931	0.936716	-0.0207847	80
Original	0.976303	0.90227	0.959387	-0.0571178	81
Aligned	0.976303	0.928972	0.926099	0.00287343	81
Original	0.976253	0.903337	0.959586	-0.0562496	82
Aligned	0.976253	0.914725	0.950859	-0.0361347	82
Original	0.975223	0.900788	0.961923	-0.0611347	83
Aligned	0.975223	0.925491	0.931301	-0.00581004	83
Original	0.974847	0.900027	0.960148	-0.0601208	84
Aligned	0.974847	0.91094	0.950515	-0.0395742	84
Original	0.975102	0.907017	0.963297	-0.0562794	85
Aligned	0.975102	0.931169	0.934809	-0.00363988	85
Original	0.975116	0.903268	0.961037	-0.0577687	86
Aligned	0.975116	0.925235	0.930673	-0.00543823	86
Original	0.973614	0.900683	0.958427	-0.0577448	87
Aligned	0.973614	0.912462	0.945942	-0.0334808	87
Original	0.9763	0.904851	0.959783	-0.0549315	88
Aligned	0.9763	0.94826	0.882656	0.0656032	88
Original	0.976574	0.905736	0.961302	-0.055566	89
Aligned	0.976574	0.935608	0.91872	0.0168882	89
Original	0.976407	0.900517	0.963226	-0.0627098	90
Aligned	0.976407	0.932839	0.923903	0.00893595	90
Original	0.975453	0.905625	0.959078	-0.0534534	91
Aligned	0.975453	0.925762	0.938286	-0.0125245	91
Original	0.976352	0.902835	0.961667	-0.0588318	92
Aligned	0.976352	0.933049	0.921063	0.0119862	92
Original	0.975988	0.905206	0.960742	-0.0555367	93
Aligned	0.975988	0.918253	0.94739	-0.0291363	93
Original	0.974345	0.89944	0.96281	-0.0633701	94
Aligned	0.974345	0.922113	0.934551	-0.0124382	94
Original	0.974739	0.90077	0.962403	-0.0616326	95
Aligned	0.974739	0.918788	0.941152	-0.0223641	95
Original	0.974728	0.903729	0.9637	-0.0599707	96
Aligned	0.974728	0.921582	0.944878	-0.0232961	96
Original	0.977019	0.908504	0.961102	-0.0525976	97
Aligned	0.977019	0.919958	0.948811	-0.0288536	97
Original	0.976301	0.902416	0.959025	-0.0566088	98
Aligned	0.976301	0.914631	0.948313	-0.0336819	98
Original	0.974274	0.896056	0.961316	-0.0652596	99
Aligned	0.974274	0.931144	0.908478	0.0226654	99
Original	0.974519	0.902197	0.958333	-0.0561361	100
Aligned	0.974519	0.926715	0.926088	0.000626788	100
Original	0.976104	0.902452	0.963581	-0.0611286	101
Aligned	0.976104	0.922708	0.940635	-0.0179271	101
Original	0.975051	0.899587	0.961153	-0.0615662	102
Aligned	0.975051	0.934479	0.917234	0.0172446	102
Original	0.976931	0.909224	0.960523	-0.0512986	103
Aligned	0.976931	0.925753	0.941718	-0.0159647	103
Original	0.975991	0.908706	0.960629	-0.0519229	104
Aligned	0.975991	0.925906	0.940607	-0.014701	104
Original	0.975062	0.899009	0.961906	-0.0628972	105
Aligned	0.975062	0.926333	0.93005	-0.00371773	105
Original	0.975382	0.905169	0.958871	-0.0537023	106
Aligned	0.975382	0.920395	0.944629	-0.024234	106
Original	0.976405	0.901182	0.963718	-0.0625367	107
Aligned	0.976405	0.923201	0.94187	-0.0186688	107
Original	0.974629	0.896196	0.963764	-0.0675682	108
Aligned	0.974629	0.921779	0.936023	-0.0142446	108
Original	0.978317	0.904896	0.964381	-0.059485	109
Aligned	0.978317	0.926164	0.936337	-0.0101733	109
Original	0.97541	0.898518	0.960422	-0.0619046	110
Aligned	0.97541	0.916712	0.941293	-0.0245813	110
Original	0.974747	0.900641	0.961129	-0.0604878	111
Aligned	0.974747	0.928152	0.928781	-0.000628908	111
Original	0.975949	0.90521	0.963524	-0.0583141	112
Aligned	0.975949	0.925361	0.941934	-0.0165725	112
Original	0.976611	0.905425	0.959255	-0.0538297	113
Aligned	0.976611	0.941504	0.908189	0.0333149	113
Original	0.976394	0.899697	0.961637	-0.0619399	114
Aligned	0.976394	0.920758	0.944077	-0.0233185	114
Original	0.974745	0.90717	0.9623	-0.0551295	115
Aligned	0.974745	0.921167	0.944257	-0.0230901	115
Original	0.97582	0.901009	0.964838	-0.0638293	116
Aligned	0.97582	0.922125	0.939326	-0.0172008	116
Original	0.97526	0.903585	0.958427	-0.0548418	117
Aligned	0.97526	0.926145	0.930756	-0.00461123	117
Original	0.975751	0.899241	0.961934	-0.0626927	118
Aligned	0.975751	0.913883	0.947242	-0.0333593	118
Original	0.975384	0.901932	0.963442	-0.0615102	119
Aligned	0.975384	0.931912	0.928352	0.00355982	119
Original	0.975976	0.899509	0.960359	-0.0608501	120
Aligned	0.975976	0.924997	0.93478	-0.00978302	120
Original	0.975854	0.903022	0.962144	-0.0591221	121
Aligned	0.975854	0.917126	0.947187	-0.0300617	121
Original	0.975333	0.901834	0.957418	-0.0555841	122
Aligned	0.975333	0.930334	0.92373	0.00660386	122
Original	0.975947	0.904616	0.959909	-0.0552929	123
Aligned	0.975947	0.920048	0.93973	-0.0196822	123
Original	0.975775	0.900081	0.959077	-0.0589953	124
Aligned	0.975775	0.934517	0.919858	0.014659	124
Original	0.975247	0.901832	0.958128	-0.0562961	125
Aligned	0.975247	0.934466	0.916124	0.0183418	125
Original	0.974651	0.898717	0.958182	-0.0594646	126
Aligned	0.974651	0.925426	0.924701	0.000725598	126
Original	0.97447	0.897381	0.962746	-0.0653651	127
Aligned	0.97447	0.922368	0.932145	-0.00977704	127
Original	0.975433	0.90004	0.962035	-0.0619954	128
Aligned	0.975433	0.931136	0.922739	0.00839695	128
Original	0.974634	0.901724	0.955764	-0.0540399	129
Aligned	0.974634	0.919761	0.933914	-0.0141529	129
Original	0.974929	0.89825	0.963276	-0.0650258	130
Aligned	0.974929	0.933378	0.914927	0.0184509	130
Original	0.974373	0.903971	0.959189	-0.0552182	131
Aligned	0.974373	0.931524	0.911006	0.0205177	131
Original	0.97601	0.905507	0.962091	-0.0565844	132
Aligned	0.97601	0.934242	0.915004	0.0192382	132
Original	0.974296	0.897981	0.95811	-0.0601294	133
Aligned	0.974296	0.92136	0.929069	-0.00770827	133
Original	0.972721	0.895875	0.95805	-0.0621753	134
Aligned	0.972721	0.919236	0.92742	-0.00818401	134
Original	0.976627	0.902016	0.957118	-0.0551024	135
Aligned	0.976627	0.927246	0.931682	-0.00443595	135
Original	0.975916	0.900013	0.962596	-0.0625823	136
Aligned	0.975916	0.931574	0.924923	0.00665115	136
Original	0.975143	0.902675	0.961513	-0.0588379	137
Aligned	0.975143	0.932383	0.922762	0.00962185	137
Original	0.976608	0.904698	0.956413	-0.0517148	138
Aligned	0.976608	0.925562	0.933298	-0.00773612	138
Original	0.976267	0.903086	0.961771	-0.0586848	139
Aligned	0.976267	0.925961	0.942853	-0.0168924	139
Original	0.976608	0.902285	0.964153	-0.0618685	140
Aligned	0.976608	0.920833	0.943254	-0.0224206	140
Original	0.975168	0.899732	0.960823	-0.0610911	141
Aligned	0.975168	0.930656	0.920319	0.0103372	141
Original	0.976111	0.901642	0.962396	-0.0607544	142
Aligned	0.976111	0.921763	0.941311	-0.0195475	142
Original	0.976019	0.900861	0.961142	-0.060281	143
Aligned	0.976019	0.918752	0.941845	-0.0230934	143
Original	0.975359	0.900093	0.963699	-0.0636062	144
Aligned	0.975359	0.913947	0.94982	-0.0358728	144
Original	0.97542	0.900615	0.96159	-0.0609743	145
Aligned	0.97542	0.915463	0.948033	-0.0325701	145
Original	0.976333	0.904585	0.958948	-0.054363	146
Aligned	0.976333	0.935462	0.917762	0.0177002	146
Original	0.97583	0.899946	0.963184	-0.063238	147
Aligned	0.97583	0.918941	0.94471	-0.0257697	147
Original	0.97508	0.89737	0.963349	-0.0659785	148
Aligned	0.97508	0.92178	0.942518	-0.020738	148
Original	0.975126	0.906899	0.958756	-0.0518567	149
Aligned	0.975126	0.938865	0.911506	0.0273596	149
Original	0.975351	0.901216	0.963426	-0.0622096	150
Aligned	0.975351	0.91699	0.948663	-0.0316737	150
Original	0.976368	0.904269	0.959507	-0.0552371	151
Aligned	0.976368	0.939273	0.908957	0.0303166	151
Original	0.975863	0.903114	0.958494	-0.0553804	152
Aligned	0.975863	0.921422	0.938007	-0.0165853	152
Original	0.977317	0.905781	0.959331	-0.0535504	153
Aligned	0.977317	0.937143	0.920268	0.0168753	153
Original	0.974616	0.898568	0.964528	-0.0659595	154
Aligned	0.974616	0.919711	0.938621	-0.01891	154
Original	0.97505	0.90081	0.960637	-0.0598273	155
Aligned	0.97505	0.932147	0.916053	0.0160941	155
Original	0.976361	0.903436	0.960358	-0.0569214	156
Aligned	0.976361	0.929542	0.931794	-0.00225209	156
Original	0.97616	0.900493	0.961431	-0.0609378	157
Aligned	0.97616	0.92487	0.933004	-0.00813402	157
Original	0.976503	0.906499	0.958981	-0.0524826	158
Aligned	0.976503	0.913926	0.95134	-0.0374148	158
Original	0.975842	0.902682	0.960364	-0.0576823	159
Aligned	0.975842	0.937998	0.912159	0.0258393	159
Original	0.974897	0.898264	0.958855	-0.0605905	160
Aligned	0.974897	0.918024	0.939547	-0.0215232	160
Original	0.978148	0.909858	0.96111	-0.0512516	161
Aligned	0.978148	0.931155	0.932705	-0.0015505	161
Original	0.976142	0.905375	0.959676	-0.0543017	162
Aligned	0.976142	0.923871	0.939249	-0.0153784	162
Original	0.975398	0.902178	0.963283	-0.061105	163
Aligned	0.975398	0.924095	0.934282	-0.0101877	163
Original	0.975302	0.903557	0.960324	-0.0567666	164
Aligned	0.975302	0.927536	0.92861	-0.00107375	164
Original	0.976457	0.902501	0.961186	-0.0586847	165
Aligned	0.976457	0.924836	0.936462	-0.0116254	165
Original	0.978005	0.90697	0.960702	-0.0537311	166
Aligned	0.978005	0.927464	0.941052	-0.0135884	166
Original	0.977343	0.902825	0.965392	-0.0625664	167
Aligned	0.977343	0.922762	0.945597	-0.0228345	167
Original	0.974617	0.901395	0.961271	-0.0598757	168
Aligned	0.974617	0.911283	0.950637	-0.0393541	168
Original	0.976092	0.902707	0.964712	-0.0620051	169
Aligned	0.976092	0.918521	0.949058	-0.0305376	169
Original	0.975493	0.900891	0.961883	-0.0609913	170
Aligned	0.975493	0.92462	0.934889	-0.0102689	170
Original	0.976039	0.902652	0.963951	-0.0612984	171
Aligned	0.976039	0.925811	0.933976	-0.00816474	171
Original	0.97487	0.900693	0.963028	-0.062335	172
Aligned	0.97487	0.916787	0.947397	-0.0306104	172
Original	0.974974	0.904146	0.960528	-0.056382	173
Aligned	0.974974	0.927343	0.929457	-0.00211424	173
Original	0.975211	0.901277	0.960315	-0.0590381	174
Aligned	0.975211	0.927355	0.930118	-0.00276261	174
Original	0.976708	0.90498	0.959841	-0.0548617	175
Aligned	0.976708	0.916151	0.946103	-0.0299523	175
Original	0.975552	0.90545	0.962762	-0.0573126	176
Aligned	0.975552	0.921471	0.941503	-0.0200323	176
Original	0.976446	0.908312	0.96042	-0.0521076	177
Aligned	0.976446	0.939098	0.911675	0.027423	177
Original	0.974476	0.898993	0.962541	-0.0635488	178
Aligned	0.974476	0.921827	0.934745	-0.0129185	178
Original	0.973963	0.902826	0.955855	-0.053029	179
Aligned	0.973963	0.924287	0.931715	-0.00742827	179
Original	0.975357	0.902887	0.960978	-0.0580914	180
Aligned	0.975357	0.93987	0.901911	0.0379586	180
Original	0.976824	0.902501	0.960122	-0.0576213	181
Aligned	0.976824	0.918818	0.942975	-0.0241572	181
Original	0.974275	0.899212	0.956053	-0.0568403	182
Aligned	0.974275	0.912695	0.94207	-0.0293743	182
Original	0.977557	0.905487	0.964176	-0.0586897	183
Aligned	0.977557	0.929515	0.936743	-0.00722716	183
Original	0.975312	0.904248	0.96058	-0.0563319	184
Aligned	0.975312	0.925152	0.932367	-0.00721479	184
Original	0.974495	0.900445	0.962254	-0.0618096	185
Aligned	0.974495	0.905564	0.958031	-0.0524671	185
Original	0.975994	0.906599	0.95791	-0.051311	186
Aligned	0.975994	0.921501	0.941876	-0.0203752	186
Original	0.97321	0.8958	0.962547	-0.0667467	187
Aligned	0.97321	0.92823	0.918138	0.0100916	187
Original	0.976118	0.904204	0.962052	-0.057848	188
Aligned	0.976118	0.919372	0.945751	-0.0263789	188
Original	0.976307	0.904494	0.960526	-0.0560319	189
Aligned	0.976307	0.925896	0.932881	-0.00698524	189
Original	0.974935	0.901531	0.961008	-0.0594777	190
Aligned	0.974935	0.91819	0.944598	-0.0264072	190
Original	0.976857	0.904488	0.962309	-0.0578216	191
Aligned	0.976857	0.929538	0.931918	-0.00237987	191
Original	0.975286	0.901862	0.964171	-0.0623094	192
Aligned	0.975286	0.927261	0.928342	-0.00108161	192
Original	0.973795	0.895828	0.960931	-0.0651034	193
Aligned	0.973795	0.909779	0.947685	-0.0379059	193
Original	0.974899	0.90224	0.960189	-0.0579491	194
Aligned	0.974899	0.91357	0.950067	-0.036497	194
Original	0.976167	0.900321	0.96248	-0.0621594	195
Aligned	0.976167	0.922501	0.939063	-0.016562	195
Original	0.97576	0.908435	0.960633	-0.0521984	196
Aligned	0.97576	0.928218	0.932305	-0.00408668	196
Original	0.975193	0.904055	0.960011	-0.055956	197
Aligned	0.975193	0.907534	0.956955	-0.0494212	197
Original	0.975734	0.903174	0.962388	-0.0592135	198
Aligned	0.975734	0.92748	0.932941	-0.00546029	198
Original	0.97524	0.902127	0.961233	-0.0591065	199
Aligned	0.97524	0.919033	0.941176	-0.0221433	199
Original	0.974953	0.904062	0.962182	-0.0581206	200
Aligned	0.974953	0.936581	0.910265	0.0263159	200
Original	0.976764	0.905467	0.9624	-0.0569333	201
Aligned	0.976764	0.9184	0.945867	-0.0274667	201
Original	0.975227	0.899471	0.962903	-0.0634323	202
Aligned	0.975227	0.924603	0.936156	-0.0115527	202
Original	0.976726	0.906104	0.959537	-0.0534329	203
Aligned	0.976726	0.927875	0.934114	-0.00623922	203
Original	0.974907	0.901056	0.958782	-0.0577258	204
Aligned	0.974907	0.918438	0.939902	-0.0214633	204
Original	0.977465	0.904243	0.96324	-0.0589976	205
Aligned	0.977465	0.935231	0.922203	0.0130278	205
Original	0.976415	0.906482	0.957173	-0.050691	206
Aligned	0.976415	0.926408	0.932281	-0.00587244	206
Original	0.973327	0.900456	0.962447	-0.0619914	207
Aligned	0.973327	0.934352	0.908705	0.0256467	207
Original	0.977313	0.90589	0.961988	-0.0560978	208
Aligned	0.977313	0.925215	0.938885	-0.0136701	208
Original	0.975432	0.900641	0.963924	-0.0632834	209
Aligned	0.975432	0.922009	0.938898	-0.0168892	209
Original	0.975549	0.902252	0.958592	-0.05634	210
Aligned	0.975549	0.925307	0.93314	-0.00783319	210
Original	0.975125	0.901236	0.95667	-0.0554335	211
Aligned	0.975125	0.922021	0.936248	-0.0142267	211
Original	0.975948	0.904495	0.964414	-0.0599191	212
Aligned	0.975948	0.916767	0.950153	-0.0333866	212
Original	0.977361	0.907097	0.962465	-0.0553681	213
Aligned	0.977361	0.936567	0.925198	0.0113682	213
Original	0.974274	0.898709	0.964205	-0.0654957	214
Aligned	0.974274	0.918674	0.944971	-0.026297	214
Original	0.976759	0.906138	0.960876	-0.0547383	215
Aligned	0.976759	0.925842	0.937775	-0.0119333	215
Original	0.975578	0.900786	0.960771	-0.0599853	216
Aligned	0.975578	0.92437	0.932039	-0.00766909	216
Original	0.975226	0.902909	0.962923	-0.0600146	217
Aligned	0.975226	0.924293	0.939633	-0.0153405	217
Original	0.977654	0.900095	0.960147	-0.0600527	218
Aligned	0.977654	0.925781	0.937656	-0.0118755	218
Original	0.973599	0.900093	0.96031	-0.0602169	219
Aligned	0.973599	0.929759	0.920353	0.00940641	219
Original	0.975227	0.903204	0.96285	-0.0596453	220
Aligned	0.975227	0.930841	0.927563	0.00327787	220
Original	0.974295	0.896123	0.958511	-0.0623876	221
Aligned	0.974295	0.92754	0.923271	0.00426883	221
Original	0.975791	0.905923	0.958809	-0.0528857	222
Aligned	0.975791	0.926328	0.933181	-0.00685293	222
Original	0.975239	0.901013	0.961436	-0.0604233	223
Aligned	0.975239	0.914735	0.949293	-0.0345579	223
Original	0.975817	0.90687	0.9602	-0.0533305	224
Aligned	0.975817	0.931564	0.923379	0.00818552	224
Original	0.973314	0.898603	0.959786	-0.0611834	225
Aligned	0.973314	0.920027	0.932265	-0.0122379	225
Original	0.97418	0.9002	0.957839	-0.0576387	226
Aligned	0.97418	0.922585	0.932889	-0.0103036	226
Original	0.976845	0.901393	0.964367	-0.0629735	227
Aligned	0.976845	0.916523	0.950301	-0.0337785	227
Original	0.976301	0.904084	0.960444	-0.0563596	228
Aligned	0.976301	0.926034	0.931044	-0.00500938	228
Original	0.97663	0.901271	0.962923	-0.0616526	229
Aligned	0.97663	0.91649	0.948952	-0.032462	229
Original	0.974816	0.898954	0.959189	-0.0602354	230
Aligned	0.974816	0.917892	0.937576	-0.0196838	230
Original	0.974668	0.903239	0.959086	-0.0558473	231
Aligned	0.974668	0.922511	0.93491	-0.012399	231
Original	0.974503	0.89687	0.958934	-0.0620632	232
Aligned	0.974503	0.926185	0.925273	0.000912478	232
Original	0.976945	0.908278	0.958	-0.0497217	233
Aligned	0.976945	0.92142	0.944481	-0.023061	233
Original	0.97673	0.906059	0.959727	-0.0536681	234
Aligned	0.97673	0.929843	0.935108	-0.00526517	234
Original	0.975929	0.907519	0.960207	-0.0526878	235
Aligned	0.975929	0.930706	0.927046	0.00366031	235
Original	0.975595	0.901046	0.962477	-0.0614309	236
Aligned	0.975595	0.924242	0.938478	-0.0142354	236
Original	0.973818	0.897615	0.956222	-0.0586072	237
Aligned	0.973818	0.912624	0.94017	-0.0275458	237
Original	0.976401	0.903056	0.958963	-0.0559074	238
Aligned	0.976401	0.932297	0.931965	0.000331712	238
Original	0.976981	0.907484	0.960829	-0.0533443	239
Aligned	0.976981	0.938814	0.916744	0.0220696	239
Original	0.976409	0.904535	0.965943	-0.061408	240
Aligned	0.976409	0.929594	0.93041	-0.000816026	240
Original	0.975739	0.903616	0.962307	-0.0586905	241
Aligned	0.975739	0.927544	0.934268	-0.00672393	241
Original	0.974636	0.899584	0.961544	-0.0619592	242
Aligned	0.974636	0.931358	0.915661	0.015697	242
Original	0.975579	0.903553	0.960873	-0.0573197	243
Aligned	0.975579	0.9288	0.923343	0.00545733	243
Original	0.974818	0.89766	0.962718	-0.0650581	244
Aligned	0.974818	0.898467	0.962189	-0.0637224	244
Original	0.974378	0.899371	0.959213	-0.0598424	245
Aligned	0.974378	0.923993	0.930384	-0.00639091	245
Original	0.974192	0.898223	0.957866	-0.0596438	246
Aligned	0.974192	0.925609	0.925726	-0.000116908	246
Original	0.974296	0.897664	0.959963	-0.0622988	247
Aligned	0.974296	0.904955	0.954037	-0.0490818	247
Original	0.975565	0.902557	0.960021	-0.0574647	248
Aligned	0.975565	0.923036	0.93784	-0.0148046	248
Original	0.97499	0.902152	0.961088	-0.0589355	249
Aligned	0.97499	0.921299	0.936583	-0.0152834	249
Original	0.973582	0.900696	0.95975	-0.0590543	250
Aligned	0.973582	0.920637	0.929596	-0.00895913	250
Original	0.974882	0.900734	0.959494	-0.0587598	251
Aligned	0.974882	0.924216	0.931113	-0.00689645	251
Original	0.976038	0.900589	0.95913	-0.05854	252
Aligned	0.976038	0.920552	0.939889	-0.0193366	252
Original	0.974693	0.901357	0.9619	-0.0605424	253
Aligned	0.974693	0.914259	0.94748	-0.033221	253
Original	0.977725	0.90596	0.961544	-0.0555836	254
Aligned	0.977725	0.93475	0.929959	0.0047914	254
Original	0.975705	0.902537	0.961917	-0.0593807	255
Aligned	0.975705	0.926836	0.932357	-0.00552108	255
Original	0.97413	0.899432	0.96381	-0.0643783	256
Aligned	0.97413	0.917669	0.941881	-0.024212	256
Original	0.975969	0.90413	0.95729	-0.0531605	257
Aligned	0.975969	0.937857	0.907886	0.0299709	257
Original	0.975398	0.900551	0.962032	-0.061481	258
Aligned	0.975398	0.920978	0.936367	-0.0153889	258
Original	0.977202	0.90716	0.958367	-0.0512075	259
Aligned	0.977202	0.932992	0.926905	0.00608705	259
Original	0.975479	0.90183	0.962332	-0.0605021	260
Aligned	0.975479	0.933218	0.926794	0.00642402	260
Original	0.975429	0.907001	0.959722	-0.0527202	261
Aligned	0.975429	0.930384	0.925866	0.0045175	261
Original	0.974278	0.89914	0.961742	-0.0626016	262
Aligned	0.974278	0.912302	0.948769	-0.036467	262
Original	0.976865	0.90813	0.959112	-0.0509828	263
Aligned	0.976865	0.927561	0.937189	-0.00962783	263
Original	0.975278	0.903295	0.964814	-0.0615194	264
Aligned	0.975278	0.927704	0.931494	-0.00378965	264
Original	0.975086	0.901657	0.962131	-0.0604749	265
Aligned	0.975086	0.923481	0.937111	-0.0136297	265
Original	0.975284	0.898916	0.962024	-0.0631081	266
Aligned	0.975284	0.913375	0.951932	-0.0385567	266
Original	0.974453	0.900333	0.956981	-0.056648	267
Aligned	0.974453	0.918164	0.939479	-0.0213153	267
Original	0.9742	0.898303	0.9642	-0.0658967	268
Aligned	0.9742	0.931848	0.92022	0.0116284	268
Original	0.975225	0.904476	0.961544	-0.057068	269
Aligned	0.975225	0.920374	0.944245	-0.0238708	269
Original	0.974308	0.900418	0.95382	-0.053402	270
Aligned	0.974308	0.913758	0.943396	-0.029638	270
Original	0.974075	0.89772	0.960205	-0.0624853	271
Aligned	0.974075	0.903124	0.956698	-0.0535739	271
Original	0.975873	0.901489	0.964028	-0.0625388	272
Aligned	0.975873	0.924222	0.938486	-0.0142639	272
Original	0.97504	0.906087	0.959867	-0.0537802	273
Aligned	0.97504	0.924682	0.937409	-0.0127264	273
Original	0.973599	0.899204	0.958043	-0.0588387	274
Aligned	0.973599	0.920027	0.939276	-0.0192496	274
Original	0.974689	0.902353	0.958134	-0.0557804	275
Aligned	0.974689	0.936679	0.909974	0.0267052	275
Original	0.976267	0.902037	0.960467	-0.05843	276
Aligned	0.976267	0.924015	0.937119	-0.0131036	276
Original	0.977525	0.90738	0.957545	-0.0501653	277
Aligned	0.977525	0.917328	0.947361	-0.0300339	277
Original	0.975158	0.904262	0.959165	-0.0549022	278
Aligned	0.975158	0.920993	0.942429	-0.0214355	278
Original	0.974265	0.896973	0.957552	-0.0605793	279
Aligned	0.974265	0.922597	0.925683	-0.00308599	279
Original	0.974824	0.899669	0.960698	-0.0610289	280
Aligned	0.974824	0.919682	0.937357	-0.0176756	280
Original	0.974301	0.904413	0.958128	-0.053715	281
Aligned	0.974301	0.916678	0.944126	-0.0274481	281
Original	0.973809	0.895604	0.964049	-0.0684444	282
Aligned	0.973809	0.924283	0.930751	-0.00646783	282
Original	0.975271	0.903347	0.960425	-0.0570782	283
Aligned	0.975271	0.925837	0.934661	-0.00882467	283
Original	0.975141	0.901866	0.959476	-0.0576095	284
Aligned	0.975141	0.91811	0.942259	-0.0241495	284
Original	0.97433	0.896036	0.960304	-0.0642674	285
Aligned	0.97433	0.900173	0.957906	-0.0577325	285
Original	0.973936	0.898991	0.961291	-0.0622999	286
Aligned	0.973936	0.91253	0.947227	-0.0346976	286
Original	0.977588	0.908958	0.963751	-0.0547927	287
Aligned	0.977588	0.936869	0.924559	0.0123101	287
Original	0.975798	0.905322	0.961446	-0.0561241	288
Aligned	0.975798	0.941562	0.911859	0.0297034	288
Original	0.976599	0.905035	0.960868	-0.0558324	289
Aligned	0.976599	0.920395	0.945029	-0.0246333	289
Original	0.974885	0.901639	0.963482	-0.0618431	290
Aligned	0.974885	0.931067	0.917703	0.0133638	290
Original	0.975926	0.905232	0.962174	-0.0569414	291
Aligned	0.975926	0.930326	0.927144	0.0031813	291
Original	0.97448	0.899974	0.958669	-0.0586953	292
Aligned	0.97448	0.936407	0.906065	0.0303415	292
Original	0.977093	0.909115	0.96238	-0.0532648	293
Aligned	0.977093	0.922308	0.948639	-0.0263312	293
Original	0.974696	0.899569	0.962675	-0.0631061	294
Aligned	0.974696	0.917768	0.9421	-0.0243321	294
Original	0.973557	0.9	0.961008	-0.061008	295
Aligned	0.973557	0.913807	0.947613	-0.0338058	295
Original	0.975148	0.899467	0.9624	-0.0629333	296
Aligned	0.975148	0.935733	0.912933	0.0228	296
Original	0.975422	0.899038	0.960463	-0.0614248	297
Aligned	0.975422	0.926416	0.925719	0.000696748	297
Original	0.976705	0.906974	0.958815	-0.051841	298
Aligned	0.976705	0.933926	0.924969	0.00895705	298
Original	0.974955	0.904775	0.95651	-0.0517355	299
Aligned	0.974955	0.927102	0.927958	-0.000856153	299
Original	0.973966	0.899493	0.961856	-0.062363	300
Aligned	0.973966	0.914956	0.947319	-0.0323633	300
Original	0.976592	0.907766	0.959436	-0.0516698	301
Aligned	0.976592	0.929822	0.929246	0.000576306	301
Original	0.975279	0.897453	0.964271	-0.0668184	302
Aligned	0.975279	0.911722	0.951606	-0.0398849	302
Original	0.973403	0.897512	0.963781	-0.0662688	303
Aligned	0.973403	0.913652	0.949636	-0.0359848	303
Original	0.973192	0.899174	0.959156	-0.0599822	304
Aligned	0.973192	0.916223	0.940603	-0.0243806	304
Original	0.975751	0.900457	0.962679	-0.0622219	305
Aligned	0.975751	0.931757	0.922446	0.00931138	305
Original	0.975811	0.90282	0.959303	-0.0564826	306
Aligned	0.975811	0.92648	0.935896	-0.00941531	306
Original	0.974903	0.903104	0.957971	-0.0548671	307
Aligned	0.974903	0.911471	0.947431	-0.0359598	307
Original	0.976373	0.905391	0.960032	-0.054641	308
Aligned	0.976373	0.928076	0.934719	-0.0066431	308
Original	0.9767	0.90603	0.962869	-0.0568394	309
Aligned	0.9767	0.914947	0.95392	-0.0389727	309
Original	0.975393	0.907877	0.956325	-0.0484477	310
Aligned	0.975393	0.93231	0.916778	0.0155321	310
Original	0.976115	0.903937	0.959243	-0.0553065	311
Aligned	0.976115	0.929598	0.933175	-0.00357626	311
Original	0.974621	0.902843	0.959638	-0.056795	312
Aligned	0.974621	0.918591	0.944319	-0.025728	312
Original	0.97738	0.899258	0.964995	-0.0657369	313
Aligned	0.97738	0.931601	0.928916	0.00268496	313
Original	0.974946	0.903081	0.962754	-0.059673	314
Aligned	0.974946	0.917625	0.946484	-0.0288585	314
Original	0.976335	0.905369	0.965828	-0.0604587	315
Aligned	0.976335	0.928054	0.936159	-0.00810525	315
Original	0.975486	0.904909	0.961161	-0.0562524	316
Aligned	0.975486	0.925697	0.936638	-0.010941	316
Original	0.976672	0.903437	0.96092	-0.0574826	317
Aligned	0.976672	0.923365	0.943507	-0.0201416	317
Original	0.975808	0.901911	0.958494	-0.0565831	318
Aligned	0.975808	0.935454	0.919516	0.0159379	318
Original	0.974652	0.899829	0.958856	-0.0590274	319
Aligned	0.974652	0.928957	0.924592	0.00436549	319
Original	0.976672	0.901223	0.963228	-0.0620051	320
Aligned	0.976672	0.9078	0.957956	-0.0501564	320
Original	0.975149	0.904895	0.956151	-0.0512556	321
Aligned	0.975149	0.92397	0.933227	-0.00925712	321
Original	0.975918	0.903867	0.9604	-0.0565333	322
Aligned	0.975918	0.922267	0.940133	-0.0178667	322
Original	0.975861	0.906267	0.961232	-0.0549653	323
Aligned	0.975861	0.929834	0.93282	-0.00298601	323
Original	0.974566	0.900679	0.958873	-0.058194	324
Aligned	0.974566	0.931567	0.917345	0.0142216	324
Original	0.97341	0.900277	0.956733	-0.0564557	325
Aligned	0.97341	0.916634	0.939075	-0.0224417	325
Original	0.974666	0.89604	0.960934	-0.0648941	326
Aligned	0.974666	0.904648	0.953014	-0.0483654	326
Original	0.976142	0.904609	0.964305	-0.0596959	327
Aligned	0.976142	0.9306	0.92914	0.00146009	327
Original	0.97505	0.899446	0.9647	-0.0652538	328
Aligned	0.97505	0.921351	0.932633	-0.0112814	328
Original	0.974108	0.898062	0.961023	-0.0629612	329
Aligned	0.974108	0.913194	0.94696	-0.033766	329
Original	0.977022	0.905527	0.961472	-0.0559455	330
Aligned	0.977022	0.937107	0.91763	0.0194771	330
Original	0.975393	0.90398	0.963043	-0.0590631	331
Aligned	0.975393	0.928149	0.934073	-0.00592415	331
Original	0.97421	0.901517	0.959658	-0.0581409	332
Aligned	0.97421	0.922678	0.935212	-0.0125347	332
Original	0.975119	0.898938	0.959783	-0.0608447	333
Aligned	0.975119	0.923935	0.933457	-0.00952185	333
Original	0.976222	0.908713	0.958549	-0.049836	334
Aligned	0.976222	0.929118	0.933254	-0.00413587	334
Original	0.975916	0.905658	0.961764	-0.0561061	335
Aligned	0.975916	0.93715	0.914069	0.023081	335
Original	0.97599	0.898583	0.959178	-0.0605948	336
Aligned	0.97599	0.923871	0.930979	-0.00710761	336
Original	0.973592	0.896469	0.956638	-0.0601687	337
Aligned	0.973592	0.923917	0.92515	-0.00123271	337
Original	0.975005	0.901151	0.963887	-0.0627361	338
Aligned	0.975005	0.913879	0.951674	-0.0377948	338
Original	0.974794	0.899412	0.959941	-0.0605292	339
Aligned	0.974794	0.936415	0.909635	0.0267793	339
Original	0.975754	0.900727	0.957893	-0.057166	340
Aligned	0.975754	0.916622	0.942054	-0.0254321	340
Original	0.976933	0.904599	0.957765	-0.0531667	341
Aligned	0.976933	0.930689	0.924167	0.00652238	341
Original	0.974813	0.902217	0.958344	-0.056127	342
Aligned	0.974813	0.908897	0.953553	-0.0446568	342
Original	0.975348	0.904918	0.960542	-0.0556243	343
Aligned	0.975348	0.928393	0.930712	-0.00231842	343
Original	0.97643	0.905557	0.965398	-0.0598409	344
Aligned	0.97643	0.924659	0.940378	-0.0157186	344
Original	0.975995	0.906334	0.961549	-0.0552152	345
Aligned	0.975995	0.921566	0.943587	-0.022021	345
Original	0.976715	0.903602	0.960696	-0.0570942	346
Aligned	0.976715	0.926764	0.930554	-0.00378975	346
Original	0.973084	0.895618	0.963248	-0.0676296	347
Aligned	0.973084	0.921747	0.930476	-0.00872903	347
Original	0.975754	0.903608	0.95914	-0.055532	348
Aligned	0.975754	0.904007	0.958873	-0.0548656	348
Original	0.975869	0.903989	0.959091	-0.0551015	349
Aligned	0.975869	0.92367	0.935695	-0.012025	349
Original	0.97556	0.900895	0.957407	-0.0565123	350
Aligned	0.97556	0.92133	0.93864	-0.0173094	350
Original	0.975701	0.901843	0.962061	-0.0602178	351
Aligned	0.975701	0.927751	0.928381	-0.000630188	351
Original	0.976068	0.904762	0.958666	-0.0539037	352
Aligned	0.976068	0.920947	0.943514	-0.0225671	352
Original	0.976036	0.907437	0.961839	-0.0544026	353
Aligned	0.976036	0.928797	0.934871	-0.00607308	353
Original	0.975481	0.902008	0.962294	-0.0602867	354
Aligned	0.975481	0.918761	0.941302	-0.0225415	354
Original	0.976248	0.907175	0.962363	-0.0551888	355
Aligned	0.976248	0.915417	0.951573	-0.0361557	355
Original	0.97432	0.904027	0.96053	-0.056503	356
Aligned	0.97432	0.920671	0.944901	-0.0242295	356
Original	0.975129	0.901744	0.961944	-0.0602001	357
Aligned	0.975129	0.929304	0.926292	0.00301179	357
Original	0.976981	0.904177	0.961528	-0.0573515	358
Aligned	0.976981	0.928496	0.932607	-0.00411104	358
Original	0.973862	0.899364	0.958378	-0.0590137	359
Aligned	0.973862	0.918565	0.936359	-0.0177941	359
Original	0.976452	0.904449	0.965641	-0.0611915	360
Aligned	0.976452	0.91718	0.951711	-0.0345309	360
Original	0.97604	0.905446	0.960882	-0.0554364	361
Aligned	0.97604	0.921972	0.941586	-0.0196134	361
Original	0.973753	0.896699	0.959292	-0.0625931	362
Aligned	0.973753	0.914072	0.938406	-0.0243344	362
Original	0.975423	0.900439	0.963756	-0.0633169	363
Aligned	0.975423	0.931942	0.926307	0.0056347	363
Original	0.975192	0.899502	0.961198	-0.0616968	364
Aligned	0.975192	0.919844	0.938366	-0.0185224	364
Original	0.975588	0.901644	0.959093	-0.0574497	365
Aligned	0.975588	0.932397	0.920064	0.0123322	365
Original	0.976671	0.9036	0.962133	-0.0585333	366
Aligned	0.976671	0.936133	0.9188	0.0173333	366
Original	0.975549	0.899612	0.96183	-0.0622177	367
Aligned	0.975549	0.914717	0.948397	-0.0336801	367
Original	0.975073	0.903174	0.96166	-0.0584867	368
Aligned	0.975073	0.919984	0.940508	-0.0205238	368
Original	0.976448	0.905663	0.960652	-0.0549889	369
Aligned	0.976448	0.929147	0.931505	-0.0023585	369
Original	0.97622	0.905201	0.963436	-0.0582345	370
Aligned	0.97622	0.929536	0.938971	-0.00943485	370
Original	0.976413	0.908543	0.961365	-0.0528217	371
Aligned	0.976413	0.931441	0.930165	0.00127618	371
Original	0.976865	0.902644	0.96246	-0.0598158	372
Aligned	0.976865	0.933494	0.924255	0.00923906	372
Original	0.976005	0.901904	0.960194	-0.0582899	373
Aligned	0.976005	0.925172	0.93128	-0.00610839	373
Original	0.975216	0.903337	0.967242	-0.0639043	374
Aligned	0.975216	0.93219	0.924856	0.0073336	374
Original	0.975652	0.902861	0.962725	-0.0598645	375
Aligned	0.975652	0.922422	0.937876	-0.0154539	375
Original	0.976642	0.901279	0.961302	-0.0600234	376
Aligned	0.976642	0.915001	0.947825	-0.0328236	376
Original	0.975191	0.897412	0.963585	-0.0661724	377
Aligned	0.975191	0.939183	0.908894	0.030289	377
Original	0.972719	0.898266	0.959518	-0.0612521	378
Aligned	0.972719	0.924069	0.928165	-0.00409576	378
Original	0.972706	0.895141	0.959318	-0.0641778	379
Aligned	0.972706	0.916005	0.939506	-0.0235012	379
Original	0.976088	0.9045	0.961375	-0.0568747	380
Aligned	0.976088	0.92861	0.932041	-0.00343171	380
Original	0.976087	0.90333	0.960408	-0.0570781	381
Aligned	0.976087	0.92978	0.926377	0.00340269	381
Original	0.977032	0.90292	0.964538	-0.0616177	382
Aligned	0.977032	0.920256	0.948007	-0.0277509	382
Original	0.974956	0.902819	0.960265	-0.0574461	383
Aligned	0.974956	0.929128	0.928874	0.000253345	383
Original	0.975786	0.897861	0.961037	-0.0631763	384
Aligned	0.975786	0.919385	0.933777	-0.0143916	384
Original	0.97667	0.905678	0.957981	-0.0523028	385
Aligned	0.97667	0.926399	0.931686	-0.00528669	385
Original	0.97574	0.899812	0.963415	-0.0636024	386
Aligned	0.97574	0.919126	0.946315	-0.0271894	386
Original	0.975623	0.898572	0.961636	-0.0630638	387
Aligned	0.975623	0.911784	0.94978	-0.0379959	387
Original	0.974906	0.902065	0.95943	-0.0573658	388
Aligned	0.974906	0.923902	0.931623	-0.00772125	388
Original	0.9756	0.899583	0.961381	-0.0617975	389
Aligned	0.9756	0.914101	0.944716	-0.0306149	389
Original	0.974778	0.897043	0.958995	-0.0619517	390
Aligned	0.974778	0.929167	0.919444	0.00972222	390
Original	0.976125	0.90326	0.961924	-0.0586637	391
Aligned	0.976125	0.92149	0.946426	-0.0249358	391
Original	0.975575	0.898889	0.960903	-0.0620141	392
Aligned	0.975575	0.930333	0.922592	0.00774093	392
Original	0.975289	0.904781	0.957416	-0.0526346	393
Aligned	0.975289	0.903183	0.959952	-0.0567691	393
Original	0.976183	0.902209	0.958311	-0.0561024	394
Aligned	0.976183	0.919771	0.938402	-0.0186308	394
Original	0.976194	0.905994	0.964073	-0.0580783	395
Aligned	0.976194	0.921282	0.948296	-0.0270144	395
Original	0.975012	0.900831	0.962988	-0.0621567	396
Aligned	0.975012	0.922675	0.939772	-0.0170969	396
Original	0.976897	0.905131	0.965806	-0.0606753	397
Aligned	0.976897	0.92985	0.935338	-0.0054876	397
Original	0.976145	0.900211	0.961072	-0.060861	398
Aligned	0.976145	0.930966	0.924434	0.00653194	398
Original	0.974807	0.899314	0.959714	-0.0604006	399
Aligned	0.974807	0.937451	0.909593	0.0278574	399
Original	0.975039	0.901974	0.96081	-0.0588363	400
Aligned	0.975039	0.917148	0.944923	-0.0277747	400
Original	0.975192	0.90177	0.9621	-0.0603302	401
Aligned	0.975192	0.912985	0.950388	-0.0374035	401
Original	0.977042	0.909816	0.96252	-0.0527036	402
Aligned	0.977042	0.927258	0.942136	-0.0148777	402
Original	0.976197	0.903372	0.960918	-0.0575457	403
Aligned	0.976197	0.924164	0.936241	-0.0120775	403
Original	0.974612	0.902336	0.960393	-0.0580574	404
Aligned	0.974612	0.922001	0.93803	-0.0160297	404
Original	0.977046	0.90785	0.960653	-0.0528024	405
Aligned	0.977046	0.926496	0.939597	-0.0131009	405
Original	0.975644	0.905211	0.960818	-0.055607	406
Aligned	0.975644	0.925419	0.934742	-0.00932314	406
Original	0.975139	0.901631	0.961209	-0.0595781	407
Aligned	0.975139	0.921304	0.939306	-0.0180016	407
Original	0.973307	0.897744	0.960314	-0.0625703	408
Aligned	0.973307	0.914564	0.939672	-0.0251082	408
Original	0.9757	0.904508	0.959344	-0.0548363	409
Aligned	0.9757	0.927981	0.930685	-0.00270436	409
Original	0.974674	0.89925	0.962978	-0.063728	410
Aligned	0.974674	0.924035	0.930467	-0.00643172	410
Original	0.977642	0.906453	0.959614	-0.0531607	411
Aligned	0.977642	0.928051	0.932645	-0.00459369	411
Original	0.975358	0.905845	0.96249	-0.0566449	412
Aligned	0.975358	0.932558	0.924576	0.00798103	412
Original	0.976452	0.901478	0.960876	-0.0593981	413
Aligned	0.976452	0.909999	0.953131	-0.0431326	413
Original	0.976063	0.905232	0.960309	-0.0550768	414
Aligned	0.976063	0.920982	0.941662	-0.0206798	414
Original	0.976357	0.900279	0.962378	-0.062099	415
Aligned	0.976357	0.919267	0.937475	-0.0182079	415
Original	0.975053	0.902498	0.958262	-0.0557637	416
Aligned	0.975053	0.934504	0.916524	0.0179797	416
Original	0.974966	0.897732	0.962069	-0.0643376	417
Aligned	0.974966	0.92121	0.938078	-0.0168683	417
Original	0.974891	0.897405	0.964997	-0.0675915	418
Aligned	0.974891	0.935462	0.904743	0.0307196	418
Original	0.977149	0.905947	0.963384	-0.0574371	419
Aligned	0.977149	0.926966	0.939062	-0.0120963	419
Original	0.976253	0.907307	0.962327	-0.0550207	420
Aligned	0.976253	0.933961	0.92318	0.010781	420
Original	0.97493	0.900185	0.960813	-0.0606285	421
Aligned	0.97493	0.919593	0.939133	-0.0195394	421
Original	0.973794	0.895923	0.963945	-0.0680221	422
Aligned	0.973794	0.923954	0.926564	-0.00261029	422
Original	0.976403	0.90241	0.960208	-0.0577985	423
Aligned	0.976403	0.921848	0.939111	-0.0172627	423
Original	0.976031	0.907688	0.960171	-0.0524829	424
Aligned	0.976031	0.926443	0.935712	-0.00926917	424
Original	0.974852	0.900762	0.956267	-0.0555051	425
Aligned	0.974852	0.915474	0.941247	-0.0257727	425
Original	0.975129	0.903836	0.960612	-0.0567758	426
Aligned	0.975129	0.931818	0.920276	0.0115421	426
Original	0.975361	0.898485	0.961951	-0.0634668	427
Aligned	0.975361	0.938447	0.911441	0.027006	427
Original	0.9768	0.906668	0.964463	-0.0577945	428
Aligned	0.9768	0.935304	0.922489	0.0128153	428
Original	0.974762	0.900396	0.960782	-0.0603859	429
Aligned	0.974762	0.930211	0.927493	0.00271782	429
Original	0.975023	0.901684	0.960924	-0.0592406	430
Aligned	0.975023	0.924175	0.933597	-0.00942228	430
Original	0.976779	0.907783	0.961846	-0.0540638	431
Aligned	0.976779	0.929504	0.934498	-0.00499413	431
Original	0.976802	0.899865	0.96288	-0.0630144	432
Aligned	0.976802	0.926514	0.934875	-0.00836037	432
Original	0.974706	0.89976	0.959402	-0.0596413	433
Aligned	0.974706	0.907348	0.953926	-0.046578	433
Original	0.977938	0.906585	0.962274	-0.0556896	434
Aligned	0.977938	0.928266	0.935574	-0.00730833	434
Original	0.975374	0.900354	0.961981	-0.0616267	435
Aligned	0.975374	0.914784	0.94787	-0.0330868	435
Original	0.975295	0.902284	0.963242	-0.0609578	436
Aligned	0.975295	0.909283	0.958664	-0.0493814	436
Original	0.978052	0.910916	0.959353	-0.0484368	437
Aligned	0.978052	0.925143	0.944912	-0.0197695	437
Original	0.975564	0.90443	0.959868	-0.055438	438
Aligned	0.975564	0.907517	0.957483	-0.0499667	438
Original	0.975392	0.903696	0.960981	-0.057285	439
Aligned	0.975392	0.920556	0.940153	-0.0195972	439
Original	0.97488	0.907068	0.960058	-0.0529903	440
Aligned	0.97488	0.932695	0.926312	0.00638327	440
Original	0.975874	0.903555	0.960504	-0.056949	441
Aligned	0.975874	0.921663	0.940623	-0.0189596	441
Original	0.975191	0.899986	0.960733	-0.060747	442
Aligned	0.975191	0.919962	0.94149	-0.0215284	442
Original	0.975882	0.902135	0.963316	-0.0611816	443
Aligned	0.975882	0.942274	0.910475	0.0317987	443
Original	0.97465	0.904794	0.960059	-0.0552649	444
Aligned	0.97465	0.931767	0.923446	0.00832098	444
Original	0.973822	0.901581	0.958506	-0.0569257	445
Aligned	0.973822	0.922433	0.936689	-0.0142553	445
Original	0.975657	0.902533	0.958842	-0.0563088	446
Aligned	0.975657	0.932104	0.92385	0.00825411	446
Original	0.975602	0.903749	0.960685	-0.0569357	447
Aligned	0.975602	0.928609	0.933672	-0.00506269	447
Original	0.974779	0.905466	0.959332	-0.053866	448
Aligned	0.974779	0.924214	0.939806	-0.0155917	448
Original	0.975855	0.896552	0.964348	-0.067796	449
Aligned	0.975855	0.918386	0.937241	-0.0188549	449
Original	0.976155	0.90239	0.959127	-0.0567364	450
Aligned	0.976155	0.927494	0.932765	-0.00527162	450
Original	0.975609	0.907291	0.957475	-0.0501841	451
Aligned	0.975609	0.93311	0.927575	0.00553562	451
Original	0.976486	0.902967	0.963554	-0.060587	452
Aligned	0.976486	0.917803	0.946262	-0.0284596	452
Original	0.975334	0.902367	0.959413	-0.0570461	453
Aligned	0.975334	0.917563	0.939714	-0.0221512	453
Original	0.976866	0.904285	0.960714	-0.0564287	454
Aligned	0.976866	0.92818	0.931948	-0.00376785	454
Original	0.97588	0.90532	0.960528	-0.0552082	455
Aligned	0.97588	0.927407	0.932409	-0.00500183	455
Original	0.974584	0.901051	0.961903	-0.0608528	456
Aligned	0.974584	0.934965	0.915118	0.0198465	456
Original	0.976025	0.901463	0.959225	-0.0577618	457
Aligned	0.976025	0.937101	0.908824	0.0282775	457
Original	0.974968	0.900872	0.961166	-0.0602944	458
Aligned	0.974968	0.934272	0.920477	0.0137952	458
Original	0.976728	0.901916	0.960727	-0.058811	459
Aligned	0.976728	0.925499	0.934987	-0.00948827	459
Original	0.973826	0.898773	0.959877	-0.0611044	460
Aligned	0.973826	0.933316	0.918555	0.0147605	460
Original	0.973881	0.901408	0.961034	-0.0596253	461
Aligned	0.973881	0.91831	0.942478	-0.0241686	461
Original	0.973628	0.895427	0.958728	-0.0633002	462
Aligned	0.973628	0.921131	0.931257	-0.0101256	462
Original	0.976129	0.904574	0.95928	-0.0547062	463
Aligned	0.976129	0.929811	0.924378	0.00543302	463
Original	0.975624	0.901297	0.961053	-0.0597555	464
Aligned	0.975624	0.916009	0.94457	-0.0285609	464
Original	0.977698	0.906291	0.963636	-0.0573454	465
Aligned	0.977698	0.941678	0.914247	0.0274306	465
Original	0.978604	0.908859	0.961987	-0.0531277	466
Aligned	0.978604	0.93745	0.924503	0.0129464	466
Original	0.975435	0.905575	0.958278	-0.052703	467
Aligned	0.975435	0.930248	0.928952	0.00129579	467
Original	0.974838	0.894638	0.959947	-0.0653089	468
Aligned	0.974838	0.919973	0.935411	-0.015438	468
Original	0.974277	0.904592	0.961709	-0.0571172	469
Aligned	0.974277	0.929999	0.929061	0.000937814	469
Original	0.977861	0.906699	0.959874	-0.0531749	470
Aligned	0.977861	0.913751	0.953449	-0.0396977	470
Original	0.975754	0.900882	0.961232	-0.06035	471
Aligned	0.975754	0.929446	0.927867	0.00157875	471
Original	0.975588	0.89759	0.965158	-0.0675686	472
Aligned	0.975588	0.922227	0.939394	-0.0171673	472
Original	0.974965	0.902358	0.958266	-0.055908	473
Aligned	0.974965	0.929518	0.923376	0.00614148	473
Original	0.97591	0.902734	0.961013	-0.0582793	474
Aligned	0.97591	0.91879	0.941586	-0.0227965	474
Original	0.975968	0.900239	0.961188	-0.0609493	475
Aligned	0.975968	0.936371	0.920905	0.0154662	475
Original	0.976002	0.903222	0.95816	-0.0549386	476
Aligned	0.976002	0.936365	0.915247	0.0211174	476
Original	0.97652	0.903688	0.960734	-0.0570464	477
Aligned	0.97652	0.922659	0.939158	-0.0164999	477
Original	0.976246	0.903741	0.960342	-0.0566007	478
Aligned	0.976246	0.934097	0.916411	0.0176859	478
Original	0.977271	0.904621	0.961462	-0.0568415	479
Aligned	0.977271	0.91917	0.945229	-0.0260588	479
Original	0.975043	0.901412	0.960769	-0.0593564	480
Aligned	0.975043	0.920597	0.939018	-0.018421	480
Original	0.97661	0.901794	0.962809	-0.0610153	481
Aligned	0.97661	0.939136	0.913311	0.0258252	481
Original	0.974921	0.901541	0.962309	-0.0607687	482
Aligned	0.974921	0.924849	0.933112	-0.00826285	482
Original	0.974928	0.898798	0.962051	-0.0632531	483
Aligned	0.974928	0.9058	0.952631	-0.0468309	483
Original	0.974273	0.902213	0.956125	-0.0539123	484
Aligned	0.974273	0.922221	0.93184	-0.00961878	484
Original	0.975521	0.902361	0.961216	-0.0588546	485
Aligned	0.975521	0.919168	0.938824	-0.0196568	485
Original	0.977216	0.91002	0.962723	-0.0527029	486
Aligned	0.977216	0.93692	0.928619	0.00830133	486
Original	0.974825	0.898539	0.962115	-0.063576	487
Aligned	0.974825	0.920983	0.935341	-0.0143586	487
Original	0.976349	0.901808	0.965096	-0.0632878	488
Aligned	0.976349	0.914802	0.95355	-0.0387477	488
Original	0.975816	0.902671	0.95974	-0.0570689	489
Aligned	0.975816	0.9314	0.927294	0.00410579	489
Original	0.973412	0.901762	0.960176	-0.0584139	490
Aligned	0.973412	0.922985	0.932206	-0.00922113	490
Original	0.974231	0.89996	0.959192	-0.0592319	491
Aligned	0.974231	0.921493	0.936462	-0.0149689	491
Original	0.975805	0.905691	0.962861	-0.0571698	492
Aligned	0.975805	0.927913	0.93294	-0.00502635	492
Original	0.975422	0.903803	0.960687	-0.0568841	493
Aligned	0.975422	0.930303	0.928083	0.00222078	493
Original	0.978255	0.909657	0.958395	-0.0487379	494
Aligned	0.978255	0.935753	0.927795	0.00795815	494
Original	0.975632	0.899191	0.96274	-0.0635487	495
Aligned	0.975632	0.917363	0.943707	-0.0263442	495
Original	0.97763	0.906109	0.964525	-0.0584159	496
Aligned	0.97763	0.926959	0.939224	-0.0122647	496
Original	0.975112	0.902178	0.962559	-0.0603807	497
Aligned	0.975112	0.915248	0.949091	-0.0338434	497
Original	0.974948	0.903373	0.961079	-0.057706	498
Aligned	0.974948	0.928132	0.92508	0.00305199	498
Original	0.974881	0.900146	0.961874	-0.0617284	499
Aligned	0.974881	0.91564	0.946033	-0.0303927	499

## Sheet: Figure 4 - Scenario 2
BOOTSTRAP INDEX	EVALUATION TIMESTEP	SCANNER	N PATIENTS for this timestep and this scanner	Predictions type	Difference SEN - SPEC
0	3	A	250	Original	0.00239071
0	3	A	250	Aligned	-0.0170765
0	3	All	250	Original	0.00239071
0	3	All	250	Aligned	-0.0170765
0	4	A	250	Original	-0.0846939
0	4	A	250	Aligned	-0.0877551
0	4	All	250	Original	-0.0846939
0	4	All	250	Aligned	-0.0877551
0	5	A	250	Original	0.0800687
0	5	A	250	Aligned	0.109966
0	5	All	250	Original	0.0800687
0	5	All	250	Aligned	0.109966
0	6	A	250	Original	0.078125
0	6	A	250	Aligned	0.0791667
0	6	All	250	Original	0.078125
0	6	All	250	Aligned	0.0791667
0	7	A	250	Original	0.0145961
0	7	A	250	Aligned	-0.00475221
0	7	All	250	Original	0.0145961
0	7	All	250	Aligned	-0.00475221
0	8	A	250	Original	-0.112371
0	8	A	250	Aligned	-0.117526
0	8	All	250	Original	-0.112371
0	8	All	250	Aligned	-0.117526
0	9	A	250	Original	0.00661376
0	9	A	250	Aligned	0.00970018
0	9	All	250	Original	0.00661376
0	9	All	250	Aligned	0.00970018
0	10	A	250	Original	0.0138154
0	10	A	250	Aligned	0.0169018
0	10	All	250	Original	0.0138154
0	10	All	250	Aligned	0.0169018
0	11	A	250	Original	-0.0632653
0	11	A	250	Aligned	-0.0632653
0	11	All	250	Original	-0.0632653
0	11	All	250	Aligned	-0.0632653
0	12	A	250	Original	0.141662
0	12	A	250	Aligned	0.142685
0	12	All	250	Original	0.141662
0	12	All	250	Aligned	0.142685
0	13	A	250	Original	-0.053719
0	13	A	250	Aligned	-0.0454545
0	13	All	250	Original	-0.053719
0	13	All	250	Aligned	-0.0454545
0	14	A	250	Original	0.0993533
0	14	A	250	Aligned	0.0962669
0	14	All	250	Original	0.0993533
0	14	All	250	Aligned	0.0962669
0	15	A	250	Original	0.110962
0	15	A	250	Aligned	0.117122
0	15	All	250	Original	0.110962
0	15	All	250	Aligned	0.117122
0	16	A	250	Original	0.0206358
0	16	A	250	Aligned	0.0288158
0	16	All	250	Original	0.0206358
0	16	All	250	Aligned	0.0288158
0	17	A	250	Original	-0.0218989
0	17	A	250	Aligned	-0.0291005
0	17	All	250	Original	-0.0218989
0	17	All	250	Aligned	-0.0291005
0	18	A	250	Original	-0.0679236
0	18	A	250	Aligned	-0.0699897
0	18	All	250	Original	-0.0679236
0	18	All	250	Aligned	-0.0699897
0	19	A	250	Original	-0.0134744
0	19	A	250	Aligned	0.072153
0	19	All	250	Original	-0.0134744
0	19	All	250	Aligned	0.072153
0	20	A	250	Original	0.0231674
0	20	A	250	Aligned	0.0459889
0	20	All	250	Original	0.0231674
0	20	All	250	Aligned	0.0459889
0	21	A	250	Original	0.0208333
0	21	A	250	Aligned	0.016735
0	21	All	250	Original	0.0208333
0	21	All	250	Aligned	0.016735
0	22	A	250	Original	0.0382514
0	22	A	250	Aligned	0.0382514
0	22	All	250	Original	0.0382514
0	22	All	250	Aligned	0.0382514
0	23	A	250	Original	0.0158076
0	23	A	250	Aligned	0.00859107
0	23	All	250	Original	0.0158076
0	23	All	250	Aligned	0.00859107
0	24	A	250	Original	-0.0154062
0	24	A	250	Aligned	-0.0195469
0	24	All	250	Original	-0.0154062
0	24	All	250	Aligned	-0.0195469
0	25	A	250	Original	0.000516529
0	25	A	250	Aligned	0.000516529
0	25	All	250	Original	0.000516529
0	25	All	250	Aligned	0.000516529
0	26	A	250	Original	0.0858474
0	26	A	250	Aligned	0.083794
0	26	All	250	Original	0.0858474
0	26	All	250	Aligned	0.083794
0	27	A	250	Original	0.0177596
0	27	A	250	Aligned	0.0105874
0	27	All	250	Original	0.0177596
0	27	All	250	Aligned	0.0105874
0	28	A	250	Original	-0.146979
0	28	A	250	Aligned	-0.146979
0	28	All	250	Original	-0.146979
0	28	All	250	Aligned	-0.146979
0	29	A	250	Original	-0.0103093
0	29	A	250	Aligned	0
0	29	All	250	Original	-0.0103093
0	29	All	250	Aligned	0
0	30	A	225	Original	0.159479
0	30	A	225	Aligned	0.160623
0	30	All	250	Original	0.159479
0	30	All	250	Aligned	0.160623
0	30	B	25	Original	0.666667
0	30	All	250	Original	0.210997
0	30	All	250	Aligned	0.212027
0	31	A	222	Original	-0.188073
0	31	A	222	Aligned	-0.192661
0	31	All	250	Original	-0.188073
0	31	All	250	Aligned	-0.192661
0	31	B	28	Original	0.712963
0	31	All	250	Original	-0.055102
0	31	All	250	Aligned	-0.0591837
0	32	A	219	Original	-0.0223837
0	32	A	219	Aligned	-0.0223837
0	32	All	250	Original	-0.0223837
0	32	All	250	Aligned	-0.0223837
0	32	B	31	Original	0.639344
0	32	All	250	Original	0.0573659
0	32	All	250	Aligned	0.0573659
0	33	A	217	Original	0.157547
0	33	A	217	Aligned	0.171698
0	33	All	250	Original	0.157547
0	33	All	250	Aligned	0.171698
0	33	B	33	Original	0.674242
0	33	All	250	Original	0.220408
0	33	All	250	Aligned	0.232653
0	34	A	214	Original	0.0241925
0	34	A	214	Aligned	0.0290825
0	34	All	250	Original	0.0241925
0	34	All	250	Aligned	0.0290825
0	34	B	36	Original	0.771429
0	34	All	250	Original	0.122676
0	34	All	250	Aligned	0.126852
0	35	A	212	Original	-0.0874972
0	35	A	212	Aligned	-0.106868
0	35	All	250	Original	-0.0874972
0	35	All	250	Aligned	-0.106868
0	35	B	38	Original	0.66
0	35	All	250	Original	0.00819672
0	35	All	250	Aligned	-0.00819672
0	36	A	209	Original	0.183374
0	36	A	209	Aligned	0.107036
0	36	All	250	Original	0.183374
0	36	All	250	Aligned	0.107036
0	36	B	41	Original	0.734568
0	36	All	250	Original	0.27449
0	36	All	250	Aligned	0.207143
0	37	A	207	Original	0.0314286
0	37	A	207	Aligned	0.0414286
0	37	All	250	Original	0.0314286
0	37	All	250	Aligned	0.0414286
0	37	B	43	Original	0.686047
0	37	B	43	Aligned	0.186047
0	37	All	250	Original	0.115667
0	37	All	250	Aligned	0.0354203
0	38	A	204	Original	-0.0728643
0	38	A	204	Aligned	-0.089196
0	38	All	250	Original	-0.0728643
0	38	All	250	Aligned	-0.089196
0	38	B	46	Original	0.738372
0	38	B	46	Aligned	0.0600775
0	38	All	250	Original	0.12061
0	38	All	250	Aligned	-0.0462293
0	39	A	202	Original	-0.046626
0	39	A	202	Aligned	-0.0542986
0	39	All	250	Original	-0.046626
0	39	All	250	Aligned	-0.0542986
0	39	B	48	Original	0.689474
0	39	B	48	Aligned	0.136842
0	39	All	250	Original	0.0686361
0	39	All	250	Aligned	-0.0455614
0	40	A	199	Original	0.0638362
0	40	A	199	Aligned	0.0781219
0	40	All	250	Original	0.0638362
0	40	All	250	Aligned	0.0781219
0	40	B	51	Original	0.704082
0	40	B	51	Aligned	0.0790816
0	40	All	250	Original	0.197479
0	40	All	250	Aligned	0.0780051
0	41	A	196	Original	-0.0585106
0	41	A	196	Aligned	-0.0545213
0	41	All	250	Original	-0.0585106
0	41	All	250	Aligned	-0.0545213
0	41	B	54	Original	0.677885
0	41	B	54	Aligned	0.0769231
0	41	All	250	Original	0.096875
0	41	All	250	Aligned	-0.028125
0	42	A	194	Original	-0.0948582
0	42	A	194	Aligned	-0.0948582
0	42	All	250	Original	-0.0948582
0	42	All	250	Aligned	-0.0948582
0	42	B	56	Original	0.627273
0	42	B	56	Aligned	-0.109091
0	42	All	250	Original	0.0442387
0	42	All	250	Aligned	-0.101558
0	43	A	191	Original	-0.0293011
0	43	A	191	Aligned	-0.0413978
0	43	All	250	Original	-0.0293011
0	43	All	250	Aligned	-0.0413978
0	43	B	59	Original	0.745614
0	43	B	59	Aligned	0.111842
0	43	All	250	Original	0.162698
0	43	All	250	Aligned	-0.0016167
0	44	A	189	Original	-0.0731707
0	44	A	189	Aligned	-0.0677507
0	44	All	250	Original	-0.0731707
0	44	All	250	Aligned	-0.0677507
0	44	B	61	Original	0.698347
0	44	B	61	Aligned	0.210744
0	44	All	250	Original	0.0765306
0	44	All	250	Aligned	-0.0397959
0	45	A	186	Original	-0.00812325
0	45	A	186	Aligned	-0.00112045
0	45	All	250	Original	-0.00812325
0	45	All	250	Aligned	-0.00112045
0	45	B	64	Original	0.461333
0	45	B	64	Aligned	-0.201333
0	45	All	250	Original	0.110535
0	45	All	250	Aligned	-0.040687
0	46	A	184	Original	0.152778
0	46	A	184	Aligned	0.140278
0	46	All	250	Original	0.152778
0	46	All	250	Aligned	0.140278
0	46	B	66	Original	0.708661
0	46	B	66	Aligned	0.0204724
0	46	All	250	Original	0.305481
0	46	All	250	Aligned	0.0920076
0	47	A	181	Original	0.131003
0	47	A	181	Aligned	0.121116
0	47	All	250	Original	0.131003
0	47	All	250	Aligned	0.121116
0	47	B	69	Original	0.691176
0	47	B	69	Aligned	0.220588
0	47	All	250	Original	0.281633
0	47	All	250	Aligned	0.143878
0	48	A	179	Original	-0.0166113
0	48	A	179	Aligned	-0.0384136
0	48	All	250	Original	-0.0166113
0	48	All	250	Aligned	-0.0384136
0	48	B	71	Original	0.660714
0	48	B	71	Aligned	0.214286
0	48	All	250	Original	0.144112
0	48	All	250	Aligned	-0.000516529
0	49	A	176	Original	-0.0453216
0	49	A	176	Aligned	-0.0570175
0	49	All	250	Original	-0.0453216
0	49	All	250	Aligned	-0.0570175
0	49	B	74	Original	0.234694
0	49	B	74	Aligned	-0.812925
0	49	All	250	Original	0.0912809
0	49	All	250	Aligned	-0.126975
0	50	A	173	Original	0.112525
0	50	A	173	Aligned	0.108034
0	50	All	250	Original	0.112525
0	50	All	250	Aligned	0.108034
0	50	B	77	Original	0.684211
0	50	B	77	Aligned	0.167763
0	50	All	250	Original	0.284245
0	50	All	250	Aligned	0.119636
0	51	A	171	Original	-0.0680598
0	51	A	171	Aligned	-0.0634586
0	51	All	250	Original	-0.0680598
0	51	All	250	Aligned	-0.0634586
0	51	B	79	Original	0.746795
0	51	B	79	Aligned	-0.0673077
0	51	All	250	Original	0.135892
0	51	All	250	Aligned	-0.0713462
0	52	A	168	Original	0.109091
0	52	A	168	Aligned	0.106061
0	52	All	250	Original	0.109091
0	52	All	250	Aligned	0.106061
0	52	B	82	Original	0.658385
0	52	B	82	Aligned	0.220497
0	52	All	250	Original	0.289658
0	52	All	250	Aligned	0.144037
0	53	A	166	Original	0.0957187
0	53	A	166	Aligned	0.0804281
0	53	All	250	Original	0.0957187
0	53	All	250	Aligned	0.0804281
0	53	B	84	Original	0.271779
0	53	B	84	Aligned	-0.203681
0	53	All	250	Original	0.104082
0	53	All	250	Aligned	-0.0642857
0	54	A	163	Original	0.192429
0	54	A	163	Aligned	0.195584
0	54	All	250	Original	0.192429
0	54	All	250	Aligned	0.195584
0	54	B	87	Original	0.52924
0	54	B	87	Aligned	0.0438596
0	54	All	250	Original	0.327186
0	54	All	250	Aligned	0.159153
0	55	A	161	Original	-0.0520316
0	55	A	161	Aligned	-0.055247
0	55	All	250	Original	-0.0520316
0	55	All	250	Aligned	-0.055247
0	55	B	89	Original	0.653409
0	55	B	89	Aligned	0.178977
0	55	All	250	Original	0.155742
0	55	All	250	Aligned	-0.0177697
0	56	A	158	Original	-0.0235294
0	56	A	158	Aligned	-0.0235294
0	56	All	250	Original	-0.0235294
0	56	All	250	Aligned	-0.0235294
0	56	B	92	Original	0.510129
0	56	B	92	Aligned	-0.131676
0	56	All	250	Original	0.170115
0	56	All	250	Aligned	-0.0449376
0	57	A	156	Original	-0.178105
0	57	A	156	Aligned	-0.176471
0	57	All	250	Original	-0.178105
0	57	All	250	Aligned	-0.176471
0	57	B	94	Original	0.446237
0	57	B	94	Aligned	-0.0456989
0	57	All	250	Original	0.0472561
0	57	All	250	Aligned	-0.137703
0	58	A	153	Original	0.190635
0	58	A	153	Aligned	0.240803
0	58	All	250	Original	0.190635
0	58	All	250	Aligned	0.240803
0	58	B	97	Original	0.705729
0	58	B	97	Aligned	0.216146
0	58	All	250	Original	0.392057
0	58	All	250	Aligned	0.231161
0	59	A	151	Original	-0.132228
0	59	A	151	Aligned	-0.0982143
0	59	All	250	Original	-0.132228
0	59	All	250	Aligned	-0.0982143
0	59	B	99	Original	0.431122
0	59	B	99	Aligned	-0.329082
0	59	All	250	Original	0.0806122
0	59	All	250	Aligned	-0.153061
0	60	A	148	Original	0.197552
0	60	A	148	Aligned	0.197552
0	60	All	250	Original	0.197552
0	60	All	250	Aligned	0.197552
0	60	B	102	Original	0.689055
0	60	B	102	Aligned	0.0273632
0	60	All	250	Original	0.400411
0	60	All	250	Aligned	0.157637
0	61	A	145	Original	0.032277
0	61	A	145	Aligned	0.032277
0	61	All	250	Original	0.032277
0	61	All	250	Aligned	0.032277
0	61	B	105	Original	0.654589
0	61	B	105	Aligned	0.219807
0	61	All	250	Original	0.279928
0	61	All	250	Aligned	0.0966282
0	62	A	143	Original	-0.145673
0	62	A	143	Aligned	-0.165387
0	62	All	250	Original	-0.145673
0	62	All	250	Aligned	-0.165387
0	62	B	107	Original	0.664319
0	62	B	107	Aligned	0.124413
0	62	All	250	Original	0.0950203
0	62	All	250	Aligned	-0.149898
0	63	A	140	Original	0.043956
0	63	A	140	Aligned	0.0274725
0	63	All	250	Original	0.043956
0	63	All	250	Aligned	0.0274725
0	63	B	110	Original	0.570661
0	63	B	110	Aligned	0.0453149
0	63	All	250	Original	0.280612
0	63	All	250	Aligned	0.0387755
0	64	A	138	Original	0.0764737
0	64	A	138	Aligned	0.0708975
0	64	All	250	Original	0.0764737
0	64	All	250	Aligned	0.0708975
0	64	B	112	Original	0.674208
0	64	B	112	Aligned	0.219457
0	64	All	250	Original	0.32449
0	64	All	250	Aligned	0.116327
0	65	A	135	Original	0.191729
0	65	A	135	Aligned	0.182331
0	65	All	250	Original	0.191729
0	65	All	250	Aligned	0.182331
0	65	B	115	Original	0.668161
0	65	B	115	Aligned	0.0253043
0	65	All	250	Original	0.408998
0	65	All	250	Aligned	0.08496
0	66	A	133	Original	-0.104987
0	66	A	133	Aligned	-0.118766
0	66	All	250	Original	-0.104987
0	66	All	250	Aligned	-0.118766
0	66	B	117	Original	0.716157
0	66	B	117	Aligned	0.229258
0	66	All	250	Original	0.224333
0	66	All	250	Aligned	-0.013762
0	67	A	130	Original	0.171937
0	67	A	130	Aligned	0.144269
0	67	All	250	Original	0.171937
0	67	All	250	Aligned	0.144269
0	67	B	120	Original	0.740426
0	67	B	120	Aligned	0.155319
0	67	All	250	Original	0.445697
0	67	All	250	Aligned	0.156079
0	68	A	128	Original	-0.134661
0	68	A	128	Aligned	-0.146614
0	68	All	250	Original	-0.134661
0	68	All	250	Aligned	-0.146614
0	68	B	122	Original	0.682008
0	68	B	122	Aligned	0.167364
0	68	All	250	Original	0.267347
0	68	All	250	Aligned	0.0102041
0	69	A	125	Original	0.200413
0	69	A	125	Aligned	0.21281
0	69	All	250	Original	0.200413
0	69	All	250	Aligned	0.21281
0	69	B	125	Original	0.679435
0	69	B	125	Aligned	0.185484
0	69	All	250	Original	0.442857
0	69	All	250	Aligned	0.19898
0	70	A	122	Original	-0.00125523
0	70	A	122	Aligned	0.00502092
0	70	All	250	Original	-0.00125523
0	70	All	250	Aligned	0.00502092
0	70	B	128	Original	0.73506
0	70	B	128	Aligned	0.229084
0	70	All	250	Original	0.373469
0	70	All	250	Aligned	0.117347
0	71	A	120	Original	0.0170213
0	71	A	120	Aligned	0.00425532
0	71	All	250	Original	0.0170213
0	71	All	250	Aligned	0.00425532
0	71	B	130	Original	0.696078
0	71	B	130	Aligned	-0.0254902
0	71	All	250	Original	0.366327
0	71	All	250	Aligned	-0.0112245
0	72	A	117	Original	-0.0534928
0	72	A	117	Aligned	-0.0689113
0	72	All	250	Original	-0.0534928
0	72	All	250	Aligned	-0.0689113
0	72	B	133	Original	0.583908
0	72	B	133	Aligned	-0.0333333
0	72	All	250	Original	0.273907
0	72	All	250	Aligned	-0.051571
0	73	A	115	Original	0.0249633
0	73	A	115	Aligned	0.0271659
0	73	All	250	Original	0.0249633
0	73	All	250	Aligned	0.0271659
0	73	B	135	Original	0.714286
0	73	B	135	Aligned	-0.0657895
0	73	All	250	Original	0.402202
0	73	All	250	Aligned	-0.0256447
0	74	A	112	Original	-0.0366972
0	74	A	112	Aligned	-0.0252294
0	74	All	250	Original	-0.0366972
0	74	All	250	Aligned	-0.0252294
0	74	B	138	Original	0.64652
0	74	B	138	Aligned	-0.172161
0	74	All	250	Original	0.287508
0	74	All	250	Aligned	-0.0883684
0	75	A	110	Original	0.0785714
0	75	A	110	Aligned	0.0738095
0	75	All	250	Original	0.0785714
0	75	All	250	Aligned	0.0738095
0	75	B	140	Original	0.709386
0	75	B	140	Aligned	0.198556
0	75	All	250	Original	0.40357
0	75	All	250	Aligned	0.110962
0	76	A	107	Original	0.0632353
0	76	A	107	Aligned	0.0411765
0	76	All	250	Original	0.0632353
0	76	All	250	Aligned	0.0411765
0	76	B	143	Original	0.657143
0	76	B	143	Aligned	0.0279762
0	76	All	250	Original	0.376291
0	76	All	250	Aligned	0.0369318
0	77	A	105	Original	-0.20936
0	77	A	105	Aligned	-0.226601
0	77	All	250	Original	-0.20936
0	77	All	250	Aligned	-0.226601
0	77	B	145	Original	0.692308
0	77	B	145	Aligned	0.185315
0	77	All	250	Original	0.238985
0	77	All	250	Aligned	-0.064696
0	78	A	102	Original	-0.09
0	78	A	102	Aligned	-0.09
0	78	All	250	Original	-0.09
0	78	All	250	Aligned	-0.09
0	78	B	148	Original	0.700342
0	78	B	148	Aligned	-0.0119863
0	78	All	250	Original	0.355691
0	78	All	250	Aligned	-0.0436992
0	79	A	100	Original	0.161616
0	79	A	100	Aligned	0.189394
0	79	All	250	Original	0.161616
0	79	All	250	Aligned	0.189394
0	79	B	150	Original	0.715719
0	79	B	150	Aligned	0.197324
0	79	All	250	Original	0.49497
0	79	All	250	Aligned	0.194165
0	80	A	97	Original	0.151042
0	80	A	97	Aligned	0.184896
0	80	All	250	Original	0.151042
0	80	All	250	Aligned	0.184896
0	80	B	153	Original	0.695724
0	80	B	153	Aligned	-0.0641447
0	80	All	250	Original	0.484879
0	80	All	250	Aligned	0.0604839
0	81	A	94	Original	0
0	81	A	94	Aligned	0.0434783
0	81	All	250	Original	0
0	81	All	250	Aligned	0.0434783
0	81	B	156	Original	0.723127
0	81	B	156	Aligned	0.211726
0	81	All	250	Original	0.434714
0	81	All	250	Aligned	0.131251
0	82	A	92	Original	0.0555556
0	82	A	92	Aligned	0.0555556
0	82	All	250	Original	0.0555556
0	82	All	250	Aligned	0.0555556
0	82	B	158	Original	0.664516
0	82	B	158	Aligned	0.0365591
0	82	All	250	Original	0.436735
0	82	All	250	Aligned	0.044898
0	83	A	89	Original	0.108527
0	83	A	89	Aligned	0.0591085
0	83	All	250	Original	0.108527
0	83	All	250	Aligned	0.0591085
0	83	B	161	Original	0.337513
0	83	B	161	Aligned	-0.126437
0	83	All	250	Original	0.336388
0	83	All	250	Aligned	0.0176511
0	84	A	87	Original	0.205882
0	84	A	87	Aligned	0.208824
0	84	All	250	Original	0.205882
0	84	All	250	Aligned	0.208824
0	84	B	163	Original	0.723602
0	84	B	163	Aligned	-0.00621118
0	84	All	250	Original	0.544715
0	84	All	250	Aligned	0.106707
0	85	A	84	Original	-0.125153
0	85	A	84	Aligned	-0.131288
0	85	All	250	Original	-0.125153
0	85	All	250	Aligned	-0.131288
0	85	B	166	Original	0.737654
0	85	B	166	Aligned	-0.0725309
0	85	All	250	Original	0.433897
0	85	All	250	Aligned	-0.0946928
0	86	A	82	Original	-0.132848
0	86	A	82	Aligned	-0.132848
0	86	All	250	Original	-0.132848
0	86	All	250	Aligned	-0.132848
0	86	B	168	Original	0.691131
0	86	B	168	Aligned	0.0030581
0	86	All	250	Original	0.391529
0	86	All	250	Aligned	-0.0544938
0	87	A	79	Original	0.174194
0	87	A	79	Aligned	0.196774
0	87	All	250	Original	0.174194
0	87	All	250	Aligned	0.196774
0	87	B	171	Original	0.735119
0	87	B	171	Aligned	0.0505952
0	87	All	250	Original	0.558045
0	87	All	250	Aligned	0.0996832
0	88	A	77	Original	-0.102041
0	88	A	77	Aligned	-0.0646259
0	88	All	250	Original	-0.102041
0	88	All	250	Aligned	-0.0646259
0	88	B	173	Original	0.721574
0	88	B	173	Aligned	0.176385
0	88	All	250	Original	0.360204
0	88	All	250	Aligned	-0.0102041
0	89	A	74	Original	0.0126437
0	89	A	74	Aligned	0.0229885
0	89	All	250	Original	0.0126437
0	89	All	250	Aligned	0.0229885
0	89	B	176	Original	0.679825
0	89	B	176	Aligned	0.00614035
0	89	All	250	Original	0.492339
0	89	All	250	Aligned	0.00892434
0	90	A	71	Original	0.156934
0	90	A	71	Aligned	0.171533
0	90	All	250	Original	0.156934
0	90	All	250	Aligned	0.171533
0	90	B	179	Original	0.685345
0	90	B	179	Aligned	0.0755747
0	90	All	250	Original	0.536082
0	90	All	250	Aligned	0.110309
0	91	A	69	Original	0.203704
0	91	A	69	Aligned	0.218519
0	91	All	250	Original	0.203704
0	91	All	250	Aligned	0.218519
0	91	B	181	Original	0.677557
0	91	B	181	Aligned	0.111932
0	91	All	250	Original	0.546201
0	91	All	250	Aligned	0.139157
0	92	A	66	Original	-0.178571
0	92	A	66	Aligned	-0.178571
0	92	All	250	Original	-0.178571
0	92	All	250	Aligned	-0.178571
0	92	B	184	Original	0.701923
0	92	B	184	Aligned	0.182692
0	92	All	250	Original	0.332653
0	92	All	250	Aligned	-0.0530612
0	93	A	64	Original	0.204724
0	93	A	64	Aligned	0.161417
0	93	All	250	Original	0.204724
0	93	All	250	Aligned	0.161417
0	93	B	186	Original	0.742466
0	93	B	186	Aligned	0.165558
0	93	All	250	Original	0.603659
0	93	All	250	Aligned	0.15498
0	94	A	61	Original	0.0531609
0	94	A	61	Aligned	0.0186782
0	94	All	250	Original	0.0531609
0	94	All	250	Aligned	0.0186782
0	94	B	189	Original	0.493029
0	94	B	189	Aligned	-0.0176944
0	94	All	250	Original	0.398959
0	94	All	250	Aligned	0.0012084
0	95	A	59	Original	-0.220238
0	95	A	59	Aligned	-0.247024
0	95	All	250	Original	-0.220238
0	95	All	250	Aligned	-0.247024
0	95	B	191	Original	0.618707
0	95	B	191	Aligned	-0.0560024
0	95	All	250	Original	0.363918
0	95	All	250	Aligned	-0.13299
0	96	A	56	Original	0.16055
0	96	A	56	Aligned	0.142202
0	96	All	250	Original	0.16055
0	96	All	250	Aligned	0.142202
0	96	B	194	Original	0.679319
0	96	B	194	Aligned	-0.152705
0	96	All	250	Original	0.564155
0	96	All	250	Aligned	-0.0501245
0	97	A	54	Original	0.0625
0	97	A	54	Aligned	0.0769231
0	97	All	250	Original	0.0625
0	97	All	250	Aligned	0.0769231
0	97	B	196	Original	0.70288
0	97	B	196	Aligned	0.156806
0	97	All	250	Original	0.556878
0	97	All	250	Aligned	0.134333
0	98	A	51	Original	0.195
0	98	A	51	Aligned	0.205
0	98	All	250	Original	0.195
0	98	All	250	Aligned	0.205
0	98	B	199	Original	0.682398
0	98	B	199	Aligned	0.00807823
0	98	All	250	Original	0.583333
0	98	All	250	Aligned	0.0558943
0	99	A	49	Original	-0.273196
0	99	A	49	Aligned	-0.273196
0	99	All	250	Original	-0.273196
0	99	All	250	Aligned	-0.273196
0	99	B	201	Original	0.655303
0	99	B	201	Aligned	0.166667
0	99	All	250	Original	0.499565
0	99	All	250	Aligned	0.10707
0	100	B	250	Original	0.593886
0	100	B	250	Aligned	-0.0124602
0	100	All	250	Original	0.593886
0	100	All	250	Aligned	-0.0124602
0	101	B	250	Original	0.597647
0	101	B	250	Aligned	0.0706042
0	101	All	250	Original	0.597647
0	101	All	250	Aligned	0.0706042
0	102	B	250	Original	0.705521
0	102	B	250	Aligned	0.1029
0	102	All	250	Original	0.705521
0	102	All	250	Aligned	0.1029
0	103	B	250	Original	0.612297
0	103	B	250	Aligned	-0.151931
0	103	All	250	Original	0.612297
0	103	All	250	Aligned	-0.151931
0	104	B	250	Original	0.711066
0	104	B	250	Aligned	0.14276
0	104	All	250	Original	0.711066
0	104	All	250	Aligned	0.14276
0	105	B	250	Original	0.699593
0	105	B	250	Aligned	-0.0883684
0	105	All	250	Original	0.699593
0	105	All	250	Aligned	-0.0883684
0	106	B	250	Original	0.6189
0	106	B	250	Aligned	-0.131271
0	106	All	250	Original	0.6189
0	106	All	250	Aligned	-0.131271
0	107	B	250	Original	0.678862
0	107	B	250	Aligned	0.191057
0	107	All	250	Original	0.678862
0	107	All	250	Aligned	0.191057
0	108	B	250	Original	0.668699
0	108	B	250	Aligned	0.0528455
0	108	All	250	Original	0.668699
0	108	All	250	Aligned	0.0528455
0	109	B	250	Original	0.671748
0	109	B	250	Aligned	0.0772358
0	109	All	250	Original	0.671748
0	109	All	250	Aligned	0.0772358
0	110	B	250	Original	0.691532
0	110	B	250	Aligned	-0.0352823
0	110	All	250	Original	0.691532
0	110	All	250	Aligned	-0.0352823
0	111	B	250	Original	0.654858
0	111	B	250	Aligned	0.17915
0	111	All	250	Original	0.654858
0	111	All	250	Aligned	0.17915
0	112	B	250	Original	0.649471
0	112	B	250	Aligned	0.100676
0	112	All	250	Original	0.649471
0	112	All	250	Aligned	0.100676
0	113	B	250	Original	0.675403
0	113	B	250	Aligned	0.0816532
0	113	All	250	Original	0.675403
0	113	All	250	Aligned	0.0816532
0	114	B	250	Original	0.565314
0	114	B	250	Aligned	-0.114674
0	114	All	250	Original	0.565314
0	114	All	250	Aligned	-0.114674
0	115	B	250	Original	0.613313
0	115	B	250	Aligned	-0.124492
0	115	All	250	Original	0.613313
0	115	All	250	Aligned	-0.124492
0	116	B	250	Original	0.698574
0	116	B	250	Aligned	0.029871
0	116	All	250	Original	0.698574
0	116	All	250	Aligned	0.029871
0	117	B	250	Original	0.694898
0	117	B	250	Aligned	-0.0969388
0	117	All	250	Original	0.694898
0	117	All	250	Aligned	-0.0969388
0	118	B	250	Original	0.551775
0	118	B	250	Aligned	-0.0682283
0	118	All	250	Original	0.551775
0	118	All	250	Aligned	-0.0682283
0	119	B	250	Original	0.640816
0	119	B	250	Aligned	-0.0163265
0	119	All	250	Original	0.640816
0	119	All	250	Aligned	-0.0163265
0	120	B	250	Original	0.684105
0	120	B	250	Aligned	0.0073776
0	120	All	250	Original	0.684105
0	120	All	250	Aligned	0.0073776
0	121	B	250	Original	0.645833
0	121	B	250	Aligned	0.0228659
0	121	All	250	Original	0.645833
0	121	All	250	Aligned	0.0228659
0	122	B	250	Original	0.680444
0	122	B	250	Aligned	0.188508
0	122	All	250	Original	0.680444
0	122	All	250	Aligned	0.188508
0	123	B	250	Original	0.712982
0	123	B	250	Aligned	0.149667
0	123	All	250	Original	0.712982
0	123	All	250	Aligned	0.149667
0	124	B	250	Original	0.671079
0	124	B	250	Aligned	0.0813532
0	124	All	250	Original	0.671079
0	124	All	250	Aligned	0.0813532
0	125	B	250	Original	0.584694
0	125	B	250	Aligned	-0.163265
0	125	All	250	Original	0.584694
0	125	All	250	Aligned	-0.163265
0	126	B	250	Original	0.654557
0	126	B	250	Aligned	0.191518
0	126	All	250	Original	0.654557
0	126	All	250	Aligned	0.191518
0	127	B	250	Original	0.671107
0	127	B	250	Aligned	0.0471311
0	127	All	250	Original	0.671107
0	127	All	250	Aligned	0.0471311
0	128	B	250	Original	0.678788
0	128	B	250	Aligned	0.0858586
0	128	All	250	Original	0.678788
0	128	All	250	Aligned	0.0858586
0	129	B	250	Original	0.659553
0	129	B	250	Aligned	0.196138
0	129	All	250	Original	0.659553
0	129	All	250	Aligned	0.196138
0	130	B	250	Original	0.737705
0	130	B	250	Aligned	0.159153
0	130	All	250	Original	0.737705
0	130	All	250	Aligned	0.159153
1	3	A	250	Original	0.163251
1	3	A	250	Aligned	0.157104
1	3	All	250	Original	0.163251
1	3	All	250	Aligned	0.157104
1	4	A	250	Original	-0.0191332
1	4	A	250	Aligned	-0.0315814
1	4	All	250	Original	-0.0191332
1	4	All	250	Aligned	-0.0315814
1	5	A	250	Original	-0.0178654
1	5	A	250	Aligned	-0.0199401
1	5	All	250	Original	-0.0178654
1	5	All	250	Aligned	-0.0199401
1	6	A	250	Original	0.0453325
1	6	A	250	Aligned	0.040199
1	6	All	250	Original	0.0453325
1	6	All	250	Aligned	0.040199
1	7	A	250	Original	-0.0334255
1	7	A	250	Aligned	-0.0500231
1	7	All	250	Original	-0.0334255
1	7	All	250	Aligned	-0.0500231
1	8	A	250	Original	0.0240179
1	8	A	250	Aligned	0.0157019
1	8	All	250	Original	0.0240179
1	8	All	250	Aligned	0.0157019
1	9	A	250	Original	0.0228825
1	9	A	250	Aligned	0.0177596
1	9	All	250	Original	0.0228825
1	9	All	250	Aligned	0.0177596
1	10	A	250	Original	-0.0530995
1	10	A	250	Aligned	-0.0520643
1	10	All	250	Original	-0.0530995
1	10	All	250	Aligned	-0.0520643
1	11	A	250	Original	-0.0291005
1	11	A	250	Aligned	-0.0280717
1	11	All	250	Original	-0.0291005
1	11	All	250	Aligned	-0.0280717
1	12	A	250	Original	-0.0185567
1	12	A	250	Aligned	-0.0123711
1	12	All	250	Original	-0.0185567
1	12	All	250	Aligned	-0.0123711
1	13	A	250	Original	0.0768443
1	13	A	250	Aligned	0.079918
1	13	All	250	Original	0.0768443
1	13	All	250	Aligned	0.079918
1	14	A	250	Original	-0.118134
1	14	A	250	Aligned	-0.119169
1	14	All	250	Original	-0.118134
1	14	All	250	Aligned	-0.119169
1	15	A	250	Original	0.103276
1	15	A	250	Aligned	0.103276
1	15	All	250	Original	0.103276
1	15	All	250	Aligned	0.103276
1	16	A	250	Original	0.166202
1	16	A	250	Aligned	0.166202
1	16	All	250	Original	0.166202
1	16	All	250	Aligned	0.166202
1	17	A	250	Original	-0.0926394
1	17	A	250	Aligned	-0.109066
1	17	All	250	Original	-0.0926394
1	17	All	250	Aligned	-0.109066
1	18	A	250	Original	-0.114433
1	18	A	250	Aligned	-0.117526
1	18	All	250	Original	-0.114433
1	18	All	250	Aligned	-0.117526
1	19	A	250	Original	0.0778026
1	19	A	250	Aligned	0.0880275
1	19	All	250	Original	0.0778026
1	19	All	250	Aligned	0.0880275
1	20	A	250	Original	0.0825583
1	20	A	250	Aligned	0.0908743
1	20	All	250	Original	0.0825583
1	20	All	250	Aligned	0.0908743
1	21	A	250	Original	-0.125381
1	21	A	250	Aligned	-0.126416
1	21	All	250	Original	-0.125381
1	21	All	250	Aligned	-0.126416
1	22	A	250	Original	0.0744536
1	22	A	250	Aligned	0.0703552
1	22	All	250	Original	0.0744536
1	22	All	250	Aligned	0.0703552
1	23	A	250	Original	0.0124558
1	23	A	250	Aligned	0.0461982
1	23	All	250	Original	0.0124558
1	23	All	250	Aligned	0.0461982
1	24	A	250	Original	-0.0504115
1	24	A	250	Aligned	-0.0308642
1	24	All	250	Original	-0.0504115
1	24	All	250	Aligned	-0.0308642
1	25	A	250	Original	-0.0379649
1	25	A	250	Aligned	-0.0420971
1	25	All	250	Original	-0.0379649
1	25	All	250	Aligned	-0.0420971
1	26	A	250	Original	0.0395343
1	26	A	250	Aligned	0.035385
1	26	All	250	Original	0.0395343
1	26	All	250	Aligned	0.035385
1	27	A	250	Original	-0.0606061
1	27	A	250	Aligned	-0.0595836
1	27	All	250	Original	-0.0606061
1	27	All	250	Aligned	-0.0595836
1	28	A	250	Original	-0.0277212
1	28	A	250	Aligned	-0.0144829
1	28	All	250	Original	-0.0277212
1	28	All	250	Aligned	-0.0144829
1	29	A	250	Original	-0.0272196
1	29	A	250	Aligned	0.0228961
1	29	All	250	Original	-0.0272196
1	29	All	250	Aligned	0.0228961
1	30	A	225	Original	0.0186763
1	30	A	225	Aligned	0.00950197
1	30	All	250	Original	0.0186763
1	30	All	250	Aligned	0.00950197
1	30	B	25	Original	0.755102
1	30	All	250	Original	0.0869416
1	30	All	250	Aligned	0.0786942
1	31	A	222	Original	0.106993
1	31	A	222	Aligned	0.095338
1	31	All	250	Original	0.106993
1	31	All	250	Aligned	0.095338
1	31	B	28	Original	0.758929
1	31	All	250	Original	0.17457
1	31	All	250	Aligned	0.164261
1	32	A	219	Original	0.112838
1	32	A	219	Aligned	0.111667
1	32	All	250	Original	0.112838
1	32	All	250	Aligned	0.111667
1	32	B	31	Original	0.766667
1	32	All	250	Original	0.196178
1	32	All	250	Aligned	0.195151
1	33	A	217	Original	0.119039
1	33	A	217	Aligned	0.116664
1	33	All	250	Original	0.119039
1	33	All	250	Aligned	0.116664
1	33	B	33	Original	0.681818
1	33	All	250	Original	0.184884
1	33	All	250	Aligned	0.182831
1	34	A	214	Original	-0.0167357
1	34	A	214	Aligned	-0.0276052
1	34	All	250	Original	-0.0167357
1	34	All	250	Aligned	-0.0276052
1	34	B	36	Original	0.756944
1	34	All	250	Original	0.0714286
1	34	All	250	Aligned	0.0621693
1	35	A	212	Original	-0.0214401
1	35	A	212	Aligned	-0.0165858
1	35	All	250	Original	-0.0214401
1	35	All	250	Aligned	-0.0165858
1	35	B	38	Original	0.697368
1	35	All	250	Original	0.0580601
1	35	All	250	Aligned	0.0621585
1	36	A	209	Original	0.0574611
1	36	A	209	Aligned	0.0698373
1	36	All	250	Original	0.0574611
1	36	All	250	Aligned	0.0698373
1	36	B	41	Original	0.75
1	36	All	250	Original	0.156232
1	36	All	250	Aligned	0.16652
1	37	A	207	Original	0.0711369
1	37	A	207	Aligned	0.0836997
1	37	All	250	Original	0.0711369
1	37	All	250	Aligned	0.0836997
1	37	B	43	Original	0.75
1	37	B	43	Aligned	-0.113095
1	37	All	250	Original	0.179576
1	37	All	250	Aligned	0.055325
1	38	A	204	Original	-0.114796
1	38	A	204	Aligned	-0.130102
1	38	All	250	Original	-0.114796
1	38	All	250	Aligned	-0.130102
1	38	B	46	Original	0.668478
1	38	B	46	Aligned	0.179348
1	38	All	250	Original	-0.0253099
1	38	All	250	Aligned	-0.130682
1	39	A	202	Original	0.0800366
1	39	A	202	Aligned	0.0556777
1	39	All	250	Original	0.0800366
1	39	All	250	Aligned	0.0556777
1	39	B	48	Original	0.657895
1	39	B	48	Aligned	0.226316
1	39	All	250	Original	0.179381
1	39	All	250	Aligned	0.0752577
1	40	A	199	Original	0.156489
1	40	A	199	Aligned	0.151399
1	40	All	250	Original	0.156489
1	40	All	250	Aligned	0.151399
1	40	B	51	Original	0.651961
1	40	B	51	Aligned	0.196078
1	40	All	250	Original	0.258586
1	40	All	250	Aligned	0.160606
1	41	A	196	Original	-0.00233408
1	41	A	196	Aligned	0.0559164
1	41	All	250	Original	-0.00233408
1	41	All	250	Aligned	0.0559164
1	41	B	54	Original	0.731481
1	41	B	54	Aligned	0.268519
1	41	All	250	Original	0.117754
1	41	All	250	Aligned	0.0689465
1	42	A	194	Original	-0.0552632
1	42	A	194	Aligned	-0.0460526
1	42	All	250	Original	-0.0552632
1	42	All	250	Aligned	-0.0460526
1	42	B	56	Original	0.688073
1	42	B	56	Aligned	-0.103976
1	42	All	250	Original	0.122885
1	42	All	250	Aligned	-0.0631158
1	43	A	191	Original	-0.0335792
1	43	A	191	Aligned	-0.0335792
1	43	All	250	Original	-0.0335792
1	43	All	250	Aligned	-0.0335792
1	43	B	59	Original	0.668103
1	43	B	59	Aligned	-0.0775862
1	43	All	250	Original	0.110021
1	43	All	250	Aligned	-0.040031
1	44	A	189	Original	0.0430328
1	44	A	189	Aligned	0.0471311
1	44	All	250	Original	0.0430328
1	44	All	250	Aligned	0.0471311
1	44	B	61	Original	0.644737
1	44	B	61	Aligned	0.201754
1	44	All	250	Original	0.20625
1	44	All	250	Aligned	0.104167
1	45	A	186	Original	0.0571429
1	45	A	186	Aligned	0.0831703
1	45	All	250	Original	0.0571429
1	45	All	250	Aligned	0.0831703
1	45	B	64	Original	0.695122
1	45	B	64	Aligned	-0.0333333
1	45	All	250	Original	0.241462
1	45	All	250	Aligned	0.0443989
1	46	A	184	Original	0.144673
1	46	A	184	Aligned	0.14891
1	46	All	250	Original	0.144673
1	46	All	250	Aligned	0.14891
1	46	B	66	Original	0.627907
1	46	B	66	Aligned	-0.375969
1	46	All	250	Original	0.267263
1	46	All	250	Aligned	0.0475582
1	47	A	181	Original	-0.029267
1	47	A	181	Aligned	-0.101787
1	47	All	250	Original	-0.029267
1	47	All	250	Aligned	-0.101787
1	47	B	69	Original	0.677536
1	47	B	69	Aligned	0.23913
1	47	All	250	Original	0.106061
1	47	All	250	Aligned	-0.0825432
1	48	A	179	Original	-0.208803
1	48	A	179	Aligned	-0.218889
1	48	All	250	Original	-0.208803
1	48	All	250	Aligned	-0.218889
1	48	B	71	Original	0.654676
1	48	B	71	Aligned	0.223022
1	48	All	250	Original	0.00881834
1	48	All	250	Aligned	-0.12184
1	49	A	176	Original	0.0697674
1	49	A	176	Aligned	0.065407
1	49	All	250	Original	0.0697674
1	49	All	250	Aligned	0.065407
1	49	B	74	Original	0.693103
1	49	B	74	Aligned	0.0126437
1	49	All	250	Original	0.251627
1	49	All	250	Aligned	0.0507529
1	50	A	173	Original	0.192082
1	50	A	173	Aligned	0.181818
1	50	All	250	Original	0.192082
1	50	All	250	Aligned	0.181818
1	50	B	77	Original	0.63245
1	50	B	77	Aligned	0.165563
1	50	All	250	Original	0.327236
1	50	All	250	Aligned	0.176829
1	51	A	171	Original	-0.0572289
1	51	A	171	Aligned	-0.0587349
1	51	All	250	Original	-0.0572289
1	51	All	250	Aligned	-0.0587349
1	51	B	79	Original	0.714744
1	51	B	79	Aligned	0.227564
1	51	All	250	Original	0.151298
1	51	All	250	Aligned	-0.00546448
1	52	A	168	Original	0.029321
1	52	A	168	Aligned	0.029321
1	52	All	250	Original	0.029321
1	52	All	250	Aligned	0.029321
1	52	B	82	Original	0.73913
1	52	B	82	Aligned	0.229814
1	52	All	250	Original	0.242955
1	52	All	250	Aligned	0.0738832
1	53	A	166	Original	-0.121259
1	53	A	166	Aligned	-0.130547
1	53	All	250	Original	-0.121259
1	53	All	250	Aligned	-0.130547
1	53	B	84	Original	0.652695
1	53	B	84	Aligned	-0.296407
1	53	All	250	Original	0.0622449
1	53	All	250	Aligned	-0.146939
1	54	A	163	Original	-0.0541401
1	54	A	163	Aligned	-0.0716561
1	54	All	250	Original	-0.0541401
1	54	All	250	Aligned	-0.0716561
1	54	B	87	Original	0.67341
1	54	B	87	Aligned	0.17052
1	54	All	250	Original	0.134734
1	54	All	250	Aligned	-0.0552045
1	55	A	161	Original	-0.0375621
1	55	A	161	Aligned	-0.0568547
1	55	All	250	Original	-0.0375621
1	55	All	250	Aligned	-0.0568547
1	55	B	89	Original	0.627841
1	55	B	89	Aligned	0.147727
1	55	All	250	Original	0.155742
1	55	All	250	Aligned	-0.03009
1	56	A	158	Original	0.0146104
1	56	A	158	Aligned	0.0113636
1	56	All	250	Original	0.0146104
1	56	All	250	Aligned	0.0113636
1	56	B	92	Original	0.717514
1	56	B	92	Aligned	0.0718321
1	56	All	250	Original	0.283849
1	56	All	250	Aligned	0.0316151
1	57	A	156	Original	-0.0209021
1	57	A	156	Aligned	-0.00440044
1	57	All	250	Original	-0.0209021
1	57	All	250	Aligned	-0.00440044
1	57	B	94	Original	0.650538
1	57	B	94	Aligned	0.172043
1	57	All	250	Original	0.19037
1	57	All	250	Aligned	0.0185908
1	58	A	153	Original	0.0266667
1	58	A	153	Aligned	0.151667
1	58	All	250	Original	0.0266667
1	58	All	250	Aligned	0.151667
1	58	B	97	Original	0.726316
1	58	B	97	Aligned	0.244737
1	58	All	250	Original	0.3
1	58	All	250	Aligned	0.188776
1	59	A	151	Original	0.13324
1	59	A	151	Aligned	0.121212
1	59	All	250	Original	0.13324
1	59	All	250	Aligned	0.121212
1	59	B	99	Original	0.72449
1	59	B	99	Aligned	-0.298469
1	59	All	250	Original	0.359896
1	59	All	250	Aligned	0.0653135
1	60	A	148	Original	0.0440559
1	60	A	148	Aligned	0.0440559
1	60	All	250	Original	0.0440559
1	60	All	250	Aligned	0.0440559
1	60	B	102	Original	0.67
1	60	B	102	Aligned	-0.2275
1	60	All	250	Original	0.282775
1	60	All	250	Aligned	-0.0393886
1	61	A	145	Original	0.108783
1	61	A	145	Aligned	0.103483
1	61	All	250	Original	0.108783
1	61	All	250	Aligned	0.103483
1	61	B	105	Original	0.707729
1	61	B	105	Aligned	0.125604
1	61	All	250	Original	0.353061
1	61	All	250	Aligned	0.12449
1	62	A	143	Original	-0.123843
1	62	A	143	Aligned	-0.125623
1	62	All	250	Original	-0.123843
1	62	All	250	Aligned	-0.125623
1	62	B	107	Original	0.742857
1	62	B	107	Aligned	0.178571
1	62	All	250	Original	0.251867
1	62	All	250	Aligned	0.00950441
1	63	A	140	Original	0.0199005
1	63	A	140	Aligned	0.0329602
1	63	All	250	Original	0.0199005
1	63	All	250	Aligned	0.0329602
1	63	B	110	Original	0.705607
1	63	B	110	Aligned	-0.114486
1	63	All	250	Original	0.305901
1	63	All	250	Aligned	-0.0232826
1	64	A	138	Original	-0.113776
1	64	A	138	Aligned	-0.106171
1	64	All	250	Original	-0.113776
1	64	All	250	Aligned	-0.106171
1	64	B	112	Original	0.654709
1	64	B	112	Aligned	0.210762
1	64	All	250	Original	0.119636
1	64	All	250	Aligned	-0.079953
1	65	A	135	Original	0.0415535
1	65	A	135	Aligned	0.0358501
1	65	All	250	Original	0.0415535
1	65	All	250	Aligned	0.0358501
1	65	B	115	Original	0.714912
1	65	B	115	Aligned	0.239035
1	65	All	250	Original	0.319642
1	65	All	250	Aligned	0.0956099
1	66	A	133	Original	-0.125641
1	66	A	133	Aligned	-0.125641
1	66	All	250	Original	-0.125641
1	66	All	250	Aligned	-0.125641
1	66	B	117	Original	0.636957
1	66	B	117	Aligned	0.132609
1	66	All	250	Original	0.209184
1	66	All	250	Aligned	-0.027551
1	67	A	130	Original	-0.199219
1	67	A	130	Aligned	-0.21875
1	67	All	250	Original	-0.199219
1	67	All	250	Aligned	-0.21875
1	67	B	120	Original	0.65873
1	67	B	120	Aligned	-0.0310245
1	67	All	250	Original	0.277365
1	67	All	250	Aligned	-0.108514
1	68	A	128	Original	-0.072
1	68	A	128	Aligned	-0.058
1	68	All	250	Original	-0.072
1	68	All	250	Aligned	-0.058
1	68	B	122	Original	0.67562
1	68	B	122	Aligned	0.202479
1	68	All	250	Original	0.235264
1	68	All	250	Aligned	0.00965447
1	69	A	125	Original	0.197154
1	69	A	125	Aligned	0.231707
1	69	All	250	Original	0.197154
1	69	All	250	Aligned	0.231707
1	69	B	125	Original	0.679752
1	69	B	125	Aligned	0.106921
1	69	All	250	Original	0.436475
1	69	All	250	Aligned	0.159153
1	70	A	122	Original	-0.10359
1	70	A	122	Aligned	-0.0992977
1	70	All	250	Original	-0.10359
1	70	All	250	Aligned	-0.0992977
1	70	B	128	Original	0.618667
1	70	B	128	Aligned	-0.034
1	70	All	250	Original	0.23158
1	70	All	250	Aligned	-0.0767263
1	71	A	120	Original	-0.0512821
1	71	A	120	Aligned	-0.149573
1	71	All	250	Original	-0.0512821
1	71	All	250	Aligned	-0.149573
1	71	B	130	Original	0.517647
1	71	B	130	Aligned	-0.00392157
1	71	All	250	Original	0.242052
1	71	All	250	Aligned	-0.0825432
1	72	A	117	Original	0.19469
1	72	A	117	Aligned	0.168142
1	72	All	250	Original	0.19469
1	72	All	250	Aligned	0.168142
1	72	B	133	Original	0.657088
1	72	B	133	Aligned	-0.0218391
1	72	All	250	Original	0.442505
1	72	All	250	Aligned	0.0965882
1	73	A	115	Original	-0.0111111
1	73	A	115	Aligned	-0.0222222
1	73	All	250	Original	-0.0111111
1	73	All	250	Aligned	-0.0222222
1	73	B	135	Original	0.580663
1	73	B	135	Aligned	0.0806627
1	73	All	250	Original	0.313525
1	73	All	250	Aligned	0.0389344
1	74	A	112	Original	-0.00840979
1	74	A	112	Aligned	-0.00840979
1	74	All	250	Original	-0.00840979
1	74	All	250	Aligned	-0.00840979
1	74	B	138	Original	0.693015
1	74	B	138	Aligned	0.211397
1	74	All	250	Original	0.355102
1	74	All	250	Aligned	0.0877551
1	75	A	110	Original	0.130952
1	75	A	110	Aligned	0.15
1	75	All	250	Original	0.130952
1	75	All	250	Aligned	0.15
1	75	B	140	Original	0.548054
1	75	B	140	Aligned	-0.0456204
1	75	All	250	Original	0.37345
1	75	All	250	Aligned	0.0774793
1	76	A	107	Original	0.0440476
1	76	A	107	Aligned	0.0654762
1	76	All	250	Original	0.0440476
1	76	All	250	Aligned	0.0654762
1	76	B	143	Original	0.704626
1	76	B	143	Aligned	0.0903915
1	76	All	250	Original	0.420005
1	76	All	250	Aligned	0.0793166
1	77	A	105	Original	0.0612745
1	77	A	105	Aligned	0.0735294
1	77	All	250	Original	0.0612745
1	77	All	250	Aligned	0.0735294
1	77	B	145	Original	0.677193
1	77	B	145	Aligned	0.0210526
1	77	All	250	Original	0.398866
1	77	All	250	Aligned	0.0472207
1	78	A	102	Original	0.074894
1	78	A	102	Aligned	0.0723033
1	78	All	250	Original	0.074894
1	78	All	250	Aligned	0.0723033
1	78	B	148	Original	0.611301
1	78	B	148	Aligned	-0.0171233
1	78	All	250	Original	0.409278
1	78	All	250	Aligned	0.0718213
1	79	A	100	Original	-0.135364
1	79	A	100	Aligned	-0.15313
1	79	All	250	Original	-0.135364
1	79	All	250	Aligned	-0.15313
1	79	B	150	Original	0.616554
1	79	B	150	Aligned	0.0777027
1	79	All	250	Original	0.310055
1	79	All	250	Aligned	-0.0205737
1	80	A	97	Original	0.200521
1	80	A	97	Aligned	0.203125
1	80	All	250	Original	0.200521
1	80	All	250	Aligned	0.203125
1	80	B	153	Original	0.689369
1	80	B	153	Aligned	-0.0172757
1	80	All	250	Original	0.498986
1	80	All	250	Aligned	0.0478122
1	81	A	94	Original	0.0924499
1	81	A	94	Aligned	0.0924499
1	81	All	250	Original	0.0924499
1	81	All	250	Aligned	0.0924499
1	81	B	156	Original	0.652961
1	81	B	156	Aligned	0.0411184
1	81	All	250	Original	0.417934
1	81	All	250	Aligned	0.0576102
1	82	A	92	Original	0.0267035
1	82	A	92	Aligned	-0.0174954
1	82	All	250	Original	0.0267035
1	82	All	250	Aligned	-0.0174954
1	82	B	158	Original	0.685304
1	82	B	158	Aligned	0.0505857
1	82	All	250	Original	0.421727
1	82	All	250	Aligned	0.025641
1	83	A	89	Original	0.174286
1	83	A	89	Aligned	0.134286
1	83	All	250	Original	0.174286
1	83	All	250	Aligned	0.134286
1	83	B	161	Original	0.672414
1	83	B	161	Aligned	0.0229885
1	83	All	250	Original	0.495951
1	83	All	250	Aligned	0.0867072
1	84	A	87	Original	-0.0470588
1	84	A	87	Aligned	-0.0294118
1	84	All	250	Original	-0.0470588
1	84	All	250	Aligned	-0.0294118
1	84	B	163	Original	0.60405
1	84	B	163	Aligned	-0.319315
1	84	All	250	Original	0.363883
1	84	All	250	Aligned	-0.194388
1	85	A	84	Original	-0.234356
1	85	A	84	Aligned	-0.219018
1	85	All	250	Original	-0.234356
1	85	All	250	Aligned	-0.219018
1	85	B	166	Original	0.704268
1	85	B	166	Aligned	0.0716463
1	85	All	250	Original	0.303236
1	85	All	250	Aligned	-0.0863317
1	86	A	82	Original	-0.149057
1	86	A	82	Aligned	-0.149057
1	86	All	250	Original	-0.149057
1	86	All	250	Aligned	-0.149057
1	86	B	168	Original	0.698507
1	86	B	168	Aligned	0.208955
1	86	All	250	Original	0.272267
1	86	All	250	Aligned	-0.0597166
1	87	A	79	Original	-0.0657895
1	87	A	79	Aligned	-0.00657895
1	87	All	250	Original	-0.0657895
1	87	All	250	Aligned	-0.00657895
1	87	B	171	Original	0.580357
1	87	B	171	Aligned	0.123512
1	87	All	250	Original	0.347678
1	87	All	250	Aligned	0.051571
1	88	A	77	Original	-0.00872483
1	88	A	77	Aligned	0.0181208
1	88	All	250	Original	-0.00872483
1	88	All	250	Aligned	0.0181208
1	88	B	173	Original	0.640921
1	88	B	173	Aligned	-0.199656
1	88	All	250	Original	0.445672
1	88	All	250	Aligned	-0.142849
1	89	A	74	Original	0.123776
1	89	A	74	Aligned	0.116783
1	89	All	250	Original	0.123776
1	89	All	250	Aligned	0.116783
1	89	B	176	Original	0.713043
1	89	B	176	Aligned	-0.00414079
1	89	All	250	Original	0.528005
1	89	All	250	Aligned	0.0454235
1	90	A	71	Original	0.0386861
1	90	A	71	Aligned	0.0167883
1	90	All	250	Original	0.0386861
1	90	All	250	Aligned	0.0167883
1	90	B	179	Original	0.714489
1	90	B	179	Aligned	0.00662879
1	90	All	250	Original	0.507715
1	90	All	250	Aligned	0.0211006
1	91	A	69	Original	-0.192164
1	91	A	69	Aligned	-0.192164
1	91	All	250	Original	-0.192164
1	91	All	250	Aligned	-0.192164
1	91	B	181	Original	0.641643
1	91	B	181	Aligned	0.10875
1	91	All	250	Original	0.400016
1	91	All	250	Aligned	0.0155584
1	92	A	66	Original	-0.312977
1	92	A	66	Aligned	-0.29771
1	92	All	250	Original	-0.312977
1	92	All	250	Aligned	-0.29771
1	92	B	184	Original	0.627778
1	92	B	184	Aligned	0.0236111
1	92	All	250	Original	0.444897
1	92	All	250	Aligned	-0.0134646
1	93	A	64	Original	-0.0753968
1	93	A	64	Aligned	-0.0595238
1	93	All	250	Original	-0.0753968
1	93	All	250	Aligned	-0.0595238
1	93	B	186	Original	0.648301
1	93	B	186	Aligned	-0.129477
1	93	All	250	Original	0.476576
1	93	All	250	Aligned	-0.117773
1	94	A	61	Original	-0.0635593
1	94	A	61	Aligned	-0.0254237
1	94	All	250	Original	-0.0635593
1	94	All	250	Aligned	-0.0254237
1	94	B	189	Original	0.685333
1	94	B	189	Aligned	0.012
1	94	All	250	Original	0.423066
1	94	All	250	Aligned	-0.0246305
1	95	A	59	Original	-0.0175439
1	95	A	59	Aligned	-0.00438596
1	95	All	250	Original	-0.0175439
1	95	All	250	Aligned	-0.00438596
1	95	B	191	Original	0.489714
1	95	B	191	Aligned	-0.215238
1	95	All	250	Original	0.366797
1	95	All	250	Aligned	-0.142777
1	96	A	56	Original	-0.037037
1	96	A	56	Aligned	-0.0555556
1	96	All	250	Original	-0.037037
1	96	All	250	Aligned	-0.0555556
1	96	B	194	Original	0.575044
1	96	B	194	Aligned	-0.0589005
1	96	All	250	Original	0.410204
1	96	All	250	Aligned	-0.0581633
1	97	A	54	Original	0.225962
1	97	A	54	Aligned	0.173077
1	97	All	250	Original	0.225962
1	97	All	250	Aligned	0.173077
1	97	B	196	Original	0.7021
1	97	B	196	Aligned	0.215223
1	97	All	250	Original	0.6
1	97	All	250	Aligned	0.206186
1	98	A	51	Original	0.2
1	98	A	51	Aligned	0.165
1	98	All	250	Original	0.2
1	98	All	250	Aligned	0.165
1	98	B	199	Original	0.584936
1	98	B	199	Aligned	-0.0987179
1	98	All	250	Original	0.506122
1	98	All	250	Aligned	-0.0459184
1	99	A	49	Original	0.21134
1	99	A	49	Aligned	-0.319588
1	99	All	250	Original	0.21134
1	99	All	250	Aligned	-0.319588
1	99	B	201	Original	0.699749
1	99	B	201	Aligned	-0.0665829
1	99	All	250	Original	0.60404
1	99	All	250	Aligned	-0.117172
1	100	B	250	Original	0.697556
1	100	B	250	Aligned	0.0935732
1	100	All	250	Original	0.697556
1	100	All	250	Aligned	0.0935732
1	101	B	250	Original	0.676531
1	101	B	250	Aligned	0.0530612
1	101	All	250	Original	0.676531
1	101	All	250	Aligned	0.0530612
1	102	B	250	Original	0.685859
1	102	B	250	Aligned	0.0989899
1	102	All	250	Original	0.685859
1	102	All	250	Aligned	0.0989899
1	103	B	250	Original	0.603061
1	103	B	250	Aligned	-0.072449
1	103	All	250	Original	0.603061
1	103	All	250	Aligned	-0.072449
1	104	B	250	Original	0.705285
1	104	B	250	Aligned	0.0218496
1	104	All	250	Original	0.705285
1	104	All	250	Aligned	0.0218496
1	105	B	250	Original	0.59565
1	105	B	250	Aligned	0.0211006
1	105	All	250	Original	0.59565
1	105	All	250	Aligned	0.0211006
1	106	B	250	Original	0.502376
1	106	B	250	Aligned	-0.0205929
1	106	All	250	Original	0.502376
1	106	All	250	Aligned	-0.0205929
1	107	B	250	Original	0.697154
1	107	B	250	Aligned	0.0167683
1	107	All	250	Original	0.697154
1	107	All	250	Aligned	0.0167683
1	108	B	250	Original	0.650407
1	108	B	250	Aligned	-0.0188008
1	108	All	250	Original	0.650407
1	108	All	250	Aligned	-0.0188008
1	109	B	250	Original	0.701826
1	109	B	250	Aligned	0.138511
1	109	All	250	Original	0.701826
1	109	All	250	Aligned	0.138511
1	110	B	250	Original	0.685832
1	110	B	250	Aligned	0.220739
1	110	All	250	Original	0.685832
1	110	All	250	Aligned	0.220739
1	111	B	250	Original	0.688008
1	111	B	250	Aligned	0.183943
1	111	All	250	Original	0.688008
1	111	All	250	Aligned	0.183943
1	112	B	250	Original	0.684049
1	112	B	250	Aligned	0.0507529
1	112	All	250	Original	0.684049
1	112	All	250	Aligned	0.0507529
1	113	B	250	Original	0.646939
1	113	B	250	Aligned	-0.0142857
1	113	All	250	Original	0.646939
1	113	All	250	Aligned	-0.0142857
1	114	B	250	Original	0.727733
1	114	B	250	Aligned	0.0367746
1	114	All	250	Original	0.727733
1	114	All	250	Aligned	0.0367746
1	115	B	250	Original	0.736253
1	115	B	250	Aligned	0.0166327
1	115	All	250	Original	0.736253
1	115	All	250	Aligned	0.0166327
1	116	B	250	Original	0.727551
1	116	B	250	Aligned	0.12449
1	116	All	250	Original	0.727551
1	116	All	250	Aligned	0.12449
1	117	B	250	Original	0.525641
1	117	B	250	Aligned	-0.140013
1	117	All	250	Original	0.525641
1	117	All	250	Aligned	-0.140013
1	118	B	250	Original	0.754098
1	118	B	250	Aligned	-0.0461066
1	118	All	250	Original	0.754098
1	118	All	250	Aligned	-0.0461066
1	119	B	250	Original	0.678862
1	119	B	250	Aligned	0.0147358
1	119	All	250	Original	0.678862
1	119	All	250	Aligned	0.0147358
1	120	B	250	Original	0.619388
1	120	B	250	Aligned	0.022449
1	120	All	250	Original	0.619388
1	120	All	250	Aligned	0.022449
1	121	B	250	Original	0.715746
1	121	B	250	Aligned	0.0517754
1	121	All	250	Original	0.715746
1	121	All	250	Aligned	0.0517754
1	122	B	250	Original	0.719067
1	122	B	250	Aligned	0.0792524
1	122	All	250	Original	0.719067
1	122	All	250	Aligned	0.0792524
1	123	B	250	Original	0.462702
1	123	B	250	Aligned	-0.173387
1	123	All	250	Original	0.462702
1	123	All	250	Aligned	-0.173387
1	124	B	250	Original	0.710101
1	124	B	250	Aligned	0.0626263
1	124	All	250	Original	0.710101
1	124	All	250	Aligned	0.0626263
1	125	B	250	Original	0.708925
1	125	B	250	Aligned	-0.00738916
1	125	All	250	Original	0.708925
1	125	All	250	Aligned	-0.00738916
1	126	B	250	Original	0.548797
1	126	B	250	Aligned	-0.16701
1	126	All	250	Original	0.548797
1	126	All	250	Aligned	-0.16701
1	127	B	250	Original	0.70102
1	127	B	250	Aligned	0.0428571
1	127	All	250	Original	0.70102
1	127	All	250	Aligned	0.0428571
1	128	B	250	Original	0.694726
1	128	B	250	Aligned	0.0928716
1	128	All	250	Original	0.694726
1	128	All	250	Aligned	0.0928716
1	129	B	250	Original	0.663951
1	129	B	250	Aligned	0.0217244
1	129	All	250	Original	0.663951
1	129	All	250	Aligned	0.0217244
1	130	B	250	Original	0.691518
1	130	B	250	Aligned	0.0961144
1	130	All	250	Original	0.691518
1	130	All	250	Aligned	0.0961144
2	3	A	250	Original	0.0868741
2	3	A	250	Aligned	0.0807139
2	3	All	250	Original	0.0868741
2	3	All	250	Aligned	0.0807139
2	4	A	250	Original	-0.0393886
2	4	A	250	Aligned	-0.042475
2	4	All	250	Original	-0.0393886
2	4	All	250	Aligned	-0.042475
2	5	A	250	Original	0.0316327
2	5	A	250	Aligned	0.0336735
2	5	All	250	Original	0.0316327
2	5	All	250	Aligned	0.0336735
2	6	A	250	Original	-0.0503811
2	6	A	250	Aligned	-0.0370887
2	6	All	250	Original	-0.0503811
2	6	All	250	Aligned	-0.0370887
2	7	A	250	Original	0.114799
2	7	A	250	Aligned	0.129322
2	7	All	250	Original	0.114799
2	7	All	250	Aligned	0.129322
2	8	A	250	Original	0.0506198
2	8	A	250	Aligned	0.0464876
2	8	All	250	Original	0.0506198
2	8	All	250	Aligned	0.0464876
2	9	A	250	Original	-0.0642857
2	9	A	250	Aligned	-0.0683673
2	9	All	250	Original	-0.0642857
2	9	All	250	Aligned	-0.0683673
2	10	A	250	Original	0.115346
2	10	A	250	Aligned	0.120427
2	10	All	250	Original	0.115346
2	10	All	250	Aligned	0.120427
2	11	A	250	Original	0.00239071
2	11	A	250	Aligned	0.0136612
2	11	All	250	Original	0.00239071
2	11	All	250	Aligned	0.0136612
2	12	A	250	Original	-0.126984
2	12	A	250	Aligned	-0.101264
2	12	All	250	Original	-0.126984
2	12	All	250	Aligned	-0.101264
2	13	A	250	Original	-0.0326173
2	13	A	250	Aligned	-0.023377
2	13	All	250	Original	-0.0326173
2	13	All	250	Aligned	-0.023377
2	14	A	250	Original	0.14124
2	14	A	250	Aligned	0.134039
2	14	All	250	Original	0.14124
2	14	All	250	Aligned	0.134039
2	15	A	250	Original	0.0718695
2	15	A	250	Aligned	0.0718695
2	15	All	250	Original	0.0718695
2	15	All	250	Aligned	0.0718695
2	16	A	250	Original	-0.0321577
2	16	A	250	Aligned	-0.0248963
2	16	All	250	Original	-0.0321577
2	16	All	250	Aligned	-0.0248963
2	17	A	250	Original	-0.0934708
2	17	A	250	Aligned	-0.113058
2	17	All	250	Original	-0.0934708
2	17	All	250	Aligned	-0.113058
2	18	A	250	Original	0.090847
2	18	A	250	Aligned	0.0867486
2	18	All	250	Original	0.090847
2	18	All	250	Aligned	0.0867486
2	19	A	250	Original	0.0831615
2	19	A	250	Aligned	0.138144
2	19	All	250	Original	0.0831615
2	19	All	250	Aligned	0.138144
2	20	A	250	Original	0.157388
2	20	A	250	Aligned	0.145017
2	20	All	250	Original	0.157388
2	20	All	250	Aligned	0.145017
2	21	A	250	Original	-0.163251
2	21	A	250	Aligned	-0.228484
2	21	All	250	Original	-0.163251
2	21	All	250	Aligned	-0.228484
2	22	A	250	Original	0.0826586
2	22	A	250	Aligned	0.0897436
2	22	All	250	Original	0.0826586
2	22	All	250	Aligned	0.0897436
2	23	A	250	Original	-0.0922986
2	23	A	250	Aligned	-0.0655497
2	23	All	250	Original	-0.0922986
2	23	All	250	Aligned	-0.0655497
2	24	A	250	Original	-0.000487151
2	24	A	250	Aligned	0.0129704
2	24	All	250	Original	-0.000487151
2	24	All	250	Aligned	0.0129704
2	25	A	250	Original	-0.0558943
2	25	A	250	Aligned	-0.0528455
2	25	All	250	Original	-0.0558943
2	25	All	250	Aligned	-0.0528455
2	26	A	250	Original	-0.117347
2	26	A	250	Aligned	-0.110204
2	26	All	250	Original	-0.117347
2	26	All	250	Aligned	-0.110204
2	27	A	250	Original	0.0945683
2	27	A	250	Aligned	0.131226
2	27	All	250	Original	0.0945683
2	27	All	250	Aligned	0.131226
2	28	A	250	Original	0.0361552
2	28	A	250	Aligned	0.0279248
2	28	All	250	Original	0.0361552
2	28	All	250	Aligned	0.0279248
2	29	A	250	Original	-0.0139624
2	29	A	250	Aligned	-0.0252792
2	29	All	250	Original	-0.0139624
2	29	All	250	Aligned	-0.0252792
2	30	A	225	Original	0.0244816
2	30	A	225	Aligned	0.0360023
2	30	All	250	Original	0.0244816
2	30	All	250	Aligned	0.0360023
2	30	B	25	Original	0.846939
2	30	All	250	Original	0.0999269
2	30	All	250	Aligned	0.110279
2	31	A	222	Original	0.0126437
2	31	A	222	Aligned	0.0126437
2	31	All	250	Original	0.0126437
2	31	All	250	Aligned	0.0126437
2	31	B	28	Original	0.642857
2	31	All	250	Original	0.0655126
2	31	All	250	Aligned	0.0655126
2	32	A	219	Original	-0.0112665
2	32	A	219	Aligned	-0.019425
2	32	All	250	Original	-0.0112665
2	32	All	250	Aligned	-0.019425
2	32	B	31	Original	0.532258
2	32	All	250	Original	0.0293053
2	32	All	250	Aligned	0.022177
2	33	A	217	Original	0.00616197
2	33	A	217	Aligned	0.00616197
2	33	All	250	Original	0.00616197
2	33	All	250	Aligned	0.00616197
2	33	B	33	Original	0.292308
2	33	All	250	Original	0.0506902
2	33	All	250	Aligned	0.0506902
2	34	A	214	Original	0.114461
2	34	A	214	Aligned	0.108333
2	34	All	250	Original	0.114461
2	34	All	250	Aligned	0.108333
2	34	B	36	Original	0.6875
2	34	All	250	Original	0.185417
2	34	All	250	Aligned	0.180208
2	35	A	212	Original	-0.0573171
2	35	A	212	Aligned	-0.0804878
2	35	All	250	Original	-0.0573171
2	35	All	250	Aligned	-0.0804878
2	35	B	38	Original	0.72973
2	35	All	250	Original	0.0560434
2	35	All	250	Aligned	0.0364153
2	36	A	209	Original	0.128993
2	36	A	209	Aligned	0.111794
2	36	All	250	Original	0.128993
2	36	All	250	Aligned	0.111794
2	36	B	41	Original	0.676829
2	36	All	250	Original	0.213237
2	36	All	250	Aligned	0.198922
2	37	A	207	Original	-0.0492611
2	37	A	207	Aligned	-0.0455665
2	37	All	250	Original	-0.0492611
2	37	All	250	Aligned	-0.0455665
2	37	B	43	Original	0.611765
2	37	B	43	Aligned	0.152941
2	37	All	250	Original	0.0496719
2	37	All	250	Aligned	-0.0267029
2	38	A	204	Original	-0.00235678
2	38	A	204	Aligned	0.0077955
2	38	All	250	Original	-0.00235678
2	38	All	250	Aligned	0.0077955
2	38	B	46	Original	0.761111
2	38	B	46	Aligned	0.0277778
2	38	All	250	Original	0.12655
2	38	All	250	Aligned	0.013688
2	39	A	202	Original	0.147109
2	39	A	202	Aligned	0.0761054
2	39	All	250	Original	0.147109
2	39	All	250	Aligned	0.0761054
2	39	B	48	Original	0.652632
2	39	B	48	Aligned	-0.3
2	39	All	250	Original	0.240799
2	39	All	250	Aligned	0.0519665
2	40	A	199	Original	0.156096
2	40	A	199	Aligned	0.144468
2	40	All	250	Original	0.156096
2	40	All	250	Aligned	0.144468
2	40	B	51	Original	0.678218
2	40	B	51	Aligned	-0.351485
2	40	All	250	Original	0.258538
2	40	All	250	Aligned	0.0980191
2	41	A	196	Original	-0.048795
2	41	A	196	Aligned	-0.0566691
2	41	All	250	Original	-0.048795
2	41	All	250	Aligned	-0.0566691
2	41	B	54	Original	0.646226
2	41	B	54	Aligned	-0.0518868
2	41	All	250	Original	0.0879798
2	41	All	250	Aligned	-0.0541779
2	42	A	194	Original	0.144444
2	42	A	194	Aligned	0.141799
2	42	All	250	Original	0.144444
2	42	All	250	Aligned	0.141799
2	42	B	56	Original	0.636364
2	42	B	56	Aligned	0.236364
2	42	All	250	Original	0.252391
2	42	All	250	Aligned	0.160178
2	43	A	191	Original	0.12414
2	43	A	191	Aligned	0.125495
2	43	All	250	Original	0.12414
2	43	All	250	Aligned	0.125495
2	43	B	59	Original	0.682609
2	43	B	59	Aligned	0.2
2	43	All	250	Original	0.254907
2	43	All	250	Aligned	0.141271
2	44	A	189	Original	0.104336
2	44	A	189	Aligned	0.109756
2	44	All	250	Original	0.104336
2	44	All	250	Aligned	0.109756
2	44	B	61	Original	0.663934
2	44	B	61	Aligned	0.17623
2	44	All	250	Original	0.229577
2	44	All	250	Aligned	0.112469
2	45	A	186	Original	0.0298941
2	45	A	186	Aligned	0.0398092
2	45	All	250	Original	0.0298941
2	45	All	250	Aligned	0.0398092
2	45	B	64	Original	0.7
2	45	B	64	Aligned	-0.121333
2	45	All	250	Original	0.188665
2	45	All	250	Aligned	0.0229175
2	46	A	184	Original	-0.0455801
2	46	A	184	Aligned	-0.0220994
2	46	All	250	Original	-0.0455801
2	46	All	250	Aligned	-0.0220994
2	46	B	66	Original	0.665385
2	46	B	66	Aligned	-0.0615385
2	46	All	250	Original	0.13872
2	46	All	250	Aligned	-0.0325203
2	47	A	181	Original	0.0416499
2	47	A	181	Aligned	0.0472837
2	47	All	250	Original	0.0416499
2	47	All	250	Aligned	0.0472837
2	47	B	69	Original	0.676471
2	47	B	69	Aligned	-0.0845588
2	47	All	250	Original	0.209663
2	47	All	250	Aligned	0.0166327
2	48	A	179	Original	0.0824713
2	48	A	179	Aligned	0.0824713
2	48	All	250	Original	0.0824713
2	48	All	250	Aligned	0.0824713
2	48	B	71	Original	0.62766
2	48	B	71	Aligned	0.173759
2	48	All	250	Original	0.219929
2	48	All	250	Aligned	0.08905
2	49	A	176	Original	-0.0268869
2	49	A	176	Aligned	-0.021056
2	49	All	250	Original	-0.0268869
2	49	All	250	Aligned	-0.021056
2	49	B	74	Original	0.731034
2	49	B	74	Aligned	0.116092
2	49	All	250	Original	0.187842
2	49	All	250	Aligned	0.0170765
2	50	A	173	Original	0.0857843
2	50	A	173	Aligned	0.0872549
2	50	All	250	Original	0.0857843
2	50	All	250	Aligned	0.0872549
2	50	B	77	Original	0.673203
2	50	B	77	Aligned	0.173203
2	50	All	250	Original	0.254129
2	50	All	250	Aligned	0.099971
2	51	A	171	Original	0.0394659
2	51	A	171	Aligned	0.052819
2	51	All	250	Original	0.0394659
2	51	All	250	Aligned	0.052819
2	51	B	79	Original	0.711538
2	51	B	79	Aligned	-0.314103
2	51	All	250	Original	0.249058
2	51	All	250	Aligned	-0.0509997
2	52	A	168	Original	-0.214939
2	52	A	168	Aligned	-0.0990854
2	52	All	250	Original	-0.214939
2	52	All	250	Aligned	-0.0990854
2	52	B	82	Original	0.666667
2	52	B	82	Aligned	0.188272
2	52	All	250	Original	0.027551
2	52	All	250	Aligned	-0.044898
2	53	A	166	Original	0.168944
2	53	A	166	Aligned	0.218634
2	53	All	250	Original	0.168944
2	53	All	250	Aligned	0.218634
2	53	B	84	Original	0.730303
2	53	B	84	Aligned	0.218182
2	53	All	250	Original	0.353736
2	53	All	250	Aligned	0.213079
2	54	A	163	Original	0.0418857
2	54	A	163	Aligned	0.0418857
2	54	All	250	Original	0.0418857
2	54	All	250	Aligned	0.0418857
2	54	B	87	Original	0.71345
2	54	B	87	Aligned	0.263158
2	54	All	250	Original	0.266052
2	54	All	250	Aligned	0.108265
2	55	A	161	Original	-0.0438172
2	55	A	161	Aligned	-0.0438172
2	55	All	250	Original	-0.0438172
2	55	All	250	Aligned	-0.0438172
2	55	B	89	Original	0.74
2	55	B	89	Aligned	-0.159048
2	55	All	250	Original	0.205498
2	55	All	250	Aligned	-0.0652921
2	56	A	158	Original	-0.206731
2	56	A	158	Aligned	-0.0721154
2	56	All	250	Original	-0.206731
2	56	All	250	Aligned	-0.0721154
2	56	B	92	Original	0.660112
2	56	B	92	Aligned	-0.11236
2	56	All	250	Original	0.196939
2	56	All	250	Aligned	-0.0867347
2	57	A	156	Original	0.183007
2	57	A	156	Aligned	0.228758
2	57	All	250	Original	0.183007
2	57	All	250	Aligned	0.228758
2	57	B	94	Original	0.680108
2	57	B	94	Aligned	-0.0537634
2	57	All	250	Original	0.370935
2	57	All	250	Aligned	0.153963
2	58	A	153	Original	-0.0594761
2	58	A	153	Aligned	0.0046225
2	58	All	250	Original	-0.0594761
2	58	All	250	Aligned	0.0046225
2	58	B	97	Original	0.427083
2	58	B	97	Aligned	-0.0494792
2	58	All	250	Original	0.137814
2	58	All	250	Aligned	-0.000315906
2	59	A	151	Original	-0.162415
2	59	A	151	Aligned	-0.145408
2	59	All	250	Original	-0.162415
2	59	All	250	Aligned	-0.145408
2	59	B	99	Original	0.672589
2	59	B	99	Aligned	0.205584
2	59	All	250	Original	0.0638153
2	59	All	250	Aligned	-0.113374
2	60	A	148	Original	-0.215753
2	60	A	148	Aligned	-0.215753
2	60	All	250	Original	-0.215753
2	60	All	250	Aligned	-0.215753
2	60	B	102	Original	0.76
2	60	B	102	Aligned	0.2625
2	60	All	250	Original	0.215955
2	60	All	250	Aligned	0.0137195
2	61	A	145	Original	-0.010195
2	61	A	145	Aligned	0.00398936
2	61	All	250	Original	-0.010195
2	61	All	250	Aligned	0.00398936
2	61	B	105	Original	0.711538
2	61	B	105	Aligned	-0.355769
2	61	All	250	Original	0.254082
2	61	All	250	Aligned	-0.0785714
2	62	A	143	Original	-0.0236663
2	62	A	143	Aligned	-0.00381067
2	62	All	250	Original	-0.0236663
2	62	All	250	Aligned	-0.00381067
2	62	B	107	Original	0.560897
2	62	B	107	Aligned	-0.0793269
2	62	All	250	Original	0.223024
2	62	All	250	Aligned	-0.0353952
2	63	A	140	Original	0.0274725
2	63	A	140	Aligned	0.0274725
2	63	All	250	Original	0.0274725
2	63	All	250	Aligned	0.0274725
2	63	B	110	Original	0.761468
2	63	B	110	Aligned	0.247706
2	63	All	250	Original	0.321679
2	63	All	250	Aligned	0.0935732
2	64	A	138	Original	0.200743
2	64	A	138	Aligned	0.204461
2	64	All	250	Original	0.200743
2	64	All	250	Aligned	0.204461
2	64	B	112	Original	0.63964
2	64	B	112	Aligned	0.13964
2	64	All	250	Original	0.399185
2	64	All	250	Aligned	0.175153
2	65	A	135	Original	-0.0260728
2	65	A	135	Aligned	-0.0222705
2	65	All	250	Original	-0.0260728
2	65	All	250	Aligned	-0.0222705
2	65	B	115	Original	0.423246
2	65	B	115	Aligned	-0.0263158
2	65	All	250	Original	0.19122
2	65	All	250	Aligned	-0.0155012
2	66	A	133	Original	-0.100386
2	66	A	133	Aligned	-0.104247
2	66	All	250	Original	-0.100386
2	66	All	250	Aligned	-0.104247
2	66	B	117	Original	0.78821
2	66	B	117	Aligned	-0.164192
2	66	All	250	Original	0.301571
2	66	All	250	Aligned	-0.126366
2	67	A	130	Original	0.00464807
2	67	A	130	Aligned	0.00664011
2	67	All	250	Original	0.00464807
2	67	All	250	Aligned	0.00664011
2	67	B	120	Original	0.696203
2	67	B	120	Aligned	-0.191983
2	67	All	250	Original	0.30123
2	67	All	250	Aligned	-0.0505464
2	68	A	128	Original	0.0390244
2	68	A	128	Aligned	0.0430894
2	68	All	250	Original	0.0390244
2	68	All	250	Aligned	0.0430894
2	68	B	122	Original	0.6625
2	68	B	122	Aligned	0.189583
2	68	All	250	Original	0.315697
2	68	All	250	Aligned	0.0842152
2	69	A	125	Original	0.10929
2	69	A	125	Aligned	0.115437
2	69	All	250	Original	0.10929
2	69	All	250	Aligned	0.115437
2	69	B	125	Original	0.685714
2	69	B	125	Aligned	0.104082
2	69	All	250	Original	0.394218
2	69	All	250	Aligned	0.110522
2	70	A	122	Original	-0.0747438
2	70	A	122	Aligned	-0.0810729
2	70	All	250	Original	-0.0747438
2	70	All	250	Aligned	-0.0810729
2	70	B	128	Original	0.71
2	70	B	128	Aligned	0.232
2	70	All	250	Original	0.3133
2	70	All	250	Aligned	0.0648397
[truncated: 194,251 more rows]

## Sheet: Figure 4 - Scenario 3
BOOTSTRAP INDEX	EVALUATION TIMESTEP	SCANNER	N PATIENTS for this timestep and this scanner	Predictions type	Difference SEN - SPEC
0	3	A	250	Original	0.0464433
0	3	A	250	Aligned	0.042328
0	3	All	250	Original	0.0464433
0	3	All	250	Aligned	0.042328
0	4	A	250	Original	-0.0340212
0	4	A	250	Aligned	-0.0381112
0	4	All	250	Original	-0.0340212
0	4	All	250	Aligned	-0.0381112
0	5	A	250	Original	0.00146972
0	5	A	250	Aligned	0.00146972
0	5	All	250	Original	0.00146972
0	5	All	250	Aligned	0.00146972
0	6	A	250	Original	0.0104109
0	6	A	250	Aligned	0.0104109
0	6	All	250	Original	0.0104109
0	6	All	250	Aligned	0.0104109
0	7	A	250	Original	0.00408163
0	7	A	250	Aligned	0.00816327
0	7	All	250	Original	0.00408163
0	7	All	250	Aligned	0.00816327
0	8	A	250	Original	-0.130548
0	8	A	250	Aligned	-0.136708
0	8	All	250	Original	-0.130548
0	8	All	250	Aligned	-0.136708
0	9	A	250	Original	0.121993
0	9	A	250	Aligned	0.115808
0	9	All	250	Original	0.121993
0	9	All	250	Aligned	0.115808
0	10	A	250	Original	-0.0565844
0	10	A	250	Aligned	-0.0709877
0	10	All	250	Original	-0.0565844
0	10	All	250	Aligned	-0.0709877
0	11	A	250	Original	-0.0455614
0	11	A	250	Aligned	-0.0537919
0	11	All	250	Original	-0.0455614
0	11	All	250	Aligned	-0.0537919
0	12	A	250	Original	0.0279248
0	12	A	250	Aligned	0.0392416
0	12	All	250	Original	0.0279248
0	12	All	250	Aligned	0.0392416
0	13	A	250	Original	-0.0459643
0	13	A	250	Aligned	-0.023377
0	13	All	250	Original	-0.0459643
0	13	All	250	Aligned	-0.023377
0	14	A	250	Original	-0.0446735
0	14	A	250	Aligned	-0.0323024
0	14	All	250	Original	-0.0446735
0	14	All	250	Aligned	-0.0323024
0	15	A	250	Original	0.0321038
0	15	A	250	Aligned	0.0331284
0	15	All	250	Original	0.0321038
0	15	All	250	Aligned	0.0331284
0	16	A	250	Original	-0.0309341
0	16	A	250	Aligned	-0.0371453
0	16	All	250	Original	-0.0309341
0	16	All	250	Aligned	-0.0371453
0	17	A	250	Original	-0.0620933
0	17	A	250	Aligned	-0.0620933
0	17	All	250	Original	-0.0620933
0	17	All	250	Aligned	-0.0620933
0	18	A	250	Original	0.0243576
0	18	A	250	Aligned	0.0222872
0	18	All	250	Original	0.0243576
0	18	All	250	Aligned	0.0222872
0	19	A	250	Original	0.0360922
0	19	A	250	Aligned	0.013505
0	19	All	250	Original	0.0360922
0	19	All	250	Aligned	0.013505
0	20	A	250	Original	0.0108471
0	20	A	250	Aligned	0.00568182
0	20	All	250	Original	0.0108471
0	20	All	250	Aligned	0.00568182
0	21	A	250	Original	0.0604811
0	21	A	250	Aligned	0.0542955
0	21	All	250	Original	0.0604811
0	21	All	250	Aligned	0.0542955
0	22	A	250	Original	-0.152109
0	22	A	250	Aligned	-0.165456
0	22	All	250	Original	-0.152109
0	22	All	250	Aligned	-0.165456
0	23	A	250	Original	0.0548767
0	23	A	250	Aligned	0.0538583
0	23	All	250	Original	0.0548767
0	23	All	250	Aligned	0.0538583
0	24	A	250	Original	-0.155055
0	24	A	250	Aligned	-0.132514
0	24	All	250	Original	-0.155055
0	24	All	250	Aligned	-0.132514
0	25	A	250	Original	0.115961
0	25	A	250	Aligned	0.14282
0	25	All	250	Original	0.115961
0	25	All	250	Aligned	0.14282
0	26	A	250	Original	-0.00594906
0	26	A	250	Aligned	-0.014129
0	26	All	250	Original	-0.00594906
0	26	All	250	Aligned	-0.014129
0	27	A	250	Original	-0.0108471
0	27	A	250	Aligned	-0.0139463
0	27	All	250	Original	-0.0108471
0	27	All	250	Aligned	-0.0139463
0	28	A	250	Original	-0.119353
0	28	A	250	Aligned	-0.100948
0	28	All	250	Original	-0.119353
0	28	All	250	Aligned	-0.100948
0	29	A	250	Original	0.104124
0	29	A	250	Aligned	0.13299
0	29	All	250	Original	0.104124
0	29	All	250	Aligned	0.13299
0	30	A	250	Original	0.104597
0	30	A	250	Aligned	0.11906
0	30	All	275	Original	0.104597
0	30	All	275	Aligned	0.11906
0	30	B	25	Original	0.69
0	30	All	275	Original	0.150632
0	30	All	275	Aligned	0.163741
0	31	A	250	Original	0.0409836
0	31	A	250	Aligned	0.0338115
0	31	All	278	Original	0.0409836
0	31	All	278	Aligned	0.0338115
0	31	B	28	Original	0.705357
0	31	All	278	Original	0.0965074
0	31	All	278	Aligned	0.0900735
0	32	A	250	Original	-0.0100723
0	32	A	250	Aligned	-0.00594008
0	32	All	281	Original	-0.0100723
0	32	All	281	Aligned	-0.00594008
0	32	B	31	Original	0.666667
0	32	All	281	Original	0.0647467
0	32	All	281	Aligned	0.0684232
0	33	A	250	Original	0.0119871
0	33	A	250	Aligned	0.0140618
0	33	All	284	Original	0.0119871
0	33	All	284	Aligned	0.0140618
0	33	B	34	Original	0.653846
0	33	All	284	Original	0.0929311
0	33	All	284	Aligned	0.0947593
0	34	A	250	Original	-0.0464481
0	34	A	250	Aligned	-0.0618169
0	34	All	287	Original	-0.0464481
0	34	All	287	Aligned	-0.0618169
0	34	B	37	Original	0.655405
0	34	All	287	Original	0.018535
0	34	All	287	Aligned	0.0051898
0	35	A	250	Original	0.0691333
0	35	A	250	Aligned	0.0772799
0	35	All	291	Original	0.0691333
0	35	All	291	Aligned	0.0772799
0	35	B	41	Original	0.675
0	35	All	291	Original	0.158653
0	35	All	291	Aligned	0.165658
0	36	A	250	Original	0.0302763
0	36	A	250	Aligned	0.0539389
0	36	All	294	Original	0.0302763
0	36	All	294	Aligned	0.0539389
0	36	B	44	Original	0.651163
0	36	B	44	Aligned	-0.348837
0	36	All	294	Original	0.1191
0	36	All	294	Aligned	0.00152972
0	37	A	250	Original	-0.034375
0	37	A	250	Aligned	-0.0354167
0	37	All	297	Original	-0.034375
0	37	All	297	Aligned	-0.0354167
0	37	B	47	Original	0.241935
0	37	B	47	Aligned	-0.344086
0	37	All	297	Original	0.0448766
0	37	All	297	Aligned	-0.0511094
0	38	A	250	Original	-0.0351776
0	38	A	250	Aligned	-0.0382514
0	38	All	300	Original	-0.0351776
0	38	All	300	Aligned	-0.0382514
0	38	B	50	Original	0.778351
0	38	B	50	Aligned	0.0756014
0	38	All	300	Original	0.106838
0	38	All	300	Aligned	-0.0179487
0	39	A	250	Original	0.169957
0	39	A	250	Aligned	0.23306
0	39	All	303	Original	0.169957
0	39	All	303	Aligned	0.23306
0	39	B	53	Original	0.671569
0	39	B	53	Aligned	0.269608
0	39	All	303	Original	0.259213
0	39	All	303	Aligned	0.239389
0	40	A	250	Original	-0.0149793
0	40	A	250	Aligned	-0.0170455
0	40	All	307	Original	-0.0149793
0	40	All	307	Aligned	-0.0170455
0	40	B	57	Original	0.714953
0	40	B	57	Aligned	0.082777
0	40	All	307	Original	0.140293
0	40	All	307	Aligned	0.0153388
0	41	A	250	Original	0.0360922
0	41	A	250	Aligned	0.0350656
0	41	All	310	Original	0.0360922
0	41	All	310	Aligned	0.0350656
0	41	B	60	Original	0.747863
0	41	B	60	Aligned	0
0	41	All	310	Original	0.173013
0	41	All	310	Aligned	0.0283526
0	42	A	250	Original	0.146074
0	42	A	250	Aligned	0.151165
0	42	All	313	Original	0.146074
0	42	All	313	Aligned	0.151165
0	42	B	63	Original	0.704
0	42	B	63	Aligned	0.192
0	42	All	313	Original	0.253571
0	42	All	313	Aligned	0.153734
0	43	A	250	Original	0.00464876
0	43	A	250	Aligned	0.00258264
0	43	All	316	Original	0.00464876
0	43	All	316	Aligned	0.00258264
0	43	B	66	Original	0.683206
0	43	B	66	Aligned	0.137405
0	43	All	316	Original	0.120277
0	43	All	316	Aligned	0.0023912
0	44	A	250	Original	-0.0370887
0	44	A	250	Aligned	-0.0422012
0	44	All	320	Original	-0.0370887
0	44	All	320	Aligned	-0.0422012
0	44	B	70	Original	0.617647
0	44	B	70	Aligned	-0.1875
0	44	All	320	Original	0.116533
0	44	All	320	Aligned	-0.0810667
0	45	A	250	Original	0.0191816
0	45	A	250	Aligned	0.0150408
0	45	All	323	Original	0.0191816
0	45	All	323	Aligned	0.0150408
0	45	B	73	Original	0.65035
0	45	B	73	Aligned	0.178322
0	45	All	323	Original	0.149521
0	45	All	323	Aligned	0.0384984
0	46	A	250	Original	-0.0298969
0	46	A	250	Aligned	-0.0319588
0	46	All	326	Original	-0.0298969
0	46	All	326	Aligned	-0.0319588
0	46	B	76	Original	0.771523
0	46	B	76	Aligned	-0.235099
0	46	All	326	Original	0.125393
0	46	All	326	Aligned	-0.0277123
0	47	A	250	Original	0.057377
0	47	A	250	Aligned	0.0594262
0	47	All	329	Original	0.057377
0	47	All	329	Aligned	0.0594262
0	47	B	79	Original	0.730519
0	47	B	79	Aligned	0.172078
0	47	All	329	Original	0.220113
0	47	All	329	Aligned	0.0877142
[truncated: 227,254+ more rows]

## Sheet: Figure 5
BOOTSTRAP INDEX	EVALUATION TIMESTEP	Predictions type	Difference SEN - SPEC
[truncated: 64,000 more rows]

[truncated: 9 more sheets: Figure 6, Table 1, Table 2, Table 3, Table 4, Supplementary Figure 1, Supplementary Figure 2, Supplementary Figure 3, Supplementary Figure 4]
